# Supplementary material for: Cotranscriptional demethylation induces global loss of H3K4me2 from active genes in Arabidopsis
Source: EMBO J. 2023 Oct 18;42(23):e113798. doi: 10.15252/embj.2023113798 (PMC10690457; doi:10.15252/embj.2023113798)
Supplement: Supplementary file 2 — Source Data for Figure 2 [file EMBJ-42-e113798-s002.zip]

Archive with 13 entries (6 files):
- Figure_2/
- Figure_2/.DS_Store
- Figure_2/2A/
- Figure_2/2A/2A.xls
- Figure_2/2E/
- Figure_2/2E/2E_S7D.pdf
- __MACOSX/
- __MACOSX/Figure_2/
- __MACOSX/Figure_2/._.DS_Store
- __MACOSX/Figure_2/2A/
- __MACOSX/Figure_2/2A/._2A.xls
- __MACOSX/Figure_2/2E/
- __MACOSX/Figure_2/2E/._2E_S7D.pdf
