# Supplementary material for: Cotranscriptional demethylation induces global loss of H3K4me2 from active genes in Arabidopsis
Source: EMBO J. 2023 Oct 18;42(23):e113798. doi: 10.15252/embj.2023113798 (PMC10690457; doi:10.15252/embj.2023113798)
Supplement: Supplementary file 2 — Source Data for Figure 2 [file EMBJ-42-e113798-s002.zip › Figure_2/2A/2A.xls]

## Sheet: WT
gname	tid	strand	1	2	3	4	5	6	7	8	9	10	11	12	13	14	15	16	17	18	19	20	21	22	23	24	25	26	27	28	29	30	31	32	33	34	35	36	37	38	39	40	41	42	43	44	45	46	47
AT3G62400	protein_coding_gene	+	6.23107	5.76779	5.10413	4.69456	4.01485	3.76039	3.96468	4.7409	4.63467	3.99887	3.34803	2.09461	1.69938	1.18441	0.772007	0.647176	0.514965	0.617957	0.617997	0.772449	1.23591	1.32907	1.54367	1.59639	1.69939	1.49213	1.61931	1.80507	1.8532	1.69792	1.85028	1.5948	1.79492	1.82672	2.36465	2.57482	2.72973	2.68526	2.88423	2.98615	3.08977	3.11549	3.25215	3.24391	2.84899	2.43219	2.47182
AT2G46567	protein_coding_gene	-	1.85387	1.59639	1.90518	1.7511	1.54044	1.80237	1.75167	1.59646	1.44744	1.28733	1.28883	1.54344	1.69938	1.6992	1.54474	1.34525	1.64791	1.54501	1.44078	1.28594	1.02993	1.03001	1.03141	1.05588	1.08195	1.09501	1.18442	1.18576	1.22058	1.2397	1.17876	1.18365	1.18442	1.13115	1.13263	1.13252	1.12921	1.1884	1.18442	1.18437	1.18414	1.18087	1.14517	1.19262	1.23591	1.28001	1.28633
AT2G28426	protein_coding_gene	-	2.31734	2.57602	2.52462	3.19135	3.44578	3.9717	4.92774	4.87677	5.56508	5.41198	4.82185	4.17136	3.67316	3.39878	2.72307	2.60406	1.7458	1.39043	1.64788	1.4436	2.21435	2.2653	2.26579	2.26582	2.26557	2.26413	2.37076	2.36598	2.42607	2.42624	2.3681	2.42095	2.43749	2.51637	2.58331	2.48001	2.47004	2.52217	2.50935	2.47321	2.47151	2.46813	2.52305	2.52341	2.52773	2.4676	2.49877
AT3G25014	protein_coding_gene	-	1.3904	1.59639	1.69627	1.13291	1.11268	1.3906	1.61219	1.85277	1.74428	1.44172	1.38533	1.72071	1.9754	2.02965	1.70111	1.48301	1.69099	1.4845	1.9041	1.69972	1.33891	1.34435	1.28888	1.28753	1.3269	1.33926	1.33943	1.42263	1.48515	1.59592	1.59637	1.59677	1.58788	1.54477	1.60436	1.65137	1.59579	1.59093	1.64621	1.64736	1.69839	1.69945	1.69922	1.62223	1.59686	1.64939	1.70049
AT4G31441	protein_coding_gene	+	2.31734	2.57485	3.08947	3.40733	3.91895	3.39895	3.01296	2.98263	2.8868	3.14636	3.24894	3.03535	2.61873	2.47003	2.01269	2.23086	1.90947	1.84861	2.16664	1.95637	2.05986	2.05875	2.01132	2.05997	2.27508	2.26662	2.26588	2.26538	2.25737	2.16941	2.26884	2.25247	2.15882	2.16268	2.16451	2.19374	2.15617	2.15675	2.21588	2.14895	2.15447	2.10584	2.07197	2.06528	2.00513	1.96464	2.00346
AT5G43170	protein_coding_gene	-	0.411972	0.411943	0.360475	0.463468	0.360477	0.360475	0.363818	0.257482	0.463468	0.519785	0.664279	0.743657	0.721006	0.818429	0.823943	0.965986	0.772722	0.772703	1.02846	1.23631	1.75088	1.92008	1.853	1.80203	1.86075	2.0086	2.21885	2.11909	2.19589	2.05991	2.21568	2.36743	2.37565	2.2148	2.28882	2.52103	2.67504	2.74042	2.47069	2.42049	2.72232	2.73023	2.83258	2.93353	2.98812	3.03375	3.19316
AT2G18750	protein_coding_gene	+	2.36884	2.21813	1.90157	1.69666	1.39144	1.18443	1.08142	0.979476	0.616557	0.411947	0.43772	0.411972	0.514965	0.463468	0.359042	0.308979	0.154489	0.154489	0.0522261	0	0.102993	0.262967	0.360447	0.87544	1.28813	1.79865	2.36884	2.16286	1.99203	2.11135	2.53017	2.63005	3.19278	3.50185	3.26037	3.29577	3.13772	3.29922	3.29577	3.70333	3.05262	2.72931	2.41541	2.36455	2.62632	2.31511	2.56585
AT4G03443	protein_coding_gene	+	1.33891	1.69986	2.05989	1.75416	1.90545	1.9547	1.59638	1.49563	1.44179	0.978279	0.867494	0.925897	0.843668	1.12626	1.38647	1.69663	2.20344	2.50818	2.97615	2.78141	2.54907	2.57351	2.7067	2.78109	2.78928	2.88327	2.78387	2.78071	2.69321	2.5233	2.52333	2.53903	2.31677	2.21721	2.32114	2.30806	2.31852	2.46493	2.35886	2.36885	2.40496	2.36851	2.42121	2.4774	2.56612	2.72806	2.7731
AT4G00040	protein_coding_gene	+	3.39877	4.06621	5.09871	5.36324	5.15283	4.95923	4.58226	5.45085	6.88403	7.73739	7.96764	7.30854	5.61991	4.90479	4.49005	3.95735	3.50784	2.77568	2.52162	2.00889	2.44608	2.52378	2.47255	2.05329	1.93713	1.95687	1.9569	1.98346	2.07954	2.36824	2.62632	2.62259	2.72367	2.73944	2.57064	2.47183	2.25722	2.05825	1.81999	1.9959	2.16285	2.1088	2.18255	2.20881	2.00261	2.21435	2.11142
AT4G31170	protein_coding_gene	-	2.26584	1.80421	1.64646	1.54463	1.75082	1.75611	1.83974	2.72112	3.25758	4.29331	5.45845	5.61697	6.04306	5.91011	5.39352	4.89239	4.17335	3.02384	2.01253	1.3904	0.978433	1.18424	1.23708	1.33877	1.95634	2.32048	2.26542	2.36765	2.29854	2.27262	1.70554	1.99539	2.21002	2.33062	2.57389	2.98411	3.39689	3.52834	3.86368	4.2152	4.06626	3.5614	3.14056	3.11229	2.6771	2.95443	3.28422
AT5G62998	protein_coding_gene	-	4.22271	4.12112	3.09733	2.98999	3.40834	3.64825	3.44043	3.17449	2.88134	2.4319	2.06986	2.36442	2.37154	2.59389	3.19837	2.6568	2.05922	1.49908	1.23317	1.39	1.36466	1.44247	1.44199	1.44191	1.44191	1.44199	1.4428	1.44962	1.49318	1.49084	1.64459	1.64744	1.64705	1.63775	1.76205	1.75234	1.75618	1.80223	1.80246	1.80272	1.80783	1.74566	1.74579	1.80777	1.80266	1.80218	1.80334
AT5G66810	protein_coding_gene	+	9.21787	8.44877	5.92211	4.88763	3.81582	2.98564	2.47171	2.17677	1.90506	1.80091	1.54628	1.28819	1.29346	1.33882	1.39486	1.74929	1.69452	1.54489	1.38768	0.876088	0.669454	0.720565	0.926922	1.24696	1.28616	1.28241	1.71723	2.21796	2.6599	2.88232	3.36446	3.45004	3.55762	4.37716	4.63978	4.00724	3.65657	2.99284	3.03961	2.83221	2.8838	2.89007	2.57603	2.45351	2.69888	2.89597	2.99194
AT5G17310	protein_coding_gene	-	0.514965	0.258136	0.360456	0.360475	0.412124	0.461769	0.463532	0.360475	0.308669	0.309393	0.205986	0.669454	0.875438	1.08158	1.13268	0.87544	0.926937	1.1324	1.59631	2.88897	5.45862	9.05697	10.1829	8.00881	5.49696	4.98763	6.05363	7.56713	7.55638	5.78699	4.68387	5.04909	5.4663	4.82651	4.06693	3.25194	2.80417	2.6682	1.85459	1.44102	1.44195	1.85531	2.46447	2.41402	1.90883	1.90455	2.27964
AT2G24590	protein_coding_gene	+	0.257482	0.257475	0.309083	0.411859	0.514965	0.51499	0.411768	0.154489	0.102993	0.102993	0.154489	0.154489	0.0514965	0.0514965	0.0514965	0.154489	0.154489	0.257482	0.309516	0.411972	0.823943	0.873246	1.02993	1.1732	1.34165	1.33437	1.59609	1.69742	1.54518	1.75084	2.42456	2.93511	3.26722	3.75252	3.76108	4.23475	4.47341	4.48039	4.43912	4.10974	4.30862	4.45366	5.16849	4.98093	5.19354	5.20196	4.89049
AT1G14910	protein_coding_gene	-	0.978433	0.875449	0.926929	1.18534	1.08156	1.23591	0.978437	0.770987	0.516321	0.257414	0.516376	0.926908	1.07585	1.08148	0.846786	0.360474	0.259647	0.411972	0.720964	1.08293	1.4934	1.90517	2.32009	2.61422	2.67648	2.84697	3.80914	4.37812	5.99914	5.85349	5.57857	4.06436	3.57196	3.66525	3.91657	3.86442	2.98396	2.27577	2.10823	2.36926	2.2261	1.95687	1.80442	2.03409	1.85387	1.69944	1.7572
AT4G38930	protein_coding_gene	+	2.67782	2.16098	2.01105	1.44224	1.53984	2.063	2.16184	2.30077	2.06559	1.61291	1.44366	1.00683	1.0814	0.979816	0.772687	0.875444	1.08377	1.02984	1.23817	1.4947	1.82812	2.15707	2.67754	2.63164	3.0025	3.51822	3.40721	3.39168	3.70849	4.0204	4.3763	4.27937	4.83207	4.32224	4.32519	3.65294	3.26407	2.57495	2.31639	2.15151	2.11135	1.94317	2.07371	2.32022	2.05805	2.21352	2.31469
AT1G30020	protein_coding_gene	-	0.308979	0.463234	0.514965	0.515957	0.557543	0.516063	0.514073	0.410095	0.525878	0.463468	0.464856	0.463815	0.515178	0.717132	0.772445	1.07902	1.13292	0.928478	0.926936	0.824669	0.978433	1.13307	1.13292	1.27294	1.34413	1.28791	1.28739	1.33739	1.34369	1.54536	1.54489	1.54352	1.49191	1.4934	1.47162	1.59998	1.69937	1.69939	1.6992	1.69673	1.5964	1.62528	1.69927	1.64581	1.69766	1.49324	1.34083
AT2G41082	protein_coding_gene	+	2.47183	2.3672	2.11019	2.31382	2.66664	2.82252	3.05479	2.78553	2.56928	2.6729	3.19251	3.62899	3.78448	3.96302	3.65303	3.69641	3.43192	2.72938	3.45415	2.98705	3.70774	3.70774	3.70774	3.70774	3.70774	3.70774	3.70774	3.70774	3.70774	3.70774	3.70774	3.70774	3.70784	3.70929	3.72058	3.75924	3.81105	3.76238	3.70167	3.65552	3.65633	3.66058	3.60122	3.6063	3.64258	3.60153	3.55116
AT5G52530	protein_coding_gene	+	0.102993	0.205968	0.257482	0.258475	0.309053	0.257588	0.154489	0.204506	0.102886	0.102993	0.154482	0.102993	0.154489	0.257203	0.257494	0.357715	0.361055	0.412435	0.720949	0.774626	0.926936	0.928316	1.52132	2.52174	3.55322	4.57996	5.32371	6.8862	7.63577	9.45298	9.72961	9.99399	9.21716	8.52731	7.99952	8.08494	8.28434	8.7604	7.01917	4.8904	3.70663	3.54855	4.47611	4.00865	4.37525	3.73148	3.29508
AT4G37095	protein_coding_gene	-	1.90537	2.21788	2.16278	2.47549	2.47338	1.90534	1.85481	1.4394	1.54607	1.64833	1.54477	1.43576	1.39041	1.33784	1.33772	1.28997	1.18473	1.23366	1.64879	1.44206	1.3904	1.3904	1.3904	1.3904	1.3904	1.3904	1.39042	1.38967	1.33999	1.32598	1.33891	1.23775	1.24063	1.12974	1.07901	1.14463	1.13139	1.13565	1.08111	1.08142	1.08143	1.04919	0.985666	0.82045	0.781197	0.667223	0.610659
AT4G28300	protein_coding_gene	+	0.87544	0.873678	1.0828	1.49397	1.54468	1.86505	2.28022	2.78314	2.86433	3.08942	2.78105	2.31348	2.34992	1.96297	1.87777	1.18442	0.926346	0.820817	0.566461	0.514965	0.566461	0.515162	0.559536	0.767467	1.02993	1.23942	1.33891	1.3374	1.3904	1.28752	1.2861	1.53306	1.59639	2.11943	2.72996	3.6692	3.60475	3.76326	3.75234	3.70774	2.8323	3.03556	3.09022	2.88842	2.57482	2.78759	2.29159
AT3G16850	protein_coding_gene	+	0.926936	0.72095	0.617977	0.360475	0.2059	0.257482	0.360475	0.395234	0.566461	0.617865	0.514965	0.801236	0.823943	0.806028	1.18442	1.13292	0.978433	0.966348	0.669722	0.669454	0.978433	0.926911	1.18434	1.22676	1.54674	1.90121	2.01294	1.86063	1.90508	1.85428	1.80237	2.11013	2.46446	3.19515	3.56292	3.60365	3.81212	3.55793	3.49671	3.34361	3.14128	2.98411	2.61797	2.3486	2.1185	2.62923	2.42058
AT3G42050	protein_coding_gene	-	0.205986	0.257482	0.257482	0.259055	0.206028	0.257479	0.360475	0.305086	0.257482	0.257486	0.154589	0.257482	0.205986	0.102993	0.257418	0.205986	0.205986	0.257487	0.359473	0.463575	0.772447	1.12894	1.3914	1.1896	1.33754	1.95726	1.90537	2.06207	2.3283	2.58042	2.27018	2.4126	2.57482	2.52126	2.00551	2.27918	2.16583	2.53301	2.00836	1.59852	1.43542	1.29086	1.66269	1.95466	1.59639	1.85521	2.30288
AT2G22088	protein_coding_gene	+	0.772447	0.667687	0.823925	1.23481	1.44191	1.45223	1.95686	1.90933	2.11132	2.06572	1.69703	1.53878	1.23598	1.69432	1.28895	1.13565	1.65233	1.08141	1.19574	1.33845	0.72095	0.772455	0.926875	0.927134	0.989402	0.978409	1.0852	1.08134	1.08145	0.908861	1.06728	1.13255	1.13292	1.17916	1.0814	1.09259	1.18905	1.44038	1.44191	1.47281	1.39391	1.4888	1.50815	1.54487	1.59639	1.64789	1.74911
AT3G62510	protein_coding_gene	+	2.00836	1.64778	1.70211	1.44185	1.23373	1.33926	1.28809	1.54457	1.64791	1.64392	1.43138	1.49506	1.81386	1.65038	1.70555	1.65214	1.43147	1.80256	2.01115	1.74892	1.67363	1.80343	1.85455	1.84558	1.96092	1.75176	1.8042	1.75284	1.75539	1.90905	1.96289	1.85271	1.80235	1.77998	1.80095	1.80238	1.83509	1.9023	1.89471	1.90903	2.47368	2.57793	2.52552	2.62536	2.81659	2.80877	2.98755
AT3G55410	protein_coding_gene	+	0.205986	0.154489	0.205986	0.102993	0.205945	0.30824	0.359579	0.308979	0.237871	0.258773	0.264043	0.411972	0.495248	0.566441	0.561113	0.622959	0.566514	0.462966	0.618152	0.770118	1.4934	1.62579	2.36829	2.32091	3.04122	5.31061	5.96847	5.26022	4.63511	4.23369	3.96261	3.55364	2.77897	2.42869	2.98656	3.1569	3.04275	2.67771	2.57324	3.09015	2.36884	2.58987	2.67827	3.1434	2.49102	1.89412	1.5383
AT2G35680	protein_coding_gene	-	3.96523	4.06437	3.76229	4.07667	3.58653	2.48735	1.80216	1.23213	0.95308	0.829565	0.72095	0.565175	0.46307	0.463574	0.566461	0.514964	0.463468	0.30905	0.360671	0.464962	0.72095	1.13292	1.44384	1.3904	1.85397	1.8485	1.85379	1.75263	1.78004	1.65026	1.74851	2.00696	2.32162	2.98663	3.34953	3.86223	3.85126	3.81077	3.70161	4.17404	3.85775	3.76376	3.75813	3.89843	3.50689	3.36821	3.23405
AT5G58570	protein_coding_gene	-	3.34727	3.14252	2.93004	2.36762	2.00831	1.64861	1.04063	0.721228	0.464975	0.668185	0.926936	1.08093	1.02872	0.773909	0.817257	0.823944	1.02977	1.28741	1.18542	1.23705	1.4419	1.54762	1.62393	1.75054	2.06068	2.06185	2.22714	2.2657	2.20999	2.26554	2.26437	2.42002	2.58042	2.57423	2.52376	2.72931	2.63124	2.66683	2.6026	2.7154	3.08826	3.26338	3.24341	2.9868	2.58901	2.67803	2.72744
AT1G43170	protein_coding_gene	+	0.566461	0.566432	0.463324	0.257482	0.205986	0.154489	0.102993	0.154489	0.154489	0.205986	0.205986	0.308979	0.30898	0.360475	0.411981	0.360277	0.41197	0.360475	0.308976	0.206155	0.360475	0.570166	0.772449	0.926964	1.2365	1.2484	1.54559	1.80225	2.16887	2.42073	2.47332	2.67013	2.52292	2.52341	2.26236	2.3894	2.3162	2.16285	2.05609	2.10306	2.11135	1.79964	1.69373	1.95214	2.36791	2.42273	2.68012
AT3G44110	protein_coding_gene	-	1.4934	1.33706	1.49414	1.64815	1.24253	0.938064	0.616523	0.308986	0.25866	0.205986	0.205886	0.257482	0.205986	0.154489	0.103096	0.0514965	0.0514965	0.0514965	0.257496	0.566432	1.28741	1.9064	1.85193	2.47475	3.09269	2.83242	2.52333	2.47452	1.75187	0.947116	1.132	1.49353	1.68987	2.73527	3.1981	3.5537	3.42726	3.69105	3.57962	3.94298	3.80562	4.70193	4.79427	4.38508	4.12429	3.71125	2.98614
AT5G02690	protein_coding_gene	+	3.39877	3.39782	2.62564	2.36604	2.479	1.79986	2.1127	2.36711	2.21602	2.47533	2.26972	1.95628	1.84823	1.66503	1.38537	1.24091	1.08701	1.02392	1.33871	1.543	1.59639	1.64819	1.69714	1.80182	2.00861	2.00542	1.9262	2.05928	2.00322	2.01602	1.95426	1.9568	2.05018	2.00844	2.05985	2.05985	1.89867	1.97152	1.95687	2.18198	2.43678	2.41959	2.36906	2.26355	2.18694	2.1092	1.95991
AT5G57870	protein_coding_gene	+	3.24428	2.72972	2.52481	2.25711	2.47169	2.20042	2.4247	2.23473	2.07688	2.2832	2.01095	2.1117	1.90794	1.87433	1.80196	1.69919	1.64789	1.34015	1.13251	1.18446	1.13292	1.34046	1.69938	1.90537	1.7032	1.2874	2.10992	2.11152	3.04038	3.5904	4.78631	4.9039	3.69399	2.47182	1.80517	2.00342	2.37089	2.6114	2.42053	2.42508	2.36659	3.09371	2.88681	2.97618	2.62015	3.14939	2.72929
AT2G36880	protein_coding_gene	-	5.25264	5.20174	3.98383	4.33158	4.17596	3.63341	2.98712	1.75021	1.02991	0.86818	0.566561	0.514965	0.46379	0.205703	0.202643	0.308979	0.257479	0.257482	0.207525	0.617013	1.21017	1.59507	1.80238	2.25591	2.43571	2.47063	2.73482	2.52578	2.41975	2.21232	2.26584	2.20992	2.17267	2.72869	2.82249	2.99133	3.38636	4.11916	4.21722	4.48001	4.58318	4.89694	4.42983	3.9129	3.92632	3.79189	3.65162
AT1G21750	protein_coding_gene	+	1.80238	1.90597	2.11263	1.80184	1.85622	1.38654	1.07721	1.12819	0.976632	0.825267	0.928289	0.931763	0.825133	1.13318	0.925503	0.926936	0.771861	0.617952	0.927662	1.33909	2.1371	2.36605	2.95231	2.72406	2.53065	2.58901	2.57408	3.11235	3.0959	3.34443	3.52216	3.90883	4.4977	4.2804	3.91301	3.66734	3.2392	2.88376	3.46262	3.30655	2.8838	3.08452	2.9272	2.78408	3.37247	3.08959	2.83311
AT5G12850	protein_coding_gene	+	0.617957	0.566461	0.621698	0.716176	0.612293	0.669454	0.669455	0.623482	0.468981	0.885094	1.07107	1.18442	1.23829	0.967384	0.727701	0.669453	0.513805	0.358903	0.463449	0.462996	0.566461	0.566377	0.720883	0.823951	0.969943	1.03919	0.765629	0.97744	1.12874	1.18437	1.51884	2.3717	2.32126	3.08978	2.8376	2.88946	3.39442	3.91933	3.86233	3.38836	3.14128	2.52227	2.57207	2.73514	2.52884	3.19735	3.07438
AT4G12650	protein_coding_gene	-	0.514965	0.72095	0.618345	0.514964	0.618694	0.566457	0.617957	0.46347	0.457614	0.360482	0.360475	0.463466	0.416363	0.308979	0.257482	0.102993	0	1.55937e-07	0.154489	0.671047	0.978433	1.28432	1.63783	1.66474	1.64792	2.27129	2.50932	3.2038	3.60457	3.55807	3.85341	3.49334	3.27531	3.03585	3.01159	3.07538	2.57842	2.93556	2.88482	3.24454	3.31573	3.6559	2.97149	3.46345	3.24458	2.73101	2.67782
AT2G28670	protein_coding_gene	-	1.90537	1.95841	3.09063	3.08507	2.77954	2.01426	0.821187	0.411972	0.360473	0.360475	0.257483	0.411972	0.360477	0.566467	0.732369	0.72095	0.669454	0.926951	1.23833	2.26606	3.81074	3.9137	4.17157	4.42848	4.12049	3.55607	3.60443	3.55429	3.44633	3.4012	3.61155	3.6594	3.4027	3.70891	3.91545	4.1666	4.13763	4.15389	4.44845	4.99787	5.09688	5.27038	5.16412	4.95676	4.68213	4.01178	4.05897
AT5G54570	protein_coding_gene	-	1.4419	0.82354	0.618635	0.514861	0.617964	0.669456	0.771012	0.669434	0.565275	0.514965	0.308981	0.308969	0.310717	0.558666	0.786295	0.875452	1.49359	1.29033	1.74708	1.95709	2.36884	3.04951	3.2509	3.65155	3.75246	4.22894	4.17027	3.96697	3.24497	2.68499	2.05164	1.89159	2.21463	2.73454	2.8841	2.72931	2.67829	2.49848	2.28685	2.05985	2.16097	1.98685	1.54487	1.96002	1.98332	1.75315	1.96594
AT4G39080	protein_coding_gene	+	0.566461	0.669483	0.669454	0.82487	0.926936	0.823484	1.03003	0.926567	0.93126	1.28742	1.13282	0.927376	0.921882	0.463748	0.463346	0.617904	0.463152	0.617979	0.669511	0.516734	0.87544	1.28703	2.15736	2.22698	1.4921	1.33356	2.72837	4.32572	4.41634	3.39782	2.67635	2.87789	2.05793	1.23246	1.28698	1.60379	2.41617	2.52412	2.78119	2.93551	2.3808	1.85526	2.06436	2.00284	1.95856	2.15957	2.36402
AT1G51570	protein_coding_gene	-	3.34727	2.57441	1.49538	0.616809	0.360475	0.257412	0.243617	0.154486	0.308979	0.463468	0.589436	0.514965	0.463468	0.408107	0.414841	0.617984	0.875347	0.928484	1.49334	1.85368	1.95687	2.16285	1.90143	2.42014	2.93039	3.29668	3.60443	4.02118	4.73671	4.73952	5.10984	5.47597	4.94474	4.64351	4.13265	3.88993	3.56344	3.4097	3.80961	3.78715	3.84362	3.65914	3.48971	3.2934	3.19218	2.99882	3.03729
AT1G17110	protein_coding_gene	-	1.54489	0.877209	0.7217	0.617956	0.463551	0.463468	0.565087	0.77245	0.566568	0.617957	0.61768	0.360478	0.411887	0.514965	0.412351	0.308977	0.257482	0.102993	0.20579	0.411499	0.72095	1.49369	2.01567	2.00796	1.95401	1.75136	2.42467	3.9647	4.42648	4.06447	3.29577	3.35304	3.09304	3.29224	3.55562	2.82496	2.26734	1.69523	2.09842	2.98681	2.42033	2.16293	1.90303	1.85387	1.95678	2.19354	2.63542
AT1G15740	protein_coding_gene	+	3.24428	2.62772	1.33712	1.13294	0.87544	1.27627	1.23592	1.08143	0.92288	0.48618	0.41197	0.463475	0.569762	0.720952	0.666117	0.720954	0.823953	1.02993	1.13392	1.3384	1.59639	1.54461	1.89959	1.87084	2.26496	2.35344	2.41528	2.7276	2.87014	3.35114	3.52761	3.0332	2.77721	2.32054	2.9307	3.1401	3.41406	3.06536	2.47607	1.85315	2.31734	3.0386	3.2979	2.5818	2.57224	2.41997	2.8362
AT1G08370	protein_coding_gene	+	2.36884	2.37406	2.31707	2.11201	2.15653	2.21221	2.39967	2.62419	2.46532	2.21367	1.73038	1.18531	1.08145	1.02965	1.23587	1.13331	0.978397	0.977553	0.772447	0.566459	0.617957	0.721015	1.39067	1.85387	2.32614	2.67723	2.84272	2.52324	2.77643	2.83407	2.75091	3.09032	3.43018	3.44898	4.33583	4.47981	4.17941	4.07098	3.86118	3.67585	3.65625	4.07314	3.76039	3.44187	2.75258	2.78058	2.47194
AT1G53310	protein_coding_gene	-	0.669454	0.718709	0.72087	0.514965	0.617969	0.577568	0.463451	0.413731	0.360453	0.360475	0.308979	0.307296	0.205986	0.154489	0.205986	0.154489	0.256288	0.411974	0.83065	1.49349	2.62632	3.50181	4.08323	4.1219	4.3627	4.58051	4.55917	4.715	4.3807	4.01741	3.82793	4.17249	4.79441	4.13175	4.01304	3.18104	2.94839	2.21383	1.79941	1.6475	2.11687	2.42039	2.98467	2.81205	2.42668	2.47502	2.48099
AT2G17980	protein_coding_gene	+	3.65625	3.76033	4.01313	3.63893	3.95833	4.36377	4.58274	4.92565	4.36075	4.43349	3.97583	3.82132	3.50991	3.06651	3.01059	2.71961	2.47163	2.31804	1.9054	1.75263	1.80238	2.01339	1.95695	2.05991	1.75089	1.78181	1.49425	1.49411	1.84838	2.26965	2.88971	3.24046	4.34611	4.77099	5.05102	4.47132	4.2732	3.96128	3.7039	3.69799	4.06203	4.01891	3.39678	3.18966	2.57496	2.21259	2.62986
AT2G34930	protein_coding_gene	-	4.94366	5.7706	7.41167	8.04035	10.0332	10.3525	9.91494	10.6994	9.47068	8.18421	6.79852	4.48247	2.49009	1.59873	1.27687	1.13218	1.07699	1.49268	1.43812	1.65087	2.16285	2.15607	2.57879	3.50102	3.46499	3.13609	3.49992	2.88491	2.57663	2.57798	2.52333	2.56758	2.34703	2.47201	2.1606	2.11159	2.10265	2.01772	1.87251	1.80237	2.16285	2.06258	2.03826	2.06193	2.06935	1.98123	2.31739
AT3G54540	protein_coding_gene	+	0.566461	0.566807	0.463737	0.617937	0.669454	0.410143	0.411972	0.309289	0.51261	0.617721	0.566461	0.767321	0.621011	0.674998	0.669454	0.668142	0.622375	0.614314	0.72095	0.619411	0.669454	0.772243	0.853773	0.873339	1.23712	1.13057	1.7564	2.48224	2.8927	4.0701	3.81133	3.79765	3.50389	2.67402	3.39659	3.48948	3.6707	3.87875	3.13104	2.78231	3.05632	3.24555	3.19296	3.14115	2.57735	2.6804	3.1083
AT3G04680	protein_coding_gene	-	7.82746	7.67511	7.52015	6.80966	6.08675	4.72652	4.59028	4.37076	4.73073	4.28503	3.25903	2.4942	1.62046	1.23592	0.973561	0.761486	0.557971	0.411964	0.566476	0.618163	0.87544	1.33498	1.54598	2.21573	2.57567	3.24439	3.19422	3.80844	4.50627	5.04794	6.33463	6.38579	6.62232	6.10402	4.85937	4.26281	3.09287	2.99911	3.03868	2.22243	1.94621	1.4992	1.18445	1.50129	1.64797	1.80136	1.80212
AT1G13940	protein_coding_gene	-	0.617957	0.514965	0.558962	0.514995	0.360476	0.411972	0.182349	0.154505	0.464444	0.514964	0.617957	0.663347	0.430522	0.463468	0.662768	0.853211	0.969735	0.978432	1.08345	1.49489	2.05986	2.73562	2.6735	2.52341	2.16197	1.75889	1.75106	1.95672	2.72922	2.98114	4.0603	4.27378	4.74143	3.80916	4.16884	4.3196	4.5341	3.662	2.4694	2.51421	2.74505	3.29225	3.45293	3.19305	3.37816	3.1916	3.31773
AT2G36530	protein_coding_gene	-	0.514965	0.566461	0.72096	0.618408	0.463468	0.514965	0.470156	0.463468	0.566461	0.411971	0.350134	0.360493	0.36056	0.463473	0.617935	0.772435	0.772405	0.823941	0.720956	0.771646	1.02993	1.89323	2.25512	2.35273	2.70471	2.11168	2.07385	1.897	2.47072	3.45035	4.11889	5.0986	4.95735	4.19433	3.89045	3.2907	3.29783	3.39771	3.1416	3.82106	3.79642	3.96538	3.80779	3.19346	3.19375	3.19563	2.88466
AT5G53150	protein_coding_gene	+	3.86223	3.55331	3.03104	2.98677	2.74057	2.36897	2.42791	1.95573	1.80091	1.80518	2.06569	2.20076	2.23166	2.2133	1.69986	1.35255	1.27925	1.40207	1.74954	1.74974	1.80238	2.26584	2.31734	2.16285	2.52333	2.21435	1.95687	2.31734	2.52333	2.36884	2.21435	2.21435	1.95687	1.90537	2.11135	2.47183	2.8323	3.29577	3.45026	3.65625	3.34727	2.52333	2.21435	1.85387	1.69938	1.80238	2.00836
AT1G34190	protein_coding_gene	+	2.21435	2.05822	2.01284	1.96057	1.54433	1.55679	1.88425	2.15783	2.42152	2.89971	3.19505	3.23895	3.35136	3.34105	2.88394	2.29699	1.79911	0.977054	0.617945	0.618084	1.02993	1.23224	1.42844	1.67151	1.74565	1.54495	1.6994	1.54489	1.3393	1.28696	1.64603	2.21385	2.93341	4.21986	5.36393	6.4703	7.66204	6.98041	7.44223	6.48346	5.51012	5.15005	4.85955	4.10438	4.25125	4.25717	4.16224
AT5G16130	protein_coding_gene	+	2.05986	1.80252	1.95615	1.64783	1.39889	1.18472	1.03328	0.6695	0.999638	0.77254	0.664551	0.6181	0.361112	0.308979	0.360117	0.463415	0.361055	0.66972	0.77517	0.928552	1.18442	1.28638	1.23593	1.3904	1.59519	1.75541	1.85314	2.47255	2.52155	2.9405	3.09409	2.62763	2.8838	2.9942	2.36835	2.33842	2.36906	2.36734	2.52713	2.79032	2.6765	2.98683	2.7271	2.67611	2.57482	2.82914	2.4705
AT4G39110	protein_coding_gene	-	2.47183	2.47441	2.4198	2.47836	2.36884	2.11135	1.58268	1.8023	1.53886	2.36885	2.60186	2.42041	1.96286	1.19968	1.03002	0.720902	1.1844	1.5904	1.85307	2.11945	2.78081	2.57292	2.82848	2.97795	2.85487	2.61958	2.31148	2.71535	2.73326	2.4703	2.3587	2.26582	1.86218	1.75061	1.85436	1.4934	1.6479	1.54789	1.69474	1.69845	2.11785	2.36887	2.47145	2.26451	2.36791	2.43382	1.95434
AT1G52980	protein_coding_gene	+	0.463468	0.769184	1.12894	1.23847	1.64788	1.71821	2.43334	2.7313	2.72932	3.03982	2.26732	1.84713	1.56456	0.973015	0.669483	0.463482	0.197496	0.154489	0.257471	0.516458	1.15867	1.44478	1.75146	2.0596	2.23218	2.26584	2.7611	3.03926	3.2955	4.25823	4.99516	5.54324	5.93471	6.47672	6.26641	6.43706	6.77736	6.68303	6.25705	5.76461	4.68618	3.96235	3.49775	3.57824	3.46685	3.39877	3.26282
AT1G18070	protein_coding_gene	-	0.617957	0.670255	0.617977	0.360475	0.397413	0.512341	0.411972	0.411972	0.283894	0	0	0	0	0.0514965	0.205986	0.360475	0.463468	0.566461	0.514961	0.464765	0.978433	1.49322	2.21319	1.75107	2.00912	2.50718	2.98709	3.66906	4.29021	3.90541	2.57182	2.00863	2.47183	3.14255	3.65625	3.48815	2.57463	2.3279	2.05996	1.85641	1.53138	1.75086	2.57656	2.62632	1.75088	1.69922	1.49347
AT1G01450	protein_coding_gene	-	0.823943	0.82391	0.772518	0.875436	0.922477	1.29019	1.28717	1.289	1.39595	1.38735	1.64863	1.66921	1.75739	1.74916	2.11035	2.11135	2.21234	2.36894	2.11166	2.36823	2.26584	2.00898	1.90806	2.17487	2.10435	2.05691	1.95675	2.00674	2.16165	2.36776	2.5611	2.46406	2.47067	2.06265	2.42026	2.62632	2.3201	2.16271	1.92501	2.01315	1.85915	1.95719	2.00822	2.40799	2.3179	2.27159	2.77347
AT2G34410	protein_coding_gene	+	3.29577	3.14307	2.31532	2.7235	2.21596	2.26474	2.74874	3.06828	3.29167	3.60041	3.81356	4.06385	3.96201	3.50566	3.01308	1.93658	1.33862	1.13683	1.1297	1.49337	1.54489	2.11077	2.37896	3.2378	2.88217	2.90855	3.00866	3.08866	3.49888	4.16908	3.65857	3.75996	2.56561	2.6187	2.41011	3.08979	2.99944	2.63988	2.31733	1.90455	2.11679	2.52261	2.83533	2.37032	1.51959	1.42712	2.11377
AT4G28860	protein_coding_gene	+	0.823943	1.28716	1.64036	1.79879	2.1115	2.52365	2.74767	2.94054	2.72408	2.11748	1.97099	1.4419	1.23978	0.923806	0.458133	0.317326	0.360493	0.46347	0.616955	0.925606	1.18442	1.34796	1.45183	1.44144	1.39164	2.09596	3.19368	4.34027	5.8694	5.65099	5.24518	4.692	3.55648	3.76049	3.25209	3.71876	3.81501	3.34531	2.83239	2.52672	2.16285	1.82059	1.9573	1.75246	1.80826	1.6425	1.85375
AT3G06860	protein_coding_gene	+	0.87544	0.978461	1.28469	1.19648	0.969943	0.917578	0.932205	0.928471	0.998126	0.937773	0.515064	0.307685	0.256851	0.205986	0.257482	0.41233	0.464359	0.772442	1.02994	1.08132	2.11135	2.36848	3.50259	4.17121	5.12112	6.42941	5.92209	5.08524	4.37983	3.96523	3.6393	3.44061	3.24428	3.13425	2.67709	2.26584	2.57288	2.68038	2.42033	2.84831	2.76504	2.05986	1.43141	1.69773	1.95687	2.00815	1.89622
AT3G08580	protein_coding_gene	-	1.95687	1.95721	1.60048	1.34162	1.03497	0.823851	0.71943	0.462497	0.463468	0.411972	0.362233	0.251947	0.566446	0.669454	0.72095	0.826904	0.467939	0.418014	0.514965	0.823943	0.926936	1.13292	1.23563	1.08959	1.08143	1.10245	0.824956	0.824118	0.777931	0.667335	1.13998	1.13297	1.4934	2.06197	2.26572	2.44875	2.42069	2.48006	2.94385	3.09159	3.1395	3.34253	3.29831	3.19677	2.8323	3.14078	3.59721
AT1G32400	protein_coding_gene	-	0.0514965	8.63781e-30	6.71119e-44	3.61364e-15	0.0514965	0.206382	0.205986	0.308979	0.309085	0.256789	0.360475	0.518614	0.567638	0.772844	0.772446	0.55848	0.668832	0.66918	0.823945	0.927008	0.823943	0.772438	0.870991	1.13566	0.978433	1.03056	0.978433	1.08057	1.08321	1.49192	1.64672	2.11059	2.47183	2.36867	2.5137	2.57864	2.74028	2.11776	2.46804	2.26867	2.38966	2.46472	2.62731	2.67327	2.8838	2.78031	2.21039
AT5G09810	protein_coding_gene	+	0.257482	0.206122	0.20609	0.411972	0.360487	0.514868	0.463265	0.30895	0.360775	0.337768	0.617956	0.617984	0.669056	0.75571	0.617959	0.77244	0.671194	0.772868	0.721218	0.514966	0.669454	0.618252	1.08245	1.18436	1.44636	1.58028	1.40165	1.23191	1.57622	1.69356	1.75081	1.69974	1.8013	1.81715	2.05485	2.00368	2.51904	2.24636	2.52254	2.36834	2.98679	2.93782	3.14341	2.83463	2.62844	2.31575	2.18979
AT4G32410	protein_coding_gene	-	1.59639	1.02994	0.927009	1.0814	0.763957	0.72095	0.463853	0.257537	0.444847	0.418401	0.566461	0.823943	0.549838	0.635583	0.463468	0.154291	0.257481	0.570891	0.926936	1.23741	1.51915	1.49474	1.7461	2.00834	1.59639	1.59364	3.21224	3.90827	3.50176	3.88509	3.60928	2.83568	2.67782	3.31024	3.18246	2.40995	2.42033	2.2137	2.42402	2.32317	2.21435	2.88392	3.25008	2.72776	2.26584	1.44178	0.92032
AT2G21370	protein_coding_gene	-	0.566461	0.466635	0.360475	0.360475	0.360475	0.463372	0.463468	0.566461	0.72095	0.669479	0.514963	0.566462	0.360475	0.46344	0.617961	0.670735	1.02996	1.18331	1.23584	1.39019	1.54489	1.60642	1.79407	2.33889	2.67899	3.19517	3.31073	3.55189	3.76176	4.01026	3.85943	5.097	5.04808	5.15766	5.61295	5.24211	4.8885	5.32191	5.14818	5.35603	5.13724	4.9924	4.02246	3.44986	3.34289	2.84719	2.67636
AT4G24730	protein_coding_gene	-	2.05986	1.95847	1.64869	1.12925	0.824556	0.871601	0.778665	0.880964	0.720759	0.622668	0.672261	0.87544	0.927043	0.823961	0.954256	0.926837	1.13261	1.28783	1.3877	1.39054	1.54489	2.25186	2.65924	3.14674	3.75719	4.16402	4.05921	4.22007	4.02689	3.50444	3.60475	3.7024	3.50552	2.93013	2.92684	2.46081	2.68003	2.32244	1.80531	1.35038	0.978433	0.978193	1.01015	1.03014	1.33906	1.49718	1.35651
AT5G14420	protein_coding_gene	-	0.72095	0.669426	0.668047	0.51497	0.617873	0.721123	1.18432	1.23588	1.23054	1.33859	0.926929	0.720975	0.725344	0.411972	0.411964	0.566461	0.411972	0.618374	0.823881	1.08099	1.62214	2.36906	2.8608	3.29958	3.9121	3.58215	3.19412	2.72876	2.69504	2.88469	3.14128	3.29352	2.83268	2.88096	2.97998	3.2655	3.30206	3.66033	3.54646	3.29577	2.52333	2.31676	2.36848	2.16937	2.06549	2.17195	2.41968
AT4G24690	protein_coding_gene	+	0.463468	0.205986	0.158282	0.154067	0.257482	0.411973	0.463471	0.413017	0.411994	0.360474	0.463464	0.516258	0.719437	0.824	0.720975	0.668714	0.568296	0.46343	0.41196	0.463468	0.617957	1.10555	1.91346	2.16285	1.90438	1.69068	1.85387	2.53943	3.03688	3.86223	3.95363	4.57649	4.3772	4.36829	4.6362	4.22271	4.85952	4.78285	4.3257	4.82896	4.11798	4.63468	4.23425	4.28232	4.11972	3.21118	2.89477
AT1G52360	protein_coding_gene	+	0.257482	0.308979	0.309708	0.411953	0.356146	0.36046	0.359042	0.257511	0.462922	0.669447	0.875466	0.87544	0.668658	0.566471	0.566433	0.56646	0.516159	0.463467	0.360475	0.413592	0.617957	1.39101	2.10907	3.01352	4.01449	3.03829	3.34775	2.95083	2.40048	2.31796	2.00836	2.83186	3.72323	2.51694	2.10717	2.26584	2.52591	2.46375	2.17635	2.20915	1.85387	2.11323	2.98696	3.51208	2.83426	1.3904	1.64908
AT1G06260	protein_coding_gene	+	1.59639	1.59592	1.64716	1.5439	1.27181	1.07607	1.0825	1.54489	1.5628	1.80249	1.8022	1.4405	1.60443	1.34719	1.39102	1.64845	1.57465	1.64463	2.00946	1.85432	1.90537	2.09517	2.3239	2.11047	2.21435	2.46553	2.6507	2.63749	2.47183	2.46898	2.28117	2.17559	2.05986	2.31833	2.482	2.29914	2.11135	1.95692	2.31734	2.32854	2.31734	2.73278	2.46636	2.00049	1.69938	1.5953	1.95159
AT5G07370	protein_coding_gene	+	4.11972	4.47661	4.64193	4.46911	4.49201	4.73852	6.0137	7.13075	7.11093	6.87661	5.72172	4.96577	4.67378	4.00665	2.93544	2.2518	1.26608	0.77402	0.565921	0.258281	0.695202	1.01024	1.18888	1.39041	1.43751	1.4419	1.28738	1.28312	1.7514	1.59797	1.64789	1.84577	2.36102	2.69118	2.46647	3.03829	3.70795	4.23315	4.90484	5.04278	5.20114	5.1864	4.70803	4.60007	4.17624	3.96523	4.0632
AT5G21930	protein_coding_gene	+	3.03829	3.70478	4.17124	4.47759	4.672	4.38747	4.23074	3.65518	3.78402	3.81666	3.24103	2.96276	2.80594	2.60785	2.94469	2.47184	1.64756	1.17251	0.406314	0.72095	1.18442	2.00958	2.05685	2.07764	3.92804	5.56162	7.00848	7.38686	5.77752	4.84976	3.75924	2.31624	2.58482	2.59254	2.78121	2.47183	2.11207	2.57465	2.92659	2.6714	1.80238	2.05153	2.63882	2.26891	1.81304	1.85387	2.26603
AT4G37820	protein_coding_gene	+	1.13292	1.13373	1.18061	0.917186	1.08085	0.819413	0.631502	0.656962	0.469039	1.08572	1.0303	1.18442	1.07588	0.474891	0.720953	0.514965	0.725409	0.920781	0.823891	0.823943	0.823943	0.878361	1.18664	1.59912	2.11411	2.57191	2.50206	3.08923	2.93216	3.08931	3.40206	3.66151	3.60039	3.65613	3.76239	4.01672	3.96495	3.74869	3.44116	3.14028	2.98449	2.39562	2.56991	2.5749	2.77448	2.75064	3.14158
AT2G03820	protein_coding_gene	-	0.669454	0.72095	0.61801	0.669875	0.824099	0.617957	0.772344	0.566461	0.46754	0.514964	0.308979	0.257482	0.0459631	0.0514965	0.102993	0.165596	0.257482	0.359169	0.463467	0.821781	1.18442	1.44248	1.54489	1.95727	2.115	2.45071	2.82697	3.12831	3.76899	4.51191	5.47249	6.02604	6.00564	6.58836	6.04432	5.66461	4.63773	4.27396	3.87628	3.66963	3.62441	3.51732	3.44575	3.60806	3.66949	3.5456	3.75442
AT5G62890	protein_coding_gene	+	0.566461	0.464962	0.411968	0.360471	0.407599	0.617958	0.509614	0.669567	0.833772	0.772447	0.829111	0.926843	0.663913	0.566459	0.46354	0.205986	0.255318	0.360475	0.463717	0.618211	0.72095	0.92691	2.03793	2.74001	3.50707	3.75636	4.84647	4.21574	4.37277	3.45237	3.7339	3.34555	4.11777	4.32606	4.30852	4.24977	3.87537	4.58434	3.77628	3.42813	2.62279	2.11208	1.8956	2.21846	2.78228	2.05965	1.95815
AT1G36730	protein_coding_gene	-	0.0514965	0.0514964	0.257482	0.257482	0.257482	0.205986	0	0.154491	0.154489	0.257482	0.257482	0.102991	0.102993	7.49015e-05	0.0514965	0.0514965	0.0514965	0.154459	0.256702	0.360003	0.566461	0.509519	0.566432	0.360475	0.360236	0.463787	0.566462	0.669466	0.722182	1.33756	1.63696	2.03228	2.31746	2.73343	2.47192	2.83624	2.98553	2.94018	3.439	3.70755	3.22118	3.19839	3.14434	2.71537	3.0325	2.94017	2.84225
AT5G60790	protein_coding_gene	-	0.463468	0.464067	0.614146	0.66972	0.420461	0.40916	0.374405	0.411575	0.663851	0.876963	0.823943	1.13258	1.03429	0.874379	0.926936	0.721348	0.721036	0.719378	0.823963	0.823942	1.08143	1.17996	1.74684	2.6584	3.08818	3.55326	3.76172	3.54467	3.67907	3.80968	3.96523	4.49616	4.88118	5.28129	5.9225	6.23107	6.33496	7.32113	6.99334	6.18765	5.8706	4.807	3.96543	3.52903	2.99627	3.14128	3.19286
AT4G26100	protein_coding_gene	-	0.617957	0.669453	0.771904	0.61766	0.514976	0.464812	0.362369	0.463468	0.360453	0.35901	0.669374	0.669454	0.669454	0.720965	0.48578	0.514965	0.514965	0.470879	0.309708	0.257572	0.463468	0.926935	1.44483	1.93708	1.85386	1.79694	2.05983	2.2701	3.21321	4.0204	4.78011	5.15409	5.67003	5.19282	5.61283	5.1903	4.77468	3.8364	4.018	3.24789	3.5168	3.6062	3.263	3.50183	3.24499	3.60592	3.40755
AT3G18750	protein_coding_gene	-	1.4419	1.5455	1.6458	1.79886	1.70844	1.85131	2.03597	2.16811	2.51809	2.29904	2.62662	2.36829	2.01227	1.83713	1.13279	0.772592	0.979073	0.621396	1.45311	2.98959	4.01672	4.99576	4.92443	4.0797	4.20893	4.0156	4.62887	5.00246	4.6375	4.5936	4.17121	3.90653	4.06759	3.85833	3.30661	2.93517	2.76908	2.72657	3.00648	2.53012	2.67782	2.45766	2.5752	2.8351	2.22193	2.30128	2.62814
AT3G05840	protein_coding_gene	+	0.87544	0.72095	0.515501	0.411966	0.152905	0.0929907	0.360475	0.415872	0.566461	0.783284	0.823943	0.921511	0.823943	0.617957	0.360476	0.154489	0.308145	0.411972	0.673515	1.08143	1.28741	1.4934	1.44185	1.60114	1.59739	1.44146	1.48904	1.66009	1.90399	2.43705	2.67681	3.29608	3.49641	3.39776	3.764	3.65152	4.00207	4.1446	3.76188	3.72013	3.75867	3.7447	3.98027	3.50123	2.73775	2.5225	1.89238
AT2G22010	protein_coding_gene	-	0.87544	0.87544	0.772447	0.675567	0.514965	0.411972	0.257097	0.257376	0.154489	0.102993	0.257856	0.257482	0.257482	0.257482	0.154487	0.207465	0.360475	0.360475	0.463465	0.360223	0.566461	0.875413	1.09313	2.33442	2.50847	3.24351	4.64313	5.40477	4.58231	3.92166	3.93331	3.71801	2.72827	2.36807	3.08907	3.14128	2.00747	2.16289	3.22321	3.24434	3.21524	3.55264	3.13679	2.57486	2.15619	2.17177	1.95812
AT1G75300	protein_coding_gene	+	2.36884	2.52028	2.57563	2.1078	2.06094	1.75478	1.38731	1.54934	1.33305	1.15563	1.08095	0.927887	0.771299	0.823943	1.03583	1.23591	1.49666	1.80238	1.79965	1.59675	1.85387	1.85268	2.26623	2.31233	2.31734	2.3127	2.23514	2.54044	2.47183	2.52896	2.34299	2.21433	2.26584	2.42032	2.61359	2.21659	2.57482	2.27696	2.39261	2.31234	2.42033	2.47148	2.42023	2.26506	2.05986	2.00836	1.94395
AT2G22795	protein_coding_gene	-	4.3257	4.01627	4.01958	3.49649	3.40184	3.52179	3.60527	3.0439	3.27997	2.71521	2.13572	1.79742	1.16475	0.981971	0.758581	0.670194	0.626875	0.565551	0.66872	0.875306	1.33891	1.80269	1.99325	2.41558	2.91741	3.19278	3.34891	4.36855	5.25388	5.77594	6.02509	6.65271	5.98137	5.5242	4.91366	4.68618	3.58132	3.45023	3.44844	2.81156	2.78081	2.69681	2.78896	2.78305	2.78076	2.31734	1.96241
AT3G11560	protein_coding_gene	+	3.45026	3.55429	3.60861	4.33144	4.90465	6.05199	7.40178	9.63372	11.2832	11.9766	13.1166	12.7883	12.0406	10.557	8.82476	6.51298	4.12233	3.08242	1.442	0.719201	1.15867	1.91123	2.0559	3.08543	4.22122	5.14576	4.84477	3.6038	3.47843	3.30382	2.67309	2.62697	2.47124	2.05757	3.08402	2.83204	2.26777	2.49238	2.26384	1.71175	2.21974	2.2107	2.57522	2.72806	2.14632	2.37493	2.31987
AT1G21760	protein_coding_gene	+	1.54489	1.54513	1.1332	1.3389	1.13353	1.18384	1.0801	1.23619	1.16471	1.09108	0.928721	0.823553	0.861287	0.709902	0.837706	0.669455	0.664909	0.721371	0.614145	0.72052	1.02993	1.80375	2.23404	2.31734	2.26704	2.36769	1.58509	1.85338	2.28216	2.74793	3.91373	4.59465	4.86615	5.2493	4.21608	4.04764	3.91294	2.82675	2.49005	2.41591	2.26584	2.508	2.47418	2.93366	2.62591	2.18999	1.95682
AT4G13250	protein_coding_gene	-	0.411972	0.260745	0.205689	0.257482	0.308979	0.308979	0.244567	0.205986	0.205986	0.195149	0.28323	0.154489	0.257482	0.313268	0.257482	0.463468	0.411972	0.413278	0.411899	0.823988	1.23591	1.66345	2.16292	2.16285	2.159	2.36831	2.05986	2.31586	2.63798	2.67782	2.84552	3.45795	4.27421	4.54538	5.23314	5.14965	5.51083	5.10717	4.99516	4.53248	3.94988	3.55326	3.4505	3.00228	2.72931	2.71792	2.36365
AT5G54165	protein_coding_gene	+	2.16285	1.5954	1.54536	1.8595	1.95883	1.95891	2.30529	2.36965	2.10716	2.21438	1.86298	1.74404	1.80238	1.69977	1.49228	1.03288	0.61798	0.5783	0.565847	1.18439	1.69938	1.86296	1.86071	1.89668	2.10963	2.16242	2.29307	2.37428	2.47135	2.47235	2.57954	2.64659	2.67782	2.73079	2.83631	2.83051	2.78081	2.67775	2.67883	2.7799	2.83232	2.76569	2.78417	2.86438	2.78081	2.67322	2.72651
AT5G66760	protein_coding_gene	+	4.06822	5.26098	5.50283	4.89643	4.27189	3.39054	3.22833	3.40623	3.8107	3.65959	3.03288	2.51392	2.01401	1.49212	0.995846	1.02908	0.716489	0.670476	0.820149	1.18399	2.00836	2.7521	3.44781	3.03903	3.40248	4.53075	4.77688	5.62227	5.56087	5.35604	4.32033	3.76136	3.0872	3.62508	3.09089	3.11541	2.82671	3.08999	3.14126	2.78076	2.84422	2.3978	2.36655	2.56156	2.57308	2.83243	2.52359
AT3G12130	protein_coding_gene	-	1.3904	1.95686	2.00224	2.063	1.85379	1.4411	1.96742	2.00112	2.26632	2.47454	1.80246	1.55043	1.02954	0.720554	0.786104	0.715916	0.875484	1.02951	0.923179	0.669415	0.87544	0.784913	1.39031	1.59639	1.75152	1.85288	1.80677	1.4419	1.39166	1.38997	1.39047	1.59634	1.84655	2.19266	2.41582	2.8838	2.85569	2.98778	2.78092	3.08813	2.73477	2.49263	2.62535	2.9371	2.72399	2.52229	2.46959
AT1G53680	protein_coding_gene	+	4.58318	3.96485	3.29417	2.98313	2.78277	2.31786	2.32096	1.91042	2.15853	2.00329	1.53932	1.34878	1.15815	1.08596	1.18442	0.978428	0.553512	0.627289	0.617885	1.33889	1.4934	1.65371	1.64064	1.9046	1.74777	1.80238	1.69958	1.67059	1.65005	1.59641	1.46151	1.18432	0.969487	1.08143	1.2302	1.27563	1.26774	1.13245	1.02438	0.929329	0.926936	0.977258	1.13564	1.3389	1.44252	1.54355	1.54489
AT5G64340	protein_coding_gene	-	0.617957	0.721113	0.978394	0.872381	0.772447	0.823376	0.617957	0.570356	0.519381	0.338164	0.463468	0.503473	0.612386	0.652717	0.511622	0.544245	0.411972	0.514964	0.567463	0.516705	0.566461	0.566459	0.823758	1.03258	1.38508	1.60749	1.93991	2.52374	3.44965	3.81282	3.92263	3.29461	2.72521	2.83221	3.19343	3.45543	3.2986	3.24413	2.88843	3.34629	3.43365	3.8109	4.1236	3.57966	3.19585	2.66861	2.66027
AT1G17880	protein_coding_gene	-	3.39877	3.55231	3.49809	3.08787	2.57361	1.75311	1.4034	1.59685	1.5434	1.54524	1.62905	1.38963	1.18442	1.33502	1.02421	0.772441	0.772362	0.880446	0.768655	0.875438	1.02993	0.992479	0.979821	1.18442	1.49362	1.8126	1.95844	2.16151	2.41512	2.26333	2.31834	2.43933	2.27618	2.0605	1.96035	2.16264	2.47599	3.12853	3.29581	3.39882	3.74748	3.63366	3.58306	3.81045	3.50685	3.23785	3.60396
AT1G66330	protein_coding_gene	-	0.308979	0.514809	0.462466	0.463468	0.617957	0.309718	0.205986	0.205986	0.103016	0.102993	0.10302	0.154496	0.257454	0.308979	0.35758	0.463464	0.411965	0.514965	0.464927	0.669455	0.823943	1.55497	2.0614	2.20892	2.52349	2.21717	2.1626	2.26219	2.50455	2.88325	3.08979	3.50144	3.8926	3.86528	3.7113	3.71801	3.36033	3.08578	2.78079	2.363	2.78081	2.62856	2.72926	2.42014	2.20243	2.41585	2.57489
AT1G56070	protein_coding_gene	-	0	0	0.0514965	0.0514965	0.0514965	0.0515222	0	3.86797e-16	0.0514965	0.0514965	0.0514965	0.154489	0.257482	0.463473	0.720977	0.669458	0.677944	0.926926	0.823929	1.0317	1.26166	1.3492	1.75329	1.73469	1.54363	1.58664	1.44072	2.05987	2.6795	2.62617	2.69492	2.37709	2.47048	2.31221	2.34405	2.36884	2.52252	2.11148	2.26468	2.16092	2.76431	2.51892	2.51751	2.83527	2.83384	3.71107	3.09789
AT5G42760	protein_coding_gene	+	0.411972	0.566463	0.566461	0.514965	0.617957	0.463441	0.257482	0.411969	0.360476	0.411972	0.360475	0.257485	0.308933	0.257482	0.772445	0.771107	0.927532	1.0344	0.982228	1.23768	1.90537	2.14413	2.25761	2.82826	3.4042	3.96673	4.02029	4.53083	4.53112	4.49797	4.31265	4.1834	4.12092	3.76016	3.10507	2.93748	3.34915	3.50503	3.0867	3.14641	3.34152	3.70724	3.86229	3.41148	3.59858	3.45959	3.55611
AT3G13470	protein_coding_gene	+	1.4419	1.59639	1.54217	1.39346	0.823633	0.54424	0.674804	0.66956	0.978456	1.02385	0.825058	0.875347	0.566432	0.514965	0.720258	0.669454	0.617961	1.08171	1.54783	2.06247	4.06822	4.99591	5.65431	5.19458	5.04269	5.05981	5.46675	5.91315	6.11367	5.34374	4.73156	4.12758	3.65625	3.49949	3.50287	2.84362	3.14872	2.5139	2.88492	2.68689	3.09548	3.05988	2.52436	2.105	2.42033	2.16263	2.3249
AT2G42600	protein_coding_gene	-	0.205986	0.205986	0.308796	0.514965	0.514962	0.566431	0.515351	0.411972	0.443776	0.463446	0.721049	0.716124	0.649752	0.619041	0.411907	0.311739	0.46795	0.61754	0.669454	0.66958	0.72095	0.566436	0.931555	1.13304	2.00803	2.52324	2.57549	2.33829	2.47919	2.67819	3.04312	2.97582	2.76785	2.63176	2.00226	2.93604	2.93402	3.398	3.24409	3.43257	3.24428	3.12017	2.59563	2.16433	2.59785	2.51148	2.36464
AT1G50300	protein_coding_gene	-	0	0	0	0.0969507	0.102993	0.102993	0.205857	0.17512	0.154489	0.205986	0.103192	0.046078	0.102993	0.257482	0.257482	0.257482	0.205986	0.0514965	0.308269	0.823476	1.54489	2.41994	2.8313	3.01469	3.30235	4.35526	5.56915	6.36201	5.91131	6.196	5.56961	5.45052	4.83687	4.77389	4.40999	4.30609	4.69841	4.889	4.63384	4.65115	3.81103	3.14041	2.32176	2.05982	1.80237	1.90554	1.44106
AT3G01090	protein_coding_gene	-	1.69938	1.85398	1.64853	1.96061	1.95758	1.96037	1.90401	1.80221	2.21422	2.26208	2.54619	2.42024	2.00816	1.88658	1.63752	1.49339	1.13309	0.914852	0.617853	0.565989	0.926936	1.33891	1.49332	1.49407	1.7565	2.33509	2.66399	2.90572	2.77407	2.98922	3.32689	4.11995	4.50324	4.53228	4.16997	3.29577	3.19235	3.19588	2.72757	2.62561	2.10471	2.67823	2.98208	2.8952	2.37358	1.85431	1.44136
AT2G45690	protein_coding_gene	-	1.4419	1.90544	2.37317	2.62614	3.2317	4.09668	4.31467	4.73802	4.59663	3.74295	3.22003	2.5757	1.90563	1.24329	1.18241	0.926577	0.822726	0.623925	0.976689	1.13212	1.95687	2.5744	2.36872	2.30268	2.57237	2.21536	2.11776	2.37376	2.778	3.141	3.1914	3.55386	3.9248	3.81621	3.86826	3.96523	3.99776	3.57613	3.29657	3.29473	3.10649	3.24751	3.29961	3.34942	3.2913	3.07609	3.13909
AT3G09840	protein_coding_gene	+	1.3904	2.00847	2.52405	2.52589	2.71697	2.31668	1.90483	1.43624	1.20968	0.882818	0.875539	0.721211	0.612501	0.702733	0.617957	0.720947	0.669453	0.874096	0.875459	1.08155	1.59639	1.83793	2.11295	2.36671	2.1054	2.15648	2.56217	3.45294	4.22335	4.86136	4.6555	4.47784	3.70069	3.5623	3.68619	3.86223	3.45763	2.958	3.20739	4.07062	3.96459	3.50104	3.18966	2.57533	3.03898	2.67447	2.5745
AT2G25490	protein_coding_gene	-	0.823943	0.618336	0.669455	0.869624	0.815026	0.709847	0.617955	0.531249	0.680545	0.84665	0.870212	1.02984	1.02982	0.823837	0.724328	0.669358	0.630992	0.515036	0.72022	0.56649	0.489216	0.669456	0.723514	0.875456	0.875646	0.720526	0.409525	0.303941	0.205986	0.206	0.669204	1.07801	1.39393	2.21433	2.78001	4.29034	4.84103	4.73758	3.9087	3.14093	3.24104	3.34735	3.85444	4.00192	4.37919	4.41564	4.32521
AT2G22125	protein_coding_gene	+	0.257482	0.463468	0.463468	0.308866	0.411972	0.154585	0.308979	0.360475	0.308979	0.360371	0.205986	0.204534	0.174183	0.205986	0.257482	0.464765	0.506475	0.514984	0.617954	0.976571	1.67363	2.57333	1.54674	3.45281	3.34419	3.24709	2.11677	1.80242	2.20793	2.33985	2.73119	3.41671	2.72931	2.52816	2.36485	2.62622	3.17385	2.82599	2.92265	2.88233	2.94497	2.48193	2.01032	2.33817	2.42033	2.77676	2.31452
AT5G57930	protein_coding_gene	+	3.65625	3.55224	3.50683	3.55525	3.51029	3.60769	3.39597	3.34521	3.30008	3.49576	4.17157	4.16445	4.06769	3.19176	2.27915	1.67676	1.33438	1.29784	1.08141	1.44185	1.69938	2.08449	2.26584	2.62622	2.88458	2.75001	2.5749	2.43787	2.73714	2.78644	2.78182	3.25172	3.91163	4.53462	4.29663	4.26948	4.20341	4.22511	4.384	3.80157	3.49782	3.76684	4.06673	4.06644	3.29944	3.14166	3.17699
AT1G80380	protein_coding_gene	+	5.92209	6.3348	6.89833	7.83899	7.31555	7.45533	7.2355	7.01157	7.26336	7.12482	6.14253	4.3016	2.63526	1.28599	0.913416	1.03477	1.13324	1.43605	1.39038	1.44134	1.23591	0.876009	0.823745	0.598239	0.772447	0.772713	0.875265	0.824593	0.825872	1.02542	1.447	2.06166	2.28554	2.97911	3.34729	3.65625	4.32065	5.36486	6.0893	6.61418	6.89759	6.38386	5.45743	4.8854	4.32797	3.58754	3.80962
AT3G52930	protein_coding_gene	-	0.669454	0.723192	0.566465	0.617957	0.414136	0.36321	0.411964	0.308602	0.355766	0.555542	0.566461	0.51529	0.617957	0.362351	0.463468	0.566457	0.308979	0.308712	0.307985	0.360475	0.72095	0.916987	1.34398	1.2881	1.4419	1.55537	1.75114	1.39233	1.59639	1.85688	2.10108	2.21545	2.36884	2.4667	2.65244	2.76234	2.72931	2.78063	2.92867	2.72359	2.8323	2.60383	2.53181	2.47528	2.62632	2.40046	2.37021
AT1G22730	protein_coding_gene	+	0.102993	0.154489	0.514965	0.568033	0.772127	0.926471	0.818593	0.923044	0.9818	0.979008	1.00936	0.976979	0.821589	0.617957	0.34661	0.207326	0.154489	0.102993	0.308926	0.411971	0.566461	0.820405	0.869689	1.13116	1.60188	1.76287	2.31734	2.52828	2.82662	3.90807	4.0732	4.68811	4.63468	4.00815	3.90941	3.61389	3.15577	3.29194	3.08979	2.84134	3.13558	3.35053	3.29549	3.3986	3.24428	2.72909	2.39419
AT3G62930	protein_coding_gene	-	1.59639	1.80379	1.49713	1.49339	1.16316	1.23581	1.39039	1.13682	1.38517	1.38499	1.41615	1.40789	1.72381	1.49332	1.47967	1.90598	1.58779	1.54634	1.85583	1.64761	1.64789	1.54022	1.59413	1.69961	1.60106	1.71041	1.69891	1.67646	1.54509	1.49329	1.65142	1.90258	1.90537	1.90572	2.12025	2.21772	2.31738	2.36865	2.21637	2.21472	2.26936	2.38667	2.56109	2.7836	2.78081	2.83149	2.89761
AT5G45430	protein_coding_gene	+	3.91373	3.09131	2.22106	1.6469	1.18446	0.87544	0.758581	0.513064	0.87544	0.979236	1.26305	1.54462	1.28741	1.13233	0.926098	0.669427	0.566461	0.669454	0.566374	0.514957	0.643706	0.72095	1.18587	1.75092	1.61609	1.08145	1.29591	1.72196	2.7717	2.82944	3.86915	3.81177	3.18891	2.60217	2.05932	1.59487	1.54489	1.59299	2.31728	2.57587	2.62632	2.89944	2.93923	3.39634	3.24513	2.82108	2.47218
AT4G38760	protein_coding_gene	-	4.27421	4.37534	4.53259	3.91427	3.14134	1.71098	1.54493	1.28724	1.4419	1.65383	1.18458	1.08133	1.02845	0.767319	0.786285	0.926936	1.03117	1.18258	1.07762	1.39041	1.4419	3.18316	4.971	5.1973	3.22062	1.44958	1.80238	2.18276	2.6262	2.00553	2.9836	3.24668	2.5228	2.78103	2.36817	2.00834	2.46942	2.31224	1.64789	2.62839	2.26615	2.53387	2.16268	1.80189	2.07441	1.9003	2.97031
AT1G09210	protein_coding_gene	-	2.8323	3.96035	4.11566	4.74303	4.47926	3.88426	3.85529	3.26841	2.83308	2.18859	1.41576	1.08225	0.670091	0.560937	0.566518	0.463484	0.411969	0.412392	0.669443	1.18416	2.05986	3.54611	4.22242	4.38565	3.97273	3.85876	3.61412	3.45029	2.99036	3.64739	3.29128	3.52216	3.36739	3.65655	3.39908	3.19278	2.67358	2.56203	2.25955	2.34512	2.93559	2.9356	3.29217	3.08892	2.73605	2.88232	2.21063
AT5G48830	protein_coding_gene	-	2.57482	2.21431	1.8579	1.75126	1.90554	1.74919	1.5942	1.53388	1.5435	1.59843	1.49225	1.50959	1.54638	1.6006	1.96234	1.74528	1.75088	1.75359	1.43991	1.33893	1.3904	1.50514	1.80091	2.11978	2.42048	2.78221	3.18915	3.9139	3.9628	4.27547	3.7268	2.98489	2.75419	2.31718	2.57757	2.42033	2.74144	2.82093	2.68754	2.57625	2.15562	1.81719	1.65387	2.46827	2.62757	2.67749	3.03877
AT2G40540	protein_coding_gene	+	0.617957	0.616188	0.671487	0.411972	0.411971	0.423252	0.405286	0.498227	0.411972	0.463841	0.308979	0.492258	0.739053	0.673905	0.872125	0.978436	0.919729	0.973268	0.773437	0.66899	1.13292	1.49357	2.31306	2.77006	2.88348	2.88026	2.4798	3.05966	3.85677	3.9802	3.98341	4.63647	4.55406	5.45762	5.66088	5.40713	4.42663	3.65547	4.02993	3.60219	3.6037	3.53538	3.29579	2.67275	2.42452	2.46859	2.69439
AT3G01340	protein_coding_gene	-	4.06822	3.35003	2.89002	2.21905	1.91551	1.48173	1.27375	2.05926	2.00755	2.18595	2.3705	2.00897	2.02522	2.60665	2.21345	1.80068	1.74452	1.06529	1.13293	1.02993	1.08143	1.02855	1.18217	1.39013	1.49328	1.64466	1.63795	1.95734	1.95592	1.75	2.05078	2.2743	2.89596	2.93149	3.29767	3.60454	4.5311	5.00628	4.93567	4.67886	4.68719	4.63793	4.71133	4.53281	3.64366	3.24014	3.43735
AT3G62290	protein_coding_gene	+	4.48019	3.86234	2.67948	2.06029	2.10243	3.09866	4.53218	5.77309	6.36233	6.21079	5.51142	4.62265	3.59026	2.88919	2.31738	1.65129	1.49562	1.13251	0.97814	0.823836	0.978433	0.823306	0.978797	1.08143	1.08781	1.18905	1.58817	1.6945	1.59638	1.90571	2.10868	2.16491	1.77676	1.79982	2.16262	2.73198	2.88346	3.60416	3.69648	3.96481	3.6462	3.35437	3.02621	2.51251	2.46706	2.4735	2.5745
AT5G63980	protein_coding_gene	+	3.75924	3.96355	4.2272	4.13197	3.60454	2.7934	2.16369	1.44213	0.869854	0.870698	0.721229	0.903566	1.13766	1.02456	1.02916	0.962228	0.926671	0.984561	0.926936	0.877238	1.18442	1.65339	1.80238	2.31686	2.80506	3.35173	3.29732	3.50719	3.51426	3.29003	3.43628	3.34669	3.56525	3.64326	4.27329	4.84827	4.81611	5.71807	5.35395	4.99475	4.68618	4.29328	3.41997	2.83471	2.81417	3.23712	3.7632
AT5G09670	protein_coding_gene	-	3.45026	3.14158	2.98726	2.56674	2.21202	1.95587	1.95403	1.9169	1.64686	1.69929	1.64826	1.44543	1.44253	1.13309	0.823941	0.669454	0.566503	0.46342	0.411511	0.87545	1.13292	1.81363	2.22252	2.31734	2.11281	1.59971	1.80238	1.42986	1.90471	2.11135	2.11134	2.42369	2.26584	2.53806	2.756	3.29577	3.62634	3.6853	3.86223	3.84101	3.65429	3.45026	2.64925	2.72999	2.98679	2.99943	3.42794
AT3G49430	protein_coding_gene	+	0.514965	0.411972	0.410512	0.720499	0.823858	0.870435	1.11905	0.928053	1.13732	1.24075	1.21018	1.25872	1.23591	0.976801	0.97843	0.812782	0.510506	0.566913	0.360469	0.360475	0.566461	0.880557	1.44179	1.85362	1.98058	2.10958	2.15473	2.46639	2.42165	2.21075	2.46275	2.93621	2.82653	2.88799	3.14142	2.89046	2.77731	2.16344	1.69899	2.21735	2.05986	2.32203	2.36641	2.1629	2.3774	2.72842	2.3678
AT1G01780	protein_coding_gene	+	2.36884	2.41796	1.90095	1.96298	2.4236	2.25048	2.37758	2.16421	1.59011	1.59439	1.70699	1.49201	1.38923	1.34041	1.40036	1.74811	2.00836	1.96286	1.75905	1.44237	1.28741	1.18442	1.05773	1.18322	1.08675	1.27957	1.67352	1.59722	1.99635	2.55077	2.71135	3.03664	3.14173	3.04594	2.73835	2.8323	2.67616	2.29462	2.42226	2.37049	2.16544	2.36837	2.523	2.51379	2.38849	2.67376	2.832
AT4G27470	protein_coding_gene	+	12.6681	12.051	10.5552	8.34524	5.00201	2.89142	1.73704	1.0825	1.02993	1.02848	0.979176	0.904229	0.772447	0.669462	0.618469	0.617957	0.463468	0.617957	0.514502	0.771612	1.21017	1.53923	1.81865	2.57359	2.88613	3.04497	3.04107	3.03747	3.0337	2.93972	2.94519	2.63121	2.57408	2.56734	2.9658	3.24156	2.93388	2.98821	3.08196	3.19345	3.47945	3.51328	3.65479	4.09189	4.09961	4.22808	4.07782
AT5G23200	protein_coding_gene	+	0.514965	0.463434	0.316568	0.406922	0.459009	0.566461	0.514957	0.58067	0.417492	0.572869	0.669454	0.516424	0.514981	0.251855	0.41285	0.617958	1.14141	1.184	1.18436	1.13247	1.41615	2.00833	2.3152	2.52498	2.88407	3.18533	3.19655	3.2846	4.11501	3.91919	4.26575	4.79425	5.20028	5.12302	4.49256	4.42803	4.01727	3.64114	3.29573	3.71102	3.83099	3.60325	3.82181	3.29676	3.20056	2.60574	2.129
AT2G18960	protein_coding_gene	+	0.360475	0.308958	0.154489	0.261188	0.154489	0.102993	0.102993	0.0514979	0.102993	0.102993	0.205913	0.25748	0.257482	0.360475	0.360934	0.411973	0.463297	0.412002	0.36028	0.308978	0.308979	0.926917	1.91265	2.22047	2.00206	1.88891	1.85422	2.06161	1.80232	1.64784	2.16298	2.0571	2.73558	2.67984	2.00822	4.43471	5.20381	4.44697	4.35038	3.41031	3.03829	3.20122	3.70989	3.19057	2.39375	2.99201	3.13287
AT1G09640	protein_coding_gene	+	3.55326	3.96463	3.55622	3.96296	4.06738	4.54606	5.61268	5.67984	5.72007	5.50665	4.75451	4.11543	3.85204	3.28168	2.63391	2.05982	1.65907	1.2884	1.23185	1.02993	1.05568	1.38937	1.91494	2.41727	2.72787	2.89921	2.61627	2.78299	3.03792	3.40431	4.0633	4.30269	4.73241	4.73511	4.01489	3.60475	3.24369	2.78744	3.11076	2.99481	2.68277	2.80717	3.2959	3.14094	3.25087	3.30474	2.88015
AT4G38130	protein_coding_gene	-	2.05986	2.05779	2.15789	2.38051	2.75218	3.65225	4.98838	5.67833	6.29082	6.29743	5.48282	4.62189	3.87952	3.24173	2.90158	2.62903	2.15436	1.80532	1.28478	1.64788	1.75088	2.50911	3.17364	3.19271	3.60661	3.46804	3.5015	4.62569	4.89209	5.34498	6.16802	6.39512	6.96439	7.19249	6.44351	5.44329	4.46827	3.79338	4.1062	3.76057	3.75748	4.08165	3.76279	3.98358	3.83347	3.39363	3.44077
AT2G26570	protein_coding_gene	+	1.08143	0.978467	0.927158	0.564889	0.411972	0.46603	0.205969	0.154512	0.308979	0.561541	0.72095	0.926916	0.720635	0.463603	0.308979	0.308983	0.566445	0.617938	0.823957	0.617957	0.43772	0.514941	0.514956	0.669454	1.08287	1.23512	1.79516	2.63254	3.1943	3.96279	4.06174	4.51838	4.67389	4.58336	4.7891	3.90732	3.243	3.50262	3.59813	3.65524	3.60732	3.34681	2.78036	2.88379	2.82773	2.43489	2.35286
AT1G76030	protein_coding_gene	+	3.50176	4.07	4.84148	5.49833	5.76646	5.81254	6.03281	6.06269	5.60793	5.3789	4.3257	4.31204	4.42693	4.5689	4.46643	3.533	2.78274	1.54126	1.13295	0.822784	0.849691	1.38403	2.1594	2.26594	2.44007	2.00836	2.00689	2.53503	3.289	4.0673	4.01672	3.65916	2.81923	2.67311	2.62929	2.47183	2.46942	2.77448	3.24163	2.96195	2.36884	2.47353	2.06934	2.34291	3.089	3.14128	3.54413
AT3G63130	protein_coding_gene	+	5.45862	5.81773	6.8446	7.25155	7.0701	7.05673	5.81848	5.39537	4.43572	3.8589	3.7317	2.85122	2.67183	1.95958	1.33852	0.776539	0.514965	0.514964	0.719491	0.772447	1.33891	1.59656	1.79852	2.57023	3.20494	3.55326	3.6245	3.99137	3.86191	3.66263	3.65625	4.15848	4.54142	4.79709	5.71433	5.56162	6.21028	5.7629	5.81004	4.87921	5.04665	4.37252	4.01674	3.65453	3.58498	3.34727	2.9691
AT2G30950	protein_coding_gene	+	0	0	0.309786	0.617506	0.617957	0.772463	0.614999	0.41309	0.411972	0.257457	0.159664	0.154496	0.308979	0.411972	0.403279	0.463464	0.566375	0.615392	0.781034	1.02993	1.13292	1.48349	1.70006	1.3904	1.38872	1.75002	1.91095	3.03204	3.91437	3.94285	4.24182	4.01301	3.93492	4.33406	4.22665	4.38061	4.32915	3.60265	3.65622	3.29721	3.18142	3.65483	3.65385	4.4373	4.7461	4.64323	4.52893
AT1G78900	protein_coding_gene	+	4.11972	4.57963	4.57433	4.42582	4.11953	4.39102	4.49882	4.77219	4.48516	3.91245	3.78415	3.26893	3.18417	3.59594	2.77902	2.37142	1.80478	0.880582	0.873757	1.13306	1.28741	1.59533	1.75259	1.50242	1.49413	1.80371	1.89037	2.83436	3.34739	3.45022	3.45264	3.35364	3.04937	2.87927	2.44434	2.61821	3.04909	3.12909	2.99066	2.82547	2.11135	2.05988	1.28761	1.89566	2.26593	2.66681	2.77753
AT5G64820	protein_coding_gene	-	2.57482	2.31587	2.46906	2.31229	2.23442	2.21976	1.86332	1.63711	1.50604	1.49339	1.74563	1.88261	1.64937	1.4417	1.28609	0.978432	0.828402	0.772815	0.873616	1.18769	1.59639	1.86334	1.85512	2.01815	2.21677	2.32554	2.32492	2.47408	2.52303	2.62704	2.44324	2.41849	2.26594	2.34547	2.38064	2.47183	2.48902	2.70024	2.68639	2.7784	2.74562	2.77394	2.6784	2.59212	2.58302	2.64412	2.36214
AT2G24360	protein_coding_gene	-	0.566461	0.411938	0.360475	0.253777	0.360472	0.308979	0.205986	0.314503	0.102999	0.102993	0.20599	0.102993	0.257467	0.253589	0.350574	0.514965	0.514971	0.722523	0.661868	0.514931	0.669454	0.823218	1.03084	1.33996	1.69628	1.76902	1.85494	1.85131	1.49179	1.22785	1.39559	1.5027	1.86725	2.41854	2.82417	3.07977	3.54871	3.60474	3.60588	3.80099	3.86223	3.1829	3.19766	3.22223	2.8802	3.09993	4.02211
AT5G19180	protein_coding_gene	+	1.64789	1.49341	1.23499	1.44164	1.86269	2.26585	2.61986	2.98693	2.62609	2.78378	2.73591	2.2145	1.75098	1.04068	0.772343	0.617957	0.514967	0.715021	0.720953	0.774019	1.23591	1.68018	2.46922	2.98074	3.65043	3.92416	4.06497	4.04391	3.86275	3.70075	3.60676	4.27456	4.65224	4.99727	4.78986	4.12784	3.20293	3.4503	3.55302	3.19017	3.2413	3.14117	2.3683	2.70632	2.78557	2.83216	2.72923
AT5G03280	protein_coding_gene	+	0.360475	0.309105	0.30898	0.205986	0.308984	0.400839	0.463451	0.566456	0.411964	0.280217	0.154489	0.0516897	0.308979	0.308979	0.360475	0.412605	0.253153	0.463468	0.669454	0.669327	1.02993	1.44167	1.64887	1.49342	1.70055	1.69938	2.78023	4.33198	4.77052	4.75436	4.84067	4.38058	2.70151	2.91554	2.93726	2.52333	3.04776	3.17264	3.06389	2.99241	2.98679	2.89782	2.81771	3.46343	2.83048	2.11135	2.67329
AT4G14960	protein_coding_gene	-	3.55326	3.03974	2.31762	1.49368	1.08167	0.577547	0.102993	0.0514965	0.000106598	0.154489	0.154489	0.257482	0.474466	0.411972	0.566525	0.617957	0.506049	0.463468	0.462719	0.566461	1.02993	1.54326	1.64781	1.60031	2.26579	2.20437	2.00302	1.75293	2.03123	2.41462	1.91233	2.34547	2.46789	2.83174	2.97861	2.88232	2.98908	2.72771	2.7816	2.78044	2.9932	2.97899	2.83271	2.8792	3.03298	2.93434	2.67478
AT5G43160	protein_coding_gene	+	1.75088	3.39747	4.68448	5.2013	5.15847	4.94838	4.16255	4.5529	5.3608	5.51184	6.10378	6.57051	6.52619	6.88931	7.60303	7.38497	6.95629	5.82916	4.5711	4.11791	3.70774	3.70729	3.18218	3.59956	3.06597	3.08969	3.01334	2.78586	2.77844	2.50055	2.41886	2.26075	2.46334	2.62632	2.86845	2.73131	2.32304	2.11105	2.11041	1.39581	1.45261	1.59686	1.8525	2.112	2.42236	3.03941	2.67781
AT1G62970	protein_coding_gene	+	0.308979	0.205995	0.106785	0.102993	0.30899	0.515163	0.722384	0.77353	0.720928	0.669115	0.462082	0.462514	0.308978	0.211505	0.154489	0.203312	0.412013	0.465797	0.926933	1.13517	1.59639	2.1612	2.47319	2.77734	3.0919	3.03829	3.14601	3.91819	3.91014	4.17562	4.48019	5.09637	5.56476	6.36941	7.51916	8.03345	7.41782	7.46533	5.92284	5.09113	4.89216	4.58667	5.11154	5.11053	4.58865	5.09815	4.59405
AT5G58540	protein_coding_gene	+	0.257482	0.463468	0.615176	0.72095	0.772189	0.566462	0.520508	0.411972	0.411972	0.360473	0.411972	0.616506	0.621518	0.72095	0.771013	0.567405	0.871287	0.826656	0.618687	0.618025	0.514965	0.617851	0.772474	1.28918	1.39158	1.68828	1.90537	1.97851	1.69887	2.11135	1.7973	2.11097	2.06446	2.15195	2.5273	2.62711	3.03163	3.24434	3.12386	2.98284	3.03829	2.68528	2.57096	2.78596	2.67226	2.42133	2.47112
AT2G44060	protein_coding_gene	+	1.95687	1.95711	2.05903	2.11233	2.47304	2.31665	2.16278	1.83565	1.6926	1.43661	1.49606	1.44192	1.24184	1.2913	0.925632	0.772813	0.72095	0.875972	0.720755	0.769754	1.31316	1.43897	1.59578	2.13281	2.62368	2.57376	2.71549	2.93499	3.42431	3.39942	3.12738	3.50133	3.55752	3.24408	3.34492	2.93496	3.0304	2.69827	2.43157	2.84611	3.13104	3.35014	3.24072	3.45036	3.19709	3.2454	3.1447
AT5G14040	protein_coding_gene	-	3.29577	3.60481	3.96352	3.90776	4.82489	4.27512	4.05971	4.18054	4.19655	5.24672	5.82747	5.66788	5.7053	4.38053	3.37054	2.94231	1.69582	1.33899	1.18415	1.18453	1.75088	2.18386	2.42033	2.48295	2.67439	2.50674	2.79628	2.83236	2.81017	2.93243	3.14344	2.98827	2.62569	2.88746	2.83367	3.01828	2.72936	3.82499	3.96941	3.93756	3.60475	4.32661	3.62402	3.84491	4.31011	4.27426	3.54783
AT5G61840	protein_coding_gene	-	1.33891	0.671232	0.566461	0.309398	0.514965	0.864545	1.07608	1.13292	1.02993	0.999468	1.18442	1.1329	1.34999	1.03149	0.930262	1.02997	1.07134	1.13892	1.08137	1.49245	1.54489	1.7507	2.42012	2.7279	2.72366	3.19567	3.66379	3.91403	4.32909	5.0012	5.03221	4.91907	4.88547	4.30545	3.75791	2.97539	2.5198	2.64407	2.17772	2.20889	2.4578	2.56672	2.9353	2.77526	2.72498	2.31677	2.01363
AT3G22200	protein_coding_gene	+	0.566461	0.514965	0.514965	0.618409	0.772459	0.720921	0.772447	0.668336	0.360475	0.412004	0.468628	0.412064	0.720957	0.669529	0.660673	0.823883	0.566772	0.566431	0.670523	0.671234	0.926936	1.70096	2.11135	2.42027	2.41809	2.16837	2.39556	2.47207	3.94645	4.99915	6.53403	6.18375	5.66287	3.8652	3.14039	3.14138	3.34727	3.13419	3.29383	2.73867	3.4466	3.34866	3.30213	2.8331	2.16257	1.96164	1.45043
AT5G21910	protein_coding_gene	+	2.36884	2.05808	2.27041	2.11238	2.05984	2.36886	1.96283	2.19613	2.31756	1.82334	1.94615	1.87783	1.45692	1.64967	1.49353	1.39317	1.34956	1.33892	1.13297	1.08143	0.926936	1.13245	1.28481	1.23617	1.23626	1.12741	1.53141	1.48887	1.44178	1.70088	1.86119	2.00792	1.95668	1.79221	1.95688	1.90403	1.89728	1.7516	1.75186	1.69876	1.42619	1.2411	1.02981	0.823958	0.772439	0.669473	0.978432
AT5G37830	protein_coding_gene	-	0.514965	0.463005	0.566571	0.67144	0.514965	0.466229	0.308756	0.254522	0.205986	0.252655	0.205986	0.257482	0.257482	0.205986	0.25847	0.257482	0.257802	0.308978	0.514692	0.87544	1.31316	1.9518	2.1115	2.93148	4.36959	4.89042	3.65442	3.60687	2.87576	3.20425	2.98963	2.97156	2.5749	2.7658	2.77767	2.71701	2.26064	2.10457	2.77284	2.72704	2.93071	2.67846	2.31002	2.99194	2.93999	2.77774	2.10557
AT1G19720	protein_coding_gene	-	4.63468	3.91364	3.24351	3.3	2.83246	2.57898	2.35658	1.85302	1.80098	2.16314	2.39322	2.18625	1.85264	1.39051	1.13292	0.967326	0.883934	0.873871	0.875392	1.18455	1.57064	1.81466	1.80437	1.89061	2.00774	2.26471	3.29634	3.34472	3.65658	4.42806	4.87159	5.40635	5.13767	5.37005	5.20951	5.07971	5.76758	5.39156	5.46442	5.18983	4.99516	4.63977	4.74111	4.57726	3.90939	3.44653	3.21431
AT1G69340	protein_coding_gene	+	2.78081	2.78038	3.18936	3.86138	3.7184	3.70908	3.65565	3.04146	3.45011	4.17199	4.06726	4.19287	3.85681	2.57215	2.09831	1.43163	0.926928	1.13313	1.03276	1.08156	1.02993	0.875318	0.875889	1.03291	1.44573	1.90065	2.06324	3.03735	4.31867	5.49244	4.8941	3.64721	2.74062	2.67606	2.47076	2.78116	2.24745	2.06024	1.95922	2.29438	2.57481	2.36984	2.16369	2.76481	2.78812	2.88088	2.065
AT5G02450	protein_coding_gene	+	1.23591	1.13444	1.2359	1.64704	1.80267	1.80228	1.89153	1.59848	1.70383	1.59784	1.93769	1.95687	1.79683	2.0067	1.59013	1.28741	0.926932	0.618295	0.36047	0.412098	0.463468	0.617484	0.550296	0.834292	0.98581	1.28637	1.54489	1.74654	2.05945	2.16251	2.45604	2.36905	2.42033	2.52206	2.46832	2.90479	2.96869	3.14126	3.03829	2.92667	2.99149	2.767	3.03831	2.93456	2.8323	2.72942	2.67807
AT4G14358	protein_coding_gene	+	0.308979	0.257482	0.308977	0.205986	0.154179	0.205986	0.308984	0.567941	0.617957	0.514964	0.360474	0.1017	0	0.0514965	0.154489	0.308883	0.413207	0.824536	1.13565	1.39043	1.90537	1.75283	1.69947	1.69841	1.6456	1.64821	1.59666	1.59639	1.59694	1.54247	1.43837	1.44543	1.39044	1.37744	1.42133	1.44822	1.45227	1.38912	1.35288	1.39123	1.37471	1.3904	1.39038	1.44498	1.44417	1.38955	1.17984
AT3G07650	protein_coding_gene	+	0.308979	0.51496	0.565281	0.773561	0.875526	0.772088	0.612984	0.513185	0.463361	0.412361	0.417139	0.257483	0.308663	0.463468	0.514972	0.460707	0.824916	1.08131	2.16281	3.39839	3.96523	4.37718	4.48894	4.74259	4.48643	4.78136	5.27272	4.70039	5.15845	5.61884	5.50188	5.87435	5.61311	5.9237	6.18969	6.00581	6.80884	6.72424	6.71476	7.25942	7.04273	6.16667	5.5557	4.8997	4.3257	3.81465	3.30337
AT1G58520	protein_coding_gene	+	0.772447	0.823944	1.44178	1.33992	1.18228	1.02769	0.60809	0.754229	0.669454	0.618547	0.380677	0.286272	0.411972	0.463468	0.411972	0.669454	0.617999	0.772447	0.823943	0.514962	0.669454	0.678721	0.566489	0.308979	0.102993	0.257482	0.413976	0.566463	0.618693	0.564889	0.417546	0.257482	0.205985	0.0514965	0.154489	0.311739	0.618064	0.360439	1.02342	2.52494	3.55326	4.05302	5.10126	4.94143	4.25558	4.12068	3.91737
AT1G08360	protein_coding_gene	+	2.05986	2.67292	3.32869	3.9545	4.36882	5.34149	6.64197	7.34336	7.93494	7.03765	6.25043	5.6569	4.81806	4.95095	4.20509	3.35201	2.61227	1.80259	1.031	1.13001	1.33891	1.4419	1.64905	1.85359	1.80426	1.71935	1.97346	2.26623	2.52673	2.79802	3.14171	3.14081	3.62535	3.64584	3.65741	3.75924	4.02104	4.01166	3.86151	3.18667	3.52097	3.72315	3.50733	3.18976	3.24426	3.2958	2.98805
AT1G15750	protein_coding_gene	-	0.72095	0.87544	0.926991	0.87544	0.773664	0.617957	0.566353	0.457924	0.669454	0.880292	0.669461	0.571288	0.563799	0.251935	0.417322	0.566461	0.462818	0.616962	0.666731	0.823941	1.18442	3.44373	4.84569	3.08845	3.08414	4.48019	4.67102	4.72673	4.57878	4.00724	3.29577	2.47202	2.47282	2.04952	2.49737	2.57482	2.14755	2.26591	2.06961	3.13987	3.50176	2.99429	2.98663	2.46916	2.47351	2.57482	2.45211
AT3G09000	protein_coding_gene	+	1.4419	1.33891	1.38695	1.28704	1.19303	1.33891	1.13828	1.11318	1.13289	0.978338	1.18303	1.2168	1.08145	0.927022	0.825369	0.514913	0.411972	0.360483	0.308968	0.72095	0.978433	1.28741	1.90095	2.42662	3.13985	3.35782	3.45094	3.45051	3.23859	3.14364	3.44739	3.09284	3.24428	3.24714	3.45659	3.85872	4.32297	4.22283	4.32958	3.96503	3.31055	3.81166	3.56034	3.29799	3.14128	2.47574	2.62702
AT2G47170	protein_coding_gene	+	0.514965	0.514964	0.360475	0.205865	0.257482	0.205986	0.257499	0.415863	0.257483	0.411583	0.67104	0.818922	0.930992	0.927216	0.823275	0.82358	0.769183	0.720945	0.72077	0.617957	0.823943	1.02992	1.14124	1.18284	1.28907	1.4003	1.24841	1.26938	1.28734	1.54708	1.69923	2.00751	1.93869	2.16328	2.62834	2.88636	2.83863	3.12648	3.35487	3.03661	3.34727	3.14507	2.73706	2.2132	1.86358	1.5174	1.64823
AT5G61960	protein_coding_gene	-	0.463468	0.566059	0.463487	0.514995	0.514958	0.411239	0.411972	0.308979	0.257482	0.31023	0.257482	0.257482	0.257482	0.206265	0.205986	0.309718	0.463297	0.566195	0.720964	0.720424	0.72095	1.23628	1.64815	1.18442	1.8013	2.49915	2.72931	2.51758	3.02376	3.81074	3.65322	2.31939	1.95687	2.16178	2.28506	2.8838	2.52296	2.29753	2.47183	2.73166	3.1928	3.19278	2.81647	2.216	1.95687	1.92261	2.11365
AT3G19820	protein_coding_gene	-	0.411972	0.514993	0.720951	0.720953	0.806884	0.720855	0.515859	0.45242	0.399863	0.463373	0.566453	0.627611	0.514965	0.463574	0.308987	0.463468	0.566461	0.566461	0.669862	0.669454	1.02993	1.69938	2.57484	2.72938	3.04006	2.67366	2.24864	2.2454	2.1626	2.62569	2.88375	3.29356	3.66168	3.90591	4.275	4.33144	4.01929	3.82848	3.17613	3.67096	4.00276	3.64238	3.39352	2.69244	2.26336	2.73412	2.78923
AT3G11130	protein_coding_gene	-	1.59639	1.13289	1.08243	1.03009	0.771252	0.555353	0.614613	0.7181	0.72095	0.589192	0.360477	0.15449	0.154489	0.102964	0.154251	0.463372	0.463435	0.669454	0.978493	0.823973	1.10717	1.23213	1.44191	2.31576	3.29115	3.53285	2.26392	2.62662	2.01021	2.00465	1.97585	2.52333	2.8349	2.44603	2.31508	2.82148	2.62508	2.47331	1.90149	1.23589	1.90537	1.8962	1.74566	1.90628	2.11067	2.72365	3.03726
AT1G79550	protein_coding_gene	-	4.01672	3.91359	4.47635	5.82046	7.40801	7.5664	8.50509	8.18544	8.67138	8.78036	7.60583	6.89982	5.75914	5.2947	4.62908	4.32745	3.34501	2.62484	2.4234	1.69904	1.90537	2.06077	2.57153	3.45149	4.80772	5.15804	5.19478	5.09515	4.61342	4.53931	4.6609	5.01031	5.42543	5.46294	5.3999	4.99364	4.52665	4.22327	3.49926	3.72161	4.01672	3.86465	3.68594	4.22122	3.89712	3.03045	3.55593
AT1G01320	protein_coding_gene	-	1.4419	1.34251	1.08522	1.13896	0.929326	0.720018	0.411204	0.515071	0.719459	1.13775	1.41692	1.69931	2.01867	2.15958	2.55956	2.41897	2.01212	1.4913	0.927637	0.721347	0.746699	1.75132	1.64789	2.47701	2.57482	1.65472	2.21435	1.72465	1.64789	1.93588	3.03829	2.52068	1.4934	1.54554	3.03829	5.63986	4.58318	3.2179	2.00836	2.42177	4.3772	4.4806	2.57482	2.1155	1.90537	1.79727	2.26584
AT5G05170	protein_coding_gene	-	8.23943	9.72885	9.78176	8.60457	7.32454	4.85658	3.44964	2.58622	1.71016	1.74308	1.33928	0.926936	0.772109	0.469373	0.308979	0.308979	0.360642	0.309381	0.721072	1.13245	1.28741	1.64786	1.59639	1.85387	1.94122	3.29172	3.96523	4.67221	4.7524	3.81074	4.12909	4.42308	4.89216	4.00977	3.59384	3.70774	4.4545	3.94786	2.42033	1.95599	2.73575	2.8323	2.77033	2.97432	3.19278	2.78066	2.55872
AT3G02360	protein_coding_gene	+	2.8323	2.26471	2.37182	1.7014	1.93939	2.10783	1.75066	1.38094	1.12188	0.778188	0.72095	0.725777	0.520904	0.459198	0.566587	1.02994	1.58673	1.80395	1.59635	1.59937	1.08143	0.77203	1.08141	1.02055	1.13147	1.39577	1.59739	1.38656	1.33982	1.42664	1.29024	1.44543	1.85357	2.16383	2.51772	2.98785	3.22534	3.65033	4.41551	4.1715	3.65089	3.55693	3.55498	3.18679	3.1501	3.08985	3.40118
AT1G53720	protein_coding_gene	+	3.96523	3.6073	3.70681	4.46752	5.2444	5.81805	6.83706	6.45014	6.44152	6.29603	5.05875	4.84818	3.63231	3.4027	2.98682	1.95025	1.69945	1.13612	0.823887	0.824884	1.08143	1.3797	1.91498	2.66784	2.8323	2.79207	2.99198	3.2415	3.70774	3.81037	3.32053	2.8311	2.62632	3.13989	3.35622	3.02607	3.24428	2.91085	2.8321	2.75176	2.52333	2.56369	2.93653	2.83305	3.34727	3.39722	2.86326
AT2G44710	protein_coding_gene	+	5.04665	4.89441	4.63601	4.28236	3.96866	2.93869	2.41706	2.207	1.85578	1.80102	1.44375	1.54718	1.54346	1.33909	1.0944	0.978631	0.619129	0.87544	1.23494	1.44363	2.42033	4.3805	5.3628	6.02881	5.80332	5.31101	5.07684	5.16367	5.57225	5.30299	5.15535	4.99707	4.77462	4.37934	3.66109	2.69202	3.24644	3.19131	2.79724	2.93427	3.34727	2.83083	2.41306	1.9053	2.33072	2.63494	2.62629
AT5G05010	protein_coding_gene	+	3.19278	3.19305	3.34276	2.9801	2.98353	3.64733	3.52254	3.68246	3.47768	3.32031	3.03299	3.24435	3.38849	3.51549	3.35096	2.6645	2.25189	1.54461	1.59666	1.24112	1.64789	1.43947	1.20929	1.02568	1.3389	1.74437	2.1739	2.37038	2.8719	3.18694	3.75703	4.06805	3.64513	3.39849	2.93716	2.93399	2.66761	2.98577	2.77163	2.33915	2.2858	2.11263	2.27109	2.31835	2.10652	2.31799	2.21228
AT3G56410	protein_coding_gene	-	2.8838	3.39709	3.14265	2.57389	2.27895	1.80747	2.04911	2.31891	2.96986	2.97585	2.4962	2.24519	1.62941	1.14623	0.932314	0.620072	0.613664	0.768772	0.823122	1.02994	1.08143	1.33915	1.54736	1.69442	1.74832	1.69975	2.05431	2.48565	2.10946	2.52484	2.8838	2.9826	2.83203	2.99073	3.22416	3.19155	2.77725	2.55288	2.11135	2.67104	2.67782	2.57555	1.91156	2.11471	1.85387	1.13224	1.69938
AT2G22720	protein_coding_gene	+	0.360475	0.308979	0.206005	0.155482	0.360631	0.360475	0.308978	0.358995	0.257798	0.360475	0.360475	0.365894	0.20519	0.308979	0.257482	0.200985	0.411655	0.360741	0.360475	0.411972	0.463468	0.514965	0.514965	0.809041	1.02988	1.18442	1.08152	0.925872	0.821587	1.21045	1.18442	1.39038	1.38925	1.02565	1.12443	1.85387	2.3881	3.13681	3.6465	3.49962	3.24428	3.45711	3.57732	3.31402	3.10507	2.9353	2.47062
AT1G36160	protein_coding_gene	+	0.257482	0.25749	0.205986	0.205978	0.0514965	0.0514965	0.0514965	0.102993	0.154405	0.154489	0.257482	0.205992	0.253194	0.360475	0.257482	0.308975	0.311724	0.308972	0.772394	1.18591	1.59639	2.66929	2.37403	3.13915	4.53007	4.37322	3.28909	2.51945	3.14106	2.71434	2.0639	2.11132	2.72787	2.8535	2.27912	1.75446	2.72402	1.69972	2.26377	1.85295	2.48104	2.12061	2.01302	1.67446	2.17743	2.36963	1.51505
AT1G44446	protein_coding_gene	-	0.772447	0.566452	0.308979	0.463468	0.360475	0.360475	0.463485	0.360468	0.411972	0.412064	0.360449	0.308979	0.205986	0.102993	0.102993	0.257482	0.308979	0.514965	0.617957	0.566461	0.669454	0.878198	1.08145	1.23633	1.4419	1.33903	1.41466	1.65794	1.95687	2.05015	2.47183	2.31728	2.26584	2.57479	2.67305	2.83025	2.9353	2.63481	2.06307	1.65269	1.75088	2.06486	2.25894	2.38096	2.67782	2.77996	3.03782
AT5G27320	protein_coding_gene	+	0.823943	0.873945	0.926937	0.822369	0.669454	0.571464	0.56646	0.360473	0.523752	0.411972	0.257482	0.360479	0.091885	0.308971	0.308979	0.360475	0.579422	0.566468	0.669454	0.617957	0.746699	0.870286	1.07121	1.33891	1.74592	1.8549	1.73622	2.01517	2.26288	1.95659	1.95686	1.84919	1.95852	1.80273	2.14114	2.53424	2.78047	2.80886	3.09227	3.52163	3.14136	3.08979	3.27238	3.55655	3.19671	3.14428	3.19512
AT3G13920	protein_coding_gene	-	2.52333	1.9081	1.19574	0.929649	0.564296	0.723711	0.72005	1.44357	1.64789	2.00353	2.39589	2.35715	2.47737	2.16407	2.25207	1.79708	1.43745	1.64729	1.23519	1.13298	0.87544	0.566461	0.56637	0.926893	1.49313	1.82388	1.95662	1.85325	1.65471	1.54425	1.6481	1.80113	2.20379	2.621	2.83146	3.19867	3.35531	3.34982	3.39853	3.75066	3.50468	3.13853	3.25461	2.91642	2.46532	2.31421	2.25005
AT5G10360	protein_coding_gene	-	4.17121	2.98945	1.80616	0.823995	0.325803	0.112079	0.102993	0	0.0514963	0.154836	0.205986	0.257482	0.257482	0.257879	0.305636	0.360475	0.463468	0.411426	0.618888	0.669453	0.772447	0.943701	1.23598	1.23591	1.39039	1.64935	1.90537	1.96007	1.85359	2.05986	2.22268	2.43587	2.62632	2.85657	3.26479	3.65625	3.38259	3.73538	3.86223	3.70576	3.41086	3.34727	2.99623	3.3064	2.62632	2.77696	2.5793
AT5G26210	protein_coding_gene	-	0.257482	0.36095	0.209764	0.614252	0.617957	0.51219	0.617985	0.417491	0.566449	0.514965	0.566831	0.463476	0.360384	0.410491	0.360097	0.360475	0.309064	0.309972	0.213569	0.360446	0.87544	0.926912	1.33994	1.85289	2.26602	2.32098	2.21436	2.21466	2.24146	2.06407	1.91161	2.09174	2.52333	2.94559	2.83423	3.34727	3.40243	3.451	3.39896	3.90721	3.54411	3.91695	3.65467	3.58197	3.29577	2.36765	2.47621
AT3G61690	protein_coding_gene	+	4.11972	2.11023	1.18356	0.723357	0.664228	0.772448	0.772687	0.614997	0.586155	0.954596	0.926565	0.978525	0.978417	0.43181	0.463468	0.62855	0.66996	0.772376	0.926974	1.07831	1.3904	2.06133	2.57444	3.10688	5.66717	8.59007	10.0436	7.50286	6.01287	5.53373	4.171	3.81151	4.12407	3.58621	3.14109	3.03829	4.19949	4.11579	2.40327	2.52584	2.42159	2.52966	2.5296	1.90611	1.95101	2.33106	2.26566
AT1G70730	protein_coding_gene	-	2.05986	2.11146	1.91139	1.38894	1.29237	0.978426	1.02986	0.875155	0.772447	0.668161	0.463568	0.617917	0.412184	0.310459	0.271348	0.360424	0.360475	0.567167	0.871503	0.824008	1.02993	1.03511	1.12967	0.823943	0.77836	1.13828	2.31735	2.93571	2.82695	2.78024	3.19094	4.29754	4.31953	4.94982	4.08122	4.10849	3.70828	3.65506	3.32926	2.93531	3.02248	2.89341	3.24197	3.10026	2.88409	2.88211	2.29972
AT4G30580	protein_coding_gene	-	0.978433	1.08149	0.872716	0.926652	0.767991	0.463277	0.520315	0.566905	0.623492	0.463115	0.463468	0.564974	0.617964	0.926909	1.18977	1.08277	0.875441	0.667484	0.666001	0.720948	0.87544	1.32739	1.18959	1.27351	1.49544	1.78425	2.11003	1.95778	2.27185	2.82557	2.83682	2.90073	3.34587	3.97917	3.7527	3.17221	2.88105	2.45728	2.1052	1.86353	1.99189	2.26504	2.60665	2.6796	2.68632	2.32816	2.05841
AT4G22330	protein_coding_gene	+	0.257482	0.308979	0.463468	0.463468	0.461175	0.451949	0.463468	0.559306	0.723582	0.721432	0.669454	0.673689	0.462291	0.498228	0.561684	0.891548	0.87544	0.823943	0.72322	0.616463	1.05568	1.13239	1.23062	2.06116	2.21403	2.11207	2.11137	2.31779	1.76448	2.22412	2.36403	2.25778	2.36852	2.5751	2.56841	2.5838	2.47334	2.15499	2.01464	1.69998	1.59639	1.49342	1.44164	2.05858	2.2405	2.16419	2.35612
AT3G11630	protein_coding_gene	+	3.19278	3.50041	3.3993	3.4457	4.52719	5.10296	5.51155	6.07706	5.40193	4.53089	4.02001	3.20005	2.97021	3.50966	3.55372	3.75998	3.55236	2.57159	2.16279	1.44155	1.15867	1.13292	0.978433	0.669563	0.772442	0.72013	0.509801	0.778198	1.27164	1.43629	1.5449	1.59645	1.85387	2.31569	2.11105	2.2634	2.74664	3.18923	3.6556	3.24409	3.19283	3.43914	2.99856	2.62639	2.42033	2.20504	2.41623
AT1G65220	protein_coding_gene	+	1.3904	1.18441	1.08142	0.972861	1.07294	1.1772	1.49339	1.81926	1.59947	2.0659	1.85427	1.70421	1.88324	1.39041	1.02955	0.617957	0.360475	0.357328	0.566461	0.617957	0.617957	0.567226	0.662666	1.13247	1.80238	2.21195	2.62631	2.86289	3.40556	3.55596	3.53254	4.07446	3.36096	3.04276	2.82778	2.21977	1.85535	2.11132	2.06759	2.16421	2.57482	2.36173	2.49021	2.36819	1.96267	1.90626	1.79847
AT3G18290	protein_coding_gene	+	0.463468	0.411972	0.463469	0.567012	0.416301	0.463468	0.463483	0.463468	0.351687	0.411972	0.365625	0.308979	0.512925	0.617957	0.715664	0.771008	0.824947	0.823938	0.669435	0.720647	0.669454	1.08153	1.28742	1.49331	1.91754	2.83196	3.37161	4.06399	4.57618	3.60001	3.18028	2.9572	2.72931	2.88371	2.20782	2.57272	2.38923	2.01067	1.70633	0.827035	1.13319	2.2652	2.16	2.41329	2.16285	2.36641	2.05953
AT5G47880	protein_coding_gene	-	2.26584	2.67771	2.98677	3.50147	3.76091	4.06819	4.20939	4.52127	4.57962	4.3348	3.89128	2.99618	2.5804	2.33197	2.16429	2.31775	1.75486	1.18072	0.872795	0.566338	0.540713	1.0815	1.4934	1.75387	2.2631	2.31807	2.36884	2.16249	2.11463	2.11156	2.11271	1.97428	1.87945	1.87987	2.05986	2.21516	2.06436	2.52284	2.4003	2.5584	2.85176	2.76904	2.55444	2.61515	2.67559	2.94216	2.92949
AT1G32530	protein_coding_gene	-	1.08143	1.08143	1.0247	0.879037	0.72153	0.617932	0.682936	0.513921	0.463468	0.514992	0.30935	0.361925	0.411972	0.325716	0.463468	0.30898	0.514793	0.508922	0.565731	0.772456	0.87544	1.1333	1.85337	2.46731	3.03774	3.79127	3.89877	4.32884	4.93063	5.34539	6.08196	6.23648	6.0057	4.88981	4.19121	3.86223	3.52357	3.24558	3.17119	2.78035	2.31446	2.5404	2.83429	3.04183	3.03851	2.66007	2.78169
AT5G16390	protein_coding_gene	-	2.21435	2.05837	1.80223	1.59671	1.54447	1.39629	1.23592	1.18449	0.824813	0.665016	0.617959	0.463561	0.669341	0.623878	0.566459	0.875746	0.678007	0.87751	0.927327	0.926829	1.15867	1.68409	2.62374	3.34434	4.11972	4.17862	3.99579	3.47234	2.98679	2.62705	2.78445	2.52353	2.8838	3.69298	4.22132	4.31813	4.53169	3.96226	3.4523	3.00788	3.45026	3.60668	4.24354	4.08755	4.11972	3.66923	3.03814
AT3G23300	protein_coding_gene	+	0.257482	0.360477	0.463468	0.56646	0.566505	0.466325	0.669454	0.514964	0.514989	0.458529	0.154489	0.206375	0.154461	0.256001	0.514946	0.566102	0.514965	0.567473	0.616945	0.822101	1.90537	2.11135	2.11136	2.10979	2.00854	2.31717	2.62651	3.14195	3.08181	3.40591	4.12544	3.80961	4.0038	3.65933	2.91639	2.8351	2.16476	2.26547	2.11403	1.74918	2.20481	2.57323	2.52333	2.57694	1.98409	1.74965	2.12152
AT1G77840	protein_coding_gene	+	2.57482	2.16437	2.16124	2.37254	2.21377	1.75592	1.03702	0.772454	0.670631	0.411978	0.412025	0.205984	0.205986	0.360196	0.411972	0.577927	0.716624	0.875553	1.18342	1.59451	1.85387	1.95607	2.11212	2.52205	2.31343	2.52568	2.57498	2.73892	3.35297	3.24329	3.55412	3.96149	4.36875	3.83675	4.01922	3.78922	3.5872	3.74756	3.70766	4.03324	3.88218	3.61846	3.57556	3.71314	3.76053	3.54765	3.09456
AT2G43710	protein_coding_gene	+	0.823943	1.0813	0.875491	0.825357	1.23533	0.824682	0.616429	0.616477	0.155667	0.205986	0.28248	0.308979	0.308985	0.308979	0.398586	0.360574	0.514962	0.411972	0.775169	1.02951	1.62214	2.36635	2.37787	3.30815	3.54529	3.64955	3.9642	3.96526	4.32632	4.37511	4.6593	4.199	4.2161	4.34926	4.27241	4.0244	3.50176	3.24522	2.89051	2.88386	2.54748	2.47777	2.67699	2.51885	2.78362	2.17135	2.0098
AT1G78800	protein_coding_gene	-	2.8838	2.31998	2.83476	2.47535	2.53192	2.56521	2.25904	2.11066	1.89628	1.86874	1.49303	1.57483	1.44214	1.13292	1.14741	0.823943	0.875417	0.875421	0.926758	1.23597	1.23591	1.59664	1.91016	2.15816	2.40738	2.68875	2.8323	3.24086	4.09708	4.51098	5.04585	5.25248	4.73767	4.42988	4.21666	3.88825	3.76382	3.8546	4.01672	3.71378	3.2914	3.33552	3.20277	2.78052	2.98679	3.13792	3.17816
AT3G17675	protein_coding_gene	-	4.3257	3.75918	3.81092	3.09001	3.14725	3.13629	2.88348	2.94084	2.62427	2.60845	2.41994	2.20645	2.15524	2.51044	2.42615	2.62688	2.42073	2.00837	2.00599	1.59639	1.4934	1.54559	1.54569	1.95362	2.06075	2.18998	2.31781	2.57347	2.57482	2.57428	2.36884	2.36863	2.42295	2.29813	2.26145	2.31734	2.42096	2.42022	2.42273	2.46811	2.47183	2.31837	2.04534	1.79392	1.84305	1.70592	1.56843
AT5G56240	protein_coding_gene	-	0.411972	0.411845	0.360475	0.257483	0.203736	0.103747	0.154489	0.308215	0.46347	0.411947	0.308979	0.20705	0.308323	0.463468	0.617957	0.669446	0.515201	0.360475	0.205986	0.154599	0.257482	0.726661	1.59024	2.11142	2.16286	2.01032	1.37156	1.90524	1.3904	1.23152	1.59803	2.67969	3.29103	3.68753	3.46608	3.34727	2.88222	2.28824	2.57867	3.55251	3.82337	4.71478	5.30348	5.03678	4.08422	3.79656	4.94362
AT5G35160	protein_coding_gene	+	0.205986	0.205986	0.208905	0.102993	0.102993	0.102993	0.102993	0.257482	0.257482	0.205986	0.205986	1.42778e-11	0.0514888	0.104036	0.205986	0.257535	0.308985	0.360046	0.411972	0.824503	1.02993	1.33517	1.70213	2.11136	2.00285	2.10726	2.78565	2.67798	2.96206	2.93547	2.8323	2.93756	3.44402	3.54538	3.6057	3.56984	3.45341	2.9498	2.93512	2.67043	2.52333	1.9542	2.06554	2.00823	2.29765	2.26733	2.31281
AT4G26090	protein_coding_gene	+	0.514965	0.567955	0.463468	0.663412	0.557971	0.514963	0.566461	0.325686	0.380169	0.309429	0.360475	0.417415	0.410487	0.308508	0.463496	0.510017	0.722168	0.977126	0.82393	0.774207	0.746699	0.772447	1.44646	1.95687	2.60407	2.6998	3.12587	3.97048	4.31371	4.3222	4.53169	4.00753	3.65789	4.04191	4.453	4.77145	4.89619	5.00319	4.2963	4.17096	4.22271	4.11779	3.89541	3.68517	3.53953	3.40405	3.6631
AT3G25910	protein_coding_gene	+	0.257482	0.360981	0.360467	0.308987	0.463061	0.459866	0.669454	0.66954	0.875838	0.881456	0.823997	0.823878	0.557673	0.50944	0.360403	0.308953	0.416301	0.257482	0.309107	0.463468	0.566461	0.764278	1.23501	1.55011	1.54764	1.48633	1.39021	1.68423	1.43664	1.18441	1.49286	1.54475	1.80396	2.31602	2.40138	2.9399	3.39586	3.60525	3.81717	3.69243	3.76138	3.54691	3.1413	3.08978	2.64942	2.50535	2.46302
AT1G06410	protein_coding_gene	+	0.463468	0.411964	0.463398	0.46358	0.411972	0.3555	0.308067	0.308701	0.309001	0.520383	0.413356	0.411972	0.411943	0.308959	0.463469	0.463461	0.463382	0.41198	0.257482	0.413465	0.514965	0.823425	1.45255	1.39042	1.67883	1.80101	2.42591	3.2443	3.29465	3.55728	3.45026	3.55007	3.29444	2.88447	2.88754	3.38945	3.75669	3.96264	3.34763	3.08589	3.34727	3.34748	3.19393	3.13404	3.12779	3.28801	2.90997
AT5G60410	protein_coding_gene	+	1.02993	0.72272	0.613949	0.463355	0.53188	0.566467	0.514992	0.566674	0.617673	0.772439	0.772447	0.726183	0.566861	0.514971	0.55978	0.661773	0.720909	0.51339	0.516968	0.515765	0.566461	1.64784	2.57528	2.47007	3.55505	4.16523	3.42426	2.78022	2.8838	2.52313	2.47346	2.87938	2.166	1.95129	1.90464	2.05932	2.59865	2.47012	2.06123	2.2743	2.46822	1.54042	2.21297	2.45837	2.15994	2.51738	2.74038
AT5G64401	protein_coding_gene	-	1.75088	2.01015	2.21422	2.3665	2.16425	2.00906	2.36986	2.38557	2.35019	2.62006	1.7482	1.48229	1.42652	0.913955	1.23737	1.29427	1.23584	1.32636	0.925934	1.33902	1.21017	1.1852	1.14899	1.08121	1.08139	1.08152	1.08035	1.13062	1.18297	1.18296	1.24088	1.10235	1.08117	1.08142	1.08143	1.08143	1.08143	1.08143	1.08142	1.08142	1.08691	1.03141	1.02993	1.03031	1.01024	0.978264	0.978419
AT4G35000	protein_coding_gene	-	2.16285	1.59788	1.75088	2.10936	1.85019	2.11125	1.80148	1.49342	1.4934	1.29224	1.08276	1.17958	1.23591	1.0244	0.978467	0.672211	0.565269	0.66922	0.926938	1.4934	1.3904	1.55679	1.70431	1.64789	1.64783	1.54043	1.37149	1.1329	1.18439	1.54489	2.16186	2.73079	3.19221	3.49696	3.81578	3.45026	3.44735	3.05187	2.55823	2.4738	2.1044	2.06426	2.26925	2.26201	2.57574	2.65843	2.26619
AT4G11010	protein_coding_gene	-	0.257482	0.205585	0.102921	0.199944	0.411972	0.411972	0.566461	0.480205	0.463468	0.617957	0.566461	0.566461	0.411972	0.41197	0.514957	0.514965	0.618278	0.570167	0.617961	0.877024	1.15867	1.44279	1.51202	1.69971	2.05508	2.19392	2.05892	1.88658	1.84504	2.05886	1.90545	1.53926	1.59626	1.95957	2.08965	2.02063	2.11202	2.16285	2.37426	2.57495	2.26886	2.27913	2.31927	2.11808	2.11252	2.05992	1.74912
AT5G47210	protein_coding_gene	-	9.73283	8.91409	8.33986	6.84178	5.08674	3.56222	2.68935	2.13209	1.48438	1.01419	0.823751	0.973075	1.01034	1.08263	0.975291	0.823858	0.797916	0.721062	0.566924	0.669527	0.798195	0.868615	1.33901	1.49337	1.39032	1.49867	1.85241	1.5506	1.84229	1.96378	2.11173	2.17452	2.11718	2.11183	2.31691	2.7287	2.9683	2.98679	3.7545	4.37481	4.78917	4.93088	5.30811	5.46077	4.83527	4.07328	3.75978
AT1G79960	protein_coding_gene	-	0.72095	0.669549	0.776234	1.03299	1.28876	1.33889	1.18442	1.07682	0.925136	0.619409	0.617965	0.51016	0.82397	1.02889	1.1229	1.30108	1.18007	1.44182	1.76419	2.00654	2.36884	2.36884	2.471	2.62787	3.0914	3.40173	3.51083	3.46363	3.45067	3.76657	3.81366	4.1164	3.96751	4.13992	3.91208	4.27421	4.08502	3.91845	3.50045	3.34756	3.27999	3.20371	3.19078	2.78064	2.64022	2.36916	2.31735
AT5G40910	protein_coding_gene	+	2.47183	3.0375	3.81118	3.86267	3.97686	3.81126	3.40802	3.36739	3.13243	2.89767	3.13747	2.61652	2.05994	1.69342	0.864074	0.720999	0.464622	0.308957	0.154489	0.103022	0	0.702652	3.52131	5.86492	8.75093	9.01625	8.70868	9.26218	8.65246	9.67678	10.1406	11.2789	11.9881	11.3236	10.2063	8.34869	6.74897	5.4371	5.91768	5.82034	6.59308	5.75179	5.61216	5.92336	5.75837	5.87201	5.58946
AT5G64350	protein_coding_gene	-	2.98679	2.78434	2.52523	2.41693	2.67546	2.41997	2.72989	2.89272	2.53779	2.55287	2.31739	1.90039	2.04942	1.76721	1.67632	1.80247	1.32206	1.32675	1.13253	0.979792	1.4934	1.95978	2.16169	2.61243	2.79607	2.78133	3.17875	2.9322	3.034	3.34756	3.35729	3.19313	3.10779	3.09223	3.10877	3.28809	3.3479	2.78821	2.73571	2.70626	2.78081	2.78079	2.57503	2.31529	1.94776	2.16804	2.0617
AT4G37460	protein_coding_gene	-	0.87544	0.566933	0.463363	0.360475	0.265972	0.15173	0.154489	0.154489	0.102992	0.30967	0.308979	0.411972	0.617987	0.566857	0.628658	0.566461	0.531923	0.668656	0.817509	1.23617	1.28741	1.08333	1.9584	1.80209	2.27636	3.81073	3.91377	4.58384	3.18254	2.88776	3.34727	2.93638	2.21833	2.0599	2.11987	2.63211	3.65662	2.63177	1.54511	1.86772	1.90537	2.26582	2.53555	2.31782	0.877521	1.33878	2.26561
AT4G23100	protein_coding_gene	-	0.617957	0.668982	0.514965	0.263544	0.3084	0.102993	0.308996	0.30895	0.876927	0.87544	0.875412	1.02993	0.464255	0.669453	0.61659	0.566475	0.462888	0.367886	0.206696	0.257412	0.360475	0.411627	0.772815	1.23316	1.85387	1.80162	1.90538	2.77983	3.29577	5.14924	5.14908	3.98508	3.19278	3.18802	3.18814	2.61747	2.52333	2.05969	2.36881	2.92505	2.31734	2.3659	2.27075	2.27101	1.95687	1.70742	2.21437
AT2G28671	protein_coding_gene	+	0.257482	0.257482	0.205986	0.154489	0.257479	0.308978	0.308979	0.515071	0.411978	0.360475	0.411972	0.205893	0.204499	0.411972	0.514965	0.617957	0.670649	0.514995	0.617228	0.772261	0.772447	0.772439	0.671122	0.715428	0.76817	0.9812	1.23386	1.38593	1.8533	2.05991	2.35999	2.72897	2.81487	2.8838	3.03802	2.84239	2.88012	2.58421	2.21317	2.0065	1.85387	1.69445	1.3897	1.40075	1.40099	1.64717	1.59558
AT4G24950	protein_coding_gene	+	1.33891	1.59952	1.54489	1.59368	1.49751	1.02241	1.03002	1.32177	1.86408	2.01319	1.85379	1.82543	1.53892	1.43635	1.39046	1.21517	1.03001	0.875448	0.87542	0.720931	0.926936	0.985329	0.978359	1.17395	1.12242	1.28741	1.28747	1.39455	1.55056	1.44159	1.59642	1.59777	1.69575	1.90386	1.95567	1.90513	2.00862	2.00821	2.05725	2.16226	2.21583	2.32229	2.26122	2.373	2.52365	2.51976	2.57429
AT2G22660	protein_coding_gene	+	6.48855	7.10723	7.36058	8.2409	7.87912	7.72371	7.60775	6.57572	6.03996	5.05303	3.7876	3.44841	2.15649	1.66193	1.3904	1.23627	1.42769	1.22984	1.23611	1.69853	2.49758	3.72233	5.71891	6.74854	8.13493	7.66405	6.9862	6.14189	6.05749	5.30642	4.99033	3.86428	3.75004	3.35636	3.24382	2.52365	2.26162	2.01065	2.16235	2.05985	2.45687	2.77242	2.94123	3.1924	2.53096	2.59538	2.15989
AT3G49010	protein_coding_gene	-	1.23591	1.49293	1.5435	1.75086	1.50244	1.43115	1.49424	1.59593	2.21282	2.42179	2.46621	2.2665	2.11767	2.09126	2.33455	2.11003	1.79849	1.18572	0.820759	1.23808	1.59639	1.69844	1.95422	2.16279	2.3568	2.27644	2.72077	2.77676	3.03814	3.13531	3.30062	3.04864	2.88963	2.989	3.00794	2.9252	2.68204	3.03905	3.0973	2.78123	2.8838	2.88426	2.93418	2.74018	2.71838	2.98483	3.05495
AT5G61410	protein_coding_gene	-	2.72931	3.24424	3.80868	3.9139	4.67925	3.86363	3.04218	2.11202	1.34545	1.23446	1.39043	1.13287	0.725742	0.66946	0.515731	0.563781	0.514645	0.463466	0.309032	0.412773	0.72095	1.02953	1.28753	1.64671	2.42014	2.56877	2.78025	2.99605	2.88789	3.14106	3.17258	3.0962	2.98201	2.71339	2.67718	2.61885	2.58477	2.8843	3.35473	3.24128	3.75924	3.52489	3.3456	2.78178	2.59574	2.22509	2.16111
AT4G36190	protein_coding_gene	+	6.02509	6.89708	6.48553	7.73817	9.60869	10.4773	12.176	12.2935	12.249	12.1123	11.2068	11.4943	11.0793	10.7061	9.73416	7.72436	5.3511	3.19791	1.95337	1.44187	1.64789	1.7012	1.85693	2.21246	2.72407	3.34639	3.79727	4.32335	4.07255	4.53427	5.00366	5.38198	6.33989	6.68063	6.50173	5.8191	5.39433	5.1227	4.7374	5.29371	4.38384	3.76256	4.01458	3.29627	3.6063	3.00811	2.62901
AT3G58610	protein_coding_gene	+	4.01672	5.35544	5.25077	5.19505	4.83571	4.37495	4.28155	4.03407	3.56784	2.64404	2.9335	2.72403	2.52367	2.31814	1.43847	0.927117	0.669454	0.617332	0.566265	0.617924	0.87544	1.18245	1.74624	2.7212	3.1503	3.65462	3.2906	3.29544	2.98225	3.97141	4.42622	4.82284	5.06234	4.34433	4.5199	3.86284	4.12285	4.12131	4.52969	4.22169	3.24428	2.99146	2.77982	3.5456	3.44576	3.25029	3.60057
AT3G04870	protein_coding_gene	+	0.514965	0.463475	0.463454	0.26119	0.308979	0.205986	0.25751	0.205986	0.102993	0.206084	0.360475	0.463468	0.669454	0.875159	0.772447	0.720951	0.669368	0.412114	0.56648	0.875436	1.3904	1.69926	2.00836	2.26919	2.11135	2.16737	1.96229	2.27014	2.62049	3.30175	3.65651	3.96312	3.56175	2.94049	3.4323	4.12098	4.11198	3.72617	2.70678	2.10637	2.10567	2.00842	1.95607	2.17093	1.90726	2.00829	2.10873
AT5G57360	protein_coding_gene	+	0.360475	0.463473	0.720951	0.823948	0.875443	0.772785	0.463467	0.308971	0.154489	0.102993	0.0542696	0.105234	0.379538	0.514965	0.564736	0.616676	0.404953	0.412002	0.721164	0.671232	0.87544	1.0814	1.33388	1.49495	2.16765	2.41892	2.31541	2.36875	2.50788	2.5186	3.19641	3.65089	3.82864	4.44176	4.17094	4.01177	3.0912	2.46936	1.70646	1.59219	1.90351	2.11099	2.37294	2.31697	2.31815	2.17063	2.11421
AT5G24470	protein_coding_gene	-	0.257482	0.309007	0.257482	0.310551	0.308979	0.257386	0.154489	0.0980566	0.0514679	0.102993	0.153077	0.207438	0.206008	0.257482	0.207436	0.102993	0.257485	0.41199	0.463468	0.566461	0.463468	0.360538	0.419088	0.56667	0.823879	1.23866	2.05809	2.47575	2.66955	2.57331	2.26584	1.90547	1.90531	1.65576	1.95698	2.00938	2.21433	2.42068	2.52738	2.47191	2.42033	2.87302	3.45106	3.75817	3.70841	3.72468	3.28887
AT1G55310	protein_coding_gene	+	4.53169	4.47889	3.44955	2.95152	2.30384	2.42513	2.42733	1.90494	1.92763	1.54558	1.3908	1.23631	0.926538	0.736895	0.669261	0.468469	0.72095	0.559426	0.617963	0.770953	0.772447	0.971657	1.33908	1.43996	2.1133	2.59121	2.77653	3.19003	2.98687	2.7333	2.67276	2.99079	3.08613	4.63469	4.58894	4.63468	4.14221	2.77563	2.62708	2.05935	2.2117	2.4232	2.06007	1.95391	2.26416	2.21438	2.26535
AT5G60600	protein_coding_gene	+	2.62632	2.47191	2.3716	2.7805	2.88164	2.71857	2.36748	2.26688	2.2088	2.28854	2.06113	1.49339	0.982826	0.571783	0.463468	0.360116	0.360475	0.356902	0.515107	1.13289	1.64789	2.21315	2.6289	2.52232	2.41627	2.78081	4.11773	4.68567	5.28143	5.46325	4.44635	3.7212	2.82924	3.45363	3.15233	2.52314	2.1105	1.90291	1.95122	1.69994	2.62396	2.7816	2.57483	2.11275	2.23858	2.2659	2.83207
AT3G08730	protein_coding_gene	-	2.57482	2.6794	2.3716	2.2143	1.95632	1.59781	1.54312	1.0814	0.876623	0.668002	0.516125	0.360483	0.463495	0.772447	0.671374	0.873418	1.02991	0.926823	0.977503	1.44295	1.62214	2.21995	3.19996	4.00914	4.00181	4.3671	4.64624	4.54452	4.33121	4.29835	3.91607	3.70758	3.91373	4.73833	4.73558	4.52477	4.53836	4.03107	3.75646	3.65517	3.02007	3.17916	3.96561	4.43048	4.89216	4.78974	4.54828
AT3G04184	protein_coding_gene	-	0.926936	0.823943	0.566461	0.465691	0.564097	0.772446	1.13215	1.44179	1.42285	1.59099	1.5972	1.64788	2.04462	2.32128	2.26578	2.57349	2.31436	2.266	2.21435	1.59636	1.51915	1.54487	1.54591	1.59836	1.54212	1.54623	1.59884	1.55441	1.54452	1.54467	1.50713	1.33637	1.33504	1.25054	1.24581	1.13435	1.28335	1.26071	1.18498	1.18336	1.28539	1.28849	1.34002	1.37911	1.44785	1.44169	1.40544
AT1G77180	protein_coding_gene	-	0.926936	1.13246	1.18495	1.03	1.33407	1.23086	1.18418	1.08132	0.673795	0.468102	0.514965	0.617958	0.619758	0.618525	0.566461	0.468455	0.514963	0.463468	0.617957	0.87418	0.87544	1.08142	1.27591	1.45474	1.69675	1.74562	1.83421	1.84515	1.95882	1.65058	2.06141	2.33318	2.91672	3.80932	4.12183	4.10676	4.68634	4.89305	4.63729	4.77177	4.56694	3.50138	3.34433	2.92343	3.14794	2.83155	3.55335
AT4G04360	protein_coding_gene	-	2.47183	2.57648	2.98136	2.8326	2.52214	2.31279	1.97236	2.0215	1.89126	1.75575	1.59109	1.54135	1.52127	1.80907	2.11571	1.59924	1.59639	1.38643	1.07803	1.2377	1.33891	1.33812	1.39536	1.44183	1.39283	1.44191	1.67851	1.54515	1.50345	1.59316	1.54379	1.64784	1.70831	1.70385	1.73723	1.59639	1.59639	1.57005	1.48489	1.44249	1.4934	1.28828	1.23591	1.28352	1.08369	0.974727	0.975982
AT2G15695	protein_coding_gene	-	0.514965	0.514857	0.514821	0.617957	0.574951	0.56682	0.360471	0.150597	0.308979	0.257482	0.565108	0.566461	0.514858	0.669454	0.415386	0.617958	0.51505	0.463487	0.461675	0.360475	0.514965	0.771315	0.978497	1.18786	1.23508	1.44297	1.44329	1.59492	1.59649	1.69857	1.79581	1.69634	2.06203	2.13599	2.36887	2.05317	2.21566	2.11019	1.96547	1.803	2.11879	1.85134	2.11004	2.01144	1.95604	2.16437	2.26739
AT5G47040	protein_coding_gene	-	0.566461	0.514957	0.307962	0.360483	0.360452	0.463482	0.616654	0.617937	0.669482	0.617975	0.463369	0.308985	0.256536	0.308701	0.412867	0.463464	0.515431	0.309092	0.411719	0.772589	1.10717	2.1711	2.30296	2.1685	3.0889	3.45008	3.14343	2.98625	2.98696	2.75337	2.37877	2.31289	2.05843	2.00081	2.5737	2.41016	2.99049	2.42043	1.12827	2.31274	3.10201	3.08881	2.62941	2.77953	2.93934	2.3165	2.19321
AT3G10770	protein_coding_gene	-	5.92209	5.40391	4.53776	2.73304	1.54547	0.696471	0.359209	0.308979	0.257482	0.463369	0.720851	0.777865	0.978432	0.875534	0.820603	0.818783	0.87544	0.93314	1.02993	1.02989	1.13292	1.3126	1.49067	1.88715	1.79174	2.06024	1.90869	2.17599	1.82196	1.59588	1.95132	1.95438	2.16403	2.06264	2.52424	2.57071	2.6239	2.7472	3.2445	3.59376	3.70774	3.94151	3.96567	3.90959	3.80876	3.82646	3.76161
AT5G52880	protein_coding_gene	-	2.47183	2.72755	2.37153	1.96022	2.05914	1.45309	1.44067	1.5488	1.4948	1.80713	1.70114	1.39064	0.917851	0.608509	0.411977	0.360449	0.261817	0.310551	0.517956	1.13198	1.75088	2.16434	2.96622	3.24384	3.45015	3.86835	4.18333	4.27667	4.22791	3.81293	3.84849	3.76194	3.71563	3.3994	3.52315	3.14128	2.91935	2.70182	2.47078	2.11156	2.21371	2.18769	2.32038	2.11142	2.18904	2.2639	1.90449
AT1G02320	protein_coding_gene	+	0.87544	0.72095	0.717943	0.308979	0.308979	0.360475	0.360091	0.565416	0.823943	0.823554	0.721322	0.617751	0.360475	0.360755	0.308983	0.30925	0.515008	0.739077	0.978701	1.23577	1.3904	1.39537	1.34002	1.23197	1.23301	1.12495	1.13189	1.13407	1.18298	1.18439	1.18542	1.2257	1.23628	1.23742	1.28934	1.28776	1.2873	1.30226	1.4367	1.57658	1.7001	1.60145	1.59171	1.6482	1.64778	1.64788	1.64789
AT1G31420	protein_coding_gene	+	4.63468	6.17466	6.07381	7.25546	7.98604	7.34752	6.85895	5.44227	4.35189	4.31687	4.07191	3.29437	3.03856	2.25075	1.90031	1.8552	1.37315	0.92102	0.723517	0.668692	0.823943	0.82501	0.772293	0.720958	1.23582	1.62167	2.06505	2.2688	2.98768	3.21781	3.71824	3.75879	2.9353	2.46943	2.72282	3.21348	2.98577	3.08589	2.88375	2.06499	2.68662	2.31681	2.26157	1.64745	1.80238	1.54179	1.80253
AT3G13235	protein_coding_gene	-	1.08143	0.875411	0.620698	0.515078	0.308979	0.308979	0.314329	0.257197	0.442596	0.514972	0.679803	0.772447	0.702742	0.720945	0.504264	0.360482	0.471958	0.513392	0.772446	1.08141	1.62214	2.57494	2.93428	3.4101	3.69336	3.59976	4.45751	5.31793	5.51621	5.82076	5.2069	4.8604	4.40853	4.0739	3.65643	3.56369	3.6118	3.34742	3.14113	2.62851	2.21435	2.16817	2.48	2.52791	2.31735	1.90164	1.58734
AT3G02540	protein_coding_gene	-	6.84903	7.61905	8.49322	10.4137	11.6534	12.4029	12.3716	10.7159	8.96189	6.67586	4.74128	2.92495	1.7821	1.08137	0.810072	0.620718	0.514971	0.418004	0.411972	0.360475	0.463468	0.772339	1.28747	1.59663	1.69938	1.83468	2.68741	3.10659	3.55324	4.07345	4.73767	5.10885	4.07238	3.24971	3.2876	3.60995	3.80927	3.14258	2.26584	2.26089	2.05986	2.41996	2.48043	2.26703	2.49088	2.62345	2.72419
AT5G47840	protein_coding_gene	+	1.54489	0.771984	0.721954	0.56604	0.412013	0.670048	0.454711	0.567504	0.669285	0.673239	0.782889	0.978433	1.08271	1.17596	1.07607	0.851158	0.926482	0.877331	1.08175	1.28375	1.46765	1.54091	1.9992	2.16317	2.26672	2.78403	2.94693	3.3498	3.89484	4.18845	4.94366	4.72653	4.85417	3.86247	3.23685	3.08867	2.82808	2.73024	2.41993	2.14981	1.59639	1.33818	1.52733	1.59253	1.75092	1.90537	1.7988
AT3G06480	protein_coding_gene	-	2.11135	2.26545	1.85353	1.54494	1.74888	1.70218	1.43229	1.59641	1.13409	0.716116	0.628507	0.772317	0.71975	0.72093	0.772308	0.36057	0.30899	0.25749	0.257682	1.28772	2.16285	2.98645	3.17712	3.76094	3.86449	3.70203	3.55543	3.44853	3.19483	3.24433	3.39877	3.49663	2.97626	3.0963	3.1454	3.14192	3.08863	3.45477	2.77151	2.42358	2.00836	1.91041	1.85271	2.05717	2.36952	2.16146	1.80179
AT3G56150	protein_coding_gene	-	1.69938	2.36883	2.36857	2.42462	2.314	1.90408	1.59729	1.54436	1.33891	1.13253	1.07625	1.49881	1.49339	1.39173	1.4975	0.972184	0.772448	0.720529	0.566074	0.669383	1.28741	1.70292	2.17442	2.36943	2.21599	2.7316	3.29734	4.2655	4.1006	3.96711	3.73952	3.95607	4.37451	3.95911	3.72777	3.70767	4.12206	3.98137	3.95792	3.60507	3.30967	3.34461	3.75985	3.698	2.98964	3.34823	3.08029
AT1G16180	protein_coding_gene	+	2.67782	2.87971	2.88385	2.57551	2.73027	2.08281	1.64789	1.2867	1.59198	1.39196	1.44189	1.18441	0.771068	0.719832	0.41198	0.463461	0.469701	0.931102	1.08143	1.08143	1.3904	1.13715	1.34019	1.44028	1.64789	1.4932	1.23571	1.28761	1.3904	1.64799	1.69941	2.78117	3.60475	4.2276	4.24329	4.68438	4.17121	4.28433	4.30514	4.24381	4.3772	4.02214	3.50172	2.76904	2.67782	2.31457	2.26566
AT5G22730	protein_coding_gene	-	0.463468	0.719201	0.926936	1.02993	0.777083	0.577927	0.308595	0.308978	0.308766	0.308979	0.46384	0.463465	0.875444	0.87544	0.772447	0.772449	0.410774	0.46335	0.823943	1.28724	2.29159	2.5233	2.7381	3.09659	3.38799	3.66056	3.23431	3.81211	4.27998	4.71461	5.04522	5.50226	5.71356	5.4181	5.61526	4.80139	4.44014	3.91268	3.24327	2.97522	2.41726	2.26129	1.61757	1.54346	1.697	1.54404	1.5413
AT5G20610	protein_coding_gene	+	2.47183	3.09296	3.29687	3.34619	3.8666	2.72225	1.90343	1.17882	0.411978	0.307527	0.42229	0.622091	0.823943	0.979447	0.967756	1.03033	0.772447	0.720529	0.982224	0.978442	1.28741	1.33814	1.91055	2.68925	4.06822	5.86326	6.1228	5.30922	4.3772	4.27866	4.09123	3.65123	3.55326	3.29023	3.03842	3.45643	3.19278	3.33804	2.92877	2.78879	2.42033	2.50154	2.47259	2.78346	2.26584	2.26705	2.01074
AT2G02040	protein_coding_gene	+	0.463468	0.72095	0.669611	0.772447	0.621223	0.308981	0.30867	0.308979	0.360475	0.360475	0.411998	0.206079	0.155667	0.258525	0.36044	0.411945	0.471378	0.41155	0.463742	0.669573	0.772447	1.60406	2.1117	2.26593	2.31191	2.52017	2.47053	2.26549	2.73846	3.35408	3.49349	3.45643	4.01227	4.17018	4.53983	4.70839	4.77209	4.13648	3.81097	3.09441	2.8323	2.67524	3.1573	2.78008	2.67757	2.46743	2.37157
AT4G11420	protein_coding_gene	-	0.823943	0.617957	0.411952	0.514965	0.566481	0.514965	0.515413	0.308979	0.237811	0.464161	0.411972	0.518931	0.340702	0.205193	0.205986	0.155829	0.30957	0.308979	0.463468	0.772554	0.926936	2.05075	2.21241	1.95107	3.4453	4.63001	3.81249	3.03927	3.78247	3.58432	3.45724	2.83236	3.08138	3.0341	2.78099	3.23055	3.34733	2.57685	1.85386	2.16952	2.57252	2.8249	3.09064	2.77148	2.64969	2.26835	2.57511
AT5G03340	protein_coding_gene	-	1.80238	1.49527	1.18442	1.07886	0.673916	0.514964	0.460985	0.514965	0.514965	0.411972	0.414373	0.205986	0.257482	0.257482	0.257482	0.371582	0.411994	0.726959	0.926936	1.5952	2.21435	2.88339	3.50046	3.70774	4.17692	4.58585	5.61311	5.51658	5.1832	4.68618	4.39702	4.35002	3.96523	4.25853	4.22168	4.17121	3.87394	3.35753	3.19278	3.24543	3.15198	2.9353	2.68065	2.55532	2.05986	2.5705	2.57542
AT5G53460	protein_coding_gene	+	0.308979	0.206458	0.0523022	0.0514965	0.0514965	0	0.0506008	0.0934246	0.257482	0.252064	0.361862	0.420332	0.308978	0.529906	0.411972	0.308979	0.308979	0.198594	0.206254	0.669026	1.02993	2.71094	3.02474	3.9186	3.738	5.14965	5.99108	7.82847	6.39651	4.07238	4.11972	4.6306	3.24642	3.28729	3.39996	2.8323	2.04	2.06616	3.04523	3.38653	3.03829	3.45052	4.20596	2.67915	2.16245	2.72931	2.60894
AT1G02840	protein_coding_gene	+	2.62632	1.8541	1.23718	1.33897	1.54378	1.80227	1.90403	1.75079	1.6796	1.33906	1.23582	1.08135	1.01021	0.875515	0.978425	0.925306	0.926936	1.0299	0.82667	1.44177	1.54489	1.9055	2.21511	1.80212	2.01682	2.28272	2.52465	3.3987	3.60035	4.00957	4.06822	3.7035	4.78581	4.67337	4.87745	5.07827	4.22226	4.07119	3.78914	3.37686	2.8838	2.77636	2.75555	3.09286	3.29798	3.55189	3.35028
AT2G17360	protein_coding_gene	+	3.14128	3.14211	4.22349	4.43792	4.53079	5.61349	5.81975	5.71566	5.88116	5.24822	4.43992	4.32898	3.77716	3.29614	2.88423	3.10198	2.88444	2.36857	2.05957	0.976561	0.772447	0.766912	1.69788	2.11046	2.36733	2.66349	2.69733	3.40145	3.13638	2.93458	2.8585	2.98606	3.36048	3.14056	3.08102	2.92515	3.29666	3.1399	3.55676	3.57345	3.86223	3.85751	3.86057	3.90881	3.3355	3.55884	2.88561
AT5G37380	protein_coding_gene	-	0.154489	0.154489	0.154489	0.0500672	0.154489	0.205982	0.205986	0.205706	0.154489	0.103	0.154504	0.357665	0.411972	0.463448	0.721325	0.672081	0.780925	1.0302	0.874509	0.978041	1.15867	1.08136	1.43964	1.38999	1.53938	1.3592	1.43713	1.7509	2.02044	2.57512	3.19296	3.50177	3.68736	3.75901	3.14083	2.777	2.3149	2.09871	2.3188	2.63296	3.09059	3.09156	2.83167	3.12315	2.89532	2.83348	2.89025
AT3G14075	protein_coding_gene	-	3.70774	4.17131	3.9651	4.00944	4.0626	3.53333	3.86405	3.19911	2.52521	2.89799	2.21259	2.50186	3.06886	2.39911	2.21128	1.59575	0.720763	0.463047	0.515967	0.412098	0.72095	1.54155	2.31734	3.45029	3.91373	4.06766	3.81074	3.99716	4.58318	4.66101	4.94366	4.4566	3.70774	3.75403	3.96523	3.2248	2.98679	2.57411	1.95687	1.41098	1.28741	1.24082	1.23591	1.39192	1.75088	1.82952	2.26584
AT1G78240	protein_coding_gene	-	0.463468	0.463502	0.566122	0.720947	0.463474	0.50366	0.566433	0.309034	0.360783	0.434678	0.257509	0.205986	0.154092	0.0570956	0.257482	0.257482	0.257481	0.305242	0.257485	0.517558	1.08143	1.29406	1.59629	2.06263	2.52475	2.46504	2.16379	1.44347	1.54618	1.64941	2.11163	2.57484	2.94047	4.57386	5.30875	6.13276	5.82709	5.80877	4.60177	4.06365	3.54288	3.35559	3.87688	4.45916	4.26935	4.46622	4.16611
AT3G11710	protein_coding_gene	-	1.85387	2.06056	2.2664	2.57479	2.83532	3.14372	3.08495	3.60512	3.60644	3.56809	3.83834	3.91363	3.75916	3.69435	3.12328	2.12215	1.54462	0.871605	0.825191	1.23387	1.90537	2.26587	2.47244	2.67783	3.06463	3.17131	2.98135	4.27545	5.12926	6.28169	6.22494	5.81233	5.56162	4.68489	4.89199	4.36894	4.07802	3.97264	3.65115	3.15689	3.05111	3.35254	3.45133	3.34182	3.34727	2.93435	2.62699
AT3G18780	protein_coding_gene	+	1.18442	0.875334	0.566264	0.772447	0.669476	0.618317	0.510003	0.514962	0.566063	0.566461	0.674628	0.514917	0.516457	0.617678	0.721334	0.720979	0.771867	0.879609	0.772253	1.13292	1.08143	1.13313	1.28143	1.54504	1.23459	1.34289	1.49398	1.59424	1.8031	2.21433	2.36752	2.47185	2.48035	2.63522	2.41973	2.8393	2.83283	3.56209	3.39829	3.39908	3.38804	3.3475	3.04068	2.64584	2.73062	2.63427	2.70642
AT1G29400	protein_coding_gene	-	0.205986	0.103001	0.0514965	0.0514965	0.0430067	0.0514965	0.0514965	0.257482	0.328672	0.360475	0.514965	0.463468	0.463469	0.463468	0.35379	0.416966	0.56653	0.564889	0.671459	0.564969	0.360475	0.872621	1.28741	1.69458	1.69938	1.23148	0.772447	1.02993	1.13292	1.54564	2.47183	2.9763	3.81074	4.32622	4.58318	4.17606	4.01672	3.93629	4.17121	3.57859	4.53169	4.2448	4.3772	4.1212	4.17121	3.72581	3.55326
AT5G28050	protein_coding_gene	-	0.308979	0.361969	0.257475	0.0513836	0.0514965	2.68539e-15	0.154489	0.257482	0.257482	0.257482	0.102993	0	0.0514965	0.0682338	0.102993	0.102993	0.207189	0.405929	0.514966	0.672245	0.978433	1.13275	1.44218	1.64799	1.8595	2.00848	2.00418	1.85177	2.05321	2.26736	2.21573	2.26591	2.63972	2.77464	2.83403	2.83239	2.99245	3.49916	3.50298	3.24525	3.50176	3.89412	3.9623	4.16778	4.0876	4.57858	4.27321
AT1G32050	protein_coding_gene	+	0.360475	0.412108	0.514946	1.82702	3.73927	6.34132	9.10881	10.4515	11.7727	10.9533	10.3876	9.39927	7.31249	6.38551	4.51043	3.23775	2.2144	1.23605	1.03237	1.23603	1.3904	1.3904	1.54347	1.30074	1.23983	1.39589	1.20401	1.13287	0.923532	0.99341	1.44277	1.39068	1.54483	1.79744	1.5449	2.00836	2.11141	2.32875	2.06271	2.26968	1.95587	1.95548	1.54421	2.00801	2.35835	2.57518	2.72936
AT3G18060	protein_coding_gene	+	0.463468	0.411976	0.566192	0.411859	0.506561	0.927095	0.927832	0.926935	0.946523	0.566142	0.360847	0.61796	0.514942	0.514965	0.617574	0.666771	0.737934	0.823943	1.07841	0.982738	1.36466	1.85382	2.11108	2.62302	3.45205	3.14106	2.82976	2.8865	2.8838	3.33785	3.43842	3.86874	3.34314	4.12438	4.01758	4.22188	3.92907	4.58423	3.75086	3.87641	3.08825	2.82798	2.83366	2.41545	2.67675	2.46499	2.48757
AT1G06460	protein_coding_gene	-	3.86223	4.27143	4.68927	4.88959	4.53262	3.91598	3.69714	3.1595	2.80069	2.90133	2.63667	2.91357	2.67742	2.5415	2.2787	1.39038	1.44248	0.926515	0.56649	0.566027	1.02993	1.54493	2.21435	2.47183	2.47046	2.62632	2.36831	2.58444	2.41413	2.48363	2.83601	2.63463	2.24872	2.67797	2.41728	2.95992	3.12481	3.81179	3.60636	3.4472	3.03465	2.78339	2.67866	2.63373	2.54355	2.78239	2.73132
AT2G26080	protein_coding_gene	-	0.566461	0.514965	0.467313	0.617957	0.61776	0.698935	0.758533	0.566457	0.622436	0.663025	0.695198	0.978429	1.0744	0.926936	0.824009	0.926938	1.349	1.6998	2.26477	2.21436	2.47183	3.74799	5.45941	5.60781	5.31963	4.22013	3.80379	4.31836	5.19221	5.92673	5.25043	4.69061	6.12808	6.45193	5.6072	5.24237	4.53585	4.06527	3.903	3.40461	2.2621	1.18046	1.59412	2.41887	2.8323	2.3628	2.88807
AT4G19880	protein_coding_gene	-	1.75088	2.16417	2.47095	2.10766	2.6693	2.31735	2.04643	2.01391	1.61614	1.85275	2.034	2.21798	2.38959	2.26386	2.16095	1.90195	1.63892	1.34419	1.02993	0.926936	1.02993	1.49591	1.59614	2.16561	2.5318	3.04041	3.34517	3.38353	3.39431	3.30475	2.78023	2.62184	2.42033	2.21647	2.36502	2.46362	2.83857	2.90304	3.24769	3.19012	3.35469	2.97435	2.93473	2.36747	2.47183	2.16343	2.16689
AT5G36230	protein_coding_gene	+	0.411972	0.669926	0.566462	0.463889	0.617539	0.40921	0.411972	0.515244	0.515447	0.618303	0.7725	0.772042	0.922554	0.978039	1.02987	1.02997	0.671612	0.56646	0.359768	0.514971	0.72095	0.926936	1.28733	1.07868	1.01838	1.51674	1.49344	2.10423	2.15694	2.92607	3.86223	4.53012	4.55569	4.00887	3.55405	3.13648	3.04255	2.16915	1.94339	2.43381	2.62632	2.57322	2.17273	1.74835	2.21436	2.54382	3.39717
AT5G60630	protein_coding_gene	-	1.02993	0.824322	1.02966	1.13288	0.976268	0.77109	0.464363	0.308872	0.154489	0.257503	0.154489	0.205986	0.360504	0.358995	0.566461	0.772438	0.772447	1.03134	1.23592	1.23541	1.69938	2.04393	2.31275	2.3634	2.38359	2.57488	2.63373	2.62488	2.5176	2.67908	2.87782	3.13576	3.24417	3.34431	3.6543	3.78379	3.91366	3.91658	3.81687	3.74909	3.65066	3.60489	3.50324	3.44992	3.65818	3.70488	3.53538
AT3G53500	protein_coding_gene	-	7.56998	8.23679	7.5249	7.678	8.86586	8.52926	8.48084	7.55266	6.56851	5.75513	5.99383	5.86958	4.76906	4.31576	3.40285	2.92857	2.36942	1.85667	1.28703	1.0803	0.978433	1.63952	1.95687	1.84763	2.36884	2.20524	2.16314	2.51854	2.42033	2.26597	2.29537	2.02452	2.21435	2.56383	2.86219	2.84257	2.62632	2.72244	2.14288	2.01863	2.31734	1.89045	1.79995	2.59704	2.36884	2.51807	2.3754
AT4G02120	protein_coding_gene	+	3.96523	4.11603	5.04667	6.83828	6.3833	6.61601	6.3802	4.46502	3.70956	2.36607	1.56682	1.12675	0.978719	0.77246	0.6213	0.566461	0.566464	0.669454	0.9254	1.28651	2.16285	3.73117	4.68609	5.4785	5.51555	6.12234	6.8466	6.95673	6.20205	6.64071	6.83948	7.62437	7.77608	7.41927	6.00467	5.58241	4.94207	4.32477	3.605	2.72944	2.47183	1.99001	2.11793	2.32421	2.58347	3.18886	2.94565
AT4G38520	protein_coding_gene	-	0.772447	0.823942	0.926206	0.720969	0.613505	0.617961	0.463468	0.566461	0.670931	0.772446	0.762098	0.669454	0.570855	0.463469	0.470155	0.77244	0.771861	0.776908	1.28741	1.02993	1.08143	1.23711	1.08276	1.18395	1.45396	1.5533	1.64789	1.69659	2.29723	2.67809	2.77536	3.25626	3.75924	4.27411	4.95681	5.32877	5.40485	4.82841	4.99516	4.67213	5.36841	5.83	6.01069	5.80838	5.20114	4.82397	5.27248
AT5G20620	protein_coding_gene	-	4.01672	4.8395	5.82755	6.59446	7.93056	9.10067	9.00722	8.82631	8.364	7.80345	7.72256	6.80509	5.4589	3.96074	3.24993	2.46683	2.00818	1.49457	0.720955	0.669454	0.669454	0.721681	1.0559	1.28667	1.64789	1.75088	1.64793	1.70357	1.4934	1.33982	1.67434	1.64847	2.16285	2.93528	3.38447	3.9178	4.42869	4.42998	4.03681	4.17132	4.73767	4.12563	3.81097	3.39866	3.81074	3.33507	3.1348
AT3G05360	protein_coding_gene	-	2.8838	2.21844	1.85443	1.90188	2.0599	1.90671	1.80238	1.9664	2.16869	2.40592	2.73095	2.83233	2.51758	2.70186	2.41114	2.62284	2.98559	2.89167	2.88653	3.03894	3.50176	4.22491	5.14881	5.72889	5.15103	5.05105	3.92878	3.56104	2.66232	2.52254	2.31735	2.3668	2.16281	2.19773	2.44825	2.6809	2.32623	2.62603	2.36762	1.75718	1.59639	1.69372	1.49262	1.75532	2.11706	2.25469	2.472
AT2G46240	protein_coding_gene	+	4.06822	4.42527	5.14405	6.07277	5.81953	6.91596	7.10386	6.63766	6.33303	4.50312	3.81303	3.01558	2.93612	3.18022	2.71408	2.12242	1.59568	0.990535	1.1883	1.44013	2.05986	2.34682	2.62436	2.39549	2.62779	3.09054	4.01018	4.32749	4.65904	5.30815	5.83875	5.76547	4.42607	3.58024	2.57409	2.78068	2.47212	2.51934	2.47297	2.52622	2.52741	2.32001	2.73507	2.47183	2.32003	2.36646	2.27417
AT5G01600	protein_coding_gene	-	4.3257	3.44989	2.26381	1.08324	1.18444	0.978483	1.11993	0.924087	0.823946	0.92152	0.953056	1.34433	1.39008	1.18831	1.08104	0.664457	0.566718	0.617957	0.308979	0.257081	0.308979	0.257482	0.411961	0.617958	0.726201	0.721236	0.926936	0.998958	0.992444	1.44616	1.90478	3.13489	4.32632	5.49382	6.6921	7.55512	7.49362	7.02801	6.68537	6.17738	5.34632	5.27983	5.07162	5.1523	4.47033	4.73909	4.79484
AT1G73840	protein_coding_gene	-	2.00836	1.59636	1.18444	0.667504	0.617958	0.670733	0.945592	1.18441	1.02993	0.874093	0.674348	0.411972	0.514857	0.514965	0.357971	0.411972	0.673868	0.771171	1.23939	1.65084	1.59639	1.73795	1.69948	1.8556	1.95572	2.12671	2.36861	2.4812	2.77822	3.30092	3.70525	3.75789	3.90795	3.54793	3.39188	3.50109	3.52711	3.55533	3.71473	3.34592	3.08979	3.30304	3.17631	3.14353	3.14091	3.44998	2.82529
AT1G71350	protein_coding_gene	-	0.978433	0.564461	0.77249	1.13093	1.14137	1.18942	1.2219	1.39041	1.75103	2.06674	2.10249	2.10653	1.85379	1.61343	1.48578	1.18754	1.02969	1.02843	0.926617	1.23905	1.64789	2.73261	3.50535	3.77155	4.06822	4.0159	4.52489	6.02456	5.5759	5.72345	5.25814	4.34937	3.75173	3.33087	3.03696	2.73355	3.19412	3.24896	3.20296	2.83114	2.31734	1.9054	2.47254	2.20911	2.416	2.54054	2.47301
AT3G13460	protein_coding_gene	-	5.40713	5.25434	5.75384	5.6806	5.04632	4.27428	2.87979	1.79732	0.97804	0.801236	0.617924	0.566093	0.665369	0.498228	0.823968	1.03493	0.929153	1.08143	0.720898	0.513426	0.617957	0.823931	1.4419	1.64176	1.54533	1.25378	1.39047	1.90494	2.57502	2.9869	3.35293	3.10797	3.35783	3.68902	4.63375	4.6931	5.50999	5.40207	5.8288	5.77051	5.65758	5.10455	4.59456	5.04493	5.0708	5.36348	4.52797
AT4G03260	protein_coding_gene	+	1.59639	1.75208	1.95595	2.26439	1.94808	2.00884	1.54526	1.32327	1.61036	1.43976	1.64791	1.52221	1.13054	0.972909	0.823943	0.673115	0.615793	0.614813	0.620681	0.71947	0.72095	0.823704	1.30711	1.53838	1.8477	2.11135	2.72966	2.62627	3.35601	4.98489	4.99516	5.82816	4.76207	4.1296	3.40146	3.14128	2.72837	2.88416	3.03866	2.77214	2.42033	2.39323	2.00832	2.06056	2.01021	2.00836	1.90713
AT3G26935	protein_coding_gene	-	0.617957	0.41496	0.154489	0.154489	0.258062	0.514965	0.463404	0.60122	0.619442	0.565167	0.618057	0.64675	0.566461	0.670403	1.02993	0.929152	1.33833	1.03014	0.832113	0.874655	0.669454	0.943373	2.36844	2.88394	3.29493	3.44768	3.13675	3.08936	3.21574	3.64538	3.85262	4.17079	4.01378	4.22404	3.34715	3.10393	3.19979	2.98483	3.60682	3.45094	3.19481	3.40496	2.93646	2.98677	2.89248	2.78425	3.30228
AT5G08530	protein_coding_gene	-	3.39877	3.7113	3.92185	4.22273	4.73738	4.16664	4.11376	4.08672	3.45021	3.25218	2.93548	2.47882	2.01102	1.9513	1.64793	1.39191	1.38982	1.49376	1.54494	1.39	1.23591	1.17362	1.31122	1.49413	1.69792	1.80636	1.84523	1.90515	1.90551	1.80217	2.16208	2.42009	2.67823	3.24712	3.8103	4.21949	3.71679	4.1712	3.64056	2.88432	2.68251	2.78538	3.29791	3.04812	3.19563	3.34669	2.78343
AT5G17910	protein_coding_gene	+	2.67782	2.31691	1.70013	1.90874	1.33963	1.23574	1.39466	1.48894	1.49262	1.55452	1.46755	0.870029	0.772034	0.709903	0.80826	0.72095	0.617968	0.566235	0.567184	1.03156	1.67363	2.77547	2.78979	1.96199	1.80375	2.21286	3.70838	4.8886	4.75264	4.42911	2.77677	2.52249	2.65844	2.26456	2.73007	3.24086	3.60053	3.39885	2.78853	1.75033	1.851	2.24259	2.73431	2.26584	2.05979	1.63266	2.00844
AT4G39150	protein_coding_gene	-	5.25264	4.57984	4.68463	4.84751	5.00917	6.18097	5.83485	5.1075	4.32028	2.43477	1.8117	1.74502	1.75306	1.85519	1.43869	0.978487	0.823582	0.828644	1.23691	1.44189	1.4419	1.64789	1.69759	2.26193	2.67846	3.08811	3.39973	3.50418	4.12779	4.83929	4.99639	5.3126	5.09573	4.4835	4.13423	3.81152	3.60861	3.23902	2.97994	2.83223	2.93068	2.57471	2.72347	2.26091	2.45484	2.11973	2.31311
AT1G05850	protein_coding_gene	-	7.15801	7.15205	7.56945	6.68818	6.45623	5.88196	5.35165	5.27318	4.84909	4.33642	3.49688	3.28926	2.61535	1.93625	1.85721	1.59603	1.22742	0.925364	0.720951	0.720948	1.23591	1.53917	1.85984	1.95835	1.75093	1.41136	1.30116	1.33375	1.64709	1.81299	2.11096	2.21704	2.48177	2.93202	3.22097	3.19278	3.36838	3.75875	3.28284	3.29577	3.33579	3.39379	3.35551	3.29251	3.0191	2.89395	2.46503
AT1G55680	protein_coding_gene	-	1.64789	1.85359	1.596	1.85381	1.89687	1.44058	1.59178	1.2877	1.25561	1.64788	1.34411	1.0812	0.99802	0.720958	0.823945	0.931831	0.918852	0.669371	0.621749	0.616463	0.514965	0.722751	1.54363	1.74534	1.86531	2.21435	2.10181	3.19385	3.75811	3.55317	4.01672	3.40439	3.23043	2.99073	2.46064	2.72931	2.67669	2.95483	2.92898	2.57896	2.42033	2.16153	1.77722	1.5558	1.60506	1.75088	1.8585
AT4G38540	protein_coding_gene	+	2.72931	2.52897	2.67835	2.63236	2.10521	2.00637	1.33856	1.38923	1.61142	1.6491	1.85414	2.3807	2.32487	2.42038	2.31751	1.73954	1.52388	0.82338	1.13291	1.18481	1.33891	1.69785	1.97421	1.88937	2.2662	2.27298	2.47329	2.82014	3.04546	3.03829	3.14787	3.18767	3.13407	3.29544	3.09018	2.73486	2.56353	2.21616	2.05957	2.22676	2.46685	2.88361	3.34417	3.70451	4.17135	4.06836	3.70827
AT3G52990	protein_coding_gene	+	0.772447	0.720922	0.411241	0.412238	0.257482	0.360572	0.41197	0.360475	0.257455	0.20588	0.154491	0.154489	0.15451	0.102993	0.20599	0.205986	0.154489	0.257482	0.359671	0.411972	0.978433	1.75052	2.47185	3.03798	3.33667	2.88107	2.77561	2.78979	3.86242	4.37758	4.47528	4.56977	4.45445	4.06973	4.06889	3.14068	3.65997	3.28639	3.08655	2.83712	2.64708	2.86208	2.99174	3.14119	2.62034	2.57136	1.81222
AT1G30230	protein_coding_gene	+	0.566461	0.87544	0.720936	0.617961	0.514793	0.308979	0.411944	0.72108	0.669462	0.72095	0.617985	0.308798	0.308973	0.205986	0.258378	0.666721	0.669454	0.669454	0.978164	0.721648	0.926936	1.13396	1.28723	1.18426	1.33932	1.2799	1.69584	2.08375	2.949	3.14641	3.23345	3.45054	3.40051	3.40889	2.54564	2.05771	2.16472	2.16251	1.85363	2.1477	2.31772	2.94159	2.82975	3.03917	3.14391	3.13583	3.13551
AT4G14360	protein_coding_gene	-	1.95687	2.05809	2.21492	2.9903	2.93927	3.56436	3.55544	3.29437	2.70439	1.82543	1.59489	1.28721	1.13292	1.23552	0.978446	0.680202	0.875417	0.617957	1.23593	1.38863	1.59639	2.37063	1.99599	2.23958	1.6388	1.8106	1.95737	3.19047	4.6406	5.80598	4.94542	4.06259	3.41115	4.24507	4.01829	3.55326	2.94026	2.76789	2.63152	2.1426	2.16539	2.05803	2.21677	2.41853	2.52337	2.72931	2.38099
AT4G30950	protein_coding_gene	-	0.566461	0.720943	0.823954	1.03004	0.926936	0.720976	0.56786	0.308023	0.411972	0.257454	0.307592	0.412318	0.412369	0.463488	0.463468	0.308979	0.154169	0.254332	0.463469	0.566427	1.18442	1.59646	2.10784	2.78104	2.72862	2.78064	2.68222	3.03671	3.39968	3.73742	4.01296	4.26463	3.94957	4.17844	3.92065	3.82155	3.65632	3.79141	3.4091	2.72753	2.77413	2.74884	2.86988	3.01846	2.86989	2.50236	2.85051
AT1G13050	protein_coding_gene	+	2.11135	2.21585	2.00729	1.79608	1.43058	1.90537	1.94489	1.85535	1.91684	1.3418	1.34584	1.2531	1.61603	1.5925	1.85775	1.99947	1.80267	1.95629	1.69938	1.23772	1.05568	1.02993	0.870231	0.66914	1.02993	1.13095	1.23037	1.13701	1.2857	1.33859	1.54517	1.49412	1.33953	1.28726	1.44245	1.95687	1.95651	2.1116	2.31933	2.63097	2.78017	3.18868	3.09641	2.73035	2.78121	2.73275	2.36645
AT1G18700	protein_coding_gene	+	1.90537	1.64966	1.64803	1.49109	1.13192	0.97843	1.02903	0.961695	1.16469	1.49337	1.18581	1.41922	1.11325	0.770774	0.87544	0.566436	0.463468	0.258618	0.0514965	0.307785	0.463468	1.54485	1.95543	2.52421	3.1417	4.17634	4.01605	2.88654	2.78719	2.72895	1.95775	2.05191	2.42618	2.01307	2.38926	2.88428	1.9188	1.69212	1.63468	1.79602	2.11362	2.00343	1.49586	1.65212	1.71554	1.49242	1.97387
AT4G38510	protein_coding_gene	-	2.11135	2.77714	2.57877	2.21528	1.95703	1.4545	1.54455	1.44042	1.4926	1.22611	1.18445	1.02993	1.15103	0.960651	0.823943	0.772447	0.398593	0.463461	0.371803	0.618084	1.3904	2.00812	2.31773	2.42121	3.27212	4.31881	5.15566	4.43936	3.6012	3.20993	2.67875	3.07968	3.22454	2.98802	2.73367	2.31957	2.67836	2.36659	2.74616	2.36852	1.76134	1.9571	1.698	2.11122	2.40994	2.88461	2.83259
AT4G38920	protein_coding_gene	+	3.75924	3.75806	4.32489	5.14355	5.51855	5.83693	5.19924	4.39288	3.49183	2.82346	2.7844	2.36394	1.90526	1.54748	1.08118	0.776349	0.87769	1.03004	1.08147	1.44173	1.80238	2.008	2.06644	2.52037	2.42089	2.06059	1.96495	2.47522	2.37219	2.06193	2.73018	3.02845	3.87161	4.32014	4.84205	4.99516	5.25572	4.94417	4.16992	4.01996	3.60119	3.36226	2.87778	2.51455	2.93443	2.78205	2.87956
AT5G54170	protein_coding_gene	-	1.02993	1.08132	1.13312	1.38506	1.25317	1.28777	1.02993	0.480191	0.257567	0.205986	0.257456	0.412028	0.772447	0.875557	1.02995	1.24067	1.13854	1.1903	1.33892	1.28605	1.4419	1.39053	1.23591	1.23592	1.02455	0.822461	1.13292	1.12894	1.07592	1.49127	2.2149	2.05302	2.21435	2.16286	2.10578	1.80277	1.95727	1.80197	2.47183	2.54331	2.99228	3.04288	3.55332	3.65327	3.91373	3.91439	4.18237
AT5G53180	protein_coding_gene	-	0.566461	0.308979	0.464467	0.257466	0.308956	0.669454	0.669454	0.669454	0.617986	0.514966	0.458291	0.566461	0.566546	0.463863	0.464238	0.360475	0.411971	0.411706	0.463076	0.617957	0.772447	1.13638	1.1326	1.59341	1.9071	3.10385	4.83822	5.76753	6.02981	5.44036	5.20114	4.99754	5.15084	4.53621	3.74753	2.93034	3.39904	3.86245	3.36656	2.91711	2.9353	3.01531	2.34895	2.67885	2.20965	2.60543	2.09525
AT2G45980	protein_coding_gene	-	3.19278	4.01872	4.17325	4.63996	4.79695	4.52855	4.00893	3.95402	3.14274	2.81193	2.55184	2.33462	2.47876	2.45472	2.40558	1.67702	1.23557	0.669435	0.669453	0.927063	0.978433	0.878575	1.40087	1.64277	1.64771	1.59731	1.50726	1.75088	1.96761	1.73101	1.8014	2.31677	2.67894	3.1895	3.60477	3.71213	3.47484	3.54737	3.30059	3.40345	3.19313	2.78067	2.97637	3.1966	3.29524	3.39979	3.48088
AT5G42950	protein_coding_gene	+	0.566461	0.617929	0.463416	0.154492	0.414136	0.564996	0.561111	0.823943	0.715683	0.66657	1.00936	0.926936	0.825045	0.879353	0.758581	0.566461	0.411972	0.411991	0.563943	0.928705	1.33891	1.33897	1.29044	2.16141	3.76816	5.17661	3.87519	2.35928	2.71329	3.46136	3.29224	2.99289	3.09622	2.57981	2.42716	2.62608	2.78078	2.8868	2.56933	2.26479	2.78139	2.72767	2.32147	1.96189	2.66697	3.24472	2.31604
AT5G28740	protein_coding_gene	+	0.411972	0.360475	0.30898	0.362048	0.360401	0.360475	0.360475	0.339845	0.25746	0.205986	0.205986	0.131782	0.154482	0.0514965	0.0514965	0.103734	0.205992	0.315287	0.823885	1.85572	2.05986	2.72918	2.52757	2.47723	3.90411	4.73767	5.59802	6.59281	6.382	6.29731	5.8191	5.18576	4.58282	3.52186	2.93012	1.95687	2.06114	2.11108	2.06309	1.91243	1.69938	1.85355	2.27648	2.36891	2.62088	2.67782	2.52501
AT3G05930	protein_coding_gene	+	3.03829	2.62619	2.87632	2.68162	2.63545	2.52371	1.46837	1.13266	0.92142	1.02863	1.02992	0.926929	0.674541	0.87692	0.978497	0.978433	0.975622	0.463818	0.475095	0.823918	1.08143	1.08143	1.23512	1.18559	1.44085	1.33888	1.18459	1.17959	1.18442	1.11377	1.08144	1.20937	1.23592	1.14791	1.18776	0.978433	0.923532	1.289	1.33829	1.60346	1.70087	1.75536	1.69746	1.80233	1.85379	1.81816	1.85387
AT3G25010	protein_coding_gene	-	1.33891	0.874622	0.463458	0.257513	0.103148	0.308981	0.507821	0.869915	1.33848	1.55101	1.8107	1.8072	1.75102	1.68927	1.60225	1.39046	1.18426	1.17043	1.23293	1.33887	1.4934	1.69895	1.44003	1.39476	1.44719	1.59628	1.59268	1.75101	1.75061	1.70042	1.59814	1.13292	1.02993	0.775591	0.669586	0.514965	0.560975	0.775266	1.10755	1.18439	1.6322	1.64787	1.383	1.33902	1.33891	1.08144	1.49304
AT4G35800	protein_coding_gene	-	2.57482	2.7349	2.42138	2.21434	1.75165	1.28707	1.13292	1.02993	0.945244	0.875585	0.875439	0.771053	0.931254	0.875259	0.720951	0.618758	0.512799	0.61833	0.772485	1.13293	1.33891	2.51637	3.91269	4.71706	5.61477	6.65669	6.17916	4.89108	4.42514	4.28311	4.32422	4.32726	2.98366	2.17408	2.6804	2.06267	2.01502	2.41918	2.06678	2.772	2.3481	1.39689	1.90537	2.05932	2.26605	2.67616	2.68328
AT1G32150	protein_coding_gene	+	1.75088	1.69787	1.70334	1.38883	1.02887	0.879179	0.767096	0.715426	0.874336	0.72095	0.592216	0.726369	0.773549	0.87544	1.00076	1.02917	1.08135	1.08143	0.975366	0.928177	0.901188	1.44976	2.10314	2.88614	3.5466	3.80574	4.32158	4.33303	4.27091	4.5821	4.60347	4.9582	5.19792	4.53768	3.55514	2.93546	2.50302	2.31576	2.47108	2.41015	2.20271	2.47182	2.4687	2.11144	2.13509	1.91643	1.5489
AT1G51710	protein_coding_gene	-	1.28741	1.49398	1.70404	1.18445	1.0862	0.822609	0.510188	0.360475	0.360475	0.154143	0.0514965	0.0514965	1.46008e-11	0.0514965	0.0514965	0.0514965	0.206027	0.312684	0.772447	1.03104	2.11135	2.67684	3.70583	3.4942	3.53173	4.60862	5.51603	5.66095	4.73067	3.17479	2.9353	2.57487	2.72931	2.83417	2.57866	2.26451	1.73021	1.75411	2.0018	2.68878	2.05993	2.00695	1.50707	1.54366	1.64789	1.96471	1.75383
AT1G26110	protein_coding_gene	-	0.772447	0.772573	0.876495	0.875861	0.634712	0.722486	0.769001	0.72095	0.875249	0.770622	0.617957	0.617957	0.412163	0.469011	0.613183	0.72095	0.935812	0.870743	0.722696	0.72095	0.617957	1.08132	1.1671	1.54489	1.71917	1.44333	1.33893	1.9782	2.57939	3.70736	4.53317	5.36796	5.32925	5.29901	5.42094	4.88638	4.52749	3.50433	3.86738	3.7575	3.60475	3.65882	3.67113	3.55336	3.93789	3.39839	3.18984
AT1G55350	protein_coding_gene	-	0.669454	0.720922	0.82394	1.02252	0.987195	0.875442	0.823953	0.577481	0.618042	0.618058	0.72095	0.720975	0.618048	0.669379	0.463468	0.411972	0.30677	0.360475	0.566461	0.669463	1.23591	1.80053	3.29263	3.44171	4.09883	3.47213	2.9663	2.04858	2.47167	1.97295	2.10052	2.16133	1.90537	1.43474	2.62901	2.38509	2.04232	2.21887	2.4237	2.45946	2.57206	2.33367	2.41659	2.9301	2.62632	2.62633	1.65408
AT2G42980	protein_coding_gene	-	0.72095	0.669573	0.514893	0.669434	0.718792	0.720976	0.771551	0.515024	0.251941	0.205986	0.207372	0.411174	0.642045	0.717057	0.669214	0.722922	0.918435	1.24139	1.59641	1.44161	1.36466	1.40921	1.23595	1.23968	1.36669	1.54414	1.5458	1.49539	1.75281	1.79268	2.00611	1.73219	1.75355	1.69799	1.80346	1.69938	1.54833	1.34093	1.33983	1.44862	1.35374	1.28741	1.34158	1.27616	1.18441	1.46167	1.80223
AT2G21160	protein_coding_gene	+	2.42033	2.36907	1.95706	1.75482	1.54768	1.23561	1.08142	1.18501	0.871046	0.927522	0.978797	1.03398	1.08111	1.13257	0.875063	0.617958	0.51512	0.257597	0.618422	0.772447	1.13292	1.40442	1.54146	1.45909	2.00355	2.00544	1.85479	1.80277	2.00846	1.90675	1.70618	2.26198	2.93481	3.54213	3.70658	4.28258	4.3079	4.12809	3.50264	3.29158	2.71243	2.6216	2.31331	2.21447	2.72825	2.77478	3.13664
AT1G14380	protein_coding_gene	-	0.772447	0.669453	0.823656	0.978435	1.18439	1.03269	0.927868	0.634694	0.411949	0.407138	0.514991	0.46347	0.721056	0.871553	0.822502	0.823943	0.566461	0.310552	0.255962	0.875419	1.59639	3.38912	3.74968	4.2196	4.11809	3.86319	3.69244	3.41317	3.08991	3.70998	4.37626	4.66534	4.4269	3.60574	2.92302	2.36502	2.57373	2.67683	2.62595	2.46222	2.37118	2.63024	2.57531	2.41961	2.16198	1.70248	1.44383
AT1G10170	protein_coding_gene	-	2.05986	2.26633	2.06458	1.85358	1.69938	1.38771	1.28747	1.38381	1.95152	2.47121	3.03956	3.92531	3.65656	3.61986	3.45758	3.54292	4.89495	5.86308	6.53717	6.54143	5.09815	3.76242	2.72902	2.97819	3.14673	2.89851	2.61923	2.64884	3.14531	3.15575	2.62231	2.52436	2.87843	2.77309	3.49972	3.39877	4.07011	3.39879	3.45299	3.08808	2.83057	2.16583	1.48938	1.7789	2.48206	2.62776	2.21547
AT4G01310	protein_coding_gene	-	2.78081	2.98335	3.04454	3.15005	3.03433	2.99809	2.80793	2.87824	2.76482	2.5219	2.10703	1.8025	1.83603	1.61313	1.59676	1.34027	0.823347	0.869408	1.13565	0.927301	1.33891	1.8533	2.14188	2.21394	2.21778	2.31856	2.36973	2.31734	2.36994	2.21134	1.75265	1.90631	2.22491	2.33706	2.57254	2.88414	2.98542	3.12468	3.50585	3.82337	3.80328	3.81465	4.08108	4.20436	4.16911	3.96056	3.5589
AT5G20920	protein_coding_gene	-	4.89216	4.32587	3.76208	2.87972	2.05989	1.49046	1.07973	1.10384	0.671809	0.617956	0.617961	0.257426	0.308979	0.205986	0.0514963	0.102993	0.154489	0.257482	0.463664	0.669454	0.823943	1.13258	1.54531	1.69576	1.91023	2.35416	2.83708	2.83142	2.67739	2.77881	2.60601	2.24305	2.16285	2.60205	2.5498	2.41934	2.63217	2.98701	2.9283	3.02869	2.98927	2.94122	2.42148	2.42044	2.00333	1.90997	1.64788
AT5G38470	protein_coding_gene	+	0.154489	0.00353806	7.39779e-14	0.205986	0.205986	0.257482	0.308979	0.102993	0.102993	0.0514965	0	0.102992	0.201569	0.417496	0.411972	0.308979	0.208161	0.0482123	0.154489	0.308977	0.514965	1.13366	1.50717	1.65174	1.92563	1.67144	1.74617	2.11148	2.10989	2.90116	3.34758	3.19278	3.74679	3.24643	3.24561	3.55213	3.60354	3.22579	2.99766	2.73663	2.57482	2.46579	2.51528	2.3446	2.37356	2.56369	2.42033
AT5G02500	protein_coding_gene	-	1.3904	1.13281	0.720863	0.720687	0.619417	0.669813	0.566518	0.412368	0.359388	0.102993	0.257482	0.412564	0.667969	0.737688	0.72095	0.575327	0.411001	0.663403	0.87544	1.28714	1.93112	2.57388	2.8301	3.24316	3.08589	3.0435	3.13577	2.66506	2.68344	2.36421	2.21415	2.26076	2.39915	3.2746	3.15877	3.64951	3.91342	3.96279	3.66534	4.38124	3.65625	3.71281	3.8708	3.55443	3.45024	3.03843	3.05327
AT1G55325	protein_coding_gene	+	1.59639	1.13292	1.28791	1.18442	1.18452	1.08142	0.873796	1.08396	1.13151	1.18442	1.02619	1.02354	1.03141	1.02992	1.03331	0.875572	0.823946	0.823948	0.823853	0.926938	1.28741	2.41921	5.45967	7.07729	5.51268	4.22208	3.05734	2.53131	2.82263	2.52296	2.26585	2.21117	2.36676	1.64759	2.31497	1.6753	1.49337	2.31681	2.05901	2.10859	2.52855	2.20888	2.21815	3.29798	2.50214	1.59539	3.14061
AT1G08190	protein_coding_gene	+	0.823943	0.720882	0.82462	0.87544	0.977854	1.33445	1.07898	1.23592	1.28867	1.08685	1.1357	1.02993	0.825122	0.566254	0.717721	0.720952	0.926356	1.08151	0.92676	1.13292	1.4934	3.70059	5.04423	4.79046	5.33577	6.04367	6.0279	5.62031	5.25299	4.68267	3.06883	2.47571	2.47209	1.95685	1.55002	2.39421	2.83415	2.05992	2.32256	2.31839	1.99531	2.06059	1.74774	1.7494	1.18384	1.22237	1.82662
AT4G19190	protein_coding_gene	+	0.772447	1.18445	1.18422	1.18069	1.03479	0.617758	0.561495	0.314531	0.205996	0.205986	0.158894	0.360468	0.360469	0.360475	0.463948	0.257489	0.360475	0.360475	0.463473	0.617965	1.23591	2.20472	2.57502	3.28477	3.14875	3.09432	2.88185	2.83994	3.66476	3.8101	4.07312	4.22288	4.54494	4.17076	4.17318	3.29717	2.78966	2.83088	2.83202	2.93078	2.42033	2.22996	2.05672	2.33243	2.22141	2.0145	2.11471
AT5G61780	protein_coding_gene	+	0.669454	0.669583	0.820149	0.87533	0.77254	1.08142	0.954672	0.823943	0.66934	0.25748	0.102993	0	0.154489	0.308979	0.566544	0.66944	0.566461	0.411972	0.205944	0.360458	0.72095	1.65927	2.09368	1.74005	2.32337	2.77799	2.99358	3.59237	4.08399	4.0229	4.07982	3.39873	2.67806	2.5224	4.12304	4.22651	3.09667	2.41922	2.67225	3.44538	3.09037	2.47131	1.95533	1.43373	2.21981	2.67847	2.22833
AT2G03730	protein_coding_gene	-	0.308979	0.410478	0.466187	0.360475	0.308979	0.313994	0.258933	0.411972	0.360475	0.411947	0.462426	0.364442	0.360475	0.360475	0.257098	0.202325	0.257482	0.205873	0.618081	0.72095	1.10717	1.23304	1.13007	0.978435	1.16446	1.12279	1.59538	1.75087	2.18076	2.46126	2.16653	1.90556	2.31734	1.90565	2.26159	3.48916	3.91167	3.61012	3.23774	3.24089	3.24752	3.19242	3.28893	3.50243	3.03829	2.82709	2.99102
AT2G43680	protein_coding_gene	+	0.72095	0.925062	0.978485	0.978659	0.873274	0.577918	0.566358	0.514411	0.772553	1.08144	1.23611	1.49329	1.39107	1.54489	1.59684	1.49336	1.80797	1.64789	1.85362	1.8532	1.59639	1.95573	1.75083	2.05915	1.6994	1.33997	1.39036	0.926801	1.39087	1.19764	1.44166	1.7042	2.91445	3.1818	3.48497	3.44758	3.27746	3.2521	2.98357	3.03961	3.24876	2.78473	2.66129	2.62696	3.29619	3.56009	3.44675
AT4G18810	protein_coding_gene	-	0.411972	0.46347	0.411972	0.411972	0.411978	0.566468	0.617957	0.514965	0.567937	0.927604	0.978433	0.978433	1.13172	0.669057	0.463468	0.411972	0.463393	0.411706	0.772447	1.0336	1.33891	2.67782	3.19278	4.48019	4.48019	6.23107	6.28257	7.05501	7.51848	8.29093	8.59991	8.6514	7.51848	7.00352	6.02509	5.45862	4.84067	3.65625	3.29577	2.9353	2.57482	2.05986	2.05986	1.90537	1.95687	1.69938	1.95687
AT1G11680	protein_coding_gene	+	0.772447	0.566933	0.616955	0.464815	0.729394	0.82113	0.824423	1.23098	0.876982	0.978044	1.28646	0.82543	0.977255	0.772832	0.412185	0.514935	0.463468	0.566344	0.669396	0.772445	0.823943	1.01943	1.59627	1.70412	1.84736	2.11133	2.62464	2.57065	3.36675	3.29569	3.22018	4.33616	4.0575	4.01354	4.80377	5.10678	5.06779	4.94056	5.40411	5.30427	5.45862	5.40609	4.78816	4.43069	3.45655	2.86025	2.50804
AT5G64030	protein_coding_gene	+	0.463468	0.515179	0.617957	0.87544	0.980597	1.01882	0.669454	0.514961	0.407901	0.434679	0.566461	0.514968	0.360071	0.207029	0.154482	0.154488	0.257482	0.308557	0.257486	0.308979	0.411972	1.02999	2.78088	3.49796	3.26588	1.96365	2.06867	2.6848	3.40545	3.18537	3.29397	3.34517	3.78906	3.90083	3.44832	2.9929	2.73138	2.46902	2.42149	2.00731	2.06213	1.84335	2.32234	2.72245	2.88367	3.08684	2.62584
AT3G62980	protein_coding_gene	-	1.18442	1.13332	1.49266	1.65162	1.22999	1.59505	1.442	1.68265	1.63589	1.13292	1.14176	1.00741	1.06184	1.07364	0.969721	0.566355	0.567684	0.67304	0.617957	0.926936	0.772447	1.3385	2.06681	2.93525	2.77607	3.2653	3.55274	3.39808	3.48672	3.1227	2.67781	2.98704	2.72931	2.72068	2.46524	1.76055	1.75151	1.85387	2.54597	2.41996	2.50599	2.4645	2.42064	2.62793	2.83032	2.15975	2.55435
AT5G10560	protein_coding_gene	-	0.72095	0.566588	0.411973	0.411546	0.257493	0.360475	0.566461	0.825238	0.931307	0.823943	0.669454	0.308614	0.200445	0.171238	0.360475	0.669453	0.617885	0.92089	0.772442	0.621221	1.23591	1.70152	2.48142	3.60993	4.28116	4.21588	4.32098	4.27625	4.76337	5.43277	5.09703	5.23674	4.52594	4.68194	5.66845	5.7142	5.32474	5.03388	4.1555	3.61114	3.29577	3.23215	2.66383	2.12717	2.05375	1.74881	2.05985
AT5G65770	protein_coding_gene	+	0.926936	1.13267	1.23591	1.02993	0.775734	0.519166	0.669559	0.823869	1.21622	1.28097	0.978329	0.927015	0.701257	0.362235	0.360475	0.360489	0.257482	0.308979	0.463665	0.515057	1.02993	1.44614	2.11134	2.25921	2.52801	3.039	3.65618	3.7081	4.92753	5.14997	5.04585	3.8831	4.06826	4.13146	3.08906	3.21588	3.03897	2.924	2.84279	2.8826	2.5234	2.41611	2.01122	1.85267	1.49329	1.36191	1.76129
AT3G29360	protein_coding_gene	-	0.154489	0.204618	0.205986	0.257482	0.309876	0.251376	0.257483	0.411971	0.30355	0.434679	0.360475	0.308979	0.364784	0.205986	0.257482	0.205986	0.257476	0.37256	0.514897	0.720892	1.02993	1.43638	1.79734	2.1596	2.75385	2.83199	2.76273	3.08748	3.29474	3.31313	3.51166	3.81151	4.3247	4.53282	4.42614	4.27438	4.27311	4.23658	3.91373	3.39822	3.3514	2.98216	2.47042	2.40654	1.84507	1.95919	1.9583
AT1G07360	protein_coding_gene	-	5.51012	6.3856	6.28529	6.70596	5.92994	7.15762	8.69075	10.5807	12.8405	12.5726	13.4897	12.9727	12.1554	12.0228	10.112	8.13522	6.68731	4.32376	2.77795	2.3177	1.4419	1.85387	2.00583	2.36767	2.2131	2.10587	1.93824	2.36896	2.77462	2.67863	3.44784	4.32803	4.42451	4.18191	4.27274	3.91373	3.05564	2.87203	2.80649	2.93677	2.83592	2.85719	2.47524	2.21513	1.98172	2.26107	2.21692
AT2G19830	protein_coding_gene	-	0.72095	0.617957	0.566461	0.514627	0.510661	0.720924	1.18047	1.64724	1.49822	1.39078	0.875425	0.310431	0.154805	0	4.61703e-06	0.0514965	0.0514965	0.154839	0.414621	0.463468	0.952684	1.13855	1.13278	1.13261	1.29177	1.7513	1.54238	1.80433	1.90241	2.05482	2.56986	2.8323	3.18359	3.34605	3.70838	3.65625	3.43033	3.5005	3.38922	3.39768	3.29951	3.18493	2.83016	2.40792	2.2638	2.00267	1.80258
AT5G53480	protein_coding_gene	+	1.23591	1.03143	0.618619	0.617943	0.763954	0.772432	0.879356	0.652717	0.534664	0.411972	0.257482	0.183279	0.102993	0.0514965	0.0514965	0.0514964	0.258062	0.415677	0.617957	0.774225	0.978433	1.23611	1.54431	1.13305	1.64812	1.90537	3.39861	3.87013	4.69027	5.00006	4.78917	4.21614	3.77322	3.92628	4.20502	4.22271	4.60808	4.7403	3.96914	3.50936	3.29577	3.05144	4.0246	3.90991	3.13278	2.98679	2.7312
AT1G17130	protein_coding_gene	+	2.05986	2.42123	3.04149	3.34919	3.33848	3.08377	2.62294	2.10196	2.14599	1.803	1.85387	1.6012	1.1373	0.926935	0.568783	0.720752	0.832909	0.790565	1.28722	1.287	1.75088	2.44137	3.03918	3.24492	3.34325	4.16871	4.67343	4.68191	4.8422	5.00094	4.58477	4.06336	4.51599	4.32873	4.41147	4.31107	4.1002	3.60243	3.96559	3.55703	3.56218	2.98223	2.73743	2.11076	2.39184	2.21413	2.53124
AT4G32600	protein_coding_gene	+	2.00836	1.85739	2.04958	2.10967	1.96086	2.20606	1.78369	1.44086	1.13847	0.893311	0.927301	0.928388	0.772125	0.617682	0.713232	0.978434	1.0879	1.13303	1.03213	0.720956	0.695202	0.879981	1.12506	1.68789	1.95687	2.317	2.70084	2.63484	2.93772	3.65083	3.75614	4.12773	4.58318	4.65029	4.34113	4.48601	4.06025	3.86375	4.32747	4.73856	4.42584	4.89225	5.03472	4.23818	4.53169	4.79113	4.01064
AT5G61790	protein_coding_gene	-	4.3257	3.5552	3.96957	4.74821	4.82767	6.38364	6.06497	5.29872	5.63164	5.3324	5.79848	6.38491	5.30344	3.79256	2.46169	1.00252	0.823322	0.617957	0.823986	1.02946	1.54489	1.64985	1.92669	2.47768	3.14124	3.61403	4.53376	4.63751	5.4686	5.66616	5.60939	5.66447	5.55255	5.22051	5.05246	4.95538	5.30539	5.30063	4.70925	4.58117	3.96424	3.9682	4.06705	3.87542	4.30534	4.91648	4.48937
AT2G39770	protein_coding_gene	+	0.360475	0.308986	0.205986	0.155482	0.102993	0.257482	0.360715	0.358995	0.61806	0.566461	0.668983	0.824721	0.772366	0.686191	0.515067	0.46811	0.360389	0.354699	0.518706	1.39069	2.52333	3.55496	4.47676	4.48209	3.80802	2.89911	2.25437	1.48755	1.85426	2.36886	2.62621	3.15952	3.29296	2.8889	2.8804	3.14128	3.04257	2.83166	3.18933	3.00776	3.06474	2.84835	2.78556	2.22441	1.80366	1.75803	1.81313
AT1G60430	protein_coding_gene	-	1.13292	1.28835	1.13273	1.22097	1.34042	1.488	1.3393	1.10936	1.07876	1.4704	1.44189	1.3396	1.2374	0.875546	0.851674	0.926937	0.772447	0.457516	0.507394	0.463473	0.772447	0.982871	1.02993	1.01549	1.11594	1.01882	0.979811	1.132	0.978519	1.23422	1.4672	1.65024	1.89943	2.27837	2.52243	2.78086	3.16761	3.50473	3.76128	3.97026	3.96523	4.44054	4.58592	4.7553	4.87486	4.32275	4.12272
AT3G63460	protein_coding_gene	-	0.87544	0.257012	0.514965	0.415528	0.617957	0.617688	0.51496	0.662598	0.566461	0.618257	0.617964	0.795159	0.979868	1.51012	1.69931	1.68862	1.69855	1.12688	1.08	0.926769	1.08143	2.78479	3.66431	3.25306	3.25097	3.60475	4.38945	5.05143	4.6514	5.51261	5.35563	3.38124	3.45756	3.24431	2.36035	2.8323	2.9352	2.30202	2.3274	1.90415	1.59639	2.6787	2.92898	2.9353	3.4581	3.34727	1.96027
AT5G56010	protein_coding_gene	+	0.360475	0.15446	0.257482	0.308979	0.463468	0.463463	0.257482	0.308979	0.103001	0.154489	0.360475	0.257482	0.360469	0.305086	0.27135	0.411971	0.420461	0.568455	0.771717	1.49387	3.06404	4.37737	4.89131	5.73315	5.76807	5.32055	5.75404	5.41204	5.58511	5.70353	5.3486	5.71934	5.75368	4.92027	5.30379	4.48019	3.81168	3.08944	2.69842	2.58696	2.76636	2.52321	1.72688	1.23599	0.719773	0.724793	1.4419
AT1G01050	protein_coding_gene	-	4.11972	3.6545	3.44527	3.2504	2.28047	2.06927	1.80696	1.47627	1.49576	1.4432	1.44319	1.47103	1.44189	1.34443	1.2874	1.13291	0.978433	1.02664	0.978456	1.44201	1.95687	2.26531	2.37362	2.48154	2.53373	2.32093	2.209	2.21875	2.11696	2.62465	2.60585	3.14937	4.07046	4.62527	5.21186	5.15617	5.6501	5.11272	4.3859	3.96463	3.65625	3.54923	3.14398	2.88491	2.71757	2.36843	2.3
AT1G75370	protein_coding_gene	-	0.514965	0.411972	0.360467	0.206099	0.154489	0.154489	0.25748	0.308699	0.411972	0.463572	0.46347	0.308979	0.257482	0.205911	0.205991	0.566819	0.566461	0.978699	1.08135	1.13282	1.64789	1.85636	2.36915	2.1907	2.7808	3.00438	4.06696	4.58325	4.8465	4.07492	3.75874	4.28628	4.27262	3.68757	2.89193	2.11135	2.26865	2.29715	2.57127	3.13996	3.03805	2.77583	2.37124	2.37137	2.16281	1.83771	1.91607
AT3G24740	protein_coding_gene	+	1.80238	2.6777	2.98674	2.82665	3.03946	2.73927	2.6161	3.00351	2.7277	2.45008	2.17245	1.49353	1.20167	1.08171	0.669454	0.566459	0.506475	0.251421	0.205986	0.411972	0.514965	0.87544	1.08143	1.64789	2.05986	2.31734	2.57482	2.52333	2.67782	2.8323	2.98679	3.24428	3.29577	3.60475	3.34727	3.55326	3.39877	3.24428	3.14128	2.57482	2.42033	2.62632	2.11135	1.85387	1.90537	2.00836	2.05986
AT1G11910	protein_coding_gene	-	5.20114	4.57935	3.50091	2.1116	1.44249	0.482673	0.720946	0.823943	0.880142	0.825451	0.721056	0.669429	0.66203	0.719907	0.514929	0.668018	0.726605	0.823943	0.978435	0.824374	0.87544	0.97843	1.0807	1.39043	1.90589	2.21435	2.41987	3.13089	3.91904	3.54977	2.67887	1.75955	2.69621	2.53349	2.16657	2.09649	2.51972	4.37192	3.81314	3.87339	2.98172	3.05582	3.08867	2.93509	3.05055	3.02197	2.70082
AT3G27090	protein_coding_gene	+	0.205986	0.205986	0.260202	0.102757	0.20815	0.205986	0.154489	0.206382	0.0985991	0.102993	0.102993	0.154489	0.15449	0.154489	0.257482	0.360474	0.411816	0.514893	0.46341	0.566188	0.926936	1.44454	1.80118	2.00863	2.00314	1.90564	1.38527	1.23832	1.44395	1.85462	2.26584	2.73464	3.10898	3.55334	3.51949	4.001	3.7589	4.01574	3.94463	4.12171	3.70774	3.60356	3.50653	3.51584	3.35974	3.11469	3.40239
AT3G59780	protein_coding_gene	+	2.67782	3.03789	3.29317	3.13947	3.5674	3.78453	3.91403	3.70799	2.83457	2.5611	1.75093	1.75101	1.39033	0.87692	0.772395	0.360377	0.418297	0.720975	0.926936	1.02999	1.87962	2.16014	2.4262	2.15483	2.4844	2.48654	2.59438	3.04179	2.83443	3.60449	3.96523	4.58167	4.51488	4.24876	4.39351	4.62918	5.05075	5.51796	4.90831	4.33294	3.60475	3.70649	4.01593	3.60862	2.88526	2.51448	2.68108
AT1G08830	protein_coding_gene	+	1.08143	1.18014	1.08143	1.01893	0.926937	0.794677	0.978351	0.846206	1.0329	0.976784	0.669653	0.608303	0.564106	0.668031	0.669388	0.674961	0.463382	0.208355	0.205986	0.465347	0.87544	1.2359	1.44195	1.90501	1.75098	1.79977	1.64785	1.69942	1.83014	1.70976	2.36969	2.41997	2.60976	2.67783	2.73065	2.29271	2.37255	2.1288	2.31948	2.25989	2.57017	2.73306	2.79485	2.67785	2.1316	2.26829	2.00705
AT5G06600	protein_coding_gene	-	0.463468	0.513331	0.567921	0.665729	0.828402	0.886546	0.768683	0.983985	0.823943	0.617958	0.619344	0.308979	0.205986	0.256031	0.205985	0.203225	0.360475	0.20696	0.621947	0.877404	1.33891	2.00894	1.95679	3.60705	5.39721	4.31542	3.61182	3.09335	2.01182	2.52196	2.52333	1.87732	2.44989	3.15125	1.9562	1.30303	1.48495	2.62626	2.47745	2.8807	1.85387	1.49303	1.1713	1.54491	1.07712	1.82952	2.46677
AT5G18470	protein_coding_gene	+	0.257482	0.30899	0.512241	0.514965	0.823858	0.873953	0.7779	0.772447	0.56646	0.466055	0.61786	0.669454	0.792119	0.876485	1.13382	1.13292	1.22744	1.59574	1.59612	1.64789	1.69938	1.74207	1.49301	1.33894	1.28406	1.3904	1.43345	1.67892	2.00709	2.08206	2.42033	2.57467	2.49226	2.55749	2.72916	2.62632	2.47224	2.57887	2.451	2.42044	2.72931	2.62615	2.36926	2.40322	2.41587	2.31734	2.48208
AT5G60170	protein_coding_gene	+	6.33406	5.71682	4.78966	4.64099	4.32566	3.93653	3.62828	2.41614	1.69948	1.28262	0.808041	0.772061	0.637644	0.514965	0.632063	0.566461	0.674425	0.72095	0.665857	0.66942	0.746699	1.33918	1.6992	1.69933	2.15155	2.73414	2.97825	2.89352	4.01077	4.46255	3.02398	2.20779	3.45514	3.71385	3.76333	3.76771	3.22833	3.55363	3.26035	2.15602	2.01565	2.20048	2.9414	2.57474	2.1542	1.8024	2.11129
AT1G19870	protein_coding_gene	-	0.87544	0.669061	0.463521	0.51496	0.36264	0.514966	0.617862	0.926936	0.819549	0.720949	0.721315	0.463468	0.514964	0.41197	0.360091	0.416877	0.463457	0.618371	0.771477	0.976986	0.926936	1.17867	1.85313	2.47322	3.13468	3.31063	3.50176	3.34288	3.75868	3.81612	4.12563	4.43274	4.06822	3.50969	3.39179	3.73298	3.94791	3.45319	2.57482	2.62436	2.57231	3.111	2.94206	2.83913	2.31734	2.11246	1.80187
AT1G10240	protein_coding_gene	-	0.102993	0.205988	0.566442	0.669459	0.986922	1.59781	1.95641	2.72932	2.86369	3.47795	4.01601	5.2818	5.81851	6.52411	6.18097	4.73003	4.26476	2.47117	1.96869	1.69719	1.59639	2.21835	2.16241	2.9883	3.16	3.3007	3.86048	4.12556	4.38286	4.37739	4.79037	3.91482	3.68824	3.6693	3.38828	3.40945	3.40376	2.69991	2.88474	2.67712	2.88378	2.78525	2.47174	2.22242	1.88793	1.70074	1.98071
AT5G61900	protein_coding_gene	-	0.978433	0.926463	0.875477	0.926935	0.72062	0.812841	0.926924	0.566569	0.618356	0.486174	0.463464	0.566763	0.772517	0.926657	0.87544	0.983071	0.71971	0.515077	0.617957	0.774216	0.926936	2.72582	3.31472	4.78917	5.08515	4.94311	4.42869	3.29628	3.2915	3.03829	2.5771	2.15974	2.26584	2.41487	2.14678	2.36884	2.26584	2.21063	2.11135	1.95922	1.85595	2.31734	1.91341	2.11682	1.59639	1.53978	1.44309
AT5G57015	protein_coding_gene	+	0.926936	0.875442	0.978447	0.877117	0.72095	0.46346	0.360475	0.304806	0.251941	0.308979	0.410583	0.415852	0.673848	0.72095	0.670889	0.821728	0.669454	0.617957	0.720934	0.720897	1.28741	1.9216	2.11436	2.06338	1.95642	2.3255	2.62621	3.2442	4.69101	5.56816	5.75881	4.73187	4.54064	4.32714	4.01058	3.7944	2.62865	2.64021	2.52439	2.26619	2.48798	2.01637	2.28821	1.90413	2.62512	2.15692	2.46929
AT2G30470	protein_coding_gene	-	0.205986	0.566354	0.669454	0.617537	0.931155	0.618316	0.515067	0.464481	0.308948	0.257482	0.360376	0.417415	0.360475	0.411865	0.332744	0.355474	0.565586	0.62409	0.772447	0.92882	1.13292	1.49024	1.91286	2.16343	1.84654	1.75088	1.7553	2.11869	2.577	3.21995	3.86223	4.37937	3.18005	2.52529	2.43471	3.60475	3.45027	3.10772	3.17503	3.4651	3.08979	2.43992	1.71371	1.89688	2.15438	2.42033	2.24626
AT3G02750	protein_coding_gene	-	1.69938	1.54486	1.33918	0.978402	1.02828	1.08356	1.03003	1.13136	1.44746	1.41724	1.33877	1.33821	0.818375	0.653113	0.463493	0.154586	0.257397	0.154223	0.2602	0.51496	1.02993	1.4934	1.54147	1.69736	1.2359	1.17739	1.28741	1.13292	1.32647	1.28701	1.33804	1.49331	1.69848	1.80252	2.11248	2.52174	3.42214	4.65213	5.04443	5.81004	5.63782	6.01392	5.97171	5.20007	4.11992	3.23382	3.22652
AT3G60380	protein_coding_gene	-	1.08143	0.928713	0.821115	0.463539	0.774839	1.18368	1.03528	1.1882	0.72352	0.46612	0.643698	0.767028	1.18445	1.1832	1.17042	1.13291	1.13171	1.23603	1.80162	2.36878	3.03829	3.50725	4.06977	4.61358	4.64441	4.37824	4.17147	4.22084	4.15812	4.27616	4.43081	5.12199	5.60721	5.96918	5.97247	6.04117	6.18387	5.36767	4.80132	4.68594	4.21919	3.83467	3.56439	3.60373	3.18822	2.78133	2.59251
AT2G44120	protein_coding_gene	-	0.411972	0.463871	0.720936	1.08117	1.24041	1.27496	1.18445	0.824318	0.875366	0.795258	0.875451	1.03123	0.87544	0.716982	0.668544	0.926456	0.978341	1.0315	1.08189	0.824213	1.13292	1.2876	1.28703	1.37615	1.33926	1.18489	1.37787	1.6979	2.16561	2.11134	2.57526	2.59448	2.61539	2.83217	2.63789	3.03836	2.73064	2.7287	2.78594	3.31587	3.65843	3.86204	4.37461	4.94926	5.21372	4.89098	4.16978
AT5G13240	protein_coding_gene	-	0.926936	1.0303	1.07982	1.23182	1.04691	0.978504	1.03415	0.916795	0.875749	0.925408	0.715584	0.698243	0.617567	0.566461	0.518238	0.25748	0.617875	0.772477	0.930762	1.28741	1.13292	1.18406	1.54495	1.60164	2.16683	2.36884	2.72755	3.18573	3.24526	3.24829	3.23963	3.03805	2.6977	2.52025	2.88477	3.08979	3.34853	3.35163	2.93604	2.83322	2.57069	2.16305	1.96159	2.47405	2.67981	2.77426	2.62747
AT1G72770	protein_coding_gene	+	0.617957	0.566432	0.566461	0.463468	0.411971	0.463468	0.463468	0.308979	0.308979	0.257482	0.205986	0.314397	0.308979	0.308979	0.205986	0.200384	0.308979	0.315081	0.669396	0.721224	0.669454	1.37334	1.90733	2.72931	3.31146	3.02164	2.47567	2.52207	2.30187	2.67779	2.99331	3.55674	3.70583	3.91227	4.14141	4.42544	4.32807	4.28385	3.85666	3.96581	3.77394	3.27315	3.03962	3.09126	3.33001	3.29609	3.23534
AT4G16420	protein_coding_gene	-	0.617957	0.566495	0.720949	0.82383	0.823989	0.617706	0.463713	0.257557	0.3923	0.389358	0.360104	0.360371	0.186263	0.189249	0.309355	0.309074	0.308979	0.308979	0.205794	0.411938	0.617957	0.915829	1.3897	1.69369	2.26584	2.56295	2.86008	2.7247	3.24428	4.50581	4.60063	5.14916	4.11972	4.15971	2.9878	2.62964	2.42033	2.31697	2.57547	2.83227	2.26584	2.26787	2.11205	2.36881	2.21435	2.06807	1.99774
AT1G60800	protein_coding_gene	-	0.514965	0.514965	0.56646	0.77616	0.669454	0.720897	0.669459	0.415845	0.360475	0.411879	0.489216	0.509546	0.772447	0.824044	1.01606	1.24702	1.49338	1.55101	1.33891	1.18265	1.02993	1.13328	1.69947	2.31596	2.47244	2.21039	1.60258	1.75308	2.0118	2.47097	2.10995	1.95684	1.85426	2.26587	3.04856	3.45026	3.58337	3.23452	2.96941	3.4079	3.3467	3.50649	2.57653	2.31293	2.19467	2.11136	2.06103
AT1G68790	protein_coding_gene	-	0.669454	0.61785	0.566461	0.616644	0.463509	0.515586	0.566461	0.463468	0.360476	0.308979	0.360477	0.563557	0.617957	0.875442	0.617955	0.466147	0.677788	0.514993	1.07833	1.54489	1.62214	2.01627	2.67829	3.00736	3.47821	3.66114	4.42869	4.8891	5.03009	5.34995	5.30268	4.79562	3.86223	3.29677	3.53622	3.34246	2.53869	2.216	2.16285	2.05451	2.61513	2.53269	2.57797	1.54427	1.4934	1.44288	1.8885
AT3G26900	protein_coding_gene	-	0.926936	0.823943	0.92699	0.877429	1.13175	0.977693	0.875337	0.979359	0.90724	1.0264	0.978433	0.762262	0.853743	1.08463	1.4934	1.65596	1.54587	1.13293	0.772447	0.566333	1.02993	1.33905	1.90446	2.47183	2.52091	2.7779	2.53072	2.73717	2.93524	3.45771	4.12394	4.27425	4.33868	4.26905	4.25403	3.51817	3.29047	2.97171	2.46123	2.32042	2.2175	2.42591	2.21377	2.42454	2.44021	2.37435	1.90504
AT1G18150	protein_coding_gene	-	2.52333	1.95645	2.05605	1.90391	1.54485	1.55865	1.14631	0.977477	0.978461	0.764224	1.08271	0.978425	1.13408	1.3428	0.975255	0.979178	1.079	0.926933	0.876423	0.720458	0.566461	0.921463	1.44717	1.48862	1.65075	2.31849	2.51744	2.98719	2.70636	2.99164	3.6301	4.02523	5.28714	6.25248	5.81438	5.41278	4.17273	3.46363	2.78585	2.67717	2.85647	3.08978	2.67488	2.67768	2.50687	2.41908	2.27862
AT5G19760	protein_coding_gene	-	0.823943	0.514965	0.720931	0.926939	0.825894	1.03127	1.13299	1.23591	1.23561	1.13052	0.978831	0.978796	0.894063	0.825027	0.669042	0.566021	0.506475	0.46346	0.978628	0.979926	1.08143	1.95687	2.4208	3.04146	3.39898	3.20398	3.06505	3.09	3.30777	3.2503	3.91601	3.91704	3.86223	3.55486	3.39886	3.47549	3.73812	3.52504	3.34523	2.87176	2.53909	2.73538	2.7934	2.82422	2.72931	2.74072	3.2442
AT3G16857	protein_coding_gene	+	0.102993	0.30897	0.514962	0.463468	0.617871	0.412025	0.315674	0.257482	0.289285	0.308979	0.247233	0.360371	0.30898	0.468992	0.66939	0.669536	0.711265	0.614252	0.513955	0.672376	0.978433	1.49369	1.49921	1.18422	1.18977	1.75103	1.69934	1.28986	0.926246	0.922541	1.64762	1.75314	2.72902	2.89403	3.24454	3.40216	4.23127	4.43163	4.23397	3.65629	3.62126	3.44035	3.19132	2.79599	2.31589	2.15949	2.00827
AT1G20840	protein_coding_gene	-	0.102993	0.0514965	0.0542196	2.63825e-08	0.0514965	0.103089	0.205986	0.205986	0.205986	0.308924	0.257482	0.463443	0.669482	0.6179	0.772451	0.669521	0.772427	1.09112	1.92491	2.9886	4.24846	5.79793	5.66677	5.46442	4.53849	4.17121	3.96488	4.77385	5.61494	5.85049	6.33406	5.79322	5.66784	5.20092	4.71934	4.48019	3.7845	3.39855	3.2974	3.44173	3.24428	3.60186	3.28654	2.5242	2.2256	1.80238	1.91088
AT3G27700	protein_coding_gene	-	0.308979	0.308979	0.411971	0.463487	0.411971	0.411972	0.308979	0.308979	0.205986	0.102993	0.102993	0.154489	0.154489	0.308979	0.360372	0.371582	0.411972	0.416093	0.515017	0.461699	0.978433	2.05984	3.50158	3.24947	3.40572	2.8778	4.18644	5.66382	5.04392	3.82855	3.08071	2.87696	3.31182	3.24344	3.66831	3.14462	2.2174	1.64542	2.21406	2.31557	2.31734	1.90631	2.11182	2.67679	2.67728	2.32338	2.66024
AT3G14350	protein_coding_gene	-	0.772447	0.617955	0.308998	0.308979	0.463468	0.466229	0.411972	0.411966	0.360475	0.304177	0.468635	0.411986	0.411972	0.412986	0.458128	0.51504	0.617802	0.66804	0.772643	0.875529	0.798195	1.12935	1.44055	2.11176	2.05439	2.44903	2.31849	2.06533	1.85286	2.51237	3.50323	3.28724	4.1571	4.66633	5.14893	4.79423	4.54065	4.01349	3.23435	2.87962	2.36884	2.57194	1.93386	2.01147	1.74645	2.01241	2.00843
AT5G64740	protein_coding_gene	+	0.308979	0.463468	0.514965	0.514893	0.463468	0.303978	0.308981	0.257482	0.360475	0.41739	0.257477	0.360475	0.207163	0.205986	0.30898	0.257482	0.256891	0.315021	0.364268	0.411972	0.72095	0.978598	1.54339	1.54529	1.4392	1.90537	2.16301	2.32622	2.78579	3.30052	3.81074	3.4455	3.59335	3.24804	3.19192	3.03829	2.41069	2.91046	3.08898	3.39993	3.03829	2.69142	3.27707	2.62806	1.85479	2.36884	2.88785
AT5G48150	protein_coding_gene	-	0.360475	0.308979	0.205981	0.205951	0.463465	0.566415	0.772447	0.669477	0.463519	0.412029	0.257482	0.206087	0.308922	0.361538	0.514965	0.617904	0.463468	0.41155	0.308978	0.308988	0.489216	0.566531	1.33816	1.7491	2.11249	2.21443	2.20048	1.64722	1.49635	1.48421	1.49368	1.80264	2.27438	2.57215	2.83373	3.41734	3.80665	3.39775	3.14646	2.82472	2.73028	2.62575	2.72862	2.9138	2.88869	3.13997	3.17633
AT1G09340	protein_coding_gene	+	3.34727	4.01858	4.32241	4.32014	4.89329	4.01546	3.81471	3.62143	2.77903	2.36206	1.87707	1.76872	1.49342	1.22326	1.07109	0.60972	0.617936	0.605794	0.874706	0.926936	0.978433	1.12478	1.1893	1.64779	1.90442	2.26761	2.3253	2.67732	2.65151	2.47941	2.95119	3.15282	3.14358	3.4866	3.29491	3.17367	3.09205	3.24609	3.39059	3.76206	3.97367	3.6001	3.10437	2.9849	2.89989	2.57384	2.83133
AT1G80490	protein_coding_gene	-	0.514965	0.463471	0.360477	0.154489	0.463438	0.360461	0.411972	0.514965	0.3035	0.411979	0.515336	0.566463	0.627921	0.669449	0.56606	0.463466	0.304495	0.566348	1.03013	1.3923	2.57482	4.2711	4.14579	3.61011	5.14965	5.74585	5.05912	3.80862	3.55326	3.22474	2.98565	2.88868	2.00836	2.15859	2.78209	2.87129	2.8838	2.76902	2.6184	2.41528	1.4934	2.00456	2.67646	1.95796	1.75088	1.66365	2.03416
AT4G11090	protein_coding_gene	-	0.463468	0.360475	0.154543	0.25144	0.257482	0.308979	0.257375	0.171227	0.258798	0.257482	0.20602	0.257482	0.308015	0.360468	0.308711	0.360475	0.313282	0.257487	0.515037	0.566461	0.926936	1.33676	1.91348	2.03069	2.46554	2.8343	3.2991	3.55372	3.59158	3.93209	4.50471	4.4325	4.75609	5.19995	5.35257	5.11263	5.06415	4.9974	4.82807	4.48994	3.91373	3.50302	3.3228	3.21086	2.89983	2.73547	2.67834
AT5G06110	protein_coding_gene	-	2.8838	2.62679	2.93742	3.64965	4.22026	4.58463	4.71696	4.39899	4.01588	3.49497	3.01159	2.71305	2.72165	2.78109	2.62521	2.52733	2.0881	1.54489	1.18485	1.28748	1.23591	1.49294	1.76139	1.6555	2.10605	2.07637	1.95431	2.00836	2.16545	3.06358	4.17949	4.27872	4.60891	4.11191	3.55317	3.45265	3.78731	3.96524	4.07796	4.89238	4.20962	4.12057	3.82248	2.99162	2.45928	2.11136	1.73004
AT1G06390	protein_coding_gene	+	6.79753	6.90169	6.28312	4.88986	3.44777	2.46556	2.57126	2.38002	2.26584	1.80278	1.39188	0.931763	0.823836	1.08181	0.875353	0.978795	0.978519	1.02968	0.930658	1.442	1.90537	2.4246	3.08454	2.64827	2.31501	1.64449	2.31738	2.42257	2.98626	2.82407	2.90012	2.99133	2.93453	3.24211	3.12914	3.29577	3.24424	3.34632	3.25651	3.44972	2.98628	2.31028	2.10087	2.11125	2.41877	1.86484	1.51755
AT5G66510	protein_coding_gene	-	5.14965	5.66202	5.66547	6.53075	6.28309	5.81376	5.3479	4.18215	3.65563	3.41972	3.35769	4.17623	4.39334	4.72101	4.10933	2.92807	2.40907	1.74916	1.39107	1.39058	1.4419	1.23419	1.33923	1.43513	1.87959	1.79819	2.05732	2.34034	2.42067	2.72644	3.24428	3.45285	4.03814	4.24342	4.54325	4.89735	4.75877	4.70196	4.27577	4.27786	4.3772	4.06588	4.12098	3.96833	3.75367	3.4844	3.01149
AT5G46750	protein_coding_gene	-	0.411972	0.411972	0.411958	0.308979	0.152325	0.257482	0.309008	0.205986	0.30895	0.416806	0.41197	0.463468	0.360498	0.251953	0.205986	0.205986	0.205986	0.154489	0.205987	0.360836	0.72095	0.822138	0.865754	1.08148	1.42758	1.33891	1.3904	1.38921	1.49078	1.67038	2.25875	2.35942	3.09527	4.01519	4.16135	4.20609	4.17081	4.81767	4.22623	3.34071	3.34352	3.03646	2.37103	2.72892	2.47629	2.18282	2.21317
AT4G22990	protein_coding_gene	-	0.463468	0.257482	0.309174	0.303929	0.41643	0.463468	0.463468	0.890305	1.03004	1.08143	1.18442	0.721294	0.411779	0.411972	0.206882	0.566463	0.669546	0.772449	1.33864	1.54489	1.85387	3.03492	3.44457	4.06832	3.93161	3.60367	3.50176	4.0234	4.31804	4.48522	4.64079	4.67806	4.63468	4.11488	3.08126	2.44385	2.26512	2.42458	2.36884	2.68245	2.54278	2.75887	2.67453	2.57435	2.26584	2.49258	2.57442
AT3G04840	protein_coding_gene	+	1.18442	1.6936	1.74781	2.00836	2.05954	1.9416	2.0198	2.05978	1.87193	1.59143	1.13431	0.721056	0.527067	0.257482	0.417319	0.411972	0.563422	0.772446	0.872717	0.97856	1.3904	1.23265	1.59626	2.00164	2.21445	2.3798	2.63622	2.88401	2.78046	2.94355	3.29554	3.4974	3.94016	4.1197	4.0817	3.86223	3.6032	3.55635	3.20145	2.99218	3.10216	3.28444	3.24392	3.33223	3.14302	3.12592	2.93575
AT5G19130	protein_coding_gene	-	0.154489	0.0514965	0.154489	0.257482	0.310329	0.514965	0.514965	0.514964	0.667651	0.567913	0.720924	0.875626	0.823945	0.8229	0.805546	0.669251	0.463468	0.514965	0.558867	0.669483	1.4934	1.69938	1.96269	2.4717	2.49668	3.19762	4.06692	5.0012	5.15159	5.99953	5.90874	5.19029	4.3257	3.29555	2.67755	2.41981	2.56995	2.21625	2.26983	2.27169	2.11125	2.20801	2.1605	2.37161	2.36884	2.00864	2.26581
AT1G69060	protein_coding_gene	+	0.823943	0.926936	0.669454	0.412002	0.308979	0.102993	0.086942	0.30898	0.308979	0.389265	0.324475	0.205984	0.36065	0.498227	0.514984	0.622959	0.514878	0.308979	0.617741	0.719581	0.978433	1.3416	1.39135	1.44141	1.67483	1.8285	2.29673	2.72935	2.84898	2.93608	3.03829	3.12991	3.23965	2.93804	2.42646	1.89257	2.01405	2.37158	2.36295	2.46928	2.47183	2.73262	2.5112	2.47498	2.62911	1.72486	1.9341
AT1G62886	protein_coding_gene	+	1.64789	1.18618	1.34248	1.12551	1.08912	1.03269	1.02018	1.07747	0.978431	1.28258	1.02992	0.798833	0.843639	0.674978	0.824088	1.05213	1.22742	1.4382	1.39028	1.28537	1.08143	1.08102	1.07735	0.869177	0.832452	0.818497	0.834558	0.924679	0.875126	0.874871	1.08895	1.12683	1.18511	1.08439	1.0814	1.09253	1.13252	1.03152	1.19125	1.28701	1.28741	1.38864	1.33992	1.38275	1.3904	1.43082	1.4039
AT5G54760	protein_coding_gene	+	1.02993	0.97976	0.92811	1.49799	1.85439	1.80241	2.06428	1.53797	1.39052	1.2359	0.97954	0.85293	0.566453	0.56646	0.515868	0.554547	0.978433	0.926937	0.823597	0.772757	0.514965	0.514967	0.617957	0.643572	0.616488	0.681754	0.772447	0.977965	0.978433	1.09202	1.32254	1.80186	1.59639	1.4991	1.75834	1.90557	1.90443	1.33142	2.05986	2.41908	2.45701	2.52444	2.54299	2.6267	2.42033	2.01405	1.95433
AT4G10430	protein_coding_gene	-	1.18442	1.23591	1.44317	1.18343	0.96767	1.48838	1.28407	1.3345	1.71044	1.39584	1.49339	1.70408	1.44159	1.39142	1.23592	1.08151	1.13093	1.13251	0.978433	0.927006	1.4419	2.13855	2.36883	2.52248	2.34501	2.10944	2.78373	3.96797	4.97906	5.81448	5.57216	5.78413	5.98557	6.59867	6.42826	5.52941	4.48234	3.62925	3.55794	3.04301	3.0423	2.31723	1.87728	1.49312	1.24146	1.64741	1.93293
AT3G02830	protein_coding_gene	+	3.24428	4.01687	4.43114	4.78771	5.3033	4.83596	4.43174	4.22105	3.51096	3.14709	2.65081	2.36806	1.80969	1.69905	1.43083	1.02993	0.980425	0.823886	0.823871	1.02986	1.69938	2.57587	3.44968	4.22197	4.78839	4.89342	4.82993	4.78707	4.73728	4.32272	4.06232	3.32429	2.93257	2.69969	3.32486	4.17247	4.72742	4.48476	4.90127	4.81945	4.44679	4.23833	3.96891	3.66132	3.60327	3.03535	3.34636
AT2G28440	protein_coding_gene	+	3.19278	2.88477	2.47066	2.37884	2.1624	1.85188	1.2882	0.823384	0.823944	0.619251	0.643706	0.462775	0.721258	0.720978	0.655745	0.722086	0.725415	0.823926	1.08137	1.18426	1.13292	1.25423	1.44506	1.43777	1.49304	1.59417	1.56894	1.64798	1.79688	1.8087	1.87332	1.95205	2.05808	2.04215	2.16284	2.11533	2.36825	2.19616	2.22228	2.22681	2.36002	2.52627	2.5686	2.62559	2.6397	2.66906	2.51813
AT1G48920	protein_coding_gene	+	0.308979	0.257609	0.360475	0.411972	0.515496	0.514965	0.463463	0.415865	0.410879	0.566461	0.669361	0.818525	0.619442	0.566141	0.61806	0.463468	0.566461	0.515626	0.514965	0.874612	1.72513	2.57084	2.95657	3.83945	3.68198	4.89216	4.63644	4.61289	5.03223	4.74343	5.09815	4.50587	3.96988	3.41933	3.32325	3.65625	3.55535	3.7623	3.13718	2.67387	2.67782	2.11985	2.11048	1.9322	2.3678	2.62632	2.82564
AT1G48230	protein_coding_gene	+	1.85387	1.80226	1.90446	1.85445	1.60507	1.13328	0.977852	0.772009	0.514797	0.514965	0.310365	0.257482	0.0517076	0.102985	0.102986	0.205986	0.463468	0.515382	0.874642	1.18442	1.4934	2.26837	2.73363	2.78936	2.73213	2.3875	2.4631	2.52611	2.72997	3.34491	3.70674	4.83363	4.79486	4.48738	3.50027	2.9353	2.83118	2.88044	2.7783	2.51805	2.2052	2.11146	2.44804	2.62703	2.72782	2.78064	2.05156
AT5G21326	protein_coding_gene	+	0.154489	0.412074	0.360475	0.360474	0.411971	0.153841	0.360475	0.463548	0.514965	0.463561	0.463468	0.670672	0.669482	0.823943	0.566461	0.359742	0.411949	0.566462	0.933395	1.13245	1.80238	3.04911	3.43346	3.13678	3.51414	4.27461	3.59155	3.77779	2.97649	3.03488	2.31778	2.42628	1.85342	2.10796	2.36761	2.11125	1.4934	1.69723	2.83511	2.98762	2.74682	2.06688	1.8097	1.54516	2.00859	2.31363	2.73794
AT1G10950	protein_coding_gene	+	2.8323	1.75427	1.18601	1.24092	1.13292	1.18649	1.13292	0.863941	1.02754	0.925496	0.670469	0.726276	0.466146	0.514995	0.565565	0.612956	0.875595	0.771455	0.728535	0.672726	0.952684	1.64856	1.96469	1.79359	2.11078	2.57482	2.21848	2.62671	2.57851	2.79057	2.7292	2.25012	1.75088	1.50015	2.16257	2.83259	3.57143	3.24428	2.90411	2.00525	1.66292	2.38263	2.5312	2.76163	2.62632	2.11126	2.41349
AT3G49720	protein_coding_gene	-	1.33891	2.05421	2.2122	2.25954	2.62606	2.2971	2.57486	2.59062	2.58393	2.93746	3.10013	3.36724	3.77434	3.60879	2.87294	2.51319	1.69503	1.07772	0.875512	0.463898	0.28323	0.617927	0.873662	1.21981	1.64802	1.64789	1.69949	1.80429	2.13974	2.37267	2.67785	3.29818	3.75924	3.97736	4.13049	4.27446	4.01259	4.01499	3.7144	3.75902	3.10609	2.732	2.52557	2.57842	2.26584	2.31794	2.00934
AT1G02780	protein_coding_gene	-	0.514965	0.410594	0.514574	0.514965	0.463468	0.51998	0.347378	0.205986	0.257482	0.206065	0.283202	0.360475	0.360477	0.3604	0.257501	0.154489	0.205984	0.309011	0.463469	0.72095	0.926936	1.23899	1.59236	1.64786	1.75697	1.74961	1.69468	1.90816	1.80186	1.45913	1.80199	1.84786	1.94274	2.16274	2.1447	2.25354	2.42509	2.25985	2.47323	2.58463	2.53943	2.21544	2.06883	1.89749	2.10284	2.0613	1.85449
AT2G02160	protein_coding_gene	-	1.3904	1.4934	1.07764	1.69345	1.50023	2.16285	2.38415	1.68105	1.54193	0.72095	0.668068	0.566486	0.824028	0.721995	0.514697	0.617957	0.308937	0.308557	0.205986	0.310473	0.514965	0.720915	1.29874	1.95785	2.16789	2.3179	1.81184	1.49342	1.28595	1.28703	1.39178	1.49339	2.00027	2.05213	2.87727	3.13636	3.18753	3.49919	2.98924	2.98458	3.39877	4.01326	3.96776	3.80438	3.50048	2.78376	2.72435
AT5G27840	protein_coding_gene	-	0.514965	0.514564	0.463468	0.461004	0.411972	0.458467	0.566461	0.465488	0.308986	0.417737	0.36565	0.308979	0.360469	0.417099	0.355125	0.46347	0.463468	0.35677	0.308979	0.308978	0.798195	0.97838	1.18628	1.44211	1.69938	1.69814	1.35949	1.55094	1.4419	1.63554	1.59625	1.68978	1.85387	1.94801	2.2167	2.8797	2.98679	3.62281	4.11654	4.93738	5.25264	5.08631	4.75559	4.49883	3.75924	3.44287	3.4997
AT2G33835	protein_coding_gene	-	3.81074	4.27281	5.08432	5.72012	6.18137	7.10948	7.54875	6.84468	6.16093	5.4643	4.66025	4.25968	5.0923	5.14024	5.04665	4.52015	2.86904	1.7046	1.02995	1.23591	1.64789	2.18546	2.47562	2.55617	2.66244	2.46632	2.92542	3.60547	3.62294	4.27395	3.90529	4.27366	4.32165	4.17075	4.43489	3.81476	3.91865	3.19741	2.98479	3.12942	2.52333	2.2131	2.06666	1.54531	1.7054	1.75076	1.90827
AT2G46080	protein_coding_gene	-	3.55326	3.75589	4.11959	3.65367	2.78122	1.87054	1.03082	1.32257	1.13291	1.08143	0.978435	0.440761	0.411972	0.308979	0.360475	0.46347	0.308865	0.411974	0.411971	0.463439	0.772447	0.827349	1.04194	1.23592	1.24137	1.23649	1.2356	1.18635	1.08138	1.18433	1.28742	1.18432	1.07944	1.53896	1.79985	2.21435	2.47218	2.62667	2.6721	2.52124	2.60742	2.16992	2.36205	2.52399	2.62373	2.69003	2.52414
AT1G10180	protein_coding_gene	-	0	0.0514874	0.306255	0.514964	0.72063	1.01897	0.932287	0.925893	1.01223	0.847997	1.08697	1.08837	1.21063	1.50549	1.89953	1.84868	1.54702	1.12815	0.668499	1.39038	1.4934	2.31609	2.73291	2.43115	2.52191	2.7221	3.86132	4.79017	5.87005	5.90861	5.83472	4.99497	4.06822	3.246	2.41203	2.26323	2.00304	2.29419	2.44508	2.72573	2.38982	2.89023	2.82998	2.57299	2.8838	2.47187	2.79171
AT4G01810	protein_coding_gene	-	1.54489	1.39037	1.28915	1.23599	1.68183	2.1669	2.93531	3.57154	3.83577	3.80477	3.50691	2.88917	2.14078	1.27344	0.71017	0.72095	0.87544	0.7674	0.824197	0.72095	0.617957	0.976637	1.49194	1.44052	1.44667	1.44852	2.26496	3.19849	3.45379	3.50415	3.54297	3.45358	3.86166	3.39303	3.552	2.94192	2.62755	2.53141	2.47201	3.03257	3.39877	3.08708	2.47149	2.09846	2.11241	2.06791	1.85308
AT4G25260	protein_coding_gene	-	4.99516	4.27501	4.58179	3.5535	2.86016	2.93499	2.62202	2.57461	2.62123	2.00497	2.05105	1.90645	1.49496	1.49235	1.00785	1.03015	1.08987	1.0812	1.28948	1.54482	1.77663	1.84534	2.05898	2.33697	2.32343	2.62632	2.83849	2.78236	2.7299	2.79726	2.9353	3.11927	3.23538	3.55731	3.55474	3.55326	3.55889	3.4252	3.25243	3.55812	3.81074	3.71615	3.57359	3.80112	3.76445	3.39877	3.34523
AT4G33090	protein_coding_gene	-	4.94366	4.58558	4.12758	3.45642	3.44791	3.08644	2.68829	2.99044	2.82989	3.50469	5.12073	5.45357	6.06483	5.30229	4.41579	3.70497	2.86459	2.88399	2.05979	1.957	2.1371	2.78459	3.04291	2.93496	2.30885	3.13431	4.27289	5.45264	4.27057	3.6077	2.64258	2.99793	3.29577	2.68518	2.62129	2.81288	3.24406	3.14177	2.65199	2.98557	2.57284	2.86708	2.68124	2.47732	2.05986	1.75087	2.16265
AT5G35740	protein_coding_gene	-	2.00836	2.11259	1.90991	1.59682	1.54489	1.64823	1.38897	1.42527	1.37103	1.05881	1.13668	1.00732	1.00984	0.840613	0.614041	0.617755	0.616763	0.812129	0.823943	1.44096	2.11135	2.46776	2.68299	2.57378	2.49789	2.78264	2.77961	2.78097	3.03875	2.90039	2.80113	2.88333	3.08552	2.98698	2.93559	2.90069	3.08439	2.87662	3.07047	3.08878	3.18989	3.04315	3.24381	3.29657	3.20592	3.20623	3.4081
AT4G31880	protein_coding_gene	-	1.13292	1.03004	0.823873	0.669456	0.411972	0.205986	0.206089	0.566461	0.721057	0.669558	0.720851	0.58917	0.619041	0.816074	1.07999	1.06758	0.874872	0.985975	0.927666	0.927403	1.18442	1.49414	2.8614	3.29072	3.4014	3.70764	4.57555	5.30905	6.38938	6.72384	5.87104	4.71375	3.94357	3.70842	3.68137	3.25188	3.03644	2.86874	2.36852	2.20606	2.83227	2.36826	1.41368	2.0582	2.73836	2.46505	2.52261
AT3G47860	protein_coding_gene	-	1.28741	1.23591	1.18437	0.720737	0.308657	0.308979	0.30908	0.514965	0.617957	0.6698	0.722239	0.669455	0.566461	0.360079	0.411076	0.320085	0.205986	0.462475	0.724249	1.18433	1.95687	2.34042	2.56955	2.83234	3.07192	3.39977	3.19296	3.96529	3.78622	3.91345	4.83948	5.19886	4.83642	5.17013	5.35821	5.46493	5.66737	5.14014	4.94741	5.3113	5.28797	5.09126	4.88855	4.42838	4.38982	3.76174	3.2149
AT2G47900	protein_coding_gene	-	4.22271	3.0413	2.26742	1.59804	0.717349	0.474553	0.497731	0.669529	0.72095	0.514975	0.900839	0.772447	1.02993	1.02993	0.515204	0.772351	0.566453	0.616385	1.33917	1.70228	2.44608	2.93489	2.68076	2.88145	2.67779	2.41902	2.165	2.43683	2.36693	2.72067	3.24431	4.03575	5.02505	5.60974	6.6509	6.42968	6.23143	5.2435	4.37579	3.60518	2.73369	2.48512	2.36804	2.4183	2.42671	2.62329	2.49742
AT2G45150	protein_coding_gene	+	2.11135	2.11126	2.26126	2.16274	1.53585	1.80333	1.81589	1.59639	1.69077	1.69689	1.39067	1.18984	1.21622	0.978507	0.978537	1.02493	0.926936	0.617928	0.514965	0.514965	0.978433	1.54362	1.8705	2.62593	3.0855	3.45026	3.13666	3.54618	3.76036	3.86602	3.81074	4.58246	5.28937	5.04844	5.56138	5.8191	6.04418	5.59443	5.82102	5.35479	5.30413	4.42709	4.0211	4.06181	4.10658	3.34727	3.50177
AT2G47470	protein_coding_gene	+	0.463468	0.25701	0.308979	0.360475	0.463468	0.772431	0.927176	1.13292	1.33297	1.08143	0.875068	0.566554	0.365183	0.566461	0.669454	0.669401	0.566462	0.360896	0.72095	0.978649	2.36884	2.88302	3.16532	4.10873	4.17121	4.17065	4.65911	4.53152	4.84067	4.46964	5.04388	5.55166	5.7676	5.35775	5.56447	4.3323	3.70774	3.48856	3.38896	3.08723	3.14128	2.67757	2.32286	1.73219	1.75088	2.31997	2.62648
AT1G55270	protein_coding_gene	-	1.23591	1.02953	0.72095	0.668626	0.21432	0.153149	0.154489	0.102713	0.154489	0.205986	0.205886	0.205986	0.205986	0.360475	0.360578	0.319888	0.566461	0.566461	0.617957	0.925216	0.926936	0.922948	1.38527	1.95873	1.94626	2.0538	2.16282	2.26903	2.16116	2.31483	2.62406	2.93632	2.9405	3.39115	3.80675	3.70785	4.01518	4.23316	4.51103	4.42868	4.51299	4.40331	4.32572	3.61541	3.15148	2.97763	2.78031
AT1G20970	protein_coding_gene	+	0.0514965	0.206386	0.460745	0.514962	0.514965	0.564383	0.314329	0.257488	0.462006	0.258772	0.308979	0.308979	0.154461	0.257482	0.205986	0.205986	0.308668	0.308979	0.46347	0.566461	0.643706	1.13218	1.70035	2.18287	2.26577	3.60475	5.45456	5.06254	5.25464	5.51839	5.04665	4.69025	4.2446	3.62435	3.3386	3.60475	3.33814	3.12167	2.80168	2.68236	2.62632	1.94619	1.98625	2.2349	2.78242	3.65625	3.29352
AT1G36990	protein_coding_gene	-	0.308979	0.102998	0.0514965	0.0514662	0.0514965	0.0514965	0.0891273	0.205986	0.257482	0.257482	0.33547	0.154594	0.174185	0.222723	0.153721	0.154489	0.145998	0.148447	0.263998	0.411972	0.669454	1.11806	1.39038	1.69938	1.54454	1.85787	2.1683	3.34593	4.05455	5.8487	6.93993	7.05996	6.44379	4.83911	3.39989	2.98679	2.98568	2.52324	2.36477	2.05688	1.59735	2.00935	2.2183	2.42002	2.26552	2.51838	2.62477
AT3G01810	protein_coding_gene	+	1.95687	1.8025	1.59946	1.1965	0.977232	0.922093	0.771827	0.720958	0.823943	0.675658	0.772825	0.720944	0.829484	0.840314	0.926932	0.978433	0.926936	0.817619	0.720935	0.97854	1.93112	2.57054	3.44344	3.23672	3.95932	3.91353	4.56853	4.99468	5.51529	4.70538	3.96603	3.08947	3.04092	2.93819	3.03923	3.69868	3.6841	3.66295	2.94121	2.78984	2.31146	1.95717	1.91363	2.18795	2.36767	1.96085	1.74981
AT3G20320	protein_coding_gene	-	2.52333	2.47225	2.97511	2.83692	2.47489	2.419	1.54447	1.32322	1.5448	1.6479	1.74949	1.82633	1.69141	1.59637	1.39184	1.18718	0.776135	0.521003	0.463486	0.517412	0.978433	0.981412	1.58088	1.75088	1.82575	1.96966	3.03564	3.85673	4.6799	5.43946	5.96651	5.4746	4.87637	4.5318	4.53396	4.08291	3.93105	3.55846	3.30062	2.62605	2.47183	2.11938	1.96936	1.7512	1.72125	1.85285	1.90435
AT3G45630	protein_coding_gene	-	0.308979	0.412079	0.927668	1.02495	1.29196	1.36819	0.924493	1.03589	0.726385	0.560378	0.772447	0.514937	0.411972	0.360476	0.0515005	0.154489	0.154489	0.308979	0.463006	0.772447	1.02993	1.64853	1.66807	1.13158	2.00852	3.13745	3.96543	3.89685	2.82601	2.57457	2.9439	2.78246	2.37712	2.42206	2.37487	2.20537	2.10975	2.05984	2.4678	2.83245	2.73476	2.30043	1.64729	1.7961	2.54389	2.78461	2.38149
AT4G28080	protein_coding_gene	-	1.08143	0.87544	0.72095	0.515386	0.317468	0.308979	0.308986	0.41197	0.566433	0.72095	1.08142	1.02993	1.1824	1.33891	1.13292	1.4419	1.28858	1.33794	1.80743	1.80387	1.69938	1.13292	2.11431	2.31833	2.30549	3.08903	4.74042	4.71279	5.10095	4.57967	3.18745	3.64949	5.2525	4.27382	3.14185	2.5032	3.44843	2.87978	2.26271	2.47207	2.26584	2.7803	2.57762	2.78019	2.10834	2.94639	2.47166
AT5G64170	protein_coding_gene	-	3.70774	3.45187	3.96497	4.42195	4.2207	4.53038	3.90999	3.00119	2.43279	1.90299	1.98402	1.95069	1.97448	1.6092	0.956051	0.801986	0.665105	0.662464	0.769987	1.08113	1.57064	1.95836	2.8422	2.9353	3.82087	3.52384	3.81074	4.24444	4.91342	4.68618	4.28731	3.55085	3.29577	2.5178	2.26151	2.57482	3.0008	2.78805	2.78081	2.32306	2.96844	2.98679	3.0281	2.88233	2.21435	2.00036	2.06114
AT1G19660	protein_coding_gene	-	1.75088	1.29428	1.18445	1.1806	1.28726	1.39096	1.2874	1.18987	1.13292	0.8758	0.772408	0.77374	0.926929	1.08104	1.29815	1.28677	1.08143	0.978428	0.818553	0.977961	0.978433	1.54476	1.85473	2.52329	3.30605	3.37936	3.64577	3.92532	3.75544	4.27168	4.82388	5.15111	4.78844	4.6891	5.05446	4.68618	4.48054	4.37742	3.90196	3.00479	2.88304	2.87167	3.18047	2.94586	2.94182	2.98815	2.88445
AT5G46210	protein_coding_gene	-	0.411972	0.411972	0.360724	0.559997	0.772441	0.514965	0.669514	0.481249	0.354946	0.463079	0.308986	0.257482	0.21038	0.103272	0.0514965	0.0514965	0.102993	0.262452	0.411972	0.411972	0.463468	0.720628	1.64788	1.59576	1.34928	1.644	3.10247	3.87053	3.70663	2.72893	2.21157	1.54613	1.82175	2.20919	2.93342	2.9353	2.32822	1.95724	2.0541	2.34543	2.16099	2.36017	2.67764	1.95686	2.05317	2.266	2.22565
AT4G33030	protein_coding_gene	+	3.81074	3.55314	2.93403	2.57224	1.97502	1.70061	1.55011	1.49625	1.46185	1.85113	1.48684	1.17976	1.17326	0.567658	0.72047	0.875866	0.72095	0.930816	1.13579	1.23577	2.31734	2.98691	3.50041	3.70666	3.81918	3.37933	3.19298	2.57414	2.41154	2.57614	2.4935	2.48793	2.82928	3.29731	3.24944	3.14636	3.04181	2.87805	2.88591	2.6736	2.98679	3.03538	3.13587	3.29745	3.31405	3.49198	3.56253
AT1G73650	protein_coding_gene	-	3.03829	3.81066	3.86684	3.44578	3.70858	2.92364	2.58869	2.38059	2.21346	2.63213	2.46666	2.56399	2.31366	2.06376	2.0632	1.5045	1.39588	1.29752	1.49616	1.54276	1.80238	2.11121	1.85297	1.85387	1.91219	2.00836	2.05715	2.31741	2.61756	2.83589	3.03829	3.39912	3.21808	3.45215	3.34198	3.24428	3.15113	3.50644	3.38883	3.18739	2.98679	3.03935	2.58366	2.57305	2.52215	2.52333	2.62362
AT3G50370	protein_coding_gene	-	0.772447	1.02642	1.44189	2.10849	3.09439	3.06327	3.7015	4.12206	4.78188	5.61385	5.25774	4.48582	3.50749	2.92551	2.42192	2.00858	1.38532	0.671032	0.411944	0.463566	0.772447	1.44152	2.83748	4.8464	3.07355	6.18091	7.04983	6.92695	5.25242	5.04657	4.54428	4.09258	3.91617	3.03793	3.43284	3.45876	3.34771	3.14162	1.79696	2.38602	2.55357	2.33645	2.87866	2.78445	2.31629	2.57447	1.85443
AT1G64385	protein_coding_gene	+	0.72095	0.669926	0.518488	0.411881	0.412143	0.460722	0.567329	0.617957	0.772234	0.725752	0.623159	0.771001	0.510571	0.818207	0.715497	0.567821	0.927906	0.566378	0.875492	0.927055	1.02993	1.38228	1.18195	1.33978	1.28704	1.3372	1.33505	1.39007	1.80096	2.26584	2.50918	3.40573	3.65799	4.12834	4.63515	5.00337	4.63708	4.77053	4.22022	4.07321	3.86585	3.91028	3.40493	2.8835	2.90149	2.46938	2.34542
AT3G08650	protein_coding_gene	-	0.308979	0.411972	0.514235	0.673159	0.818375	1.02988	1.23448	1.02994	0.880872	0.749833	0.624419	0.719484	0.823973	0.807206	0.76487	0.825649	0.772467	0.875454	0.824673	0.823836	0.926936	0.965991	1.13291	1.38269	1.80725	2.11201	2.47282	2.65777	2.9956	3.07314	3.0349	3.19248	3.00314	2.7868	2.75522	2.78077	3.09189	3.66106	3.93241	4.0181	3.39994	3.10019	3.19278	3.04531	3.148	2.68222	2.48198
AT1G07080	protein_coding_gene	+	5.92209	5.40586	4.79646	3.95936	2.87368	3.0409	2.97472	2.88427	2.99662	2.51842	2.19342	2.26612	2.21222	2.61459	2.6727	2.48173	1.95853	1.68332	1.33891	1.18306	1.4934	1.69799	1.73684	2.07955	2.12166	2.26752	2.62477	2.98565	2.72944	3.09328	2.81626	2.88354	3.15381	3.46084	4.2727	4.73767	5.45407	5.78902	5.55612	5.57012	5.7313	5.33659	4.93683	5.04616	4.68856	4.42326	3.80232
AT5G42655	protein_coding_gene	-	0.87544	1.23421	0.831532	0.823929	0.926959	0.838754	0.927032	1.02995	0.823952	0.766075	0.864989	0.87544	1.02844	0.670603	0.882023	1.13292	1.18546	1.49298	1.28746	1.18413	1.18442	1.21022	1.2362	1.18273	1.12907	1.19958	1.23591	1.23591	1.23591	1.236	1.33131	1.41993	1.49339	1.49343	1.38442	1.34008	1.39034	1.40928	1.38681	1.39041	1.33512	1.23664	1.23029	1.18502	1.18402	1.23587	1.29464
AT4G39170	protein_coding_gene	+	1.02993	0.771206	0.669454	0.721235	0.676628	0.669454	0.72095	0.87544	0.87777	0.977164	0.87544	0.779134	0.926967	1.04187	1.1811	1.0757	0.77245	0.669365	0.523538	0.566461	0.849691	0.978523	1.39217	2.01888	2.26572	2.16313	2.11135	2.15607	2.26953	2.78784	2.89761	3.54478	3.96523	4.06948	4.16684	4.08437	3.75111	3.19682	2.67782	2.82827	2.78424	2.98979	3.44848	3.34921	3.50176	2.9886	2.84893
AT1G06190	protein_coding_gene	-	2.26584	2.0053	1.74908	1.28586	1.18434	1.19453	1.34419	1.69923	1.64818	1.64538	1.5965	1.75067	1.85354	1.70115	1.74944	1.23612	1.28738	1.33894	0.979353	1.18414	1.64789	2.21642	2.47265	2.62687	2.98679	3.17811	3.24968	2.93665	2.57482	2.73979	3.11477	3.85818	3.86223	4.07373	4.03693	4.22495	4.58318	4.11847	3.72935	3.76591	3.60475	3.60404	3.27389	2.87269	2.67782	2.36632	2.47183
AT1G44835	protein_coding_gene	+	0.308979	0.257356	0.360494	0.257482	0.205985	0.206672	0.0514965	0.154489	0.206008	0.309072	0.308979	0.355648	0.360447	0.308978	0.463461	0.414732	0.360475	0.308979	0.411975	0.669053	0.87544	1.82895	2.24201	2.72933	3.14793	2.83262	3.03975	3.72067	4.21168	4.32707	4.27312	4.11807	2.838	3.24225	3.34804	3.14769	2.72929	2.36063	2.21296	1.80203	1.90537	1.79746	1.80147	1.81149	2.17332	1.54492	1.69737
AT2G24592	protein_coding_gene	+	3.55326	3.29489	3.18992	3.08758	3.09589	3.25255	2.9414	2.89423	2.88495	2.37401	2.16186	1.90508	1.61458	1.59079	1.64789	2.21427	2.10383	2.26584	2.16179	1.80251	2.21435	2.27864	2.15602	2.14144	2.16317	2.12782	2.11474	2.07165	2.06119	2.05979	2.06085	2.05639	2.11563	2.11326	2.05971	2.00836	1.98201	1.95742	1.95671	1.95748	1.93223	1.79531	1.79797	1.85408	1.93474	2.0098	2.0116
AT3G15355	protein_coding_gene	+	0.514965	0.671213	0.669454	0.46346	0.463426	0.149541	0.365816	0.360475	0.309063	0.365908	0.257497	0.309368	0.36056	0.411966	0.411732	0.514413	0.617916	0.772437	1.13565	1.287	1.64789	1.90661	2.15886	2.41599	3.03741	3.65585	3.75924	3.96755	4.01697	3.8803	4.37459	3.912	3.50176	2.92021	2.07831	2.28664	2.41786	1.95716	1.59639	1.43522	1.95653	2.31874	2.26218	2.52225	2.11135	2.4277	3.23741
AT5G49910	protein_coding_gene	+	1.90537	1.34218	0.566462	0.56648	0.355983	0.257481	0.205986	0.205986	0.31452	0.463468	0.669554	0.876761	0.822227	0.772445	0.720878	0.668687	0.675244	0.875348	1.02793	1.54496	2.31734	3.4997	4.42707	5.00921	5.86039	5.84465	5.94494	5.9762	5.74878	6.19812	6.2894	6.37925	6.59155	5.97355	6.17214	6.06943	6.04546	6.12962	5.6632	5.43886	4.58012	4.43771	4.02707	3.86844	3.96523	4.06629	3.29794
AT1G15690	protein_coding_gene	+	0.411972	0.308979	0.154427	0.205967	0.257482	0.308979	0.463469	0.41228	0.463475	0.566486	0.515062	0.513124	0.411966	0.360426	0.514694	0.464811	0.566484	0.566356	0.669025	1.02993	1.23591	1.39182	1.54233	1.43777	1.69889	1.44186	1.39372	1.54538	1.75101	2.32964	3.13683	3.35767	4.07284	4.06888	4.88042	3.9613	3.86249	3.43175	3.96716	3.75242	3.91007	3.55303	4.2663	4.22468	3.60475	3.15924	2.62554
AT2G42400	protein_coding_gene	-	1.08143	0.878669	0.717144	0.459902	0.566618	0.87544	0.78634	0.808301	0.772131	0.363379	0.617961	0.798316	0.880981	1.11386	1.08142	0.981016	0.819484	0.605452	0.36047	0.464989	0.772447	1.08723	1.28851	1.64789	1.70369	2.00875	2.41627	2.83662	3.24475	3.60434	4.11979	3.55355	3.6929	3.70568	3.62132	3.55047	3.91953	3.39849	3.34734	3.27455	3.39877	3.24822	3.19216	3.14782	2.69025	1.90778	1.75547
AT4G08350	protein_coding_gene	+	0.617957	0.411025	0.463477	0.463355	0.411978	0.360475	0.308954	0.360475	0.257482	0.257482	0.205986	0.102993	0.102993	0.102953	0.360567	0.463468	0.523443	0.617861	0.823872	0.87544	1.10717	0.978364	1.54549	2.22152	2.93139	3.39759	3.86286	5.09384	4.7411	2.7743	1.95675	2.52432	2.67782	2.8847	2.77387	2.11015	2.06633	1.95467	1.74963	1.54879	1.1843	1.59505	2.10984	2.26505	2.36884	2.11056	1.86795
AT1G15930	protein_coding_gene	+	8.08494	7.11246	5.67753	4.58232	4.38846	3.96059	2.87803	2.62622	1.69939	1.28725	1.29286	0.762406	0.772418	0.669455	0.823319	0.937453	0.926781	1.38941	1.49347	1.90388	1.95687	1.90515	2.11024	2.25248	2.36397	2.48735	2.67136	3.02509	3.24412	3.39623	3.34727	3.39485	3.09211	3.2445	2.98208	2.7297	2.65101	2.47187	2.41976	2.57456	2.67782	2.62631	2.82875	3.13254	2.98227	3.25026	3.70259
AT5G30510	protein_coding_gene	-	0.360475	0.360475	0.308973	0.463468	0.265972	0.308979	0.516814	0.360475	0.359993	0.360475	0.301774	0.411978	0.412394	0.463468	0.363818	0.205982	0.154489	0.205915	0.308979	0.514562	1.02993	1.02993	1.39042	1.49779	1.95409	2.00096	2.21467	2.1111	2.11329	1.8588	1.9763	2.16464	2.75403	3.29693	3.65399	4.3772	4.43222	4.47975	4.49207	4.53126	3.81156	3.84612	2.98736	2.56998	2.63431	2.16298	1.79704
AT1G49720	protein_coding_gene	+	0.308979	0.308979	0.308993	0.257482	0.308978	0.205986	0.257482	0.411972	0.308979	0.360475	0.205986	0.148217	0.257482	0.257482	0.411972	0.519063	0.515006	0.627584	1.07989	1.59548	1.80238	2.00836	1.85841	1.69498	1.44289	1.49377	1.54347	1.28835	1.80576	2.10697	2.72936	3.03641	3.56386	3.7685	3.50203	4.22271	4.23991	4.69107	4.73769	4.42304	4.00963	3.95533	4.33095	4.27561	4.47395	4.59782	3.96679
AT4G09520	protein_coding_gene	-	0.257482	0.154275	0.257483	0.20644	0.311143	0.362534	0.360475	0.354971	0.356081	0.359023	0.308979	0.210785	0.154574	0.257482	0.257482	0.360475	0.360433	0.308979	0.363198	0.669577	0.823943	1.08173	1.28772	1.54504	1.70258	2.46348	2.62636	2.7805	3.30592	3.66141	3.9648	4.56923	5.1413	5.03281	4.6704	4.03448	3.35692	2.79415	2.84448	2.42032	2.1112	2.47197	2.56107	2.4184	2.11138	2.14135	2.06536
AT2G46900	protein_coding_gene	+	0.257482	0.205986	0.257482	0.257482	0.102993	0.257482	0.154489	0.15597	0.308979	0.154489	0.205993	0.256189	0.463468	0.566461	0.566519	0.669453	0.618277	0.617963	0.720945	1.02993	1.13292	2.01162	2.11035	2.41957	3.08979	3.11164	3.81363	4.20611	4.47485	4.89389	4.88319	5.0583	4.99506	4.68125	3.95416	3.76155	3.40147	3.24335	2.93676	2.93507	2.8323	3.08668	2.83219	2.67805	2.5584	2.32612	1.96928
AT5G47690	protein_coding_gene	+	8.23943	7.30921	7.77434	7.62249	7.51417	8.13501	8.41954	7.72463	7.38576	6.85217	5.63383	4.97276	3.6095	2.91819	2.50998	2.12088	1.90341	1.34299	1.13381	1.02809	1.4419	1.80215	1.79618	3.71202	4.86253	3.44958	3.78753	2.83097	2.8838	2.00812	2.42033	2.21578	2.93385	2.42028	2.31519	3.08583	2.47086	1.80192	1.93938	2.2028	2.16285	1.07898	2.11111	2.10762	2.38003	2.03107	2.98581
AT2G37160	protein_coding_gene	+	5.56162	6.38472	7.15467	7.00497	6.39931	5.44428	4.12326	3.74247	4.64674	4.39943	4.68576	3.91456	2.62044	1.90416	1.13318	1.07011	0.982568	0.831047	1.13295	1.7526	2.78081	3.85983	4.5863	3.99248	4.58158	5.14892	5.41715	4.85522	4.6373	5.87257	5.79339	4.99465	3.54173	3.14234	3.23247	3.62467	3.08312	2.88601	2.26373	2.4719	2.47183	2.23445	2.4199	1.98465	2.00854	1.49347	1.3255
AT5G03330	protein_coding_gene	+	0.566461	0.566461	0.467263	0.566461	0.411972	0.257482	0.257546	0.205911	0.257482	0.308979	0.252308	0.310376	0.360475	0.360475	0.415314	0.256742	0.368965	0.617957	1.02993	1.28741	1.3904	1.33889	1.13292	1.13328	1.28687	1.34345	1.3389	1.30922	1.50993	1.8189	1.90311	2.26342	2.57482	2.62667	2.81467	3.39545	3.228	3.55314	3.58968	3.60448	4.04226	4.3351	4.53584	4.78658	4.42869	4.59064	4.1114
AT4G03520	protein_coding_gene	-	0.360475	0.463468	0.411973	0.463473	0.410777	0.463468	0.360475	0.257475	0.308979	0.154489	0.257484	0.360475	0.463468	0.87544	0.786293	0.823936	0.669453	0.411972	0.46401	0.566464	0.514965	0.509546	0.566461	0.566124	0.572074	0.72363	0.87544	1.08181	1.07672	1.33891	1.33714	1.59337	1.59533	1.95892	1.89865	1.91458	2.11105	1.75154	1.90537	2.25898	2.57482	2.86898	2.93523	3.14475	3.19245	3.37107	3.24764
AT4G17520	protein_coding_gene	+	1.33891	1.18416	0.875453	0.875706	0.568755	0.310458	0.566461	0.514965	0.48973	0.514965	0.257681	0.371312	0.396672	0.308979	0.463339	0.298977	0.308823	0.566461	0.514964	1.03006	1.13292	1.08419	0.926561	1.23591	0.978433	1.33891	1.80856	2.10633	2.05986	2.7308	2.75951	2.7193	3.14128	4.1651	4.42553	4.89641	5.04665	5.25652	4.60676	4.11174	3.45026	3.38847	2.7534	2.40372	2.21435	2.36055	2.03399
AT1G13730	protein_coding_gene	+	0.205986	0.205986	0.0992004	0.102993	0.103035	0.308239	0.42918	0.463488	0.412078	0.315099	0.252308	0.308951	0.411887	0.406447	0.411389	0.566461	0.566461	0.669382	0.875632	0.825437	0.926936	1.42017	1.84356	2.11094	3.04952	3.26528	3.12472	3.40011	3.0741	3.64403	4.42383	4.94438	5.351	5.66506	5.24376	4.74627	4.99904	4.67859	3.86409	3.75792	2.83618	2.47429	2.65495	2.72953	2.83237	2.73468	3.30074
AT1G80410	protein_coding_gene	-	2.16285	2.21437	2.16171	1.90551	1.7544	1.95545	2.00845	1.90525	1.86488	1.39298	1.18303	0.772369	0.663913	0.670497	0.769105	0.823943	0.669454	0.617536	0.6189	1.02953	1.72513	2.78081	3.19278	3.08979	4.01672	3.24428	2.42033	2.26584	2.42033	2.36884	2.36884	2.72931	2.52333	2.57482	3.39877	2.05986	1.54489	2.72931	1.80238	1.4419	1.90537	2.05986	1.80238	1.95687	2.11135	2.72931	2.9353
AT1G31300	protein_coding_gene	+	1.59639	1.28741	0.875513	0.66372	0.465858	0.566461	0.61772	0.479367	0.717981	0.777274	0.720947	0.566565	0.308978	0.14904	0.102993	0.154489	0.317896	0.257452	0.205989	0.257482	0.411972	0.612421	1.13067	1.79653	1.96221	2.32306	2.07829	1.94615	1.33872	1.20639	1.35377	2.1495	3.15775	4.11994	4.27639	4.06426	4.27193	3.9579	3.50178	3.29595	3.04486	2.83267	2.31178	2.31028	2.27628	2.45003	2.21434
AT5G52200	protein_coding_gene	-	2.26584	2.36886	2.16358	2.22138	2.16409	2.19404	2.93253	3.66237	3.49999	3.1194	2.63195	1.75881	1.75088	1.59814	1.19739	0.865438	0.720951	0.617958	0.561939	0.72095	0.926936	1.28636	1.54783	1.85385	2.21383	2.56589	3.19278	3.59635	3.91455	4.02226	3.65175	3.14051	2.9353	2.17724	2.31732	2.41472	2.21092	2.31732	2.42033	2.36772	2.09279	1.90409	1.9051	2.05593	1.95687	2.0184	2.52176
AT3G16910	protein_coding_gene	-	1.69938	1.4415	1.23856	1.49269	1.84202	1.90537	1.68476	1.59807	1.15262	0.927017	1.00494	0.979553	1.18442	1.08135	0.823938	0.615387	0.618526	1.13258	2.21199	2.937	4.73767	5.71938	6.92296	7.24849	7.26036	6.80867	6.21028	5.14777	4.16442	4.31519	4.20432	4.17736	4.69993	5.20046	5.45434	5.39699	5.58623	5.30512	5.72588	4.77784	4.52832	4.37342	4.1749	3.77647	3.66226	3.70667	3.25103
AT5G47020	protein_coding_gene	+	0.205986	0.205986	0.102993	0.25649	0.257484	0.205986	0.205986	0.0514959	1.06297e-22	0.102993	0.154489	0.257482	0.308979	0.257482	0.205986	0.102993	0.257482	0.205986	0.308979	0.463469	0.514965	1.2865	2.36733	2.7817	5.14965	5.56626	4.56572	4.94718	4.06822	3.61491	2.47322	1.28705	1.59639	2.00759	2.33833	1.18406	1.90537	2.53769	2.00975	1.5964	1.33891	1.43103	1.9123	1.69977	1.59639	1.54471	1.74949
AT5G48250	protein_coding_gene	-	1.4934	1.18185	0.772519	0.772529	0.616754	0.577515	0.605285	0.722612	0.823944	0.566658	0.63197	0.662852	0.514965	0.511071	0.573275	0.569222	0.7196	1.18596	1.43582	1.90711	2.67782	2.93707	3.61021	3.20729	3.30388	3.0356	2.89289	3.02725	3.54534	4.07319	4.44493	4.75847	5.34331	5.14109	5.26662	5.24988	5.36407	4.93613	5.35763	4.94109	5.04665	4.79216	4.57527	4.11476	3.80666	3.29047	3.12159
AT3G46450	protein_coding_gene	-	2.98679	2.93663	2.72803	2.73675	2.31617	2.06157	1.74935	1.23475	1.1842	0.972153	0.720948	0.778302	0.619219	0.72095	0.666111	0.663677	0.874647	0.669454	0.773451	0.927161	0.823943	1.2363	1.59608	2.1639	2.15974	3.09062	4.17092	4.99561	5.83288	6.89778	7.8338	7.32967	6.69483	6.17089	5.37943	5.17965	4.43246	4.63017	4.51843	4.27846	3.79708	3.13335	2.83594	2.25952	2.26733	1.97442	1.59934
AT5G45360	protein_coding_gene	-	0.566461	0.617929	0.772251	0.875437	1.08413	1.1329	1.2363	1.18441	0.718126	0.669482	0.205987	0.205984	0.359298	0.463468	0.514969	0.566263	0.514964	0.514966	0.518775	0.721092	1.02993	1.18466	1.23591	1.33438	1.08145	1.18099	0.978404	0.97728	1.28817	1.59957	1.90447	2.885	3.44578	4.12103	4.14428	4.42869	3.91701	4.17463	3.89565	3.70743	3.4594	3.70942	3.3528	3.34731	3.4049	3.45201	2.93709
AT2G21520	protein_coding_gene	+	0.463468	0.360475	0.257482	0.154489	0.145679	0.207326	0.308979	0.498147	0.535056	0.513513	0.411972	0.389376	0.431665	0.515362	0.683312	0.72095	0.609468	0.563036	0.720973	0.669454	0.823943	0.406705	0.670605	1.03135	1.13293	1.23472	1.28359	1.5262	1.85006	2.36915	2.5779	2.99265	4.02405	5.46835	5.86141	5.80826	5.14314	4.79377	3.72307	3.13777	3.29931	4.02034	3.9639	3.13493	2.14177	2.05952	2.21239
AT2G04030	protein_coding_gene	+	0.308979	0.413466	0.363198	0.571178	0.358311	0.411972	0.463468	0.194314	0.257482	0.102993	0.154489	0.257476	0.205986	0.257482	0.20599	0.257482	0.463788	0.566462	0.72639	1.28896	2.16285	4.01487	5.97067	7.88272	7.92772	7.30855	6.67465	7.18756	8.14574	8.38993	7.49486	6.86397	6.0317	5.3655	4.69882	4.45202	4.22079	4.53328	4.68683	4.33042	3.86223	2.93507	2.26638	2.21295	2.21416	2.06392	1.86808
AT4G31440	protein_coding_gene	+	0.87544	1.08319	1.59671	2.7256	3.14128	3.14272	3.14124	2.42066	2.42034	3.25497	3.52741	3.92027	4.17278	4.06379	3.86061	4.01531	4.68473	4.94974	5.20157	5.14971	4.50594	3.86226	3.70771	3.55318	3.24463	2.88463	2.82963	2.57822	2.2724	2.42667	2.57459	2.61038	2.96895	3.05087	3.24407	3.47956	3.81973	3.8152	3.96176	3.86752	3.45943	3.36366	3.50426	3.26414	2.78673	3.04765	2.96496
AT1G69250	protein_coding_gene	+	0.411972	0.720979	0.826647	0.720689	0.907565	0.514869	0.669516	0.669843	0.657347	0.617956	0.308981	0.360475	0.308979	0.309463	0.617717	0.666693	0.669456	0.875246	0.668796	0.772928	1.18442	1.18704	1.9068	2.47346	2.80345	3.14509	3.70852	4.28673	4.93883	5.76085	6.07934	6.44451	6.21325	5.71647	5.15022	4.04316	3.96429	3.24007	2.98666	2.80958	2.67234	2.77889	2.61368	2.67811	2.48802	2.52923	2.21526
AT4G03110	protein_coding_gene	-	0.411972	0.308945	0.4119	0.308979	0.411972	0.411972	0.25748	0.361955	0.308977	0.360475	0.463468	0.410678	0.56686	0.463468	0.308979	0.257482	0.360155	0.514965	0.679843	0.978433	0.926936	0.978164	1.27832	1.54528	1.49488	1.75125	1.5324	1.69403	2.12147	2.26504	2.57482	2.78183	2.98982	3.29838	3.37278	3.49901	3.43055	3.33162	3.03506	2.83431	2.62632	2.52149	2.5792	2.6274	2.32951	2.12527	2.15845
AT5G25100	protein_coding_gene	-	0.978433	1.08096	1.33891	1.49017	1.50401	1.85387	1.96052	2.52898	2.47094	2.36884	2.24702	1.64785	1.12867	0.67258	0.669086	0.412253	0.514879	0.565184	0.360474	0.565881	0.772447	1.11993	1.64948	1.87806	2.09414	1.80292	1.64789	1.84707	1.99238	2.23714	2.90663	2.93246	2.8838	2.77962	2.4697	2.6817	2.35776	2.72976	2.78081	2.36867	2.06438	1.70503	1.65622	2.15494	2.26584	2.40852	2.22369
AT2G34720	protein_coding_gene	-	0.926936	0.927282	0.824136	0.676489	0.669454	0.616031	0.56647	0.410491	0.463468	0.360373	0.154489	0.257482	0.308979	0.308979	0.516653	0.617957	0.463468	0.515652	0.616629	0.926571	1.75088	2.42033	2.67782	3.34727	3.29577	3.45026	3.08979	3.14128	2.9353	3.50176	3.91373	3.96523	3.75924	3.91373	4.27421	4.17121	3.91373	3.75924	3.75924	3.34727	3.39877	3.19278	2.78081	2.47183	2.78081	2.78081	2.42033
AT5G08420	protein_coding_gene	+	5.40713	5.82075	5.40546	4.84496	4.32522	4.01126	4.2743	4.68688	5.29059	5.10241	4.84206	4.17851	3.27606	2.67065	2.05893	1.6459	1.59703	1.5439	1.69937	1.75277	1.75088	2.16426	2.371	2.72375	2.70726	2.67556	2.52336	3.22997	3.706	4.58552	4.89216	5.053	5.71523	5.30778	6.13314	5.94516	6.50986	5.7121	4.9093	4.7928	3.75924	3.60655	3.7776	3.71579	3.25819	3.16693	3.04499
AT5G63320	protein_coding_gene	-	2.9353	2.42291	2.00831	1.54493	1.34774	0.874496	0.77168	0.766641	0.618125	0.767746	0.876826	0.880657	0.772436	0.72095	0.463468	0.411613	0.51497	0.360467	0.720216	1.38995	2.67782	4.19492	4.31484	4.38098	4.4834	4.94366	6.4474	8.02681	7.41868	6.09489	5.8706	6.46559	6.22649	5.55724	4.36971	4.17121	3.36794	4.27253	4.95239	5.25586	3.91373	2.62809	2.2756	2.36973	2.83028	2.78081	2.57561
AT3G05280	protein_coding_gene	-	2.9353	3.03782	2.83336	2.41667	2.21481	1.70012	1.74729	2.01805	1.80241	1.64751	1.44144	1.23089	1.38601	1.69966	1.54537	1.23581	1.34882	1.13292	1.13568	1.34568	1.4419	1.4934	2.05984	2.27791	2.58036	2.57482	2.81294	2.77957	2.7234	2.88482	2.8323	2.9805	2.83281	2.8335	2.6682	2.57482	2.22957	2.56192	2.61322	2.71441	2.52333	2.41496	2.35936	2.1197	1.80321	1.75088	1.95441
AT5G28060	protein_coding_gene	-	0.360475	0.309086	0.257482	0.317382	0.308979	0.360475	0.308979	0.256002	0.154092	0.154489	0.257482	0.257482	0.360791	0.257482	0.256032	0.360581	0.411964	0.566348	0.515699	0.463593	0.669454	0.898803	1.23611	1.32772	1.91364	2.40776	2.41498	2.36283	2.42032	2.36959	2.42133	2.31747	2.31922	1.99473	2.11049	2.31784	2.66864	2.86737	3.3439	3.57489	3.60475	3.98784	4.49041	4.39834	4.63431	4.48141	4.39116
AT1G70490	protein_coding_gene	-	3.96523	3.65589	3.13878	2.52324	2.11074	2.00872	1.5964	1.49502	1.64789	1.28702	0.92833	0.720958	0.308979	0.257763	0.308078	0.257482	0.308979	0.360475	0.205986	0.669494	1.23591	1.70109	2.2655	2.62831	3.19309	2.98739	2.78313	3.09085	2.88473	2.77617	2.5054	2.57725	2.77856	3.07262	2.93431	3.16708	3.29557	3.24288	3.39748	2.71898	2.73848	2.77682	2.46681	2.31837	2.16246	2.05472	2.267
AT5G39740	protein_coding_gene	+	3.45026	3.34677	3.19547	3.6584	2.94154	2.26448	2.35808	1.69468	1.54495	1.80411	1.38933	1.69938	1.56469	1.49338	1.1873	0.669455	0.660812	0.617967	0.875453	1.44508	1.95687	1.9576	2.43055	3.01778	3.45476	3.26485	3.14129	3.08979	2.31647	2.25893	2.32203	2.67759	2.76594	2.98721	2.83781	2.67782	2.73435	2.69044	3.29736	3.80941	4.22067	4.18827	4.01451	3.39866	3.045	2.57759	1.99756
AT3G62240	protein_coding_gene	-	3.24428	2.88427	2.57192	2.54029	2.82627	2.62356	2.88443	2.42451	2.03254	2.00708	1.85341	2.15744	1.7398	1.64936	1.3923	0.875436	0.677943	0.617996	0.670217	0.927038	1.46765	1.75088	2.11399	2.31271	2.26051	2.67798	2.79376	3.40189	4.52916	5.72658	6.70676	6.13334	5.20929	3.91489	3.57572	3.10242	3.809	3.60861	3.34702	3.20252	2.9338	2.9913	2.89195	3.24624	3.63908	3.45748	3.34997
AT2G42910	protein_coding_gene	+	2.36884	1.08231	0.668451	0.565468	0.257482	0.206082	0.308212	0.514965	0.772435	0.825293	0.773188	0.617964	0.411441	0.718425	1.3375	1.453	1.70411	1.44289	0.775886	1.02816	1.4419	2.21331	3.09171	3.9142	4.01578	3.91374	4.07147	3.86178	4.0411	4.78799	4.99464	5.04801	5.81874	5.50768	5.1279	5.20875	5.14694	4.21543	4.94073	5.05273	4.80019	4.02689	4.17214	3.45518	2.93776	2.94082	3.04921
AT2G20190	protein_coding_gene	-	0.669454	0.464988	0.205986	0.211267	0.5623	0.567705	0.617893	0.820049	0.474374	0.617957	0.566561	0.411625	0.36056	0.364957	0.308979	0.360676	0.514923	0.565468	0.669722	0.826053	1.10717	1.5461	2.25244	3.39635	5.25952	6.17322	6.34514	6.21866	5.46863	3.79705	3.19278	2.88785	2.93027	2.47481	2.93423	2.68051	1.90586	1.69498	1.70526	1.49043	1.85387	2.42355	3.00455	2.72444	1.95677	1.63618	2.35489
AT5G42080	protein_coding_gene	-	0.617957	0.721065	0.566461	0.412659	0.308979	0.30898	0.463703	0.514965	0.566462	0.566459	0.308612	0.383413	0.514965	0.669856	0.772447	0.761581	0.514809	0.514715	0.462738	0.822692	1.85387	3.29569	3.55778	3.02693	2.36937	2.99739	3.20454	4.21537	5.25394	5.19962	4.13698	3.44676	3.17925	3.09387	3.45089	2.8838	2.85877	2.78572	2.67587	2.22722	1.4419	1.22979	1.18449	1.65343	2.21809	2.399	2.05941
AT5G24320	protein_coding_gene	-	0.308979	0.154489	0.102988	0.0514965	0.152325	0.308979	0.360578	0.463468	0.411973	0.359181	0.463367	0.463468	0.568914	0.824987	0.7722	1.15499	1.80189	1.64531	2.06525	1.95338	1.3904	1.39015	0.926926	0.772631	1.13389	1.5586	2.38361	2.98609	3.75301	4.37811	5.44811	5.51012	5.11956	4.63998	4.18357	3.53664	3.18326	2.72554	2.57537	2.98896	3.50176	3.24432	3.19631	2.50915	2.31499	1.90671	1.44616
AT1G66260	protein_coding_gene	-	0.72095	0.720951	0.463507	0.46562	0.257999	0.257482	0.514966	0.511351	0.669769	0.622785	0.517736	0.663646	0.664325	1.28744	1.38865	1.4419	1.55168	1.1292	0.98114	0.823943	0.617957	0.464085	0.456659	0.411971	0.463468	0.398298	0.463445	0.463551	0.542639	0.720586	0.824958	1.07981	1.65341	1.80047	2.47182	2.54907	2.78031	2.93543	3.24088	3.75905	4.48281	4.78803	4.38018	3.96422	3.34212	3.50243	3.44651
AT4G13550	protein_coding_gene	-	1.13292	1.18961	1.28741	1.53743	2.98948	3.70949	4.8108	5.21413	4.11654	3.44282	2.62068	2.2696	2.1058	2.16644	1.91636	1.48696	1.64999	1.5451	1.12456	1.28961	1.69938	3.06007	4.01472	4.08017	3.70131	3.43543	3.49768	3.86202	4.3994	4.11961	2.71747	1.85645	2.00619	1.88223	1.49612	1.70114	1.85386	2.09526	2.22284	2.16264	1.49497	1.54456	2.26588	1.80392	1.69939	1.85281	1.8031
AT4G35430	protein_coding_gene	-	2.8323	2.72865	2.51964	2.20831	2.05554	2.21637	2.01477	2.23783	1.97086	1.65177	2.25749	2.358	2.20967	2.38085	1.75707	1.76313	1.95508	1.96049	2.48341	2.57311	2.26584	2.57699	2.55033	2.62516	2.63045	2.52333	2.47178	2.28649	2.1494	1.95682	1.85387	1.85384	1.75634	1.74968	1.59325	1.59639	1.75513	1.69773	1.64769	1.38619	1.64789	1.81131	1.89591	2.03454	2.16979	2.05986	2.22106
AT2G18710	protein_coding_gene	-	1.64789	1.80259	2.46899	2.57437	2.62402	2.47014	2.01647	2.19664	1.90535	1.90279	1.80368	1.58201	1.59607	1.23891	0.977641	0.715735	0.566616	0.566461	0.566461	0.669085	0.87544	0.875898	1.08133	1.39004	1.54439	1.75027	2.05618	2.21425	2.37024	3.09775	3.51172	3.81046	4.06736	4.37674	3.76776	4.276	4.17242	4.58618	4.63025	4.70971	4.05699	4.13767	3.44984	2.78646	2.47334	1.95168	1.52208
AT5G54280	protein_coding_gene	-	0.514965	0.306333	0.355029	0.51286	0.81545	0.83639	1.14362	0.983119	0.792148	0.925391	0.514965	0.617957	0.463466	0.306125	0.308979	0.149488	0.308979	0.259468	0.411972	1.03304	1.4419	4.12479	4.12625	2.72137	4.06822	5.07736	5.07425	6.71548	6.79753	6.39798	5.092	4.37851	3.65625	2.7681	3.18236	2.07136	1.69938	2.0606	2.56974	1.74896	1.54489	2.00552	2.67633	2.00838	1.4419	2.32215	2.47182
AT5G23630	protein_coding_gene	-	0.463468	0.565694	0.463468	0.518936	0.257482	0.257284	0.257482	0.308988	0.360475	0.337768	0.360475	0.359015	0.360445	0.514965	0.875432	0.928277	0.926954	1.07537	0.724748	1.02993	1.51915	1.9622	2.36627	3.34524	4.17308	3.57628	3.29577	1.94579	2.41887	3.29793	2.52199	1.33302	1.80385	2.16532	2.47183	2.9353	2.47107	1.49137	1.6011	2.06562	1.29951	1.85961	2.21136	1.84071	2.01433	2.91404	2.73404
AT3G15730	protein_coding_gene	+	1.28741	1.44203	1.13314	0.778489	0.875285	0.669454	0.511622	0.652717	0.514964	0.514964	0.566461	0.440854	0.411972	0.257482	0.308982	0.411919	0.463468	0.776203	0.875439	1.18478	1.3904	1.18361	1.28792	1.49233	1.90537	1.90502	1.85722	1.96362	2.5233	2.7632	2.82617	3.03794	2.67575	2.4372	2.22192	2.26588	2.66733	2.68093	2.73507	2.78218	2.52333	3.08928	3.77041	3.97538	3.70551	3.90687	3.56701
AT1G18460	protein_coding_gene	+	1.28741	1.44232	1.33778	1.5974	1.8969	1.73661	1.53969	1.33745	0.910296	0.847067	0.777621	0.669424	0.50963	0.411972	0.308979	0.308979	0.410191	0.514821	0.617957	1.08097	1.18442	1.38961	1.76192	1.85199	1.69938	1.49496	1.5298	2.05972	2.42045	2.70308	3.03436	2.88551	3.49607	3.55141	3.29638	3.4716	3.39525	3.45469	3.33963	3.4841	3.88786	3.81302	3.75957	3.45668	2.99527	2.57736	2.38539
AT1G58080	protein_coding_gene	-	0.772447	0.926808	0.772643	0.772447	0.98147	1.18792	1.4419	1.54545	1.23054	0.922109	0.566463	0.359697	0.36039	0.257482	0.411457	0.411971	0.616764	0.566461	0.412234	0.566461	0.360475	0.515057	0.670858	0.980434	2.06648	2.57342	2.74973	2.78007	2.6706	3.14183	3.03999	2.98821	3.36294	3.08777	4.21929	4.22329	4.2632	4.01754	3.2413	3.07753	2.34036	2.5752	2.52245	1.9764	1.7511	1.49308	1.59701
AT2G13370	protein_coding_gene	-	0.0514965	0.360509	0.411972	0.411972	0.464663	0.257279	0.308979	0.360475	0.307494	0.308985	0.205986	0.102993	0.102993	9.24915e-08	0.102993	0.102993	0.103573	0.257482	0.154489	0.154422	0.411972	1.34168	2.75785	5.05401	4.88336	3.95907	2.40855	2.26576	2.4717	2.42518	2.57989	2.27206	1.68071	1.90884	1.64732	2.9377	2.05987	2.0116	1.96405	1.13409	1.49059	1.23429	1.90537	1.23728	2.52301	1.44207	1.39404
AT3G26539	protein_coding_gene	-	2.11135	2.47035	3.09133	3.03425	3.43982	3.19224	2.51624	2.51208	1.7903	1.49975	1.60187	1.86845	2.31711	2.21479	1.95612	1.48919	1.02996	0.875522	0.978433	0.874963	0.978433	0.977367	0.932493	0.986329	1.03444	1.07851	1.08122	1.08141	1.08143	1.08142	1.08114	1.07617	1.13732	1.1333	1.13296	1.13298	1.13332	1.13352	1.1827	1.23854	1.23767	1.26473	1.2859	1.2868	1.28308	1.39509	1.39024
AT2G41140	protein_coding_gene	+	0.772447	1.08146	1.24117	1.38647	1.3483	0.876586	0.924063	0.785291	0.566468	0.616506	0.514977	0.402324	0.717868	0.769624	1.25597	1.9222	2.47449	2.98892	3.18876	3.0882	3.03829	2.78076	2.67345	2.98674	3.32456	4.37808	5.04914	5.71577	5.16054	4.82844	4.06758	4.03972	4.87886	5.71149	6.12144	5.46438	5.01708	4.42297	4.53943	4.79226	4.3257	3.9133	3.39704	3.04118	2.52722	2.32464	2.40948
AT2G42030	protein_coding_gene	-	0.87544	0.515331	0.617991	0.669454	0.412013	0.670821	0.41186	0.308185	0.411972	0.404603	0.566461	0.618651	0.566461	0.311974	0.154494	0.308978	0.411972	0.566493	0.669473	0.668982	0.823943	1.34605	1.4934	2.00836	2.10989	2.26595	2.11135	1.83	2.11096	1.75088	2.20446	2.61007	2.42033	2.67769	3.12544	3.45026	3.30743	3.72827	3.91373	4.64213	4.10023	4.42869	4.38325	4.60158	5.04665	4.56409	4.81038
AT1G14590	protein_coding_gene	-	0.772447	1.23071	1.64518	2.31102	3.17325	3.6891	4.02189	3.76117	3.38343	2.89125	2.46537	2.34519	1.98107	1.63731	1.45196	1.02968	0.867205	0.568477	0.768994	0.772373	1.33891	1.64621	1.90812	1.85387	2.11154	2.47195	2.34589	2.26398	2.74039	2.88275	3.24952	3.34669	3.14174	3.66109	3.54949	3.45455	3.13597	2.93524	2.73231	2.5984	2.62632	3.13818	2.62519	2.41939	2.72512	2.52067	2.36973
AT4G22000	protein_coding_gene	-	0.566461	0.932135	1.08103	1.34049	1.23154	0.927311	0.773215	0.511052	0.468925	0.36045	0.412343	0.411999	0.463632	0.360475	0.205602	0.20596	0.101752	0.154489	0.410512	0.617955	0.926936	0.978457	1.18441	1.2918	1.26104	1.44364	1.81126	1.85449	1.90532	1.90522	1.97264	2.00374	2.16331	2.6106	3.14955	3.14128	3.08318	2.94672	3.03399	3.23463	3.13843	3.25534	3.04425	2.72557	2.37059	2.73185	2.83124
AT2G40430	protein_coding_gene	-	0.669454	0.669511	0.772448	0.508923	0.720973	0.566268	0.566461	0.480212	0.309294	0.337769	0.257482	0.52167	0.514567	0.446731	0.411972	0.301897	0.463467	0.616385	0.669454	0.978842	1.3904	1.70039	2.42182	2.13577	2.39806	2.4657	2.51957	2.62632	2.73879	2.77953	2.88027	3.1415	2.87531	3.09028	2.86038	2.5199	2.26489	1.85421	1.80237	2.11728	1.85279	1.85223	2.21443	2.68027	2.52333	2.41951	2.05262
AT4G32440	protein_coding_gene	+	0.463468	0.36091	0.724675	0.630042	0.711856	1.03041	0.768732	0.823972	0.587363	0.253949	0.154854	0.0514965	0.0514965	0.102985	0.154489	0.360528	0.626489	0.823948	0.87544	0.978023	1.31316	1.59536	2.31472	2.3669	2.67665	3.04266	3.50593	3.13507	3.58828	4.11523	4.01665	3.76068	3.40922	3.03907	3.34851	3.15013	2.2712	2.01053	2.32457	2.8672	3.37188	3.55278	3.41831	3.86552	3.55782	3.09338	2.94476
AT3G17880	protein_coding_gene	+	1.54489	1.75002	1.49587	1.5964	1.65345	1.39392	1.38925	1.33889	1.54223	1.26477	1.03297	0.926942	0.868121	1.0605	1.29176	1.23591	1.19767	1.13497	1.07878	1.02993	0.926936	1.28181	1.38449	1.80235	2.0129	2.26592	2.73818	3.1407	3.85787	4.16432	4.22757	4.20378	4.2014	4.33904	4.78526	4.94366	4.63853	4.13182	2.88617	2.75926	3.19252	3.9656	4.01672	3.55513	3.34694	2.8844	2.36848
AT5G55600	protein_coding_gene	-	2.98679	3.91563	3.75812	3.86038	4.17708	3.91336	4.70675	4.68644	4.53277	4.16987	3.79911	3.75944	3.75806	3.35044	2.83607	1.90521	1.39102	0.974724	0.718994	0.978404	0.978433	1.54557	1.89367	2.16557	2.22707	2.42041	3.00364	3.75315	4.32097	4.778	5.43283	5.61219	5.95275	5.62652	5.24547	4.0186	3.40331	2.36129	2.02657	1.90546	2.18869	2.53894	2.89282	3.24615	3.45276	2.67782	2.31751
AT5G03160	protein_coding_gene	+	0.823943	0.618001	0.665733	0.41197	0.411972	0.411774	0.426044	0.617959	0.772445	0.978433	0.87524	0.773253	0.720952	0.769467	0.979712	0.885803	0.823943	0.568383	0.5145	0.564797	0.87544	1.39288	1.60173	2.26584	2.44943	2.62643	2.63471	2.97119	3.3386	3.65148	3.81195	3.64329	4.01677	4.06302	3.96438	3.81074	3.70822	3.14425	3.61876	3.29882	3.34972	3.07417	3.09183	2.65967	2.5693	2.16638	2.11426
AT4G01850	protein_coding_gene	-	0.411972	0.411972	0.360475	0.514965	0.41643	0.257482	0.257455	0.204943	0.154489	0.205979	0.206012	0.207438	0.308978	0.366007	0.566461	0.463472	0.673912	0.66617	0.771731	1.18452	1.46765	1.97229	2.16313	2.5803	2.98844	3.1382	3.39869	3.3445	3.44885	3.38464	3.81068	3.6603	3.34999	3.28915	3.01473	2.57162	2.06012	1.9045	1.80237	1.69287	1.8739	2.11062	2.61638	2.9368	3.48646	3.39544	3.5602
AT3G15610	protein_coding_gene	-	1.13292	1.44237	1.38452	1.23587	1.96253	1.7998	1.9196	2.30348	1.91266	2.21535	2.11089	1.57011	1.33891	0.875121	0.580327	1.0346	0.969515	1.03027	1.28362	1.18245	1.75088	1.84636	2.21974	2.53453	2.62836	2.52547	2.67682	2.73489	2.78131	3.07854	3.43695	4.02767	4.05302	4.42918	4.07791	4.12189	3.71555	3.65127	3.75524	3.70693	3.93953	3.70773	3.64073	3.18537	2.93545	2.7656	2.57333
AT2G21600	protein_coding_gene	+	2.11135	2.21411	2.36573	2.93223	3.23369	3.96319	4.12624	3.81898	3.52144	2.9141	2.72271	2.00415	1.90499	1.32349	0.72435	0.981405	1.08158	1.13621	1.23591	0.87544	0.669454	0.618056	0.668077	0.825818	0.823587	0.978497	1.33955	1.3904	1.64784	1.48677	1.71515	1.91437	2.08003	2.57482	2.62301	2.62632	3.54028	3.85317	3.6528	3.52577	3.60466	4.22092	3.29913	3.08957	3.20344	3.14806	3.03765
AT5G59420	protein_coding_gene	+	3.55326	3.34551	3.65744	3.81641	3.56783	3.15363	2.67931	1.95725	1.2027	0.616383	0.257489	0.051497	0.16003	0.360261	0.411976	0.512204	0.510506	0.309437	0.617956	0.927406	1.31316	1.85921	2.26419	2.0131	1.64738	1.4984	1.28892	2.01002	3.03917	3.29568	2.97923	3.49901	3.3034	3.81083	3.8161	3.01167	2.52373	2.49652	2.2959	2.26397	2.72931	2.36283	2.20912	2.12974	2.00837	2.31458	2.11108
AT2G39260	protein_coding_gene	-	5.56162	5.19944	5.8784	5.16226	4.21796	4.72044	4.8497	5.33015	5.77996	4.79266	4.01759	3.24757	2.62119	2.46257	1.91203	1.48155	1.33845	1.33528	1.59367	1.90546	2.05986	2.52685	3.68606	4.22297	4.94473	4.06499	2.32004	3.44497	3.70465	2.93749	2.1784	1.85462	1.96833	2.41916	2.31726	1.75066	1.69403	1.59639	2.06041	2.76847	2.36774	2.14678	3.19365	2.11189	1.69081	2.41894	1.61527
AT2G28290	protein_coding_gene	+	2.47183	2.5233	2.26175	2.82911	3.20552	3.24517	3.15542	2.51891	2.44284	2.21708	2.06082	2.01664	2.09186	2.26377	2.26588	1.91647	1.23595	0.823003	0.566493	0.770649	1.05568	2.37522	3.91366	2.69371	1.54745	2.01139	2.42033	2.21617	2.21251	2.00836	3.17169	2.57407	2.42033	2.06017	1.90542	1.80169	2.62632	1.18669	1.90537	2.00123	1.91087	1.49367	1.2837	2.62787	2.16285	2.06115	2.80258
AT4G33690	protein_coding_gene	+	2.57482	1.9564	1.49422	1.54485	1.59072	2.56344	3.12845	3.29848	3.76466	3.72941	3.93566	3.90975	3.5526	3.14012	3.14949	3.34725	2.72967	2.16394	1.59721	0.87544	0.926936	0.875272	1.03006	1.08125	0.911525	0.926542	1.1381	1.23835	1.49451	1.54563	1.79806	2.05918	2.42033	2.88088	2.72684	3.04796	3.03799	2.98436	3.19288	3.19534	3.1946	2.7414	2.78174	2.61962	2.57482	2.73251	2.47855
AT3G07660	protein_coding_gene	-	1.02993	0.514501	0.363205	0.616366	0.669609	0.669454	0.720933	0.412001	0.391933	0.463469	0.643606	0.623375	0.752776	0.72095	0.506552	0.458467	0.257213	0.412238	0.460759	0.722414	1.21017	2.41768	3.14179	3.13524	2.83309	2.88071	3.5156	4.63608	4.47569	3.00428	2.52338	2.51382	1.90773	1.90557	1.96091	2.33415	2.83165	2.54671	1.64737	1.84179	2.69337	2.67435	2.4917	3.33518	2.77817	1.59343	1.95581
AT3G08530	protein_coding_gene	-	2.47183	1.85388	1.33793	0.772478	0.514965	0.823972	0.772485	0.82405	1.18439	1.28753	1.34029	1.28732	0.926914	0.772421	0.617062	0.617957	0.720973	0.514944	0.514964	0.618065	0.823943	2.21075	2.72134	3.19116	4.37299	4.64252	3.68069	2.75606	1.99478	2.47224	2.62632	2.21438	2.11145	2.83085	2.47183	3.40015	2.27699	3.09139	2.8738	2.15468	2.52333	2.47111	2.36669	2.57331	1.61608	2.16303	2.89982
AT1G19310	protein_coding_gene	-	1.18442	1.44183	2.06085	2.11084	2.36	2.77254	2.6738	3.14202	2.96591	2.57653	2.98237	2.52316	2.72939	2.83321	1.95731	1.60764	1.08987	0.669449	0.671182	1.13216	1.26166	1.28688	1.39071	1.44146	1.4915	1.49579	1.44295	1.13263	1.13293	1.39344	1.28743	1.23312	1.18619	1.29026	1.29096	1.44191	1.4981	1.59779	1.85256	2.31185	2.15912	2.26484	2.72392	2.73097	2.93064	3.18854	3.06145
AT5G13160	protein_coding_gene	+	1.3904	1.38864	1.54411	1.75187	1.28741	1.20663	1.03274	1.12602	1.28731	1.23591	1.15595	0.77757	0.566561	0.463468	0.501099	0.566104	0.617958	0.566463	0.720894	0.56646	0.978433	1.23114	1.13292	1.3483	1.32642	1.64529	2.21311	2.3926	2.20857	2.31909	2.26584	3.15009	3.30467	4.082	4.32786	4.13003	4.06022	3.91023	3.95686	3.08992	2.26584	2.57482	1.90104	1.90707	1.59749	1.54146	1.39041
AT3G59920	protein_coding_gene	+	0.463468	0.514564	0.411972	0.617886	0.620122	0.514962	0.720719	0.411972	0.304585	0.313808	0.257679	0.514964	0.772446	0.818419	0.617959	0.463468	0.368966	0.308979	0.463468	0.411972	0.489216	1.2914	1.49374	1.90565	1.90369	2.05657	2.27058	2.57388	3.55563	4.37259	5.15099	5.6098	4.82663	3.72367	3.12914	2.20501	2.5222	2.78081	2.36851	2.62536	2.67302	2.9897	3.03558	2.86346	2.83148	2.73668	2.52295
AT5G45500	protein_coding_gene	-	0.566461	0.411757	0.72095	0.771451	0.669443	0.67037	0.308979	0.258967	0.257482	0.308446	0.360368	0.461112	0.463468	0.412184	0.417432	0.515946	0.617957	0.669449	0.769574	0.926474	1.69938	3.09777	3.60102	3.88583	3.65707	2.88456	3.29604	3.70672	4.45544	4.98734	5.75566	6.43795	6.02137	5.86758	4.97645	3.81843	3.50266	2.94761	2.17058	2.06518	2.22905	1.96134	2.41995	2.74095	2.80685	3.23975	3.04468
AT4G32010	protein_coding_gene	+	0.566461	0.620066	0.773171	0.823944	0.978433	1.33497	0.977011	0.978432	0.822766	0.561635	0.766522	0.721136	0.979946	0.874881	0.776269	0.669348	0.411863	0.360701	0.411848	0.773905	1.33891	2.26662	2.86458	2.93685	2.48255	3.51095	4.58357	4.32437	3.52447	2.25948	2.26123	2.16242	1.75237	1.69801	1.49315	1.23858	1.75056	2.5521	3.7043	4.28323	2.8323	1.70117	1.91038	2.00309	2.23553	2.31758	2.16777
AT1G60070	protein_coding_gene	-	0.87544	1.02993	1.02993	1.39047	1.4934	1.1839	1.28885	1.184	1.23591	1.12842	1.6466	1.8591	1.95687	2.22383	2.11134	2.05545	1.85833	1.48958	1.02991	0.669455	0.463468	1.03226	2.69995	3.40488	4.41138	4.73542	3.71405	2.26081	2.11166	2.94554	2.32662	2.11389	1.82921	2.47013	2.783	2.46578	2.3584	2.49473	2.05947	1.48828	1.9414	1.5944	1.54995	1.23099	1.23657	1.1846	1.44154
AT1G27760	protein_coding_gene	+	0.772447	0.566403	0.515031	0.566459	0.61798	0.566463	0.669351	0.51497	0.514925	0.72095	0.678416	0.669429	0.77284	0.514964	0.39939	0.566475	0.411651	0.360475	0.361464	0.514435	1.3904	2.74805	3.24421	3.3943	3.03753	2.52235	2.26528	2.58525	2.98836	3.23365	4.53113	6.22905	6.81331	7.77157	8.52807	7.15801	6.64569	6.5948	6.0861	6.53343	6.58806	6.20057	5.82611	5.45921	4.60576	3.8594	2.78218
AT5G11580	protein_coding_gene	+	2.26584	2.7816	3.19255	3.8516	3.81282	3.70011	3.50162	2.69517	2.77791	2.83879	2.2673	2.18693	1.55296	1.03467	0.927	0.669455	0.566118	0.666052	0.668432	0.978432	1.18442	1.13115	1.54492	1.59761	1.64012	1.95585	2.42023	3.05522	3.66925	4.2652	4.26064	4.37768	3.50183	3.38869	3.24429	3.65625	3.60536	4.05798	3.91373	3.59177	3.45018	3.13888	2.46209	2.21683	1.87345	1.64835	2.11175
AT1G31440	protein_coding_gene	-	0.669454	0.411971	0.463468	0.51502	0.411819	0.463566	0.617957	0.463468	0.360476	0.463364	0.205986	0.257457	0.411971	0.360475	0.309873	0.512218	0.412002	0.463397	0.880224	0.927408	1.4934	1.69938	2.47028	2.98679	3.29978	3.45109	3.29653	3.14016	2.98729	3.08815	3.03059	3.35021	3.5019	3.80992	3.6619	3.14553	2.88976	2.53794	2.68139	2.46467	2.94304	3.07743	3.16868	2.88964	2.78965	2.37336	2.20644
AT5G21170	protein_coding_gene	+	0.257482	0.308984	0.205986	0.309972	0.454979	0.46344	0.463469	0.56526	0.487554	0.463469	0.669356	0.720561	0.663914	0.669879	0.463569	0.360475	0.30902	0.258461	0.463468	0.308979	0.514965	0.876026	1.23575	1.59639	1.72765	1.4934	1.15776	0.979431	0.976651	0.823947	1.02993	1.13456	1.65021	1.94953	2.11354	2.28403	2.23874	2.777	3.5554	3.34981	3.19278	2.77882	2.21229	2.50917	2.79192	2.88844	2.72812
AT3G59970	protein_coding_gene	+	2.47183	1.96094	2.00844	2.63481	2.93475	2.77686	2.30639	1.7494	1.4429	1.38997	1.14327	1.12751	0.822664	0.669559	0.771013	0.566267	0.615948	0.620092	1.13285	1.28744	1.90537	3.60571	3.81254	4.71809	3.86309	3.91373	4.36356	4.84256	4.84386	4.59193	4.27421	4.16879	4.39298	4.88776	5.35511	5.71611	6.06916	6.34976	6.07926	5.2132	4.89216	3.88405	3.37862	3.65563	3.42144	3.45026	3.46156
AT5G15090	protein_coding_gene	-	0.360475	0.566461	0.518757	0.514965	0.46227	0.360474	0.309236	0.257482	0.257353	0.205986	0.205588	0.257482	0.360475	0.411972	0.412026	0.463468	0.570931	0.566521	0.566433	0.566461	0.360475	0.87541	1.33562	2.62387	3.7574	4.1287	4.22339	4.73321	4.44133	5.13697	4.59045	4.26917	4.37082	3.92371	3.59771	4.31825	4.74121	4.35925	3.88208	3.4683	2.5085	1.85374	1.61418	1.43615	1.83419	1.82208	2.27341
AT2G43070	protein_coding_gene	-	4.17121	4.32426	4.53924	4.06824	3.60969	2.73693	1.49344	0.991277	0.655301	0.459045	0.358717	0.412064	0.443774	0.566344	0.413405	0.514911	0.729868	0.566532	0.566528	0.720159	0.926936	1.5961	2.42031	2.88239	3.50446	3.58999	4.83156	5.41488	6.28094	5.86855	5.75558	5.81816	5.09717	4.49303	3.81672	3.55093	3.85998	3.46528	3.4953	2.26522	2.2638	1.49618	1.75333	2.11117	2.52048	2.63203	1.9934
AT5G54730	protein_coding_gene	-	0.566461	1.03134	1.13292	1.08137	1.13188	0.86854	0.978433	0.772597	0.566146	0.358998	0.102993	0.154503	0.463866	0.514685	0.617957	0.669446	0.409487	0.515077	0.463737	0.72246	0.87544	1.28775	1.7712	1.80526	1.44192	1.23591	1.40606	2.44518	3.03315	3.54117	3.65625	3.74375	4.55202	4.55874	5.15193	5.14965	5.41143	5.94634	5.83676	5.15978	4.3257	4.05036	3.28637	3.50138	3.55764	3.45026	3.50103
AT3G62870	protein_coding_gene	-	2.26584	2.98682	3.45006	3.54905	3.479	2.83214	2.83	2.34072	2.41393	2.05986	1.70354	1.69931	1.03073	0.978435	0.871901	0.772447	0.668814	0.514964	0.413273	0.413741	1.00418	1.3394	1.95687	2.42238	2.62635	2.85741	2.99709	3.34535	3.60052	3.60135	3.65455	4.06402	4.26772	4.22243	4.02115	3.91373	3.55174	3.14722	2.6362	2.5905	2.50747	2.42037	2.4207	2.36892	2.57476	3.03684	2.99267
AT3G02900	protein_coding_gene	+	2.98679	2.78091	3.29522	3.10098	2.28105	2.37406	1.69952	1.69778	1.69939	1.59617	1.69847	1.4934	1.3904	1.33881	1.59725	1.59597	1.59639	1.33791	1.28729	1.69956	1.85387	2.26904	2.36442	2.22994	2.11605	2.47183	3.0286	3.06417	3.95011	4.38842	4.58318	4.66894	4.83945	5.25669	5.14364	4.99516	5.51337	5.24318	5.73581	5.02793	4.73767	4.46386	4.63175	4.52723	3.77733	3.50176	3.34992
AT3G07080	protein_coding_gene	+	3.50176	2.26754	1.80284	1.44607	1.28726	1.64509	1.4428	2.20721	2.47194	3.14015	4.18054	4.55956	5.75735	6.08361	5.77037	4.82728	2.99249	1.69453	1.28363	1.70024	2.21435	2.11133	2.17537	2.52969	2.56851	2.31734	3.13802	3.99712	4.41962	4.94626	5.35563	6.0455	5.85824	5.56427	6.04893	7.15801	7.06854	6.55937	6.54449	6.83724	5.20114	4.02658	3.58254	3.06266	2.66778	2.57482	2.83462
AT3G17940	protein_coding_gene	-	6.48855	5.51161	4.63574	2.78011	2.49486	2.00567	1.92076	1.59223	1.12698	1.02848	0.34495	0.205986	0.205986	0.205988	0.257482	0.411972	0.514965	0.360474	0.721146	0.823949	1.36466	1.75426	2.0847	2.31376	2.47374	2.41918	2.62466	2.47267	2.62518	2.69692	2.52333	3.13267	3.65544	3.86613	4.33101	4.45038	4.9908	4.83617	4.3315	4.17047	4.3772	3.91403	3.26343	3.39945	3.34679	3.38033	3.40468
AT3G12560	protein_coding_gene	-	0.360475	0.360983	0.360475	0.562753	0.721011	0.977093	1.18441	1.18937	1.28744	1.18442	1.49383	1.4938	1.3586	1.22852	1.07815	1.442	1.38191	1.44379	1.29265	1.02994	1.41615	2.36919	3.59903	5.51178	5.40731	5.21486	4.78798	4.94002	4.68426	4.83639	4.68967	4.63384	5.1838	5.35299	5.12868	4.90024	3.58872	3.30522	2.77856	2.85963	2.72931	3.06018	3.45126	4.01962	3.49318	3.0384	2.98204
AT1G13870	protein_coding_gene	-	5.14965	4.83976	4.44253	3.51388	2.95146	2.4317	2.00594	1.54714	1.21611	0.875086	0.566463	0.772721	0.906935	0.87544	1.33891	1.13296	0.979046	0.82383	0.566482	0.980043	1.54489	1.69978	2.0079	2.31745	2.48296	2.48135	2.78147	2.7857	2.63361	2.92988	3.29575	3.29242	3.50657	4.01045	3.99267	3.91235	4.02565	3.91316	4.07162	4.06985	3.75924	3.34586	2.73311	2.52283	2.62462	2.27054	2.22842
AT3G09300	protein_coding_gene	+	1.59639	1.18443	0.875396	0.823577	0.617958	0.422773	0.309107	0.256002	0.102993	0.103382	2.55778e-25	0	0.103391	0.154489	0.515029	0.772499	1.02963	1.13334	0.926917	0.823934	0.772447	0.875295	0.978425	1.33715	1.49347	1.49277	1.6994	1.64887	1.64259	2.58522	3.14004	3.91828	4.45274	4.32185	4.24244	3.74965	3.65497	3.14206	2.83829	3.03993	3.34682	3.37158	3.68474	4.0892	3.43378	3.13091	2.8624
AT5G46800	protein_coding_gene	-	2.11135	2.57629	2.10913	1.90538	1.43719	0.823947	0.823943	0.824044	0.882272	0.87544	0.617957	0.463383	0.411858	0.463361	0.563594	0.72094	1.02994	0.927008	0.876899	0.874987	1.05568	1.39317	1.75087	2.06163	2.26774	1.93613	2.05584	2.26591	2.57437	2.11473	2.41607	2.44581	2.27433	2.00869	2.58297	3.12778	4.01879	4.48311	4.72047	4.32523	3.96541	3.50432	2.57326	2.411	2.13865	2.31828	2.86663
AT5G42620	protein_coding_gene	+	0.514965	0.514564	0.357752	0.411972	0.205987	0.143389	0.211336	0.154461	0.205986	0.280147	0.360475	0.463493	0.411972	0.360503	0.206881	0.102993	0.102993	0.15819	0.30871	0.257482	0.411972	0.40695	1.18442	1.78892	1.54489	1.49607	1.85564	2.67853	3.75924	4.15326	4.0887	2.72452	1.90537	3.22029	3.32929	3.09553	2.47183	2.0084	2.21435	2.21473	2.47183	3.0404	2.78108	2.05948	1.80238	2.21692	2.4307
AT4G19400	protein_coding_gene	-	2.16285	2.47195	2.26448	2.21847	1.91161	1.59647	1.23284	1.23494	1.34006	1.28699	1.75105	1.7008	1.49419	1.56053	1.34446	1.44188	1.34676	1.23084	0.97571	1.23738	1.57064	1.80317	1.8536	1.95683	2.26561	2.30092	2.5785	2.52828	2.52077	2.6435	2.57473	2.47182	2.36773	2.57373	2.41805	2.44188	2.27602	2.25614	2.10975	1.69939	1.69855	1.80238	1.6948	1.39213	1.38192	1.33384	1.24118
AT2G28000	protein_coding_gene	+	1.08143	1.44153	1.44298	1.28746	0.976257	0.567805	0.459885	0.566461	0.411972	0.565356	0.566461	0.617957	0.669482	0.617588	0.624203	0.460708	0.617934	0.566442	0.666462	1.08184	1.41615	2.62632	3.70774	4.3772	4.63468	4.48019	4.06822	4.48019	5.20114	5.09815	6.02509	5.8706	6.17957	6.02509	5.61311	5.8706	5.20114	4.84067	4.84067	4.3257	4.22271	4.58318	4.3257	3.45026	3.39877	2.47183	2.16285
AT1G06060	protein_coding_gene	+	4.17121	4.27439	3.91773	3.75835	3.19671	2.74152	2.57076	2.21828	2.06834	1.79337	1.38773	1.28199	0.821611	0.617978	0.417258	0.205986	0.154489	0.41198	0.357752	0.463613	1.23591	1.3928	1.5378	1.95381	2.31096	2.67838	3.04879	3.2396	3.55613	3.65372	3.99169	4.06811	3.52665	3.83828	3.5984	3.75145	3.8108	2.9499	3.08444	2.77007	2.83626	2.56945	2.01554	2.21566	2.07164	2.21327	2.06326
AT1G69350	protein_coding_gene	+	1.80238	1.75088	1.64411	1.5878	1.5884	1.5992	1.65991	1.66462	1.65878	1.64287	1.67403	1.7507	1.4933	1.13316	1.01612	0.771632	0.720951	0.822383	1.03264	1.33883	1.90537	2.36538	2.42053	2.47272	3.01289	3.40159	3.46721	4.24029	4.53197	4.01702	3.72179	3.2445	3.00814	2.4729	2.46848	2.48015	2.47523	1.85238	1.80238	1.54403	1.35518	1.5963	1.75596	1.9055	2.36888	2.52486	2.1647
AT2G45670	protein_coding_gene	-	0.72095	0.772919	0.669455	0.617963	0.463313	0.460708	0.463469	0.570346	0.514965	0.514965	0.514964	0.45805	0.568816	0.719545	0.72095	0.720949	0.668272	0.567443	0.514984	0.720956	1.02993	2.35523	3.60817	4.53707	3.8397	3.0347	2.83196	3.9154	4.99119	4.99589	4.25158	3.65661	4.25126	5.1174	4.89769	4.63322	3.65433	3.34793	2.47188	2.00882	2.27194	2.63211	3.06502	2.93581	2.95958	2.58535	2.35176
AT3G60300	protein_coding_gene	+	3.14128	3.55522	3.14229	2.77768	2.37026	2.58232	2.7825	2.78642	3.18994	2.92905	3.14128	3.51257	3.6011	3.46592	2.90222	2.31844	1.86008	1.28139	1.13346	1.02772	1.23591	1.60166	2.41855	2.85755	3.29913	3.24498	3.03947	3.0735	2.76593	2.7812	2.94429	3.02788	3.28532	3.7602	3.95464	4.42869	4.19908	3.96598	3.6553	3.09097	2.48638	2.62017	3.10393	2.56323	2.62616	2.4876	2.21533
AT5G16150	protein_coding_gene	+	5.25264	4.32896	3.70469	2.99056	2.72039	2.35592	2.18805	2.06053	1.50464	0.897411	0.669553	0.30859	0.308979	0.416295	0.305636	0.411972	0.463468	0.409259	0.361478	0.360582	0.669454	1.14654	1.64786	1.85376	1.85244	1.90564	1.59251	2.01594	2.62491	3.12398	3.86223	4.63963	4.59781	4.99001	5.24529	5.67822	5.40771	4.63429	3.90808	2.92909	2.47183	3.0387	3.16807	3.65446	3.65251	2.98142	2.28678
AT1G35620	protein_coding_gene	+	0.411972	0.411972	0.308979	0.360475	0.102993	0.102632	0.360475	0.360475	0.514965	0.515356	0.25749	0.257482	0.0514965	0.102993	0.102988	0.0514965	0.0514964	0.154489	0.307978	0.566459	1.08143	1.03007	1.33932	1.44328	1.64597	1.64733	2.26862	2.323	2.16411	2.67729	2.76871	2.63963	2.7208	3.30084	3.70198	3.75261	3.98089	3.81074	3.58019	3.56252	3.4059	2.89946	3.03265	3.25674	3.01817	2.88084	2.36885
AT2G25620	protein_coding_gene	-	0.87544	0.926934	0.618012	0.624	0.669827	0.66955	0.669591	0.566461	0.51495	0.669454	0.617579	0.669454	0.669448	0.672868	0.669461	0.679456	0.617957	0.518518	0.983346	1.69582	2.52333	2.67771	2.883	3.13908	3.15274	3.08318	3.08594	4.32428	4.79114	5.19489	5.66776	5.66388	5.58144	5.10587	4.48431	4.1156	4.43059	4.97077	4.77897	4.94052	5.08985	5.35506	4.68108	3.95778	3.74927	3.64583	3.03357
AT2G25970	protein_coding_gene	-	0.566461	0.514936	0.359014	0.360854	0.308979	0.257483	0.308983	0.360408	0.462672	0.566462	0.617958	0.514779	0.464099	0.408078	0.308979	0.257482	0.266292	0.365753	0.466727	0.823951	1.41615	2.05986	2.83025	3.29607	3.4496	3.45649	3.39491	4.29182	5.35298	6.56087	7.71354	7.80178	7.09442	5.39921	4.62896	4.479	4.01246	3.21259	2.88381	3.24315	3.02651	2.52336	2.51762	2.5747	2.88643	2.36838	2.36792
AT5G65550	protein_coding_gene	-	1.08143	1.23632	1.33891	1.42981	1.13389	1.49206	1.18977	1.06362	1.13292	0.514849	0.617758	0.72075	0.612499	0.830617	0.824535	0.821197	0.987223	1.23164	1.3421	1.8546	2.26584	2.4547	2.26548	2.36887	2.42126	2.26495	2.11271	1.8616	1.69735	1.51497	1.54575	1.65042	1.44161	1.44134	1.60273	1.69946	1.64124	1.59605	1.64617	1.75088	1.66874	1.49344	1.46372	1.44421	1.28919	1.29293	0.927482
AT1G32230	protein_coding_gene	+	0.566461	0.566432	0.411972	0.308979	0.258642	0.257482	0.154489	0.154489	0.257794	0.35505	0.411986	0.566461	0.411577	0.312879	0.387957	0.41271	0.566461	0.669444	0.765129	0.66942	1.08143	1.45767	1.54489	1.18442	0.926936	0.962671	1.28741	1.7034	2.11089	2.9353	3.75961	4.53415	4.06822	3.44132	2.51174	2.36884	2.0602	2.15847	2.31734	2.576	2.67544	2.62632	2.33282	2.61342	2.31734	2.78073	1.96167
AT5G20290	protein_coding_gene	-	1.64789	1.3388	1.33981	1.33917	1.32794	1.33927	1.53984	1.43801	1.2045	1.02957	0.826638	0.875467	0.823959	0.87569	0.720952	0.669336	0.772448	0.823944	1.08415	1.18401	1.69938	1.80212	1.79792	1.70596	1.74576	1.70659	1.58035	1.7056	1.54468	1.80536	2.00836	2.10756	2.11151	2.57997	2.61822	2.67642	2.89783	2.93568	2.83256	3.09078	2.9353	2.87943	2.87156	2.88282	2.52805	2.54399	2.48617
AT1G43190	protein_coding_gene	-	0.308979	0.308979	0.361478	0.617957	0.66946	0.617957	0.614615	0.325716	0.257473	0.102991	0.102993	0.102993	0.154489	0.154491	0.103057	0.102992	0.210471	0.410979	0.514945	0.567955	0.669454	0.877031	1.4419	1.44203	1.33895	1.18442	1.75071	2.98656	3.54478	4.52156	4.68618	4.49907	4.51232	4.69927	4.71154	5.20114	4.95583	3.96491	3.91825	3.41317	3.65625	3.45719	2.51247	2.05959	1.78261	1.4934	1.64292
AT1G52160	protein_coding_gene	-	0.669454	0.669454	0.610376	0.62002	0.924674	1.02993	0.959436	1.08074	1.02994	0.874104	0.868879	0.561043	0.417511	0.413335	0.514992	0.618317	0.467502	0.566461	0.823891	1.29075	2.60057	4.48148	5.97508	5.86643	5.81679	5.59908	6.23297	6.89957	7.24713	6.98962	5.86374	5.41367	5.7155	4.68853	4.58119	4.84067	4.74036	4.10872	2.56319	2.07236	2.24442	2.16402	2.52178	2.56912	2.94265	2.31772	1.75406
AT3G18770	protein_coding_gene	-	0.772447	0.823952	0.465793	0.360475	0.46685	0.411973	0.308979	0.205986	0.0971143	0	0	0.155783	0.257482	0.445446	0.566461	0.563787	0.617945	0.605873	0.617175	0.877349	0.978433	1.49036	1.94602	2.00837	2.40818	2.35475	3.16555	3.39807	3.86978	3.95333	4.02248	4.48096	4.53169	4.5772	5.14343	4.84607	4.84898	3.94101	3.49342	3.12246	3.10558	3.14034	3.09491	2.73206	2.78081	2.52344	2.47872
AT2G03470	protein_coding_gene	-	0.0514965	0.0514965	0.102974	0.102993	0.102993	0.102993	0.309037	0.395234	0.514965	0.566461	0.357709	0.343162	0.360475	0.308939	0.377236	0.355488	0.360475	0.514973	0.562654	0.669454	0.72095	0.66946	0.667756	0.770968	0.772447	0.669454	0.617957	0.669452	0.463637	0.402287	0.566461	0.718765	0.988363	1.33877	2.16071	2.57482	3.25175	3.91365	4.42365	4.62071	4.73767	4.64459	4.30178	3.83105	3.34364	3.29577	3.00275
AT5G07090	protein_coding_gene	+	1.59639	1.9563	1.90564	2.09787	1.96344	1.90546	2.61481	2.44815	2.4675	2.16214	1.43821	1.15563	0.876608	0.720083	0.552613	0.555347	0.565888	0.719258	1.02993	1.33902	2.11135	2.01003	1.7501	2.1034	2.25728	2.5745	2.67712	2.62794	2.83902	3.24039	3.24428	3.36088	3.3108	3.30078	3.11141	3.43371	3.55072	3.86022	3.68149	4.12022	3.86223	3.96525	3.86638	3.34773	3.0732	2.96266	2.27571
AT1G50010	protein_coding_gene	+	2.8838	3.50135	4.07294	4.01503	4.60152	4.58208	5.05289	4.78902	4.78301	4.20419	3.043	2.72406	1.69963	1.06092	0.824468	0.617913	0.775711	0.772439	1.02991	1.13266	1.75088	2.67575	3.42147	4.29016	5.19916	4.9459	4.68915	4.76467	4.07767	3.59822	3.93577	3.76774	3.13621	3.50179	3.75786	3.96804	4.20356	5.09964	5.61626	5.86759	5.87389	5.55989	4.62605	3.89691	3.25138	2.82322	2.83091
AT5G43130	protein_coding_gene	-	3.14128	3.7081	3.49849	3.86759	4.12435	4.36335	4.58859	4.04864	3.75802	3.37561	3.09109	2.7078	2.37071	1.5886	1.35173	1.33815	1.03407	1.1918	0.930676	1.02953	1.85387	3.05922	3.33064	2.83493	3.33911	4.53169	4.51083	2.93655	1.6128	1.66399	1.95687	2.3494	3.39013	3.34368	2.40836	2.21435	2.25248	2.43821	2.11435	2.01713	1.95687	1.54493	1.54374	1.85332	1.70536	1.54489	1.59642
AT2G39960	protein_coding_gene	-	1.4934	1.75065	1.69956	2.00856	2.31848	1.95759	1.80203	1.59616	1.23451	1.19	1.08178	0.617965	0.455477	0.509017	0.772218	0.87544	0.827667	0.669452	0.515035	0.514965	0.669454	0.839113	1.34338	1.28693	1.64795	1.9561	2.31212	2.52692	2.62631	3.2953	3.60475	4.01503	4.68452	5.10519	5.56957	5.83839	5.94616	5.4323	4.78968	4.89599	4.3257	3.44299	3.13291	3.01308	2.86851	2.61849	2.83667
AT4G28760	protein_coding_gene	+	0.411972	0.720967	0.773175	0.926011	0.92248	0.715826	0.980344	0.823833	0.617957	0.931972	0.715776	0.617959	0.627892	0.360783	0.360475	0.411979	0.459032	0.565449	0.821946	0.978539	1.08143	1.62352	1.90537	2.32033	3.03829	3.42394	2.8323	2.43942	2.62632	3.44509	4.06822	3.94088	3.70774	4.07059	3.86223	4.24087	4.48019	3.9911	3.29577	3.27036	2.8838	3.16472	2.52333	2.21544	2.31734	2.19339	2.36884
AT1G29150	protein_coding_gene	+	4.84067	5.35368	5.71317	6.09165	4.9894	4.27836	3.24935	2.00689	1.13281	0.618004	0.257456	0.309072	0.463475	0.623482	0.778453	0.927621	0.978432	0.974587	0.872735	1.02993	0.952684	1.44732	1.55022	1.8546	1.90577	2.32049	2.71852	2.82921	3.04013	3.70125	4.02282	3.80813	4.06822	4.23078	3.91855	3.25668	2.83476	2.41933	1.99799	1.9535	1.85389	2.00188	2.05983	2.47526	2.21435	2.27036	2.47667
AT1G54270	protein_coding_gene	+	2.52333	2.05836	1.79833	1.76195	1.5963	2.06507	2.02309	1.69349	1.69943	1.22925	1.1948	1.18924	0.926673	0.828207	0.658752	0.720951	0.566633	0.572626	0.823943	0.617957	0.617957	0.617944	0.512533	0.412001	0.82276	0.978234	1.02992	1.39079	1.39488	1.80129	1.69938	1.74887	1.90809	2.11126	2.31692	2.53208	2.97834	3.23534	4.01202	3.86212	4.06822	3.50136	3.41957	3.35775	3.02353	2.96207	2.77413
AT1G77130	protein_coding_gene	-	3.91373	3.80784	4.48247	5.149	5.7835	5.72582	5.61673	5.36853	5.20501	5.15078	4.94324	4.9657	4.13799	4.10293	3.51184	2.77029	2.37772	1.85385	1.59096	1.4419	1.4419	1.75088	2.37402	2.31776	2.7434	3.45041	3.65571	3.6032	4.2786	4.7438	4.97642	5.9244	6.43027	6.28104	5.77016	4.86754	3.77438	3.18695	2.91939	2.63611	2.72931	2.83588	3.04822	2.47587	2.48906	2.77577	2.88307
AT2G29210	protein_coding_gene	+	0.0514965	0.15272	0.205717	0.308979	0.416387	0.629065	0.828117	1.02995	1.02103	0.72095	0.562769	0.671004	0.617957	0.726472	0.823033	0.718608	0.824263	0.768744	0.61789	0.72135	0.823943	1.52619	1.90851	2.52336	3.18984	3.34541	4.39622	5.76808	6.48705	5.27512	4.26826	3.64889	4.25257	4.53208	5.21412	3.98182	2.93609	2.48623	2.46802	2.32053	2.78071	2.78035	3.15187	2.62436	2.12291	1.54937	2.31681
AT4G19670	protein_coding_gene	-	0.257482	0.205977	0.205972	0.257482	0.462566	0.566515	0.617985	0.755704	0.980017	1.02984	1.13292	1.18984	0.87543	0.875545	0.772445	0.60185	0.524036	0.514964	0.668725	0.772426	1.26166	1.9431	2.16266	2.21422	1.95002	1.68907	2.1586	2.47183	2.69512	2.57391	2.67782	2.67851	3.03839	3.55047	3.96376	4.01726	4.20552	3.34832	3.05271	2.62031	2.16285	2.56973	2.92012	2.83338	2.86741	2.57594	2.46809
AT1G26630	protein_coding_gene	+	0.205986	0.154382	0.205986	0.205712	0.462846	0.669049	0.823943	0.875842	1.08269	0.876759	0.772447	0.72095	0.257482	0.360475	0.257482	0.205986	0.154489	0.0514965	0.0514965	0.207862	0.411972	0.515176	0.823943	0.928376	1.1891	1.28975	1.13292	1.13329	1.06895	0.922818	1.13263	1.133	1.02997	1.18429	1.5448	1.6981	1.83016	1.76734	1.854	1.90619	1.9554	1.8026	1.95824	1.95669	2.16317	2.37308	2.21434
AT1G11840	protein_coding_gene	+	0.772447	0.669046	0.720949	0.823935	0.670034	0.720974	0.46347	0.308981	0.701228	0.760317	1.08143	1.13292	0.855797	0.729937	0.514965	0.512229	0.626424	0.566573	0.566461	0.721413	0.643706	0.720992	0.899464	1.02893	1.82683	2.21812	2.57856	2.83113	3.76453	3.6327	4.13296	4.58421	4.94312	4.47314	4.77804	4.38069	3.69159	3.45	3.56766	3.29782	3.05341	3.11017	2.57337	2.46899	2.66723	2.00832	2.05045
AT3G55610	protein_coding_gene	-	0.669454	0.51496	0.360475	0.411941	0.309002	0.349368	0.360475	0.259045	0.411972	0.383183	0.463468	0.462168	0.411972	0.514964	0.514965	0.669454	0.514964	0.51867	0.875623	0.978438	2.16285	3.42226	3.50689	3.45132	4.22843	4.5117	5.66661	6.43944	5.43405	4.99795	4.60042	4.89317	3.97245	4.37731	3.40034	3.08478	3.40594	3.61641	3.14685	2.92932	3.24428	3.14104	3.13995	2.66679	2.16465	2.11655	2.83702
AT4G19110	protein_coding_gene	-	0.154489	0.413466	0.618029	0.56646	0.567702	0.411919	0.360466	0.462425	0.564976	0.566658	0.463111	0.363221	0.308979	0.154414	0.109239	0.308225	0.368965	0.514965	0.512242	0.463471	0.695202	0.871681	1.80629	2.11281	2.42049	1.98667	2.46918	3.0395	3.03797	2.35808	2.5249	2.78229	2.99347	2.83192	2.04127	1.5351	1.49317	1.92336	2.00828	2.63672	2.79782	2.57483	1.49132	1.80165	2.16283	2.16165	2.11267
AT3G59910	protein_coding_gene	-	0.72095	0.412225	0.463507	0.257554	0.360481	0.514993	0.565085	0.566297	0.566453	0.514915	0.413358	0.463518	0.514858	0.614461	0.669453	0.669454	0.566536	0.464774	0.411972	0.772447	1.02993	1.85714	2.83243	3.24428	3.81488	3.76137	4.01672	4.27618	4.31051	3.96523	3.63155	3.56363	3.81074	3.64008	3.65832	3.08979	2.78111	2.96183	2.52333	2.64161	2.42174	2.47183	2.46342	2.39012	2.11135	2.31617	2.48894
AT1G07110	protein_coding_gene	-	4.01672	4.17097	3.85569	4.06123	4.43228	5.09517	6.11374	6.35275	6.33236	6.1818	5.69147	5.51393	5.4085	5.00088	4.15738	3.64824	2.82793	1.95448	1.59639	1.13372	1.08143	1.33895	1.54489	1.54432	1.75092	3.01663	4.69276	5.46101	4.28116	3.08441	3.86858	4.01488	3.64412	3.28615	3.42452	3.65625	3.53358	3.67535	3.10704	2.26763	1.89733	2.11694	2.16288	2.01009	1.64587	1.8009	2.21453
AT3G57410	protein_coding_gene	-	0.926936	1.08162	1.0807	0.873892	0.716484	0.463072	0.463468	0.303455	0.211527	0.0975745	0.257482	0.365691	0.308979	0.360474	0.525729	0.515345	0.617988	0.825784	0.509499	0.46335	0.926936	2.11336	2.73073	2.63643	2.72813	4.06594	3.88201	4.1638	2.56595	2.67912	3.61053	2.83765	2.52204	1.93331	2.63297	2.67782	2.78266	2.05862	1.90578	1.65081	2.86866	2.83557	2.15944	2.37683	2.50384	1.83908	1.90966
AT4G19860	protein_coding_gene	-	2.8838	3.08931	2.83158	2.50631	2.51201	1.75091	1.91916	1.79543	1.65876	2.16032	1.9566	1.87622	1.72698	1.34183	1.49453	1.58549	1.48493	1.23492	0.978165	0.669454	0.514965	0.618007	0.669454	0.978821	1.13174	1.38626	1.80207	1.95423	2.06187	1.74845	1.85712	1.90469	2.85766	3.8648	3.80658	3.91506	4.06689	4.1601	4.37153	4.17723	3.65625	3.03766	2.67304	2.35463	2.62779	2.51833	2.6262
AT3G04240	protein_coding_gene	-	2.62632	2.26827	1.44153	1.28655	1.44745	1.13283	0.930691	0.768296	0.514856	0.514965	0.638532	0.672985	0.618064	0.702913	0.655588	0.566514	0.514965	0.352107	0.308979	0.617941	1.3904	3.14511	2.25393	2.68243	5.03779	5.65602	4.83686	4.22016	2.67774	2.47343	3.1451	4.73678	3.01126	2.44645	2.62118	2.21471	2.46657	2.06507	2.16883	1.85509	2.11692	2.26081	2.06064	2.63297	3.13318	2.36771	1.75081
AT4G30780	protein_coding_gene	+	0.205986	0.154489	0.154491	3.60653e-15	0.102993	0.308261	0.514965	0.617957	0.566484	0.618837	0.514966	0.411972	0.360447	0.308899	0.566459	0.617957	0.821554	0.720921	0.669454	0.72095	1.08143	1.49696	1.54728	2.1837	2.37945	2.71826	3.00435	2.74269	3.4534	3.49956	3.60825	4.63754	5.02407	5.45857	6.17131	6.54005	6.20042	5.14985	4.51045	4.05873	3.61814	3.23783	3.16426	3.38334	2.78567	2.68162	2.518
AT4G32760	protein_coding_gene	+	3.34727	3.39867	2.57477	1.75056	1.29147	0.463698	0.566845	0.669476	0.752753	0.927418	0.818769	0.823916	1.11291	0.926939	0.981758	1.02859	0.824199	0.875438	0.617963	0.463866	0.257482	0.205903	0.615546	1.79485	2.16292	1.9565	1.98727	2.61533	3.61062	3.56569	3.81172	3.54117	1.90746	0.925152	1.29914	2.7811	4.37374	4.49968	3.08074	2.38146	2.00839	2.00771	1.75088	2.06946	2.78012	2.77224	2.52372
AT2G27860	protein_coding_gene	-	1.08143	0.978514	0.720951	0.566461	0.359921	0.205781	0.257482	0.514999	0.566469	0.719655	0.715776	0.72632	0.875434	0.669455	0.6213	0.510327	0.463468	0.515957	0.669469	0.875331	1.13292	1.28714	1.65045	1.77018	1.84766	1.85396	1.95806	1.59683	1.53314	1.6952	1.64789	2.06893	2.43704	2.77796	3.35033	4.0647	3.9942	4.73734	5.04577	4.47919	4.63468	4.38178	3.51466	3.32617	3.46666	3.09179	3.2401
AT3G01540	protein_coding_gene	-	2.47183	2.78341	2.56965	2.62722	2.98236	2.98319	2.74282	2.56261	2.37364	1.93718	2.01491	1.96343	1.49497	1.47114	0.973083	0.821156	0.823374	0.719366	0.92695	0.82618	0.978433	1.33935	1.2878	1.65419	1.44439	1.80173	2.43322	2.98717	3.46224	3.14201	3.54858	3.97355	3.9485	3.65599	3.70678	3.52084	3.65393	3.13231	3.09554	2.36712	2.00424	2.16257	2.36883	2.98667	3.03895	3.39796	3.75047
AT5G05700	protein_coding_gene	-	3.24428	3.45126	3.75512	4.06957	4.16207	4.84791	5.16099	5.24437	5.62768	6.23267	6.74681	6.54426	6.39968	4.99292	3.60354	3.29419	2.1048	1.64378	1.28741	1.08345	1.54489	1.85343	2.26582	2.4207	2.46999	2.46648	3.19233	4.22193	5.77368	6.0301	6.28306	5.76932	4.42802	3.95245	2.76578	2.42974	2.56265	2.47708	2.47364	2.49307	2.50986	2.72993	2.47102	2.57248	2.42036	1.95834	2.05984
AT3G07560	protein_coding_gene	-	2.67782	3.09317	3.29053	3.91912	4.32784	5.30153	5.4291	5.34524	4.93637	4.22262	3.80416	3.0286	2.93991	2.47211	1.90847	2.01456	1.4419	1.28766	1.23599	0.822174	0.87544	0.928873	0.87447	1.08143	1.1341	1.29246	1.41089	1.28701	1.54263	2.22569	2.57482	2.42045	2.58261	2.93645	2.91933	2.30697	2.31741	2.57426	2.36455	2.36796	2.62632	2.67609	2.88074	3.0229	2.91179	2.83516	2.46915
AT5G44180	protein_coding_gene	+	0.617957	0.773941	0.463454	0.411972	0.361671	0.360475	0.463495	0.658405	1.33735	1.95686	2.16285	2.60573	2.05992	1.83018	1.85388	1.74004	1.80241	1.6858	1.80264	1.75422	2.21435	3.03773	5.20176	7.46703	6.95491	5.66953	5.04876	3.76118	3.24841	3.40832	2.98631	2.49447	3.02116	3.46905	2.52581	1.95963	1.84578	2.24091	1.80273	1.58156	1.98969	1.95713	2.47324	2.51306	2.69655	2.4181	2.00953
AT1G75560	protein_coding_gene	-	0.87544	0.772192	0.823224	0.823943	1.02933	1.02441	0.77255	0.669058	0.619473	0.514965	0.513525	0.618304	0.308581	0.412052	0.669471	0.669454	0.669454	0.669421	0.669454	0.720921	0.87544	1.13292	0.978433	1.02993	1.02993	1.33891	2.16285	2.36884	3.03829	3.08979	3.70774	3.34727	3.29577	3.14128	3.50176	3.45026	3.34727	3.81074	3.34727	3.14128	2.8838	2.57482	2.78081	2.62632	2.72931	2.52333	2.72931
AT1G26270	protein_coding_gene	-	0.566461	0.772447	0.617958	0.515078	0.360477	0.205986	0.308978	0.36017	0.514964	0.617957	0.643679	0.566483	0.772447	0.772522	0.913088	0.92684	0.566305	0.72092	0.566461	0.566588	0.87544	0.8707	1.23589	1.33515	1.53509	1.95642	2.00713	2.41807	2.72914	2.87882	3.53956	3.86552	4.54041	4.94958	4.69737	4.37738	3.86042	3.80992	3.50825	3.19436	3.12208	3.32467	3.44054	3.66229	4.47911	4.12431	3.65388
AT5G52580	protein_coding_gene	+	7.82746	6.02576	4.42734	2.9325	2.0688	1.13442	0.820357	0.692721	0.617957	0.819352	1.03002	1.39697	1.4101	1.44582	1.23586	0.926524	0.918446	0.772448	0.573851	0.565488	0.87544	1.54846	2.00857	2.42825	2.65156	4.3772	5.40549	5.97811	5.71609	4.39157	3.86223	4.34046	4.78263	3.64203	2.5922	2.11135	2.00823	2.06835	1.99892	1.82197	2.11135	1.84828	1.75333	1.58758	1.60883	1.33891	2.05408
AT3G25520	protein_coding_gene	-	2.11135	2.05974	2.00756	1.65378	1.55795	1.44259	1.3407	1.56059	1.44171	1.49376	1.23676	0.928388	0.823979	0.734051	0.772348	0.874845	0.978284	1.14106	1.23573	1.18452	1.02993	1.0342	1.19787	1.44015	1.44647	1.44492	1.77056	1.59163	1.85373	2.21443	2.62234	2.62918	2.62601	2.57611	2.8223	2.52501	2.42147	2.5233	3.24335	3.24413	3.1135	3.35899	3.24435	3.4515	3.08688	3.5045	3.2957
AT4G27500	protein_coding_gene	+	0.72095	0.617586	0.463468	0.611845	0.505961	0.668259	0.823943	0.686191	0.62904	0.413654	0.411972	0.508882	0.566461	0.566461	0.360475	0.801733	0.822737	0.875706	0.926936	0.411971	0.489216	0.669444	1.13151	1.7034	1.75152	2.75454	2.93943	3.13663	3.85206	3.71405	3.80529	4.14155	4.3799	5.31004	5.3926	5.21094	4.37976	3.39878	2.98307	3.81044	3.65777	3.60583	3.34646	2.37661	2.21536	2.46925	2.57364
AT1G77930	protein_coding_gene	+	1.64789	1.59615	2.47315	2.99095	3.17595	3.24513	2.83124	2.56069	2.72096	2.78045	2.93099	3.13369	3.23485	2.98717	2.78105	2.42031	1.80208	1.59675	1.2359	1.18916	1.75088	2.01014	2.3691	2.78836	2.7304	2.83272	2.9353	3.18827	3.65819	3.93039	4.5438	5.48949	5.97359	7.81276	8.27786	8.80025	8.55134	7.77381	6.54005	4.7427	3.96999	3.75692	3.97022	4.12239	4.06822	3.91228	3.63656
AT3G05530	protein_coding_gene	+	0.205986	0.154489	0.154489	0.257482	0.308979	0.566461	0.617957	0.617955	0.72095	0.514965	0.566461	0.514167	0.617963	0.820125	0.825951	0.978952	0.720948	0.618767	0.666733	0.669446	0.978433	1.32583	1.70235	2.01763	2.16286	2.16334	2.57176	2.51997	2.58007	2.64222	2.68327	2.98645	3.25389	3.73535	4.05008	3.40958	3.50166	2.67639	2.47257	2.30943	1.58772	2.4193	3.03785	3.31878	3.70266	3.75364	3.27925
AT3G11510	protein_coding_gene	-	3.45026	3.60473	4.37766	4.52431	4.52381	4.77094	4.33615	4.53439	3.97205	3.58851	3.19547	2.50729	2.11097	2.10997	1.59549	1.19481	1.23372	0.824085	0.98117	1.07796	1.46765	1.6994	1.85397	2.16278	2.37393	2.56443	2.89565	3.14109	2.98355	3.49606	3.55906	3.81072	4.13959	4.63811	4.37948	4.57845	5.04743	4.62122	4.47964	4.22876	4.1205	3.65587	3.70521	3.33532	3.1869	3.29972	3.45036
AT3G05210	protein_coding_gene	+	1.59639	1.28734	0.878895	0.875856	0.875429	0.567798	0.978433	0.926936	0.97289	1.18297	0.925576	0.72095	0.622246	0.566355	0.411927	0.566461	0.618623	0.521073	0.672182	1.03359	1.28741	1.73743	1.83433	2.26256	2.21435	2.47284	2.83643	3.18089	3.75349	4.53207	4.63418	4.73626	4.42362	3.92194	3.8465	3.50176	3.09197	3.21948	3.08733	2.51997	2.41864	2.2229	1.95114	1.75275	1.90531	2.04009	2.16261
AT1G63690	protein_coding_gene	+	1.08143	1.18736	1.18447	1.34048	0.882193	0.515651	0.411868	0.203573	0.464951	0.566562	0.617957	0.668161	0.410794	0.463463	0.468818	0.617958	0.772448	0.617957	0.769724	0.566459	0.772447	1.64766	2.47182	2.78455	2.77547	3.06924	3.50172	3.72376	3.85841	3.37985	3.61993	3.34208	3.65674	3.49853	3.04222	2.69832	2.88233	2.82694	2.31773	1.44167	1.39052	1.91168	2.57974	2.8296	2.73049	2.21496	1.90016
AT1G04420	protein_coding_gene	+	3.14128	3.24277	3.61012	3.36542	3.1991	2.94359	2.50185	2.28248	2.06016	2.00876	1.77698	1.44188	1.23541	1.28821	1.17018	1.24237	1.03	0.926291	0.770443	1.02818	1.4934	1.8558	2.36878	2.73501	3.34351	3.24448	3.45024	4.40774	4.32402	4.42831	5.11407	5.52302	5.39665	5.24781	5.40669	5.56162	5.71805	4.95004	4.57457	4.05203	3.56172	3.25102	3.26721	2.98588	3.08743	2.93919	2.92494
AT1G79010	protein_coding_gene	-	1.54489	1.59645	1.59724	1.39041	1.28747	1.27704	1.30137	1.85275	1.83677	2.17379	2.4767	1.85055	2.02038	1.59632	1.22742	1.46113	1.54609	1.70916	1.5459	1.38704	1.4934	2.21734	2.62632	3.10465	3.36093	3.50686	3.51073	2.68317	2.77552	2.75826	2.90095	3.03942	3.08501	3.05488	3.54752	3.61267	3.50175	3.39147	3.61596	3.39702	3.25148	2.94093	2.77897	2.35195	2.14826	2.55685	2.67704
AT5G58380	protein_coding_gene	-	3.03829	3.70607	4.63488	5.29879	5.82154	7.0596	7.2632	7.26255	6.99722	5.61997	4.52962	3.602	2.50607	1.75726	1.23966	0.567746	0.575119	0.360447	0.412149	0.618211	0.926936	1.54489	2.52333	2.8838	3.14128	4.22271	4.63468	4.89216	5.09815	5.61311	5.35563	4.73767	4.84067	4.84067	4.27421	4.17121	4.06822	3.75924	3.08979	3.29577	3.24428	2.8323	2.78081	2.57482	2.36884	2.16285	2.00836
AT1G30500	protein_coding_gene	-	3.08979	2.83229	2.46965	2.05856	1.6456	1.18448	1.02992	1.08188	0.720966	0.669454	0.566461	0.463466	0.463456	0.666493	0.875437	1.02859	0.821767	0.773281	0.720951	1.18642	2.05986	2.56111	2.55393	3.12591	4.01298	3.91968	4.26273	4.21645	4.56058	4.74172	4.28448	4.48002	4.78123	4.47982	4.73687	4.57722	4.58495	3.88537	3.6892	3.55233	3.19278	2.92544	2.37338	2.46765	2.53392	2.16984	1.95694
AT4G29160	protein_coding_gene	+	5.66461	8.13398	10.3106	11.5193	12.7478	11.9591	12.2082	11.8934	12.3785	12.168	9.82516	7.63151	4.07979	2.00862	1.39053	0.880447	0.664675	0.926934	0.875302	0.92505	1.02993	1.18482	1.27715	1.33891	1.39051	1.49042	1.6714	1.48576	1.69938	1.85685	1.75485	1.73263	1.70087	1.85148	2.21991	2.31068	3.04997	3.39827	3.75904	4.01579	3.50481	3.76265	3.39596	3.59311	2.99655	3.046	3.39987
AT1G02100	protein_coding_gene	+	5.30413	5.30415	6.6061	8.09502	8.98269	10.2611	9.8159	9.1255	8.42492	7.15555	7.06653	5.44173	4.21085	4.15787	3.59199	3.34854	2.57716	2.05684	1.49061	1.39052	1.4934	1.39025	1.23938	1.03844	1.61115	1.96231	2.8866	4.17012	4.52966	5.60972	5.49768	5.58515	5.33406	5.09693	5.25488	4.94366	4.94466	4.22256	3.9657	3.0339	2.47318	2.36842	2.18114	2.21682	2.26886	2.5618	2.48895
AT5G09380	protein_coding_gene	-	3.91373	5.14627	5.30724	6.12966	5.86573	5.01255	3.95219	2.57686	1.86769	1.28706	1.71013	1.64788	1.39009	1.53753	1.24968	1.02606	2.00856	2.2732	2.9348	3.65962	3.81074	4.05333	4.26222	4.5298	4.66361	4.99145	5.11863	5.60715	5.61125	5.39104	5.24234	5.06599	4.70625	4.7379	4.63281	4.61835	4.83057	4.32248	4.26267	4.3017	3.82026	3.60366	2.86352	2.7292	2.62199	2.06969	1.95613
AT3G62090	protein_coding_gene	-	0.463468	0.566461	0.514964	0.617957	0.464088	0.414679	0.514965	0.411943	0.514965	0.458641	0.617858	0.772472	0.819549	0.978538	0.77255	0.732059	0.877837	0.823944	0.926936	0.873198	0.669454	0.61796	0.671387	0.617963	1.08157	1.44262	1.75088	1.79993	2.09638	2.10404	2.11018	1.92715	2.26624	2.64202	2.82696	2.36367	2.42178	2.3908	2.11082	1.72155	1.38669	1.49331	1.63236	1.59634	1.59681	1.59601	1.69612
AT2G20280	protein_coding_gene	-	3.03829	3.14575	3.24157	3.03811	2.72934	2.05435	1.42924	1.133	1.0814	0.967645	1.04204	0.771055	0.669454	0.82785	1.08534	1.45296	2.08219	2.21591	2.47272	2.57318	2.70356	2.92973	3.09575	3.12632	3.62899	3.87424	4.16413	4.4947	4.27412	3.85275	3.64133	3.6048	3.3189	3.51203	3.66803	3.04219	2.41742	2.82013	2.88343	2.26589	2.31038	2.73331	2.21521	2.36322	2.50822	2.72773	2.91391
AT1G79280	protein_coding_gene	-	9.01188	6.84955	5.04409	2.94435	1.25286	0.875081	0.932063	1.0244	1.03001	1.18481	0.929677	0.880268	0.664744	0.665561	0.822159	0.566461	0.465788	0.362048	0.257496	0.619029	0.926936	3.39144	5.91175	8.12768	7.52513	4.36656	3.74896	2.41648	2.62225	0.87088	1.47403	2.3484	2.25125	2.1617	1.81433	1.77138	2.42339	2.1628	2.30188	1.8539	2.14017	1.64755	2.47777	1.67908	1.90392	3.0485	1.7489
AT5G63190	protein_coding_gene	+	0.772447	0.875445	1.18449	0.990644	0.925586	1.08183	0.977297	0.928888	0.926538	0.772267	0.516351	0.460723	0.360791	0.102993	0.25751	0.207326	0.205986	0.212028	0.360475	0.87544	1.13292	1.7557	1.98808	2.01132	2.1114	2.31807	2.31544	2.52126	2.78329	3.55693	4.09438	4.71889	4.61682	4.73811	4.61033	4.37104	4.12644	4.01895	3.20427	3.15594	3.24353	2.72385	3.02282	3.19696	2.8972	2.84025	2.93562
AT4G01050	protein_coding_gene	+	2.11135	2.16595	2.31984	2.729	2.88618	3.03919	3.2822	3.55802	3.90863	3.93845	3.77843	3.70204	3.2446	2.92492	2.42511	1.59661	1.02992	0.616995	0.978701	1.39053	2.11135	2.01371	1.91143	2.20993	2.42103	2.58513	2.67997	2.7291	2.58233	2.98921	3.60475	4.12087	4.48811	4.73916	4.3882	3.96005	3.96615	3.85551	4.27374	4.74763	4.48019	4.8261	4.93802	4.58575	4.32201	4.3103	3.61229
AT3G46830	protein_coding_gene	-	1.23591	1.28752	0.87524	0.668726	0.514966	0.360475	0.564838	0.61796	0.566463	0.771855	0.669381	1.02993	1.38744	1.28161	1.4562	1.18308	0.826331	0.774134	0.613965	0.721351	0.926936	1.23626	1.90336	1.95685	1.90537	2.19504	2.42115	2.02164	1.95811	2.67781	2.90982	3.44221	4.06503	4.26212	4.22272	4.31278	3.64522	3.19277	3.0931	2.73358	2.22169	1.75313	1.75745	1.33888	1.15114	1.33878	1.73389
AT5G48385	protein_coding_gene	+	0.360475	0.41374	0.515966	0.505236	0.616763	0.823949	0.872116	0.743212	0.56646	0.463372	0.669427	0.617957	0.72095	0.51507	0.205986	0.308979	0.411885	0.56685	1.33746	1.75412	1.82812	1.98448	1.69839	1.71691	1.8575	2.36732	2.57354	2.82644	2.39422	3.08925	3.08908	3.44867	3.13614	3.19642	3.71589	3.55528	4.33192	3.98018	4.21752	3.90241	3.29577	3.08688	2.87392	3.13414	2.98779	2.82602	2.88819
AT4G29080	protein_coding_gene	-	0.463468	0.721385	0.82393	0.978433	0.781514	0.667904	0.928396	0.87544	0.87544	0.77246	0.410585	0.514616	0.688145	0.87544	0.87544	0.77131	0.558793	0.617957	0.669378	0.77216	1.05568	1.28747	2.41436	3.19187	3.39521	3.44941	3.70867	3.95283	3.29347	3.13621	3.71327	4.01658	4.23608	3.8623	3.86158	3.70602	2.84697	2.38267	2.05981	1.85379	1.59482	1.61755	1.90534	2.1114	2.04287	2.04928	2.13106
AT5G37780	protein_coding_gene	-	0.514965	0.566568	0.926937	0.978435	1.02993	0.875443	0.514961	0.926938	0.72095	0.772445	0.87544	0.360473	0.308979	0.205987	0.102993	0.0514965	0.154488	0.257482	0.364269	0.463469	0.514965	0.56645	0.7153	0.718945	0.926171	1.18069	1.33887	1.3904	1.45389	1.45572	1.58686	1.76561	1.6676	1.61962	1.69935	1.96214	2.05986	2.16279	1.90536	1.84939	1.90313	1.93633	1.8542	1.69935	1.73991	1.91691	2.00929
AT5G09410	protein_coding_gene	+	1.85387	2.31723	1.95659	2.06085	2.16253	2.00162	1.79225	1.85239	1.88527	2.118	2.39176	2.70633	2.45285	2.16851	1.75092	1.44746	1.54659	1.59268	1.69938	1.38642	1.3904	1.69839	1.69807	0.87622	1.05355	2.1698	2.62886	3.19141	4.37781	4.27294	3.18167	2.78604	2.29584	1.28398	1.70353	2.11559	2.12062	2.26528	2.21305	2.11467	1.71516	2.0664	2.10084	1.90538	2.06297	3.08962	3.09077
AT1G29690	protein_coding_gene	-	0.205986	0.257482	0.257481	0.154481	0.205986	0.154489	0.205998	0.257482	0.205986	0.308979	0.360518	0.669454	0.669454	0.72095	0.875298	0.926936	0.978411	1.08143	0.772498	0.465237	0.669454	1.01166	2.00357	2.42045	3.44994	3.77444	3.9623	4.01576	3.50924	3.51975	4.01848	4.4272	4.32579	4.54188	4.37422	4.26992	4.56357	4.16906	3.91664	3.72824	3.29536	3.08972	2.6284	2.72893	3.09471	2.52462	2.83496
AT5G39500	protein_coding_gene	+	0.823943	0.720932	0.616908	0.620938	0.609468	0.669559	1.13335	1.74791	2.13544	2.24316	2.41976	2.51912	2.22269	2.53978	2.26764	2.37084	2.92791	3.39996	4.22036	4.12174	4.17121	3.8338	3.49801	3.29937	2.36867	2.05384	1.84735	2.26501	1.8064	2.11268	1.85105	2.31386	2.63487	2.57508	2.3165	1.90132	1.85551	1.59365	1.64789	1.61324	1.90928	2.22039	2.31527	1.8112	1.79941	1.54554	1.95669
AT3G06670	protein_coding_gene	-	3.03829	3.40207	3.91484	5.18655	5.8494	5.92149	5.20944	4.82407	4.70611	4.01456	3.83637	3.11364	2.865	2.83876	2.71547	2.11105	1.44445	0.823331	0.411958	0.461227	0.463468	0.463468	0.661327	1.59626	2.36749	3.25178	4.99781	5.43002	4.80773	2.93512	2.72459	2.96031	1.90111	2.95429	1.80384	0.925549	2.00779	2.63041	3.02632	2.72718	1.85546	1.75368	2.31926	2.29833	2.39728	2.31422	2.54917
AT1G02080	protein_coding_gene	+	1.33891	1.02992	0.823951	0.463242	0.514965	0.516305	0.411976	0.566461	0.669371	0.925477	1.00418	0.926936	0.82246	0.670293	0.923771	0.823946	1.08303	1.44162	1.33346	1.28754	1.08143	1.50451	2.51212	6.05317	7.44878	4.3257	3.48072	3.19311	3.52654	3.13806	2.67782	2.84076	2.83201	1.99834	2.11135	2.21435	1.81176	2.55385	1.86911	1.58943	2.8838	2.57422	2.05578	2.23154	2.47231	2.26584	2.00189
AT1G13560	protein_coding_gene	-	2.98679	2.88139	2.6268	3.24257	3.40672	3.66178	3.86401	3.29699	2.92946	2.47192	2.00218	2.1171	1.82684	1.97367	1.85722	1.5912	1.63941	1.38432	1.13292	1.08142	1.13292	1.49325	1.8477	2.16465	1.95739	2.0015	2.16285	3.33539	4.22893	4.04265	3.64607	3.16263	2.98679	2.42496	1.78939	1.69882	2.11216	2.31054	2.47183	2.30982	2.26437	2.47466	2.31734	1.9589	2.00836	2.41612	2.42472
AT3G27240	protein_coding_gene	-	1.02993	0.875912	0.926934	0.663412	0.869081	0.821294	1.23596	1.5615	1.19972	1.54477	1.39553	1.1846	1.13292	0.880944	0.561099	0.566543	0.617958	0.820246	1.02993	1.13203	1.3904	1.59673	1.80068	2.27069	2.52861	2.5736	3.04555	3.24415	3.51046	3.76089	3.65625	4.02272	4.41233	4.7495	4.73811	4.23289	3.65412	2.8984	2.83133	2.36748	2.11783	1.97994	1.95518	1.80237	2.19291	2.42048	2.39901
AT2G20240	protein_coding_gene	-	0.411972	0.618422	0.669506	0.617845	0.823857	0.563726	0.617855	0.463468	0.411972	0.45805	0.36067	0.617957	0.566851	0.621851	0.720824	0.566515	0.66914	0.514964	0.77245	1.44209	2.36884	3.50055	4.52074	4.99355	5.42834	5.84075	5.6955	5.72689	5.20399	4.95334	4.94366	4.12057	4.37517	4.48125	4.43553	4.45905	4.21724	4.10512	3.66747	3.55332	3.60475	3.61051	3.2714	3.91689	3.28589	3.55764	3.54134
AT1G19880	protein_coding_gene	-	1.59639	1.54317	1.34546	1.18417	0.669357	0.834848	0.823868	0.618359	0.669064	0.411978	0.411972	0.463469	0.412281	0.308979	0.205986	0.102993	0.263015	0.411972	0.572977	0.669464	0.926936	1.39013	2.27246	3.24728	4.54865	4.9219	5.08429	5.22274	6.18805	5.98084	5.25264	5.45847	5.05744	5.61684	5.28907	4.12898	3.87607	2.73226	2.66874	2.93651	2.62632	2.20978	2.48761	2.49983	2.72931	2.18822	1.95699
AT3G06660	protein_coding_gene	+	0.308979	0.411972	0.463741	0.411972	0.461304	0.411972	0.45947	0.463468	0.411972	0.463814	0.516179	0.669454	0.680536	0.720582	0.669709	0.975992	0.969518	1.13191	1.33871	1.03031	1.31316	1.5011	1.69806	2.2106	2.57497	2.73199	2.42462	2.16509	2.42114	2.79289	2.95203	3.86248	4.45949	4.88016	4.90511	4.99516	5.20028	4.9507	4.38581	4.479	4.28914	3.24454	3.44983	2.69222	2.57609	2.41869	2.41992
AT1G77240	protein_coding_gene	-	1.3904	1.39397	1.49285	1.54563	1.4963	1.28656	1.23668	0.9774	0.870731	1.03655	1.1848	1.0814	1.0826	1.02614	0.514578	0.514781	0.359584	0.308979	0.360475	0.412006	0.514965	0.413383	0.669582	0.619396	0.772443	0.880092	0.87617	0.865795	1.18308	1.28733	1.5433	1.75085	1.91264	2.25291	2.01094	2.05932	1.95671	1.49256	1.4019	1.03384	1.24402	1.49202	1.28184	1.54038	1.69899	2.00878	2.26907
AT2G05710	protein_coding_gene	+	0.102993	0.102993	0.205716	0.205986	0.152325	0.102993	0.000900297	0	0.0514965	0.0514965	0.128741	0.154489	0.102993	0.154489	0.140624	0.210987	0.205986	0.154489	0.411972	0.463468	0.87544	1.54439	2.06048	1.85338	2.05999	2.52361	2.21181	3.5029	3.91344	4.53398	5.66275	6.19678	5.40593	4.42425	3.07944	2.55146	3.13409	3.81039	2.97285	2.47534	2.26582	2.49235	2.38168	1.75074	1.95834	1.84971	1.44168
AT5G60390	protein_coding_gene	+	0.978433	0.92646	0.669207	0.566461	0.510637	0.411953	0.566845	0.56646	0.514965	0.617986	0.515336	0.360475	0.308979	0.308979	0.308595	0.411778	0.411978	0.411972	0.360475	0.463497	0.514965	0.773857	0.87575	1.28182	1.38896	1.59241	1.541	1.82405	1.75102	1.70752	1.64745	1.85435	1.85382	1.69939	2.01006	2.21536	2.575	2.26594	2.72679	2.82978	2.62201	2.42071	2.52286	2.57219	2.47237	2.27133	2.11047
AT2G19480	protein_coding_gene	+	0.669454	0.669454	0.52148	0.566461	0.620128	0.514964	0.463468	0.308979	0.0985991	0.0514965	0.0514965	0.102993	0.102993	0.0514965	0.365825	0.308979	0.308979	0.360475	0.151766	0.205986	0.411972	0.772535	1.44123	2.47339	3.08471	3.51114	3.50188	3.29454	3.44982	4.14007	4.14487	4.17939	4.32578	3.8075	3.86581	3.50185	2.77343	2.20952	1.74547	1.43825	1.69938	2.21456	2.57481	3.03694	2.45044	2.41624	2.06009
AT5G58800	protein_coding_gene	-	1.4419	1.33894	1.08143	0.950714	0.772579	0.566345	0.617957	0.567504	0.463181	0.616171	0.669454	0.617958	0.66946	0.568617	0.463468	0.411972	0.463465	0.514308	0.566461	0.772046	1.28741	1.60895	1.64385	1.85169	2.20891	2.47109	2.67952	3.08126	2.74679	2.88383	2.57637	2.52326	2.22818	2.43803	2.56484	2.21193	2.62526	3.19308	3.49455	4.1562	4.48619	4.53114	4.78933	5.35706	5.20252	5.02147	4.7385
AT2G01970	protein_coding_gene	-	0.257482	0.257482	0.411974	0.514893	0.617966	0.772439	0.514963	0.411972	0.36046	0.360489	0.463468	0.669454	0.514964	0.360475	0.411972	0.205986	0.154489	0.257411	0.308979	0.51498	0.772447	0.88509	0.87544	1.13293	1.08129	1.24516	1.59639	1.65086	2.2647	2.72545	3.1376	3.5487	3.44801	3.24531	2.92302	2.31778	2.47788	2.73049	2.58368	2.71806	2.43363	1.80244	2.31767	2.45351	2.57405	2.78393	2.67755
AT3G12620	protein_coding_gene	-	0.669454	0.772412	0.823891	0.722432	1.02924	0.875445	0.926936	1.11242	0.929293	1.49565	2.02381	1.88654	1.95689	1.54298	1.06545	1.02626	0.823922	0.566462	0.463486	0.720952	0.87544	1.38743	1.59015	1.70755	1.74936	2.05986	1.90124	1.957	2.21766	2.51499	2.98679	3.83899	4.58351	5.20007	5.0797	5.35563	5.39451	4.9994	4.63396	4.00209	3.75924	3.03634	2.63061	3.18088	3.42547	3.75924	3.96422
AT5G61910	protein_coding_gene	-	2.62632	3.13917	3.29335	3.71188	3.84429	3.97779	4.22695	4.17369	4.21238	4.71616	4.37239	4.05778	3.49975	3.22668	3.14464	2.74372	2.52347	1.85385	1.28741	1.13116	1.02993	0.975988	2.05985	5.58654	6.74784	6.28652	4.8879	2.9023	2.78071	3.05491	1.81	2.06561	2.00839	2.43337	2.4191	1.8645	2.00976	2.6269	2.77186	3.44657	3.34241	2.36883	2.09611	1.33069	1.79387	1.80175	0.824154
AT5G04140	protein_coding_gene	+	1.3904	1.13292	0.518777	0.261075	0.15449	0.104333	0.154489	0.308979	0.25748	0.307527	0.514964	0.458641	0.463468	0.514965	0.514965	0.517725	0.463468	0.669444	0.57011	1.08152	1.69938	4.31694	5.26199	6.5139	6.04774	7.15722	6.54005	6.12832	6.62404	7.0093	5.30318	5.35232	4.22271	4.17375	3.09747	3.40535	3.35058	1.91381	2.78081	2.05087	1.90862	2.07664	2.62083	3.71126	2.67782	2.11132	2.5232
AT1G62750	protein_coding_gene	-	1.02993	0.668498	0.617011	0.411951	0.56893	0.566468	0.72095	0.772757	0.664429	0.719742	0.669255	0.669656	0.617958	0.722431	0.66966	0.56422	0.514965	0.361162	0.566657	1.08252	1.64789	2.12136	2.3694	2.62723	2.31772	2.26141	2.22706	2.08508	2.60919	3.03826	3.86471	4.52689	4.74919	5.33224	5.20079	4.92978	5.93104	5.87508	6.27501	6.80105	5.66322	5.11839	4.58162	3.55379	3.03094	3.09534	3.21439
AT1G12580	protein_coding_gene	+	0.257482	0.305441	0.257482	0.463468	0.568803	0.691668	0.927039	0.978433	1.07854	0.902936	0.771949	0.720964	0.720956	0.808407	0.669711	0.669446	0.923023	1.13303	1.34651	1.70289	1.69938	1.90537	1.7995	1.95289	2.40711	2.22079	2.67782	2.831	3.20253	3.68458	3.70575	4.02158	4.63468	3.97998	3.79478	3.19405	2.6056	2.48018	2.57482	2.78414	2.41332	2.42488	2.39197	2.52178	2.72931	2.73038	2.72932
AT5G60710	protein_coding_gene	-	0.87544	0.87544	0.721022	0.457426	0.466811	0.620718	0.72071	0.745474	0.569228	0.458641	0.619336	0.602294	0.719693	0.617958	0.359587	0.311739	0.154486	0.153488	0.205985	0.413741	1.13292	1.74568	2.52333	2.32767	2.05986	1.95686	1.59639	1.41709	1.3904	1.80237	1.59639	1.41615	1.90537	2.29297	2.00836	1.80234	1.3904	1.21299	0.926936	1.03141	1.13292	1.64806	1.85387	2.34358	1.95687	1.59595	1.4934
AT5G47620	protein_coding_gene	-	0.669454	0.461917	0.412115	0.720951	0.776906	0.72729	0.772207	0.720915	0.87544	0.770995	0.514595	0.407177	0.720319	0.840681	1.1857	1.08493	0.77276	0.714908	0.616764	0.825712	0.952684	1.28997	1.59632	1.8569	2.21575	2.63344	2.50553	2.74824	2.96729	3.60484	4.22379	4.89363	4.73204	5.40992	6.02666	6.08113	6.33545	6.2306	6.09456	6.07835	5.5859	5.36482	5.7626	5.06541	5.04654	4.6838	4.37745
AT5G43320	protein_coding_gene	-	4.68618	3.19865	1.75407	1.23967	0.717508	0.360475	0.154554	0.102986	0.154489	0.154489	0.311752	0.463468	0.366016	0.360475	0.204194	0.205986	0.253023	0.360475	0.669455	0.67122	0.978433	0.87544	0.72095	0.463468	0.617957	1.13292	1.75088	2.11135	1.95687	2.05986	2.26584	2.9353	3.81074	4.17121	4.68618	4.3257	4.48019	4.3257	4.42869	3.55326	3.75924	2.8838	2.8323	2.36884	2.36884	2.11135	1.80238
AT4G18710	protein_coding_gene	+	0.463468	0.463468	0.463468	0.411972	0.205986	0.102993	0.0515997	0.415864	0.565659	0.823958	0.926837	0.509547	0.41261	0.154459	0.257379	0.360379	0.463468	0.669463	0.620733	0.566456	0.566461	0.463468	0.61834	0.978473	1.03092	0.978926	1.44186	1.3913	1.54814	1.91541	2.26662	2.53915	2.31734	2.17944	2.51906	2.73432	2.35483	2.11055	2.31214	2.01107	1.69903	2.21543	2.67774	2.49805	1.95687	1.64786	1.64621
AT5G61530	protein_coding_gene	+	7.72447	7.82504	7.6798	6.29597	4.0858	3.00161	1.59905	0.978438	0.612937	0.515309	0.514963	0.772447	0.927251	0.880642	0.720952	0.411972	0.205986	0.252174	0.513962	0.720078	1.23591	1.80195	2.00596	2.67909	3.03829	2.78081	3.04178	3.08837	2.98021	3.33819	3.75924	4.42823	4.94998	4.80185	4.82576	4.53169	4.1079	3.86159	4.06138	3.91185	3.24428	2.58379	2.31807	2.55795	3.23468	3.45026	3.39883
AT1G06430	protein_coding_gene	-	4.94366	4.58603	4.42836	3.9615	4.22652	4.47444	4.53085	4.63468	4.44392	3.55799	2.98218	2.11624	1.28741	1.17889	0.775322	0.718186	0.823943	0.820793	1.13276	1.5968	2.54907	3.35893	4.03397	4.48255	4.82501	5.09531	5.89428	5.12298	4.35662	4.22265	3.7903	3.96328	4.36731	4.59247	4.83871	4.84433	4.34377	4.15289	3.91377	3.65448	3.96558	3.86867	3.44805	3.34809	3.43594	3.56236	3.78895
AT2G42520	protein_coding_gene	+	2.05986	2.31685	2.73204	2.67023	3.05462	3.10373	3.14461	3.56423	3.61891	3.5372	3.29538	2.80948	2.58065	2.49245	2.31262	2.35253	1.79357	1.43613	1.132	1.39192	1.95687	2.3719	2.15428	1.64176	2.21598	2.72996	3.34862	2.83698	3.33623	3.35025	3.71007	3.55227	3.45026	3.09106	2.70889	2.82122	3.85228	3.86471	3.14174	2.47196	2.41986	2.74328	2.62803	2.75512	2.42033	2.47044	2.16287
AT1G42960	protein_coding_gene	+	0.154489	0.205986	0.257482	0.153496	0.154489	0.103089	0.154489	0.15597	0.20478	0.257378	0.206357	0.307678	0.207493	0.154489	0.102609	0.154496	0.30898	0.514965	0.514965	0.463468	0.72095	0.773521	0.976268	1.18442	1.4616	1.64779	1.64789	1.54193	1.63997	1.64509	1.4934	1.80736	1.90014	2.0582	2.78076	2.78222	2.96164	3.26302	3.65549	3.39762	3.50176	3.60729	3.19498	3.36357	3.14452	2.94264	2.93183
AT2G46020	protein_coding_gene	+	0.823943	0.46347	0.360475	0.514934	0.360475	0.569215	0.514965	0.349781	0.724167	0.870613	0.926936	1.09067	1.33711	1.396	1.69275	2.26174	2.21329	2.82885	3.45113	4.07048	6.12808	8.19661	6.07967	4.16479	2.82615	3.76169	3.65625	4.0615	4.19065	4.51778	3.24923	2.98632	2.31734	2.98922	3.6044	2.51664	2.01207	2.10793	1.80238	2.47345	2.40656	1.75079	2.16704	1.53303	1.80238	2.16664	2.61585
AT5G52430	protein_coding_gene	-	0.823943	0.823928	0.772447	0.669384	0.566461	0.412119	0.514939	0.514964	0.566109	0.66935	0.617957	0.566461	0.776237	1.18442	1.02995	1.0825	0.826662	0.462504	0.668451	0.617764	1.28741	1.69941	2.31703	3.09304	2.93526	2.88384	2.77932	2.98842	2.73069	2.93252	3.70825	4.00856	3.50166	3.7533	3.46111	3.02541	2.42042	1.92579	1.75575	1.71138	1.44505	1.49163	1.86199	1.95689	1.98953	2.37345	2.48132
AT1G78420	protein_coding_gene	+	0.669454	0.772481	0.772385	0.926935	0.978112	1.06647	1.02989	0.826905	0.772845	0.484715	0.437722	0.460881	0.463468	0.621851	0.60385	0.622959	0.617786	0.463468	0.46354	0.461948	0.669454	1.02996	1.43236	1.64789	1.75612	2.01751	1.85722	2.57325	3.28488	3.77523	5.11431	5.19444	4.91421	5.16031	4.32577	4.22806	3.57985	3.65364	3.76055	4.42686	4.17291	4.06603	3.66278	2.96627	2.73606	2.36339	2.57513
AT4G37120	protein_coding_gene	+	5.40713	6.38492	5.91857	6.76007	7.54658	6.73984	7.25242	6.71258	6.85594	7.60683	7.22974	6.64057	5.26139	3.60383	2.45396	2.11171	1.84152	1.23435	1.64009	1.2888	1.28741	1.69856	1.49211	1.54139	1.84838	2.47483	3.00873	3.84731	4.42383	4.17072	4.28101	4.12617	3.84075	3.78655	4.02802	3.80727	4.12032	3.65561	3.6059	3.82033	3.89353	3.60609	3.54431	3.02538	2.77508	2.57171	2.36881
AT3G16090	protein_coding_gene	+	3.24428	3.45045	3.4999	4.21873	5.09195	5.45496	5.16981	4.54518	3.61419	3.2193	2.62494	1.80761	1.39704	0.880341	0.823944	0.921935	0.870309	0.66341	0.823957	1.02993	0.978433	1.08143	0.976327	1.02585	1.3389	1.54484	1.95931	2.31178	3.18673	4.47416	5.40537	5.90729	6.44246	6.38039	7.61798	7.45976	8.23354	7.6165	7.36704	7.01821	5.76103	5.19974	4.48346	4.31514	4.23325	3.9652	3.71203
AT1G53040	protein_coding_gene	-	0.102993	0.154489	0.154489	0.0514965	0.154489	0.102993	0.154592	0.360475	0.411972	0.411972	0.463361	0.360475	0.257482	0.36046	0.617965	0.721029	0.926924	1.49343	1.2902	1.59637	1.69938	1.78328	3.08363	3.44382	4.01252	4.58606	4.53331	4.89579	4.99385	4.73427	4.22725	4.48261	4.23821	3.80627	3.50786	2.72381	2.16337	2.41489	2.78282	3.2453	3.55957	3.43522	2.8862	2.72743	2.63719	2.62619	2.67781
AT3G50500	protein_coding_gene	-	2.26584	2.00741	1.60218	1.23592	0.72127	0.46347	0.363818	0.292241	0.308979	0.257093	0.355673	0.492153	0.411972	0.412231	0.359878	0.309075	0.257482	0.263533	0.25754	0.154869	0.308979	0.514385	0.796022	1.23592	1.33915	1.39103	1.54489	1.44065	1.44813	1.54668	1.69574	1.43684	1.70983	2.11761	2.52297	2.87564	3.29444	3.19306	3.44965	3.14356	2.96041	2.87779	3.09135	3.08977	3.2928	3.12061	3.25624
AT5G08130	protein_coding_gene	-	0.514965	0.514972	0.466192	0.411972	0.257483	0.308979	0.257482	0.309538	0.340695	0.463476	0.72095	0.617179	0.598332	0.721341	0.616524	0.566461	0.617957	0.463624	0.670172	0.72095	0.669454	0.769678	0.926936	1.28738	2.78081	3.81036	4.84067	4.83569	4.53169	5.20556	4.3257	4.02015	3.45026	3.24195	2.57482	1.59075	1.02993	1.23632	1.28741	1.74182	2.47183	3.19708	3.65625	3.60614	4.17121	3.96333	4.27421
AT5G06100	protein_coding_gene	+	0.566461	0.72095	0.772447	0.817901	0.74655	0.720949	0.617957	0.533182	0.616931	0.669454	0.829118	0.771179	0.895134	0.975583	0.966397	0.978407	0.660964	0.413123	0.36248	0.617557	0.772447	1.23591	1.59639	1.59639	1.85387	2.05986	1.85387	2.62632	3.03829	3.50176	3.60475	3.91373	3.45026	4.01672	4.3257	4.42869	5.04665	5.35563	5.20114	4.63468	4.3772	3.34727	3.29577	3.24428	3.08979	3.19278	2.8838
AT4G00342	protein_coding_gene	-	2.42033	2.16358	2.37135	2.78027	2.72968	2.98376	3.18719	2.76887	3.41086	3.7195	4.12475	4.85609	5.187	5.51187	5.82587	5.62572	5.41473	4.88649	3.96229	3.54732	2.80656	2.78087	2.68114	2.62638	2.62611	2.67928	2.58341	2.46827	2.47095	2.42154	2.31211	2.3675	2.2725	2.22357	2.21419	2.21299	2.16107	2.22817	2.10773	2.16187	2.16287	2.16285	2.16289	2.16096	2.13876	2.16326	2.16286
AT3G61440	protein_coding_gene	+	4.17121	3.76066	3.55365	3.65018	3.04764	3.14234	3.13453	3.43661	3.25016	2.75105	2.4769	1.79892	1.68911	1.60189	1.33891	1.10019	0.774971	0.717088	0.617228	0.563386	0.72095	1.13225	1.64988	2.16683	2.4225	2.36493	2.31732	2.73474	2.31813	2.36136	2.47626	2.59935	1.93002	2.52167	2.98491	3.55137	3.76148	4.47406	5.14318	5.20107	5.04665	5.66399	5.75765	5.46475	5.94873	6.21997	6.08299
AT1G62020	protein_coding_gene	+	2.11135	1.7516	1.49719	1.08356	1.17985	1.75088	1.64799	1.6018	1.64818	1.02848	0.772321	0.77244	0.360473	0.205986	0.256049	0.154489	0.154489	0.512407	1.08235	1.44349	1.90537	1.6463	1.78182	1.84556	2.39675	3.34644	4.17121	4.78855	5.91608	5.23315	4.99766	4.53259	4.3257	3.5519	3.79694	2.98696	2.57219	2.47196	2.47183	2.52365	2.18019	2.57486	2.46895	2.83437	2.42033	2.05468	1.64263
AT4G12420	protein_coding_gene	-	0.205986	0.255713	0.316564	0.305273	0.356016	0.371582	0.205986	0.297766	0.263023	0.205986	0.154589	0.234775	0.202769	0.360369	0.411907	0.257482	0.259067	0.154561	0.102993	0.0514965	0.154489	0.463496	1.13296	1.44159	1.49286	1.3896	1.28548	1.02956	0.874489	0.828212	1.08169	1.28968	1.46159	1.33895	1.72536	2.52333	3.23438	3.55553	2.75664	2.83298	3.35339	4.68258	4.68495	4.28886	4.02078	3.8097	3.95219
AT2G32060	protein_coding_gene	-	6.28257	6.95236	5.86864	5.14401	5.04424	4.53434	4.29721	4.23027	3.32216	2.70831	2.77377	2.00846	1.493	1.23559	0.978376	0.720951	0.515544	0.457394	0.566461	0.927042	1.4934	1.52065	2.01518	2.31163	2.52848	2.72557	3.09469	2.98595	3.04104	3.55178	3.54528	3.65128	3.49945	3.65489	3.4448	3.56361	3.60753	3.75035	3.863	4.0232	4.35567	4.5918	4.29927	4.53161	4.19313	4.33136	4.27683
AT1G65930	protein_coding_gene	+	0.617957	0.616188	0.360475	0.154489	0.098664	0.1141	0.309185	0.514965	0.464953	0.514965	0.411799	0.205986	0.256305	0.154489	0.102862	0.102993	0.0514965	0.154489	0.103045	0.411972	0.772447	1.33888	1.86066	1.85414	2.21315	2.26578	2.36893	2.56875	3.30253	3.54246	3.91265	4.11982	3.45033	2.7271	3.21494	3.56283	3.80201	4.07687	3.91837	3.39868	3.70774	2.88392	2.93479	2.98743	3.18793	3.96237	3.65908
AT5G35630	protein_coding_gene	+	0.205986	0.154489	0.154489	0.257748	0.205986	0.205987	0.154489	0.102993	0.205986	0.25748	0.257482	0.257483	0.154489	0.308979	0.308979	0.360475	0.677945	0.669454	0.823214	0.87544	0.746699	0.818358	0.977741	1.09816	1.33623	1.27761	1.74939	1.90439	2.00901	2.05934	1.96755	2.01146	1.80254	1.92826	2.44836	2.63042	3.39581	3.6562	3.45082	3.09203	2.98261	3.05515	3.35817	3.35542	2.67137	2.62454	2.31734
AT1G10760	protein_coding_gene	-	5.25264	3.70578	2.21621	1.33886	0.617688	0.566109	0.567891	0.715408	1.02993	1.03032	0.822559	0.622789	0.411966	0.411943	0.411954	0.617954	0.720957	0.875318	0.978438	0.926936	0.87544	0.308979	1.40414	2.67775	2.10616	3.13999	5.96641	6.20213	5.31269	3.55458	3.86223	2.83159	1.89664	2.05753	2.26723	1.95759	2.06413	2.52344	2.47092	2.26477	2.36884	2.11987	2.41638	1.64422	2.62623	3.0118	2.34834
AT1G20640	protein_coding_gene	+	0.463468	0.566461	0.462466	0.669454	0.669448	0.658347	0.669453	0.514493	0.463466	0.434678	0.514965	0.722736	0.823943	0.925456	0.926935	0.668681	0.669454	0.670447	0.672168	1.08302	1.75088	2.11267	2.52334	2.28694	2.21184	2.27022	2.47677	2.47184	1.7882	1.4934	2.06217	3.09504	4.28592	4.37772	3.991	4.42869	4.2336	4.16994	4.13639	4.2771	4.07383	3.50753	3.08175	2.88646	2.6716	2.26483	2.00322
AT1G07010	protein_coding_gene	+	7.56998	8.80429	9.46955	9.97154	10.4137	9.94127	8.52714	7.80286	6.72158	5.41375	4.96596	3.60569	2.41639	1.98652	1.28754	1.18442	1.2014	1.13266	1.60183	2.00938	2.65207	3.87174	4.22804	4.52612	4.84048	4.92882	4.27657	4.22267	4.24539	4.42013	4.32232	4.10993	4.53049	4.57949	4.9462	5.26193	5.22429	5.46169	5.7837	5.11127	4.37763	4.83889	4.62461	4.31612	3.90881	4.01645	3.81233
AT3G17650	protein_coding_gene	+	9.68133	9.83414	9.42373	7.99473	7.3491	6.91843	7.05033	5.62713	4.14865	2.69319	1.23612	1.03947	0.926938	0.612037	0.721606	0.721032	0.884299	1.33793	1.54642	2.00837	2.1371	2.37599	2.52232	2.52401	2.62696	2.5953	3.29477	3.65061	4.21919	4.3234	3.86647	4.30298	3.70307	4.31857	4.84888	4.95739	5.45211	5.67349	5.97014	5.19827	4.74217	4.27593	3.49625	3.87351	4.28639	3.60242	3.78357
AT5G63570	protein_coding_gene	+	4.48019	3.71075	3.65065	3.59715	3.60445	3.0948	2.17883	1.76773	0.926931	0.826687	0.720929	0.617857	0.721018	0.462425	0.411989	0.309039	0.257485	0.418004	0.463468	0.619718	1.08143	1.39295	2.31593	2.72931	2.67782	2.73225	2.54755	2.63014	1.84461	1.85377	2.83549	3.42832	4.12721	4.42847	4.80822	5.45731	4.91231	4.532	4.00479	3.81527	3.55246	2.99017	2.93563	2.732	2.99472	2.92874	2.78081
AT3G48880	protein_coding_gene	+	5.25264	5.81623	6.79358	7.41495	7.45734	6.34545	6.65942	5.80825	5.01662	5.12281	4.37844	4.23662	4.42541	4.22305	3.55407	2.8843	1.90717	1.18402	0.776211	0.669569	0.72095	1.13291	1.10362	1.23419	1.54511	1.8534	1.80284	2.11079	2.20408	2.20986	2.31958	2.31017	2.84226	3.14153	3.4991	3.63706	3.65836	3.14297	3.50516	2.9846	2.8838	2.78732	2.66369	2.00845	2.28554	1.78728	2.26324
AT4G02450	protein_coding_gene	-	1.54489	1.18402	1.33989	1.54498	1.33796	1.43691	1.73371	1.85106	1.80349	1.85395	1.2603	1.02857	1.13252	1.08469	1.08286	0.876727	0.720992	0.463723	0.514912	0.671223	1.28741	1.80262	1.96971	2.11135	2.3187	2.46161	2.57482	3.02926	3.49747	4.42869	5.13277	5.51038	5.56162	5.71477	5.70056	4.63468	4.17601	4.51739	4.22271	3.71745	3.61842	3.75924	3.78875	3.02376	3.19278	2.9758	2.98278
AT1G53050	protein_coding_gene	+	0.514965	0.617923	0.772445	0.823943	0.772413	0.978074	0.8752	0.927216	0.772506	0.463857	0.360483	0.360086	0.257448	0.257493	0.463835	0.360475	0.463468	0.926919	1.13528	1.39037	1.82812	2.08576	2.32685	2.93792	3.14208	3.14208	3.4834	3.86429	4.53854	6.13726	7.261	7.61581	7.18978	6.27242	6.12757	4.81886	3.64924	2.83151	3.14192	2.88384	2.78081	2.32279	2.26127	2.7329	2.78111	2.85694	2.66989
AT3G13410	protein_coding_gene	-	4.94366	5.71991	6.48111	6.54403	7.46377	8.80703	9.05631	8.63505	7.54097	6.26815	5.11024	6.09954	6.66351	6.40928	6.18723	4.35488	2.67164	1.48225	0.717608	0.308975	0.669454	0.932759	1.49397	1.64773	1.80093	1.80204	1.75148	1.80776	2.5577	2.98717	3.74946	4.53212	4.68618	4.12034	4.37578	3.94835	4.18704	3.84237	4.03835	3.58738	3.30266	2.48515	2.16343	1.65009	1.54489	1.70171	1.70034
AT5G04280	protein_coding_gene	+	0.772447	0.618358	0.822222	0.984476	0.728857	0.874099	0.760589	0.566461	0.709424	0.559749	0.746698	0.823943	0.623529	0.571835	0.31077	0.257482	0.308398	0.366517	0.878643	1.23911	1.98261	2.98282	3.4482	4.15055	4.07132	3.79639	3.66082	3.82179	4.02326	3.7166	3.36386	3.03506	3.26396	2.67735	2.10698	2.31734	2.05452	2.16262	2.21989	2.2624	2.31046	2.84016	2.62652	2.32217	1.95902	1.43594	1.33447
AT3G55480	protein_coding_gene	-	1.23591	1.4404	1.75469	1.64807	1.64882	1.79667	2.21364	2.52304	3.13059	3.15341	3.30162	3.14118	2.54976	3.32499	3.13393	2.93531	2.61646	1.33465	0.827736	0.875761	1.08143	1.59637	1.98879	2.31734	3.1518	4.78913	5.8706	5.56443	5.59824	5.25264	4.53316	4.12129	4.06822	3.71987	3.46212	2.62632	2.63804	2.64594	2.8323	3.03929	2.98131	2.11135	1.89804	2.31741	3.19278	2.74227	2.26116
AT1G07530	protein_coding_gene	-	1.13292	1.02944	0.823938	0.928042	0.826333	0.721464	0.513028	0.513205	0.511995	0.463498	0.410512	0.360473	0.458758	0.566489	0.463571	0.514968	0.362795	0.411953	0.411972	0.360475	0.823943	1.13324	1.64793	1.95511	2.2401	2.21592	2.1848	2.45927	2.47609	3.0899	3.40057	3.3378	3.92451	4.47996	5.32111	5.95078	5.91979	5.56097	5.35555	5.29907	5.3423	5.26368	4.9949	4.43922	4.63555	4.27531	3.91405
AT3G48580	protein_coding_gene	+	0.772447	0.873948	0.823497	0.829981	0.928131	1.06347	1.03145	0.875447	0.770962	0.613167	0.463568	0.41197	0.360475	0.516596	0.61795	0.823937	1.03935	1.13079	1.13295	1.28741	1.23591	1.13296	1.18341	1.3904	1.3734	1.2353	1.28294	1.33913	1.39029	1.44093	1.69938	1.54494	1.44191	1.54563	1.76068	1.71156	1.54726	1.53843	1.44549	1.28742	1.3904	1.49312	1.44192	1.47669	1.44032	1.54508	1.55571
AT5G61380	protein_coding_gene	+	0.514965	0.720824	0.669473	0.760362	0.669609	0.618697	0.566461	0.496546	0.411656	0.566461	0.669082	0.766692	0.87544	0.669454	0.566701	0.492761	0.308978	0.21807	0.463463	0.926483	1.28741	1.85417	2.21637	2.30965	2.50841	2.91002	3.75322	4.37151	4.4849	4.6432	4.3257	4.8444	5.36174	5.00414	4.29004	4.32844	4.47367	4.1186	3.7074	2.87231	3.45026	3.44733	3.53601	2.88467	2.6796	2.06122	1.9895
AT1G04780	protein_coding_gene	-	0.463468	0.514964	0.463468	0.309401	0.298195	0.308978	0.463468	0.514958	0.485794	0.463468	0.411972	0.360481	0.513787	0.411972	0.513428	0.514973	0.720947	0.82237	1.03164	1.85298	2.00836	2.44966	3.04275	2.67876	2.47767	2.47207	2.00258	2.31653	2.98819	3.6017	3.92733	3.96727	4.01672	5.07612	5.61149	5.92777	6.26312	5.77312	5.3112	4.89449	4.80949	4.82904	4.32447	4.53108	4.63468	3.85977	3.81271
AT1G02050	protein_coding_gene	-	3.08979	3.5012	2.8338	2.58068	2.72723	2.52273	2.21367	2.37062	2.00769	1.96244	2.06098	2.10964	1.957	1.53948	1.49042	1.5959	1.59635	1.7513	1.90623	1.54499	1.59639	1.79873	1.75091	1.90715	1.90559	2.00911	2.0618	2.03108	2.00821	1.94589	1.90765	2.20854	2.15557	2.0555	1.80216	2.16899	2.21433	2.26525	2.02703	2.11092	2.11135	2.11117	2.16285	2.41939	2.21577	2.58057	2.72933
AT3G02520	protein_coding_gene	-	1.08143	1.02949	0.879104	1.23588	1.13296	0.926935	1.08009	0.824015	0.823915	1.18442	0.978333	0.846311	1.03549	0.772447	0.87544	0.710042	0.407595	0.618379	0.772385	1.02993	1.3904	1.29484	1.6996	2.02146	2.16276	2.47492	2.53631	2.6191	2.89708	3.01886	3.15584	3.34306	3.65578	4.19871	4.44433	4.3772	4.41358	4.16786	4.10385	3.65597	3.29704	3.13692	3.34869	2.99068	3.25315	3.5015	3.65293
AT1G31870	protein_coding_gene	+	2.78081	2.82983	3.24404	4.53145	4.73981	4.29495	4.73882	4.53988	4.73431	5.56168	5.45822	5.49107	5.57942	6.4881	6.22618	5.05237	4.2073	2.52202	1.59828	1.13299	1.18442	1.33965	1.28741	1.95177	2.00836	2.23853	3.14128	3.50628	4.17121	4.27916	3.29577	2.72588	2.78081	2.82851	3.03829	3.01084	2.62632	2.57485	2.21435	1.94097	2.05986	2.11284	2.11135	2.36885	2.05986	1.28815	0.823943
AT4G33080	protein_coding_gene	+	0.411972	0.516375	0.669454	0.87544	0.815777	0.669552	0.463463	0.411972	0.328673	0.308979	0.411979	0.360475	0.514965	0.617958	0.669452	0.669454	0.514965	0.360475	0.360403	0.46373	0.978433	1.85773	2.15789	2.37027	2.54201	3.02631	4.38239	4.78883	5.56404	4.79276	5.29341	3.80149	3.77442	3.44838	3.59407	3.55326	2.57393	2.26415	2.63224	2.83192	2.9843	3.36022	3.4491	2.7294	1.99531	1.95365	2.00829
AT3G58460	protein_coding_gene	-	3.14128	2.88402	2.67809	1.91157	1.44352	1.37855	1.38279	1.75081	1.79961	1.77489	2.11136	2.11148	2.1628	2.16816	1.88802	1.80478	1.8014	2.10474	1.95787	2.00701	1.90537	1.28792	1.06803	0.669454	0.823303	1.51915	1.6473	1.39453	1.79532	2.21083	3.39877	3.61763	3.63666	3.18869	3.13221	2.80784	2.69025	2.47435	2.08719	1.75943	1.59639	2.15789	2.93408	2.8848	2.94306	2.49758	2.268
AT5G44250	protein_coding_gene	-	0.566461	0.361969	0.408246	0.415707	0.308968	0.411973	0.262833	0.205987	0.205986	0.154489	0.21116	0.102991	0.204186	0.205986	0.303773	0.514965	0.516159	0.514965	0.514841	0.463466	0.72095	1.08143	1.33898	1.4934	1.76577	1.59769	1.6479	1.39011	1.33894	1.43905	1.33891	1.49355	1.64756	1.90593	2.15992	2.1087	2.31712	2.51757	2.63231	2.67444	2.54182	3.13603	3.35119	3.44615	3.69718	3.7135	3.76061
AT3G20770	protein_coding_gene	-	1.4419	0.877275	0.617957	0.879155	0.877645	0.72229	1.13626	0.96168	0.799856	0.925509	0.355301	0.286247	0.340781	0.257453	0.360475	0.360489	0.257482	0.205986	1.21471e-10	6.52328e-07	0.154489	0.205986	0.309974	0.566461	0.616094	0.566461	0.514965	0.463468	0.623584	0.87544	0.87544	1.17064	1.23591	1.49195	1.85385	2.36884	2.92392	3.60767	3.75924	3.34346	2.9669	2.21435	1.90535	2.47183	2.36884	2.80044	3.20032
AT1G22040	protein_coding_gene	+	0.978433	0.824069	0.968177	1.23964	1.23808	1.33891	1.31522	1.29018	1.69534	1.80393	2.36348	3.17605	3.14319	3.05983	2.38962	1.40087	0.823104	0.504951	0.618278	0.461699	0.823943	1.59628	1.90648	2.21603	2.57315	2.83801	3.10046	3.01533	3.13249	3.4276	3.90359	4.43624	4.27306	4.77091	4.8406	4.5324	4.46664	3.9188	3.72922	3.5444	3.36086	3.18112	2.96791	3.18461	2.91827	3.08897	2.9647
AT2G03890	protein_coding_gene	+	0.308979	0.360475	0.361201	0.416098	0.514964	0.411254	0.565029	0.3604	0.356944	0.361253	0.283229	0.257587	0.158944	0.21151	0.140628	0.154489	0.154489	0.0992874	0.205984	0.259249	0.772447	1.02993	1.33878	1.7003	1.28699	1.4419	1.39062	1.49448	1.85232	1.90536	1.9524	2.72811	3.87106	4.9437	5.73227	5.25429	4.88805	4.32636	3.94866	4.025	4.42936	4.32634	4.57454	4.59122	4.16349	4.40553	4.68284
AT4G03250	protein_coding_gene	+	2.52333	3.03801	3.23775	3.50188	3.49482	4.2254	4.64866	5.43245	5.92815	5.89395	5.56757	4.44249	4.19176	3.28191	3.17133	3.07345	2.41118	2.31735	1.90238	1.39042	1.23591	1.02844	0.772451	0.926203	1.39079	1.54461	2.06031	3.16538	3.50357	3.96658	3.74257	3.44645	3.1848	3.27481	3.60838	3.2933	2.93664	2.84632	2.28478	1.75205	2.21443	2.31731	2.31737	2.13979	1.85849	1.90152	2.34907
AT3G46970	protein_coding_gene	-	1.85387	1.49326	1.08042	1.13344	1.02205	1.07178	1.08148	0.771888	0.925856	1.29818	1.29813	1.38687	1.37129	0.927015	0.806173	0.877461	0.669808	0.669453	0.728401	0.72259	1.3904	2.26823	2.96554	2.90896	4.01918	5.7676	6.64364	5.21911	4.39005	3.89801	3.45026	3.86223	4.10611	4.17414	3.96013	3.96523	3.13873	3.60325	3.4612	3.86325	3.08979	2.72425	2.52373	2.42169	1.55121	1.75088	2.26583
AT5G05100	protein_coding_gene	-	6.69454	5.14926	3.92076	3.08651	3.14885	3.3848	3.01672	2.5828	2.52328	2.34343	2.30706	2.62268	2.36851	2.26229	2.01164	1.54488	1.33564	0.823745	0.823896	0.720949	0.87544	0.92659	1.08129	1.23602	1.33891	1.54296	1.55399	1.75101	1.89335	1.73701	2.00463	1.85826	1.90025	1.6887	1.95242	2.14613	3.24528	3.52345	3.60487	3.99727	4.01653	3.96116	3.24564	3.12582	3.44789	3.19168	3.49503
AT2G34250	protein_coding_gene	+	3.19278	3.24915	3.18684	3.40936	3.75317	3.80579	3.46095	3.53138	3.24629	3.09081	2.8988	2.70061	2.21901	1.80567	1.48297	0.721003	0.875525	0.772425	0.669649	0.87543	0.72095	0.825075	1.13331	0.926971	1.08604	1.28654	1.39498	1.54827	1.52109	1.8868	2.37614	2.67796	3.19715	3.8634	3.67199	4.17231	4.3197	3.96059	3.60993	3.49768	3.24187	3.0394	3.19162	3.85937	3.83362	3.78141	3.70665
AT4G37830	protein_coding_gene	-	0.308979	0.412017	0.566389	0.669341	0.926939	0.926724	0.824116	0.772446	0.617992	0.875489	0.875145	0.875537	0.875462	0.77211	0.824023	0.77239	0.626448	0.464454	0.617934	0.669387	1.10717	1.28751	1.4419	1.37858	1.23579	1.23575	1.44403	1.38798	1.44018	1.28001	1.39609	1.3596	1.4419	1.54945	1.80881	2.04038	2.18788	2.41868	2.7798	2.73251	2.88256	3.21988	3.43689	3.35541	3.19278	3.3413	3.45976
AT5G55230	protein_coding_gene	+	0.463468	0.257404	0.567464	0.566005	0.772443	1.03019	0.769103	0.773134	0.514972	0.308979	0.205987	0.308971	0.308979	0.520878	0.594192	0.514971	0.566375	0.305012	0.352818	0.412079	0.411972	1.08008	1.38595	1.90805	2.00836	2.00836	2.16258	2.65572	2.78081	2.8294	3.02778	3.30688	3.24428	3.7585	3.46975	3.24424	2.57482	2.17545	2.26577	2.52205	2.62632	2.62883	3.09431	3.0915	3.29577	3.08613	3.26752
AT1G19110	protein_coding_gene	+	1.02993	0.772384	1.02966	0.823942	0.9353	1.18451	0.876335	0.926938	0.875694	0.62263	0.772075	0.72095	0.463468	0.417214	0.463504	0.640075	0.823943	0.765416	0.618065	0.667849	1.69938	2.67866	3.34732	3.91581	4.42834	5.63022	5.81808	5.97623	5.0467	4.58357	5.13298	5.76454	6.63931	5.99926	5.13715	3.70651	3.36182	3.29408	2.7833	2.93532	2.45939	2.26289	1.65709	2.26584	2.41242	2.63055	2.00328
AT1G26550	protein_coding_gene	+	3.34727	3.96159	4.69006	6.02317	7.60685	8.56977	10.346	11.4915	11.7981	12.8617	13.5558	13.3816	13.2247	13.0476	10.93	9.05513	6.76517	3.90595	2.06019	0.875789	0.566461	0.879887	1.08727	1.33779	1.65184	2.11317	1.90537	1.95687	2.2256	2.47183	2.52801	2.77768	2.98679	3.65684	4.07561	3.88702	3.87995	4.01305	4.17121	3.30348	3.0912	3.01215	3.26936	3.28966	3.14128	3.08582	3.03867
AT1G72740	protein_coding_gene	-	3.55326	3.08932	2.78246	2.79108	2.47191	2.21507	1.90656	1.57476	1.03033	0.87544	0.824341	0.715582	0.823943	0.823943	0.66907	0.514925	0.411972	0.360477	0.308926	0.412098	0.695202	0.97375	1.74253	2.7245	3.19317	3.55383	3.96523	3.81657	4.32248	4.01931	4.22074	4.59068	4.53169	3.97195	4.10892	4.19812	3.90965	3.75703	3.24428	2.53491	2.54443	2.36791	2.21531	2.47214	2.47183	2.07065	1.94173
AT4G40050	protein_coding_gene	-	0.463468	0.772659	0.514503	0.514698	0.620122	0.514912	0.772447	0.721347	0.819537	0.772539	0.566461	0.719499	0.464438	0.566462	0.72095	0.619649	0.566454	0.463463	0.467208	0.773941	1.13292	1.49332	1.79676	2.42439	2.41925	2.16301	2.32169	1.69128	2.52541	3.19252	3.24439	4.63448	5.07181	4.89793	5.13626	4.37834	4.01696	4.07326	4.41485	4.58669	4.83375	4.44041	3.9103	3.81995	3.03884	2.98191	2.93375
AT2G01690	protein_coding_gene	-	0.411972	0.411972	0.463472	0.463487	0.464048	0.41217	0.411964	0.463468	0.360475	0.360128	0.360475	0.257482	0.154574	0.257475	0.154489	0.205986	0.308937	0.154494	0.205986	0.205995	0.257482	0.772447	1.75465	2.73459	2.83699	2.86477	4.26829	5.65327	5.18071	4.33746	2.97661	2.47275	2.11167	2.31183	2.42535	2.27986	2.57384	2.36418	2.16069	2.21581	1.4934	1.80128	1.79711	1.80236	2.30671	2.52045	2.60231
AT5G56030	protein_coding_gene	+	1.64789	2.16108	2.37614	2.22011	2.1629	1.86492	1.47291	1.44232	1.44171	1.39119	1.26166	1.44587	1.18434	1.28662	1.3904	1.07776	1.13067	1.13319	1.09208	1.49514	2.34309	2.61577	4.22068	5.64326	6.48794	7.22821	6.53732	6.32824	5.71621	5.20198	4.57157	4.84137	4.61999	4.27704	4.71532	3.91373	4.27594	4.58667	4.23034	4.01637	3.61166	3.04207	2.37243	2.07563	1.34467	0.974788	0.875427
AT1G08010	protein_coding_gene	-	0.463468	0.360475	0.36048	0.205986	0.359895	0.514961	0.61794	0.823943	0.722128	0.617968	0.463468	0.360864	0.553282	0.66945	0.669454	0.566102	0.46996	0.308998	0.312791	0.671301	0.823943	1.03201	1.23593	1.33665	1.23596	1.33766	1.44044	1.44197	1.80693	2.67504	3.00747	2.98652	3.08978	3.47892	3.24372	2.74096	3.67474	4.0166	4.54818	4.79091	5.20114	5.19845	4.58031	4.73551	4.535	4.12726	3.39728
AT4G34100	protein_coding_gene	+	3.03829	3.7064	4.01647	3.54229	3.55637	2.93991	2.92167	2.93037	3.02717	3.86092	3.57809	3.54077	3.11495	1.95462	1.44208	0.926394	0.560136	0.256867	0.411891	0.72055	0.823943	1.13259	1.33865	1.89127	1.64651	1.90601	2.2566	2.77663	3.65555	4.4322	5.55627	4.97419	4.25233	4.428	3.70792	3.97182	3.06238	3.20773	2.51774	2.41913	2.82252	3.30117	3.49555	2.62639	2.46266	2.56419	2.98432
AT1G78690	protein_coding_gene	+	2.8323	2.57506	2.57627	2.57534	2.16285	1.85401	1.78475	1.59627	1.62811	1.60256	1.31417	1.18452	1.11316	0.841548	0.978673	1.03572	0.926936	1.02994	0.771713	1.02988	2.16285	2.51815	3.4815	3.96475	3.86044	3.5539	3.44465	3.96291	3.79863	3.80896	4.22271	4.94643	4.63536	4.52828	4.17799	3.63578	3.18819	2.79082	2.31709	2.41593	2.52333	2.4233	2.57697	2.61367	2.36895	2.29807	2.01746
AT3G59020	protein_coding_gene	-	0.87544	0.721024	0.718232	0.976871	0.832433	0.975672	1.03437	0.724426	0.875988	0.825767	0.722337	0.561389	0.359597	0.204523	0.205986	0.423065	0.725391	0.720948	0.982078	1.07968	1.28741	2.989	3.03485	2.67233	3.68839	5.04879	4.98053	4.01863	3.7389	2.67693	2.06713	2.32057	2.36884	2.21889	2.00737	1.64684	1.56094	2.26876	1.75118	1.80415	1.76329	1.90255	1.95734	2.69733	1.95687	1.75091	1.08113
AT5G60920	protein_coding_gene	-	0.566461	0.564967	0.511173	0.566562	0.617957	0.725951	0.52883	0.566189	0.514965	0.360475	0.360475	0.0742154	0.463161	0.51497	0.669437	0.761333	0.36109	0.418031	0.51497	0.617957	0.926936	1.54638	1.691	1.90537	1.77465	1.37958	1.04382	1.08142	1.49483	1.95769	2.40984	2.72943	2.7003	3.52092	3.46905	3.04112	3.50716	3.24336	3.91347	4.11278	4.34947	4.47834	3.84212	3.76183	3.14592	2.31688	2.52346
AT3G43300	protein_coding_gene	-	0.566461	0.309007	0.46347	0.463468	0.300467	0.308884	0.205975	0.257482	0.467862	0.617958	0.566475	0.772422	0.592723	0.463448	0.463468	0.20674	0.463383	0.821381	0.978423	1.64776	2.16285	2.2131	3.1682	2.51736	2.98736	2.21769	1.84489	2.11141	2.73517	1.69973	2.27371	2.61725	2.20984	1.79708	2.88404	1.48505	1.3095	2.42047	2.21455	1.5897	0.926955	1.79845	1.95426	1.97497	2.16289	1.85212	1.88899
AT4G25670	protein_coding_gene	-	0.72095	0.669456	0.514234	0.669454	0.712462	0.514956	0.566461	0.514964	0.790562	0.87544	1.23591	1.54454	1.28921	1.38892	1.08141	0.880646	0.773027	0.824936	0.724744	0.719456	1.00418	1.02996	1.18373	1.39874	1.28744	1.30317	1.18453	1.18443	1.07673	1.38595	1.44328	1.75751	1.79684	1.85115	1.94944	2.16285	2.39459	2.73311	3.0272	3.65648	3.73803	3.66339	3.96626	3.85026	3.56137	3.20613	3.14483
AT1G22700	protein_coding_gene	-	2.67782	2.52318	2.16279	1.33918	1.28623	0.983037	0.720949	0.77272	0.392255	0.514965	0.411945	0.463092	0.495271	0.411972	0.514965	0.411964	0.463313	0.566461	0.617957	0.72095	0.978433	1.02835	1.07673	1.4697	1.4934	1.64805	1.38008	1.46663	1.4419	1.598	1.33892	1.23594	1.08189	1.68815	1.85387	1.99466	2.44416	2.88639	2.98776	3.08665	3.1587	3.59396	3.71669	3.3461	3.55541	3.8885	3.80476
AT3G53180	protein_coding_gene	+	7.2095	7.87743	8.70185	9.30189	9.18766	8.28592	7.05532	5.74309	5.28869	4.6634	4.58283	3.58249	2.72793	1.8418	1.13653	1.39576	1.39322	1.5449	1.85858	1.85227	2.36884	4.11337	4.53199	4.2386	4.58318	5.30145	5.04279	5.71042	5.14965	4.93419	3.86222	2.67284	2.26584	1.85752	2.1887	2.2688	2.42033	2.41957	3.03869	2.31244	2.11135	2.67921	2.57634	2.04571	1.69938	2.37492	2.27238
AT5G21040	protein_coding_gene	-	6.74604	7.9306	8.81593	9.01321	8.22698	7.71866	6.34492	5.16409	3.84317	2.26589	1.33373	0.92744	0.719638	0.978433	0.993065	1.1329	1.08158	0.772447	0.716884	0.463468	0.463468	0.360475	0.411972	0.360475	0.87544	0.926936	1.18442	1.18442	1.4934	1.33891	1.75088	2.11135	3.08979	3.86223	4.3772	4.53169	4.84067	4.48019	4.17121	3.65625	3.81074	3.55326	3.24428	3.45026	3.70774	3.34727	3.45026
AT1G08540	protein_coding_gene	+	3.29577	3.09108	3.08859	3.19257	3.25473	3.09105	3.38417	3.04239	3.02705	2.99958	2.55046	2.25076	2.0201	1.79691	1.59499	1.1907	1.18442	0.977466	0.981871	1.08129	0.978433	1.23739	1.28659	1.66462	1.4412	1.69938	1.7484	2.67919	3.70871	3.89721	4.39767	4.5318	4.53568	4.90318	4.43992	4.32607	3.8423	3.54815	3.90126	3.50331	3.05798	2.72443	2.72938	2.88301	2.47162	3.09138	2.85866
AT5G02960	protein_coding_gene	-	7.62148	7.31488	7.15785	6.1303	4.53311	3.2941	2.6654	1.84459	2.00751	2.16169	1.90537	1.69453	1.64886	1.39043	1.11918	1.29295	0.824039	0.823944	0.823905	0.617957	1.02993	1.03231	0.979318	1.08127	1.03003	1.08143	0.978539	0.876767	0.646681	0.751576	0.773399	0.811832	1.02992	1.23926	1.80379	1.90537	2.11089	1.95584	2.11125	2.12672	1.91641	2.04227	2.35088	2.52161	2.73162	2.96166	3.08898
AT1G61210	protein_coding_gene	+	0.566461	0.514965	0.364463	0.259466	0.308979	0.463666	0.72119	0.712466	0.720958	0.97819	0.926563	1.19467	1.28738	1.13137	1.08143	0.920595	0.72096	0.670449	0.669454	0.876939	1.33891	2.4207	2.77775	3.29379	3.55475	5.81361	7.27327	6.38231	3.94509	2.68947	2.42105	2.62607	2.05222	2.3173	2.35987	2.52333	1.56735	2.21306	2.5762	2.25649	2.42383	2.26567	1.54019	1.23591	1.63939	1.4261	1.44185
AT1G75990	protein_coding_gene	-	0.87544	0.515456	0.618563	0.667882	0.723115	0.771664	0.669213	0.617929	1.02303	1.18342	1.44056	1.54492	1.08459	0.870374	0.619339	0.566461	0.617954	0.930848	1.13292	1.5449	2.00836	2.00836	1.90598	1.89565	1.69955	1.79868	2.11481	2.90487	3.45395	3.86408	4.50587	4.57136	4.49283	4.27671	4.13938	4.77298	4.52566	4.5753	4.84009	4.73968	4.01672	3.552	2.67733	2.36699	2.21881	1.94723	1.80166
AT2G40830	protein_coding_gene	+	0.823943	0.875442	0.664202	0.514965	0.470316	0.517711	0.425838	0.87529	1.02696	1.0251	0.978432	0.56667	0.514959	0.51497	0.772428	1.23326	1.18671	1.23584	1.08143	0.824711	1.4419	1.75054	1.95552	2.17406	2.32261	2.31893	2.10759	2.13599	2.57495	3.09131	3.29113	3.88947	4.79018	4.74819	4.78964	4.48106	4.26783	3.66657	3.34686	2.9926	2.47177	2.46445	2.54598	2.42084	2.78322	2.98438	3.25572
AT5G28770	protein_coding_gene	-	0.154489	0.205986	0.205986	0.102995	0.0514964	0.0515927	0.205986	0.309258	0.308979	0.257376	0.154489	0.102993	0.102993	0.154491	0.102993	0.205627	0.205986	0.205986	0.205988	0.308979	0.669454	0.817666	1.49352	1.85993	1.80232	2.06068	2.11169	2.16092	1.91136	1.75568	1.64291	1.59795	1.44187	1.3394	1.19403	1.18291	1.13292	1.28696	1.79886	1.89387	2.05986	2.42364	2.58095	2.86695	2.83833	2.88405	3.03625
AT5G38510	protein_coding_gene	-	3.14128	2.16246	0.822332	0.97759	0.823629	0.875536	0.617959	0.469448	0.463965	0.566407	0.514963	0.457695	0.669369	0.514908	0.669437	0.618163	0.467927	0.513321	0.514981	0.720672	1.18442	1.74304	2.10798	2.96986	3.48932	3.82414	3.55468	3.35259	3.86374	3.86339	4.2624	5.10917	4.64112	4.364	4.21671	3.45308	3.65581	3.6563	3.40251	2.94011	2.7264	2.85953	2.95052	3.14267	3.24949	2.93529	2.57402
AT2G47960	protein_coding_gene	+	5.92209	5.35373	4.06964	3.35059	2.73204	1.91648	1.27097	0.824911	0.62347	0.880267	1.0505	1.18326	1.59281	1.48787	1.572	1.28865	0.876964	0.82397	0.669494	1.34382	1.64789	2.04759	2.88613	2.72225	2.31749	1.70142	1.34415	2.26419	3.44457	4.91976	6.12602	6.49081	7.82371	7.5464	7.35695	5.8775	5.25187	3.91499	3.70145	3.88309	3.51717	3.30059	2.77757	2.67675	2.81984	2.57544	2.96794
AT1G61580	protein_coding_gene	-	1.85387	2.20801	3.59958	3.4009	3.61327	3.82654	3.05366	3.08662	2.41605	1.91119	1.33852	0.82936	0.720867	0.566191	0.566769	0.52107	0.463468	0.566569	0.616477	0.667684	1.18442	1.59639	2.26584	2.67782	3.03829	2.72931	2.8323	2.62632	2.62632	2.78081	2.78081	2.72931	3.03829	3.08979	2.57482	3.34727	3.24428	3.03829	2.62632	2.9353	2.36884	2.26584	2.52333	2.52333	2.57482	2.31734	2.26584
AT3G56050	protein_coding_gene	-	1.13292	1.33878	1.28991	1.07761	1.03422	0.721786	0.875879	1.0909	0.823859	0.875682	0.643706	0.406579	0.618065	0.669056	0.965335	0.875414	0.566461	0.513393	0.410578	0.514535	0.566461	0.875068	0.72095	0.669468	0.669454	0.72095	0.823943	1.33882	1.4419	1.90019	2.36884	1.95649	2.26584	2.26399	2.52333	3.16396	3.70774	3.45064	3.24428	2.70914	2.16285	2.68339	2.67782	2.59546	2.62632	2.57911	3.24428
AT1G63830	protein_coding_gene	+	7.46699	6.1302	4.5312	3.80956	2.90039	1.70016	1.03376	0.826469	0.875838	0.749711	0.823943	0.82265	0.669447	0.566481	0.566461	0.617957	0.514815	0.766405	0.617228	0.463468	0.514965	0.662843	1.03391	1.64825	1.85904	2.21305	2.47183	2.52302	2.07897	2.37429	2.57355	2.93509	3.39877	3.81254	3.76285	3.88186	3.86233	3.8086	3.91373	3.91269	3.97938	3.39236	3.29922	2.52868	2.67782	2.56961	2.67791
AT2G27950	protein_coding_gene	-	0.566461	0.364013	0.463468	0.611915	0.567127	0.72095	0.566461	0.789185	0.875333	0.617957	0.617958	0.308977	0.205986	0.15421	0.257482	0.308979	0.360231	0.721058	0.82394	0.875962	1.4934	2.2666	2.83232	2.01123	1.95914	2.63096	3.65512	3.76143	4.07199	3.65602	2.62834	2.99082	3.05324	2.98147	2.62776	3.08458	3.19619	3.19263	2.67941	2.33434	2.31361	2.30338	2.01562	1.95556	1.64225	1.95677	2.31243
AT1G33420	protein_coding_gene	-	1.23591	1.18399	1.02903	0.733027	0.566448	0.463109	0.41204	0.258962	0.310465	0.257871	0.205988	0.313104	0.359298	0.360475	0.41197	0.509963	0.567621	0.978482	0.97872	1.33841	2.36884	2.78952	3.47789	4.66598	5.57062	5.71565	5.45862	4.83161	5.19968	4.47877	4.41392	4.14961	3.65625	3.92037	3.44837	3.81602	3.70008	3.17967	2.42033	2.4258	2.80627	2.93256	3.55404	3.65505	2.98679	2.99148	2.31788
AT3G20920	protein_coding_gene	-	2.47183	1.44176	1.33446	1.08184	0.824625	0.769713	0.523763	0.464032	0.463468	0.566554	0.462074	0.416612	0.411972	0.51469	0.669454	0.56146	0.515544	0.463579	0.360475	0.463468	0.72095	0.730459	0.921774	1.33401	1.59639	1.69804	1.96151	1.9565	2.26584	2.83712	3.13683	3.70876	3.60475	3.98689	4.15854	3.76067	3.55326	3.71304	3.56574	3.03848	2.8838	2.78083	2.62769	2.36602	1.95687	1.86499	1.56983
AT1G53240	protein_coding_gene	-	6.59155	7.00501	6.9479	7.70979	7.71836	7.06632	6.57776	4.97883	4.19443	4.08753	3.59054	3.08927	1.9532	1.13985	0.593597	0.514965	0.570613	0.35677	0.359765	0.514935	0.669454	1.13115	1.39032	1.44096	1.6076	1.80765	1.79405	2.05539	2.36795	2.63679	2.57482	2.73551	2.78106	2.83451	3.08495	4.01379	4.21903	4.38324	4.76738	4.78716	4.27421	4.27417	3.72047	4.6156	4.07015	4.17988	3.76379
AT5G16540	protein_coding_gene	+	1.80238	1.59626	1.28714	0.875518	0.669477	0.566849	0.521211	0.601222	0.618984	0.772531	0.617956	0.595257	0.690221	0.620044	0.824329	0.772443	0.618056	0.462626	0.360299	0.566459	1.02993	1.54614	1.69745	1.95562	2.62628	2.57249	2.52869	2.56882	2.67926	2.78004	2.07607	2.11487	2.41946	2.2155	2.42417	2.61773	2.9392	3.39999	3.76721	4.17268	4.31307	4.84453	4.98575	5.2177	5.38189	5.08853	5.40377
AT3G52880	protein_coding_gene	-	0.823943	0.721085	0.669496	0.4635	0.51616	0.825283	0.772345	0.824329	0.719443	0.566368	0.566462	0.565982	0.572019	0.617021	0.463468	0.411874	0.459009	0.463889	0.826666	0.87548	1.3904	2.11101	2.52229	2.46804	2.31345	2.10845	2.00849	2.20796	2.29362	2.88463	3.24383	3.63674	3.31735	3.82846	3.64532	3.14158	3.03681	2.26675	2.41865	2.63171	2.3664	2.97595	3.14049	2.98615	2.98809	2.41134	2.67761
AT4G28990	protein_coding_gene	+	1.75088	1.75135	1.75078	1.85582	1.90046	1.64477	1.40065	1.28458	1.0311	1.08106	1.0302	0.823839	0.720928	0.61849	0.617717	0.566556	0.884203	0.926935	0.875512	0.928432	1.10717	1.74133	2.0022	2.68236	3.14651	3.30181	3.58118	3.50282	3.79538	4.19447	4.54536	4.84576	5.03787	5.25395	5.30506	4.58294	4.17072	4.4154	3.86704	3.80985	3.62001	3.60382	3.56818	2.98687	3.28007	3.04316	3.08944
AT1G54340	protein_coding_gene	+	0.669454	0.515198	0.305186	0.360476	0.411952	0.566461	0.734816	0.720949	0.566489	0.617957	0.771439	0.823839	0.946637	0.871621	0.681022	0.97924	0.969941	0.928478	1.43814	1.39019	2.08561	2.83511	2.62416	2.7874	2.85056	3.07805	3.95306	4.01657	4.62388	4.31568	4.11972	3.89909	3.72476	3.24575	3.17736	3.55077	2.92555	2.7285	2.24214	2.42137	2.42033	2.05994	2.00735	1.95779	2.21437	2.6497	2.42037
AT1G12920	protein_coding_gene	-	1.4934	1.59602	1.3389	1.23519	1.23592	1.03248	1.08477	1.08145	0.977255	1.0251	0.973259	0.720923	0.670832	0.514971	0.511623	0.619437	0.770368	1.18441	1.44285	1.2871	1.4934	1.24701	1.18407	1.17342	1.3904	1.5886	1.66569	1.96298	2.42033	2.6765	3.09115	3.65292	4.01672	4.52167	4.8307	4.90284	5.30413	5.09051	5.03843	4.84382	4.89216	5.09725	5.00137	5.44426	5.35563	4.83905	4.7003
AT5G62130	protein_coding_gene	-	1.02993	0.772447	0.617958	0.309821	0.411972	0.360475	0.463482	0.617957	0.824063	1.18442	1.1329	1.0299	0.926582	0.726472	0.670254	0.617972	0.412081	0.253777	0.308777	0.619252	1.23591	1.97557	2.72838	3.80885	4.42111	5.51156	5.98689	5.63895	5.07217	4.3265	3.99327	4.63428	5.45668	5.40541	5.70781	4.94366	4.07362	3.6069	2.53911	2.52336	3.06796	3.91246	5.14793	5.00018	4.89126	4.27825	3.1873
AT4G39160	protein_coding_gene	+	3.39877	3.91386	4.16907	4.47469	5.20394	5.04508	4.87024	4.46036	3.58929	3.39821	2.98629	2.5233	2.01811	1.5113	1.50725	1.4419	1.28304	0.875409	0.820156	0.771497	1.23591	1.84095	1.90668	1.85719	2.99122	4.59391	5.97832	5.87181	4.84027	4.73615	4.91027	5.51387	4.34145	3.24502	2.47185	2.44245	2.57674	2.88719	3.03847	2.26284	1.69918	1.38842	2.16481	2.20984	2.08615	1.85221	2.27816
AT3G07050	protein_coding_gene	-	5.20114	6.23094	7.10685	7.36198	7.86778	7.93679	7.86594	7.83358	7.39842	6.21883	5.96261	5.17249	4.28968	3.51649	2.10533	1.79629	1.2773	1.18442	1.38971	1.9584	3.08979	4.79187	5.93378	6.78494	7.43301	6.67565	7.26246	7.96401	7.71446	7.95535	7.00772	7.05216	6.80832	6.75407	6.43432	5.96375	5.41094	4.68672	4.15716	3.7581	3.52886	3.39304	3.55346	2.93049	2.93962	3.2954	3.8628
AT2G36990	protein_coding_gene	-	1.13292	1.23437	2.35446	4.89626	6.3776	8.71201	10.6405	11.2771	12.5146	12.9901	12.9887	13.4651	12.7773	12.8003	11.2336	9.42826	7.66824	4.87476	3.45426	1.84823	1.18442	1.33877	1.44178	1.59573	1.5985	1.54502	1.80253	2.01144	2.31435	3.24899	3.35086	3.45012	3.6111	3.23448	3.34737	3.14034	3.14057	3.03844	2.98358	3.13596	2.86804	2.71722	2.36989	2.36983	2.2194	1.90472	1.97457
AT4G02260	protein_coding_gene	+	4.48019	4.68283	3.91021	3.10044	2.52749	2.23749	1.70469	0.976953	0.823943	0.355599	0.257854	0.360156	0.31452	0.308979	0.30949	0.360648	0.35928	0.513395	0.669185	0.823918	1.23591	1.80358	1.18777	0.774978	1.98347	2.93366	3.3303	4.0684	3.91325	3.75926	3.64186	3.03829	2.61097	2.79606	2.15984	1.6222	2.10966	2.62612	2.73218	2.52252	2.42205	1.8779	2.16263	3.07872	3.08589	1.59358	2.06613
AT5G44100	protein_coding_gene	-	1.4419	0.823353	0.205256	0	0.258785	0.56146	1.02986	1.33811	1.44051	1.18986	0.824043	0.567154	0.205588	0.154461	0.154489	0.154489	0.360389	0.463355	0.411972	0.772046	0.978433	1.28774	1.75092	1.80238	1.79711	2.42606	2.37377	2.1356	2.06484	1.64701	2.18295	2.78195	4.14201	4.53288	4.34859	3.73467	2.74459	3.44942	3.29614	3.27894	2.93105	2.36784	2.3702	2.11416	2.05834	2.262	2.26494
AT3G53270	protein_coding_gene	-	0.514965	0.411964	0.721143	0.875553	0.925741	1.02974	0.721331	0.720671	0.720951	0.66985	1.08146	1.18465	1.1337	1.0814	0.720922	0.46325	0.308399	0.467174	0.621778	0.978436	1.4419	2.3492	2.93316	3.55903	4.02583	3.36843	3.59749	3.8764	4.05872	4.27484	4.38209	3.66206	3.4187	3.70453	3.58	3.86223	3.40567	2.31731	1.77097	1.75429	1.48595	1.49112	1.99513	1.95835	1.90537	1.9625	1.38993
AT5G55100	protein_coding_gene	-	0.514965	0.516024	0.566456	0.872	0.875438	1.08285	1.02993	0.726475	0.567948	0.35894	0.411972	0.41739	0.566461	0.926522	0.920251	1.24201	1.18384	0.824109	0.825948	0.770809	1.08143	1.74202	1.69844	2.36783	2.31744	3.06778	3.7584	3.85999	4.49461	5.0662	5.51012	5.35557	4.49035	4.3359	3.66461	3.81074	2.87598	2.57707	1.80079	1.78683	2.05986	2.80571	3.24607	3.29493	2.83385	3.0251	2.72985
AT1G64440	protein_coding_gene	+	1.23591	1.54482	1.59161	1.59672	1.6909	1.8003	1.91918	1.85799	2.028	1.63612	1.2871	1.0814	0.926959	0.744736	0.824183	0.716015	0.5128	0.720848	0.72095	1.03107	2.00836	2.52355	2.72258	3.54265	3.65609	3.80828	3.60469	2.80677	2.53086	1.88898	2.21711	2.42031	2.37562	2.21443	1.92738	1.89962	2.21487	2.10985	1.80237	1.67926	1.33868	1.64799	2.11167	2.73401	2.32895	2.17618	2.45809
AT1G53510	protein_coding_gene	-	0.617957	0.72095	0.721481	0.914852	0.772291	0.566461	0.410923	0.445446	0.516449	0.619409	0.72095	0.513513	0.462291	0.307936	0.309043	0.46481	0.669454	0.772449	0.823194	0.978451	1.08143	1.65531	2.01305	2.3199	2.34374	2.52542	2.72587	3.91584	3.85954	5.04523	4.9798	5.36072	4.41969	4.94887	5.66478	6.35997	6.57677	6.20617	5.30414	4.99208	4.89216	4.28178	3.44299	2.8328	2.34221	2.26547	1.80171
AT4G37880	protein_coding_gene	+	0.308979	0.205986	0.154561	0.154489	0.0520764	0.154489	0.205746	0.308978	0.518181	0.411972	0.36565	0.308981	0.20193	0.257482	0.509991	0.616601	0.669454	0.728361	0.419365	0.669857	0.669454	0.764792	0.7669	0.875254	0.927551	0.823882	1.08436	1.13586	1.18586	1.13397	1.27668	1.54494	1.70507	2.05011	2.3141	2.79061	3.19106	3.23873	3.14031	2.57196	2.78689	2.73408	2.57505	2.63362	3.17332	3.56768	3.33742
AT5G59880	protein_coding_gene	+	0.772447	0.875156	0.772447	1.13304	1.44186	1.23738	1.37612	1.37349	1.18399	1.13437	0.953085	1.26464	1.04534	0.97739	1.08143	0.463435	0.40564	0.308979	0.255477	0.360477	0.566461	0.759717	1.02847	1.28507	1.34294	1.59656	1.80228	1.85387	1.85396	2.12361	1.96276	2.36704	2.33679	2.5834	2.52298	2.82919	2.86606	2.83226	2.37189	2.47259	2.25164	2.26434	2.06556	1.95688	1.91416	1.95686	1.97855
AT5G59710	protein_coding_gene	+	0.72095	0.72095	0.723607	0.818435	0.919603	1.13258	1.13964	0.943394	0.687746	0.544118	0.659098	0.66946	0.72095	0.807205	0.616535	0.617954	0.514965	0.257483	0.308978	0.619559	1.13292	1.80237	2.74864	2.49596	3.20134	4.02133	4.73074	5.20107	5.72094	4.84312	4.84249	4.27432	3.86102	2.93298	2.88372	2.69955	2.78433	2.84433	3.31083	3.49273	3.96608	3.40261	2.83218	2.05516	2.03251	2.31803	2.42348
AT2G47700	protein_coding_gene	-	6.38556	5.30777	4.73796	4.01399	3.55933	3.86102	3.86127	3.5112	3.39449	3.45507	3.2444	3.18194	2.47474	1.95417	1.4948	1.23591	0.97863	0.873419	0.875454	0.566461	0.87544	0.72095	0.66918	0.726132	0.926936	0.87543	1.54489	2.00821	2.40358	2.49896	2.78147	2.54467	3.03829	3.03775	3.04602	3.34353	3.65278	3.40489	3.70774	4.15976	5.00274	4.89234	5.03287	4.89104	4.78917	4.43723	4.2288
AT5G66120	protein_coding_gene	-	5.30413	5.72144	5.91112	6.4954	6.79557	7.96256	8.69557	9.44917	9.73199	8.79813	8.70496	7.553	6.54257	6.35038	4.92405	3.48866	2.88176	1.62119	1.08512	1.23606	1.28741	1.9048	2.11133	2.78088	2.73284	2.78718	2.88686	3.19645	3.14757	3.59088	3.90552	4.06744	4.16632	4.00675	3.7128	3.55409	3.75626	3.76446	3.50479	3.49907	3.65836	3.09633	3.07123	3.39518	3.14303	3.49961	3.44485
AT2G32230	protein_coding_gene	-	4.68618	3.80809	3.92366	3.39717	3.09258	3.28967	2.78161	2.57284	2.42071	2.29269	2.05911	1.9105	1.54607	1.39036	1.30355	1.23016	1.13307	0.976981	0.983343	1.18448	1.95687	2.52269	2.88412	3.16663	3.47464	3.29921	3.7244	4.11431	4.58337	4.99251	5.56263	5.18852	5.14491	5.04798	4.37813	4.56766	4.32066	3.96525	3.65996	3.88275	3.45261	3.19326	2.98281	3.08913	3.1987	2.98551	3.14262
AT1G79970	protein_coding_gene	+	0.72095	0.873671	1.02988	1.28701	1.18445	1.28737	1.22205	0.721993	0.715479	0.690937	0.643706	0.669454	0.673847	0.41348	0.411972	0.463468	0.464669	0.669435	0.616955	0.928537	0.978433	1.28514	1.64788	1.95457	2.16075	2.11078	2.21279	2.17322	1.86422	2.07552	2.15897	2.42055	2.57482	2.65531	2.56874	2.78081	2.61285	2.64741	2.59161	2.98769	3.0911	3.42014	3.75978	4.22846	4.19891	4.46597	4.74494
AT5G04550	protein_coding_gene	-	0	0.154489	0.257482	0.308979	0.308979	0.154489	0.0514968	0	0.205986	0.358786	0.515336	0.566807	0.411972	0.362243	0.205602	0.268589	0.465762	0.411972	0.772443	0.770678	0.823943	1.13292	1.07805	1.28739	1.33889	1.23577	1.16507	1.28779	1.42748	1.7602	2.22346	2.67576	3.19084	3.91065	4.12317	4.78917	5.25517	5.15523	5.65764	5.13355	4.1038	4.46798	3.69907	3.55495	3.55332	2.6276	3.13553
AT1G45976	protein_coding_gene	+	0.87544	1.02993	0.978433	0.978433	1.03441	0.720921	0.617959	0.617883	0.514907	0.463649	0.617927	0.669558	0.720997	0.720821	0.617976	0.411972	0.360474	0.360475	0.514965	0.617957	0.823943	0.823968	0.926936	1.17818	1.23591	1.44745	1.4419	1.69975	1.69938	1.80789	2.05986	2.22088	2.16285	2.64619	3.08979	3.98576	4.48019	4.53169	4.84067	4.89233	4.78917	4.74761	4.63468	4.63397	4.3257	3.9344	4.17121
AT1G56340	protein_coding_gene	-	4.53169	4.27465	3.52827	3.28629	2.7328	2.39658	2.05425	2.08052	1.90381	1.59066	1.87496	1.43743	1.08153	0.840284	0.241049	0.25749	0.41196	0.714832	0.875455	1.54634	2.52333	3.0377	3.19618	3.03846	2.81999	2.35965	2.68713	3.04228	2.96347	3.39733	3.33645	3.65562	4.28539	4.28152	4.68638	4.68618	4.38001	4.53155	4.0636	3.35472	3.0531	2.94632	3.26459	3.24511	3.55324	3.45287	2.83031
AT5G16620	protein_coding_gene	+	1.54489	1.23593	1.28761	0.822431	0.720653	0.979666	1.38503	1.95693	2.36169	2.26436	2.11517	1.69447	1.24292	1.60193	1.24276	1.18723	1.2851	0.82024	0.975685	1.2874	1.75088	2.98667	3.39639	3.70663	3.44723	3.03746	3.64982	4.27301	5.85194	6.55804	6.79352	5.75875	4.59436	3.23217	2.93528	2.63952	1.90458	2.07324	2.06545	1.90516	1.65039	2.00852	2.66536	2.52446	2.36369	2.44882	2.32672
AT4G05330	protein_coding_gene	-	0.257482	0.154497	0.154489	0.20969	0.257482	0.308979	0.205986	0.154491	0.102964	0.154489	0.154489	0.411972	0.411994	0.309054	0.408629	0.308978	0.360475	0.411941	0.618961	0.617976	0.926936	1.18649	1.60184	1.59607	2.05769	2.63524	3.12088	4.1675	4.84468	4.87311	4.34285	4.32585	3.91125	3.76107	3.05214	3.29577	2.89005	2.87488	2.6396	2.52497	2.47605	2.31665	2.16193	2.05844	1.97994	1.77268	1.59445
AT4G24190	protein_coding_gene	-	1.75088	1.44321	0.835341	0.617958	0.573753	0.926943	1.03003	1.23586	1.6492	1.69396	1.54479	1.44185	1.23464	1.03422	0.772447	0.721047	0.566615	0.475286	0.728536	1.08432	1.69938	2.73029	3.44019	3.55643	4.17508	4.53459	4.88476	4.94866	4.53458	4.20831	3.35377	3.24619	3.19804	3.2638	2.67887	2.47183	2.20881	2.0596	2.31786	2.11174	2.05913	1.85604	2.26822	3.24125	3.1413	2.55302	2.42233
AT5G42940	protein_coding_gene	-	0.102993	0.154489	0.154489	0.154489	0.205985	0.154489	0.200636	0.308889	0.61678	0.617957	0.597384	0.514995	0.310464	0.360475	0.501099	0.514981	0.523454	0.564475	0.72084	0.823943	0.87544	1.36089	1.54465	1.64789	1.68359	1.34639	1.69938	2.21385	3.96483	3.96523	3.97595	3.35224	3.19278	3.29303	3.19804	2.72931	2.12988	2.1143	2.9353	2.87285	2.78159	2.62632	2.76434	2.94106	2.47183	2.53495	2.51987
AT5G25350	protein_coding_gene	-	0.205986	0.102993	0.102993	0	0.102993	0.205986	0.205986	0.257589	0.308949	0.257482	0.463468	0.514625	0.566484	0.824	0.72095	0.618099	0.409807	0.257444	0.204983	0.360441	0.617957	0.926936	1.4933	1.64789	1.85409	2.42614	2.62238	3.03779	3.55475	3.39833	3.96745	4.33854	4.73931	4.78891	4.2159	4.11972	3.65529	3.86221	4.52197	4.75719	5.09319	5.47459	4.84748	4.5317	4.43035	4.18553	4.2228
AT5G14170	protein_coding_gene	-	1.18442	1.28737	1.28197	1.49494	1.18503	1.08421	1.29811	1.45849	1.44159	1.33515	1.23591	0.981913	0.823943	0.668685	0.411972	0.310266	0.360795	0.51867	0.566	0.875455	0.87544	1.13462	1.28778	1.70138	2.00311	2.17664	2.52074	2.73066	2.88569	2.87603	2.99169	3.14361	3.8994	4.03729	4.32385	4.3197	4.52964	3.95599	4.02203	3.70769	3.51168	3.0427	3.0425	2.72465	2.69365	2.94158	2.81048
AT5G43850	protein_coding_gene	-	0.514965	0.463468	0.308979	0.366525	0.308883	0.257482	0.31043	0.257462	0.257651	0.464508	0.410558	0.412014	0.411972	0.256292	0.257482	0.309205	0.463514	0.360475	0.667113	0.823828	0.978433	1.33938	1.59639	1.48758	1.38595	1.85377	1.7005	1.81477	2.26281	2.85483	3.1469	3.19489	3.5585	3.60803	3.13529	3.27347	3.30142	3.09076	2.88562	2.5751	2.8323	2.21964	2.16278	2.15094	2.42275	2.56482	2.64462
AT3G53920	protein_coding_gene	-	0.669454	0.618065	0.72401	0.863547	0.720928	1.08107	1.44396	2.04304	2.72825	3.44289	4.52268	4.84845	5.89072	6.19717	5.15711	4.52695	2.87578	1.49347	1.02993	0.616996	0.643706	1.96331	2.47202	2.67782	2.78433	2.41153	2.05986	2.69936	2.76578	3.03829	3.39235	3.80506	3.70774	4.21844	4.6876	5.56162	5.39062	4.68816	4.3772	3.51239	3.39544	3.39877	2.87683	2.42638	2.78081	2.88621	2.67805
AT1G24300	protein_coding_gene	-	0.360475	0.360475	0.360475	0.257482	0.102994	0.308979	0.308979	0.308979	0.205984	0.0514965	0.0514964	0.102993	0.142381	0.257376	0.360859	0.563752	1.01174	1.18294	1.70081	1.90583	1.90537	1.6525	2.10511	2.65	3.29166	4.09293	3.0094	2.00777	1.9568	1.28492	1.33892	1.90612	2.36884	3.45013	3.25	2.28195	2.31471	2.23649	2.77913	2.50297	2.43255	3.08972	2.67185	2.47502	2.36884	2.47229	2.16447
AT5G21990	protein_coding_gene	+	0.87544	1.02986	1.07585	0.926931	0.901467	0.721769	0.731651	0.663929	0.625542	0.624234	0.462082	0.622784	0.72095	0.714375	0.619391	0.519966	0.257482	0.463362	0.669382	0.667623	0.823943	0.613346	0.823642	1.08144	1.37829	1.33843	1.79736	2.62653	3.24492	4.42492	4.68859	5.40632	5.6676	7.12181	7.36368	6.63393	5.76383	4.23806	3.75875	3.59994	3.39872	2.36263	2.98777	3.19583	3.6055	3.80256	2.94869
AT3G28690	protein_coding_gene	+	0.772447	0.463466	0.462744	0.30898	0.257488	0.205986	0.154472	0.205986	0.205978	0.15449	0.154489	0.0514965	0.0514965	0.0514946	0.102993	0.154489	0.154489	0.148624	0.514965	0.77344	1.08143	1.64725	1.44282	1.54189	1.80403	1.9057	2.46925	2.57341	2.78918	3.29617	3.70537	3.7244	4.01947	3.71026	3.03806	3.72273	3.5458	3.86938	3.84859	3.92996	3.65625	3.76029	3.87248	3.76416	3.6562	3.55323	3.19453
AT2G46340	protein_coding_gene	-	2.21435	1.33813	0.97743	0.927192	0.924547	0.771729	0.927768	1.0341	0.978433	1.1337	0.875539	0.612152	0.617959	0.772444	0.772447	0.720948	0.566374	0.411965	0.677025	0.977998	1.18442	1.77828	2.27406	2.47183	2.378	2.56966	3.03829	4.1582	4.34006	5.20114	5.23088	4.37796	4.22271	4.55891	3.40007	2.67782	3.24614	3.93463	2.78081	3.29424	3.45026	3.86223	3.76454	3.37573	2.9353	2.78007	2.50576
AT1G77770	protein_coding_gene	-	3.86223	3.91221	4.12256	4.22523	4.43289	4.18744	3.59587	3.20322	2.5754	1.74218	1.23648	0.825587	0.411972	0.463463	0.309744	0.308623	0.514958	0.566348	1.02968	1.64671	1.80238	2.13347	2.8841	2.72663	2.83232	2.72408	3.08166	3.03902	2.67822	2.83136	3.03954	3.55271	3.65691	4.03265	3.96494	4.63102	4.69038	4.15651	4.11575	4.07544	3.94881	3.41004	3.25623	2.98684	3.07218	3.397	3.29025
AT5G46630	protein_coding_gene	+	1.23591	0.721058	0.461279	0.360475	0.360475	0.362496	0.360475	0.257482	0.308979	0.305445	0.514964	0.463468	0.411972	0.27422	0.102975	0.308983	0.368959	0.662419	0.617963	0.514896	0.849691	0.875466	1.0313	1.07556	1.13282	1.28369	1.86018	2.83167	3.18888	4.01585	4.43177	4.21891	3.95413	3.2389	2.52366	2.11135	2.47183	2.26593	2.16819	1.96191	1.88956	2.22877	2.52751	2.98474	2.72478	2.41993	2.0605
AT1G11430	protein_coding_gene	+	3.70774	4.63569	5.19424	5.77059	6.212	6.51483	6.58878	7.02195	8.24625	8.85096	8.88928	7.88289	7.55732	7.48227	6.90286	6.64456	4.66966	2.31087	1.17796	0.772046	0.823943	0.823132	1.39061	1.80234	1.85435	1.85387	1.90625	2.36934	2.22264	2.42406	2.37564	2.47089	2.52684	2.36689	2.46313	2.92571	3.34425	3.55637	4.02138	4.33312	4.75767	4.28436	3.79801	3.47442	2.83829	2.62176	1.95598
AT2G43210	protein_coding_gene	+	2.31734	2.47172	2.78074	2.57682	2.21218	1.90568	1.18325	1.74946	2.0402	2.20893	2.62745	2.05625	1.62814	1.65178	1.13279	1.13158	1.39032	1.19453	1.34174	1.34163	1.67363	2.03614	2.57084	3.32688	3.86538	4.89366	5.08343	4.9371	4.92556	4.27381	3.83134	3.81165	2.94391	2.83369	2.36886	1.90536	2.26873	2.26653	2.69284	3.23896	3.03829	2.67339	2.35647	2.01973	2.21435	2.27172	1.90726
AT3G25020	protein_coding_gene	-	0.514965	0.465237	0.308979	0.308978	0.154489	0.154489	0.154489	0.102993	0.154461	0.154489	0.262657	0.463468	0.61798	0.669459	0.921586	0.822603	0.772448	0.930631	0.87398	1.23631	1.80238	2.57447	2.52138	2.21531	1.64792	0.512976	0	0.243297	0.72165	1.02935	1.33891	1.29268	0.875412	0.462821	0.149198	0	0.0277775	0.256965	0.463185	1.02993	1.74974	1.95689	2.17518	1.95821	1.39075	1.18294	1.0288
AT3G63150	protein_coding_gene	-	5.09815	3.91096	2.73923	1.79882	1.23365	0.893529	1.03041	0.978434	0.926867	1.13292	0.97769	1.0299	1.23602	0.87544	0.617957	0.619451	0.463468	0.772863	1.13298	1.39017	1.77663	2.44159	2.61341	2.98679	2.42053	2.8644	3.19278	4.87981	5.02809	5.61311	5.83084	6.31575	5.61311	5.00779	3.91751	3.70774	3.60389	3.20326	3.08979	2.62545	2.95633	3.08979	2.70901	2.38427	2.42033	2.57123	2.79702
AT3G25800	protein_coding_gene	-	0.823943	0.926927	1.0853	1.64185	1.75096	2.26875	2.57471	2.47046	2.70835	2.51713	1.95676	1.41339	0.908391	0.516438	0.411972	0.414732	0.420617	0.308962	0.875709	0.978433	1.00418	1.01247	0.775805	1.07863	1.39347	2.36884	3.19717	3.90476	4.16906	4.52269	5.20114	4.75366	4.127	3.24402	2.41338	2.67782	2.5515	2.47151	2.38651	1.95571	1.64789	2.03669	2.26584	2.26621	2.08797	1.54489	1.49458
AT5G26751	protein_coding_gene	-	0.514965	0.614969	0.772715	0.669033	0.613499	0.719842	0.566461	0.516008	0.417513	0.280196	0.257483	0.257482	0.205986	0.263007	0.402072	0.566461	0.514965	0.40825	0.403317	0.257482	0.463468	0.515758	0.361343	0.566453	0.669078	0.926936	0.926498	0.825345	0.618043	0.823411	1.28373	2.62533	4.26632	5.14989	5.77155	5.87451	5.3326	4.84118	4.43907	4.01558	3.91373	4.01414	3.60694	3.60786	3.49651	2.98719	2.52846
AT4G14880	protein_coding_gene	-	1.18442	1.4926	1.39471	1.59791	1.85268	1.90538	2.1625	2.24778	2.05509	2.05995	1.85411	1.20773	1.03443	0.772377	0.514965	0.566461	0.514965	0.411969	0.669443	0.566461	0.617957	0.82041	0.978297	1.02993	1.40198	1.69497	1.9016	2.11228	2.77937	2.67881	3.14429	3.18951	3.30807	2.9917	3.06789	3.40909	3.39814	3.25791	3.40401	3.39922	3.02702	3.40403	3.44962	3.58696	3.42235	3.75805	3.74885
AT3G24020	protein_coding_gene	+	4.01672	4.11772	3.91218	4.01868	4.06842	3.61029	3.67225	3.07373	2.71994	2.21248	1.69354	1.03923	0.513787	0.515244	0.363434	0.463665	0.823945	0.875766	1.13315	1.13292	0.823943	0.878796	0.926451	1.08415	0.926937	1.10578	1.13463	1.2321	1.23441	1.3708	1.54489	1.58244	1.4934	1.59598	1.65736	1.98341	2.06174	2.1628	2.16047	2.20119	2.00836	2.10696	2.14591	2.10272	2.22035	2.31734	2.26582
AT3G51270	protein_coding_gene	+	1.54489	1.80237	1.64716	1.74989	2.00796	1.74722	1.59639	1.44295	1.3398	1.18838	0.772446	0.717575	0.463471	0.720391	1.14668	1.39184	1.23591	1.18464	1.12847	1.03017	1.95687	2.66446	3.72388	4.11577	5.40555	6.02648	5.37943	4.9438	3.75588	3.17316	2.8156	3.34582	3.50147	3.70016	3.71092	3.24428	2.75147	2.42753	2.67781	3.04001	2.98843	3.14204	2.87301	2.83541	2.13537	2.0239	1.28865
AT1G25682	protein_coding_gene	-	0	0	0	0	0	0	0	0.102993	0.102993	0.154489	0.154489	0.0514965	0.0514965	0.0514936	0.205986	0.203027	0.463468	0.411973	0.463464	0.774636	0.926936	1.18414	1.47941	1.5949	1.65202	1.42862	1.33902	1.64824	1.74426	1.71253	2.82961	3.34043	3.66221	3.77073	4.06814	3.34363	3.42029	3.19372	2.95342	2.68382	2.42033	2.55848	2.2154	2.26434	2.05844	2.16209	1.69557
AT5G11170	protein_coding_gene	+	2.72931	2.16259	1.90872	1.90465	1.79702	2.17415	2.44447	2.12773	1.96352	2.36697	2.14227	2.16967	2.31891	1.80394	1.3904	1.17627	0.874988	0.978438	0.976977	1.0304	1.18442	0.875735	0.617957	0.308979	0.82272	1.60384	2.57482	3.96572	4.15403	3.39877	2.44681	2.11707	2.05986	1.99113	1.84467	1.90537	1.65038	2.12203	2.31734	2.54122	2.51559	2.78081	2.20976	1.13297	0.617957	0.72096	1.07495
AT3G62260	protein_coding_gene	-	0.463468	0.205952	0.202193	0.205987	0.205984	0.360475	0.462701	0.772553	0.868725	0.823943	0.805869	0.567662	0.417849	0.512008	0.559385	0.617222	0.673912	0.772077	1.39268	1.91041	2.21435	2.67713	2.9726	3.32301	4.22465	4.48659	4.94642	5.04362	5.31991	4.27136	4.99545	5.27951	5.1615	5.40783	6.67565	6.82364	6.15333	5.76903	5.66425	4.98807	3.83187	3.44386	3.49788	3.59471	3.20997	3.50132	3.75855
AT5G20720	protein_coding_gene	+	3.50176	3.40503	3.49883	3.75402	3.35696	3.33094	2.79213	1.76751	1.49192	1.00254	0.77386	0.727813	0.772439	0.82142	0.72095	0.561471	0.720973	0.773435	1.13346	1.33891	1.67363	2.00819	2.57208	2.63196	2.79234	2.93075	3.0372	3.26493	3.48236	3.1251	3.76523	4.01686	4.15623	4.27997	4.06394	4.10899	3.80896	3.85953	4.12878	4.22076	4.26799	4.64158	4.48304	4.27684	3.71148	3.33252	3.25018
AT2G26280	protein_coding_gene	-	1.13292	1.03344	0.823896	0.617957	0.514879	0.411972	0.552742	0.412073	0.411972	0.514965	0.432538	0.411886	0.36016	0.514965	0.518315	0.463468	0.566616	0.461926	0.668444	0.772447	1.13292	1.23591	1.70023	1.76252	1.72267	1.5919	1.56484	1.73614	2.26583	2.68149	3.16429	3.58183	4.01107	5.1136	5.35742	5.66461	4.78443	4.0092	3.29278	2.82887	3.43965	3.7555	4.53062	3.54775	3.50477	3.29719	3.40694
AT4G17530	protein_coding_gene	-	4.73767	4.27868	4.81901	5.15573	5.92121	6.22483	5.97883	7.26003	7.42082	8.25312	8.34243	7.01598	5.93293	4.32086	3.24696	2.16236	1.53706	1.08047	0.926741	0.877102	0.926936	1.07972	1.18224	1.49145	1.38569	1.44193	1.49339	1.64517	1.77903	1.59806	2.11194	2.52197	2.64559	2.6771	3.09996	3.24635	3.0856	3.03304	3.1791	3.19264	3.03929	2.94039	2.93649	2.72119	2.73411	2.67286	2.31695
AT4G30160	protein_coding_gene	+	0.0514965	0.0514965	0.0514965	0.0514965	0.0514994	0.154489	0.205986	0.205986	0.514965	0.463572	0.463468	0.463468	0.257482	0.205966	0.360475	0.360475	0.205985	0.41089	0.512907	0.72095	1.28741	1.4419	1.4419	2.00836	1.33891	1.4934	2.98679	3.14128	3.70774	3.29577	2.47183	1.85387	2.05986	2.42033	2.42033	2.42033	1.64789	1.90537	2.62632	2.98679	1.85387	2.26584	2.78081	1.4419	1.3904	2.16285	2.00836
AT3G42790	protein_coding_gene	-	0.205986	0.205986	0.154489	0.0514774	0.154501	0.205986	0.154489	0.154518	0.0514733	1.71325e-26	9.4672e-29	0.0513922	0.154887	0.257482	0.308978	0.360571	0.308659	0.205978	0.411972	0.463468	0.566461	0.622257	0.876741	0.976733	1.13163	1.23591	1.37654	1.39034	1.29158	1.41941	1.49344	1.54362	1.64792	1.90537	2.15877	1.9969	2.22903	2.38371	2.83504	3.07721	2.77144	3.09484	3.01238	3.25258	3.13766	3.08707	2.78048
AT5G13650	protein_coding_gene	+	1.95687	2.21436	2.00915	1.48219	1.80229	1.78894	1.85387	1.73189	1.49337	1.41515	1.39041	1.44234	1.18442	0.927992	0.990863	0.926677	1.02995	0.977578	0.872378	1.02994	1.28741	2.22019	2.32074	1.63702	1.49377	2.36394	4.10688	5.45988	5.27455	4.57961	4.37971	4.54671	4.4159	3.61144	2.57328	2.75746	3.55038	2.83142	2.56554	2.27192	2.67715	2.67786	3.29885	2.88647	2.67866	2.00554	1.89192
AT1G75310	protein_coding_gene	+	0.72095	0.566452	0.308979	0.411972	0.568632	0.7211	0.77388	0.669454	0.407568	0.154732	0.461982	0.463468	0.566752	0.772502	0.720849	0.77427	1.02972	1.13263	1.59634	2.37147	2.47183	2.98613	2.89507	3.45026	4.12163	3.4344	3.50176	3.85234	3.51252	3.29577	3.50702	3.03861	2.98679	2.62931	2.15154	2.11135	2.06134	1.88944	1.80238	1.85016	2.0108	2.05986	1.96082	1.59892	1.33891	1.42767	1.45409
AT3G51880	protein_coding_gene	-	3.91373	3.86522	3.39952	3.29558	3.30006	2.93661	3.18804	2.59172	2.7816	2.47	1.85425	1.55004	0.875437	0.515242	0.205602	0.154489	0.102999	0.0514965	5.1519e-13	0.0550345	0.308979	0.514965	0.566427	0.823943	0.979902	0.978434	1.02993	1.08143	1.1329	1.13292	1.03002	1.49418	1.18442	1.13292	0.926065	0.772447	1.01308	1.20219	1.64789	2.21435	2.83238	3.24428	3.54662	3.40503	3.45026	3.17483	2.93938
AT1G29940	protein_coding_gene	-	0.72095	0.616541	0.514965	0.360541	0.618043	0.77266	1.13943	1.49335	1.3388	1.21154	1.08797	0.926985	0.895134	1.01469	0.977542	0.873499	0.815454	0.617968	0.570908	1.44352	3.11554	6.97774	6.10051	7.05693	8.22685	6.73569	4.9035	3.44854	2.67876	2.41007	2.52333	2.68228	2.16576	2.88518	2.57367	1.77673	2.21844	1.64927	2.05524	1.74368	1.64789	2.16285	2.3637	2.17311	1.89781	1.8026	2.00856
AT3G09200	protein_coding_gene	-	4.17121	3.8124	2.93644	2.12111	1.95666	1.89509	1.957	1.89567	2.38651	2.18546	2.04815	1.95908	1.41974	1.33819	1.18862	1.23424	1.02856	0.979117	0.772106	1.03045	1.31316	1.5448	1.79708	2.12208	2.21202	2.40401	2.49549	2.6247	2.57482	2.47526	2.68668	2.52646	3.0229	3.45389	3.8587	4.06822	4.32571	4.64071	4.26552	4.37216	4.2325	4.69959	4.57932	4.79607	4.49067	3.9131	3.33759
AT5G41520	protein_coding_gene	-	1.4419	1.44162	1.12721	1.39039	1.54939	1.8935	2.11484	2.4216	2.47357	3.21068	3.2386	2.99196	2.98529	1.90985	1.74772	1.23029	1.08143	1.13289	0.921665	1.08143	1.28741	1.40199	1.74092	2.31215	2.8055	2.98546	3.8114	4.00721	4.13073	4.37887	4.48193	4.73057	5.26462	5.6404	4.99536	5.02288	5.10507	5.40763	5.28062	4.91615	4.99516	4.77732	4.78575	4.83738	5.62577	5.25343	4.99197
AT5G17770	protein_coding_gene	-	2.47183	2.83164	2.42433	2.26459	1.89578	1.7001	1.90202	1.90726	1.77044	1.50267	1.33715	1.08555	1.13261	1.01924	0.774249	0.921892	0.721106	0.823913	0.87567	0.772476	1.59639	1.802	2.00834	2.11598	2.32293	2.48182	2.47211	2.83288	3.02412	2.88089	2.72632	3.12459	3.16539	3.24989	4.06669	4.88586	5.14875	5.55454	5.41668	4.79391	3.66625	3.2645	3.03068	2.83362	2.82699	2.10843	2.42274
AT5G04590	protein_coding_gene	+	1.13292	1.18453	1.28869	1.18442	0.977953	0.72095	0.504936	0.669449	0.566461	0.669456	0.514965	0.360483	0.308663	0.463857	0.463468	0.463468	0.718718	0.625107	0.978308	1.59637	1.69938	2.42291	2.36957	2.42306	2.79435	2.57482	2.42033	2.52143	2.39881	2.56347	3.17341	3.30684	3.86223	3.43698	3.25923	3.08331	3.36601	3.39483	3.70774	3.98005	3.39661	3.71446	3.86128	3.96363	4.11972	3.55081	3.35434
AT1G16025	protein_coding_gene	+	1.02993	0.875449	0.919357	1.33863	1.69987	1.90546	2.09097	1.85429	1.69355	1.58546	1.32854	1.36016	1.36814	1.40924	1.24015	1.22615	1.43237	1.28	1.44158	1.80418	2.57482	2.73433	2.72894	2.67812	2.90683	2.93485	3.07761	3.19309	3.143	3.08976	3.09437	3.13244	3.13733	3.20025	3.34925	3.32155	3.35213	3.28654	3.28612	3.28774	3.25779	2.98375	3.03817	2.93601	3.0325	3.02675	2.88559
AT1G45000	protein_coding_gene	+	0.308979	0.410483	0.514961	0.411972	0.411972	0.265214	0.102993	0.0514965	0.257482	0.355642	0.360475	0.411972	0.463468	0.308982	0.514965	0.566461	0.463514	0.617704	0.514235	0.720479	1.02993	1.04104	1.23868	1.02497	0.823943	1.28741	2.07961	2.72846	3.81074	4.43846	4.22308	3.81283	3.34727	2.72574	2.8634	2.88267	2.98679	2.57409	2.6226	2.67475	2.8323	2.58118	2.41987	2.62347	2.72931	2.52316	2.36923
AT3G04090	protein_coding_gene	-	0.823943	0.720859	0.669349	0.720949	0.72095	0.721028	0.514964	0.257484	0.205986	0.0514965	0.0511249	0.153037	0.154489	0.154489	0.257722	0.307558	0.463468	0.669228	0.823253	1.08151	1.75088	1.95417	2.88406	3.1531	3.39186	3.39921	3.39044	3.44728	2.98382	2.73439	3.03986	2.93412	3.29789	3.6058	3.63322	3.91373	4.39771	4.47728	4.2116	3.34353	3.415	2.91322	2.73835	2.52276	2.26648	2.05723	1.9553
AT4G09150	protein_coding_gene	+	0.257482	0.360582	0.464469	0.565891	0.825115	0.72095	0.717852	0.721801	0.513508	0.411972	0.308607	0.205986	0.307494	0.257482	0.206013	0.320086	0.207181	0.261188	0.411958	0.564692	0.772447	0.720851	1.33186	1.80356	2.268	2.60301	3.61944	4.68051	5.60305	5.15227	4.17517	4.18018	4.60632	5.07963	4.19554	2.93835	2.94467	2.47174	3.24226	3.29221	2.98679	2.83178	1.75351	1.23668	1.33924	2.0611	1.92366
AT2G40840	protein_coding_gene	+	2.26584	2.62707	2.62306	2.62644	2.42029	2.26242	2.15577	2.3107	2.11191	1.80721	1.66847	1.55137	1.85388	1.74796	1.85581	1.80698	1.28736	1.47516	1.28832	0.976931	1.4419	1.59591	2.85106	4.02575	4.69102	6.54129	7.2604	5.61106	3.96815	3.45634	3.64166	3.80908	4.15687	4.0428	3.29304	3.08979	2.74086	2.72235	2.72846	2.11308	2.06089	2.36884	2.51829	2.31495	2.10959	1.70024	1.49338
AT3G22220	protein_coding_gene	-	3.55326	3.50167	2.57708	1.96036	1.53928	1.23933	1.18298	0.824243	0.72095	0.435521	0.464856	0.669454	0.725337	0.60348	0.718649	0.526811	0.514971	0.4112	0.464184	0.873652	1.05568	2.0371	2.99216	3.55366	3.61281	3.06453	2.1076	2.31267	2.99212	3.08204	4.33215	5.45762	5.9756	6.16457	5.91944	5.993	5.46501	5.00253	4.61663	3.91447	3.23786	2.94115	2.73042	2.80459	2.9353	2.78423	2.44019
AT2G07050	protein_coding_gene	+	0.205986	0.308979	0.360475	0.263524	0.154489	0.0514965	6.18931e-08	0.0514965	0.154489	0.310431	0.411972	0.411972	0.308979	0.153446	0.103057	0.102993	0.102982	0.308979	0.466168	0.565953	1.23591	2.27651	3.19152	3.13871	3.03829	3.64054	3.44638	2.77078	2.36884	1.70433	1.70634	1.95662	1.85387	1.89867	1.62213	1.2882	2.05986	2.5237	2.31225	2.24315	2.21435	1.59782	1.55044	1.33067	2.11135	2.78736	2.36532
AT2G29080	protein_coding_gene	-	0.411972	0.411972	0.360494	0.257482	0.463291	0.566461	0.721053	0.978434	0.926948	0.669454	0.463369	0.154487	0.0514966	0.0525396	0.154472	0.257482	0.368793	0.56604	0.617963	0.566461	0.489216	0.772356	1.0246	1.44567	1.59604	1.70118	1.75052	2.21157	3.43536	4.89338	6.06418	6.54711	6.47312	6.3007	5.51266	5.66332	5.53232	5.33014	4.86966	3.75836	3.08849	2.46509	2.87208	3.43993	3.58861	3.34539	2.67916
AT3G49601	protein_coding_gene	-	3.86223	3.04193	2.73476	2.52401	2.01685	1.39541	1.18403	1.38965	1.7497	1.75088	1.80233	1.44314	1.20529	1.64797	1.4422	1.54489	1.33056	0.823911	0.617949	0.720537	1.18442	1.44191	1.60118	1.64789	1.48867	1.23562	1.42954	1.75323	2.32089	2.72811	3.34727	3.74916	3.93962	3.60229	4.00624	3.75596	4.38406	4.42365	4.94814	4.67861	4.63468	4.00145	3.60661	3.50616	3.13344	3.17684	3.35632
AT5G47010	protein_coding_gene	+	0.463468	0.463468	0.518776	0.464266	0.36167	0.308979	0.205986	0.205589	0.307096	0.308979	0.308979	0.257829	0.153326	0.257483	0.424431	0.566461	0.619149	0.822727	1.59259	2.67723	3.70774	5.40826	7.73057	8.69046	8.68814	6.4149	7.31209	5.80806	3.4443	2.95774	2.32334	2.46798	2.62632	3.34875	2.5762	2.11062	2.42914	2.11142	1.90416	2.33949	2.50386	3.6073	2.32681	1.64794	2.52333	2.36822	1.74625
AT3G43590	protein_coding_gene	+	0.360475	0.36084	0.514254	0.514965	0.360475	0.358073	0.308083	0.450624	0.721181	0.767036	0.82533	0.641329	0.360184	0.570349	0.412075	0.411972	0.514964	0.205986	0.205986	0.514966	0.514965	0.82158	0.974434	1.03027	1.33921	1.38976	1.59821	1.72293	1.84178	2.05936	2.74105	3.65764	3.99235	4.78159	4.68354	4.11495	4.24673	3.64804	3.70872	3.19545	2.87741	2.60829	2.15809	1.85379	1.70417	1.8021	1.64782
AT3G59540	protein_coding_gene	-	5.97359	6.43888	5.9786	6.42796	6.91101	6.23537	6.99639	6.8867	7.93126	8.39557	8.44286	8.96245	8.08162	7.10302	5.72254	3.81375	1.95461	0.926023	0.66938	0.516734	0.978433	1.1352	1.33891	1.39283	1.44004	1.57016	1.64802	1.98262	2.26751	2.41537	2.36938	2.50147	2.58008	2.78202	2.83199	3.08314	3.55533	3.75864	3.78074	3.91373	3.84816	3.96777	3.75899	3.66804	3.72701	3.55284	3.01933
AT1G17720	protein_coding_gene	-	4.3257	3.81305	3.9687	3.69646	3.29039	2.82802	1.59664	1.22724	0.928112	0.617957	0.617588	0.617957	0.514993	0.411971	0.411962	0.463827	0.463448	0.674503	0.669477	0.514857	0.617957	1.03491	1.33891	1.18023	1.85387	2.66259	3.18761	3.50654	3.60475	3.20287	3.68261	3.28656	2.26584	1.96892	2.08561	2.88097	2.8323	2.57907	1.85392	1.52953	1.75088	1.93862	2.64689	2.36479	1.80238	1.64783	1.59788
AT1G73060	protein_coding_gene	+	7.41549	8.60208	10.1947	9.20387	10.263	10.3539	10.1467	11.2876	11.3766	11.6619	11.3643	10.1753	8.08468	5.85888	3.68386	2.31195	1.28323	0.928622	0.823138	0.719456	0.87544	1.54607	1.85536	2.30866	2.719	3.04337	3.03321	3.19042	3.1391	3.23277	3.03829	3.86811	4.89072	5.41516	6.12432	7.99797	8.17577	8.03249	7.84064	7.47089	5.51012	4.47954	4.1958	3.60865	3.50044	4.10943	4.05457
AT2G43560	protein_coding_gene	-	4.53169	4.27431	3.92161	3.29795	2.87635	2.35449	1.75062	1.74761	1.56129	1.203	1.2874	1.28743	1.05813	1.1368	1.24127	0.926943	0.810995	0.617966	0.356749	0.56823	0.823943	0.924028	1.08024	1.28434	1.28725	1.60127	1.6981	1.70175	1.91574	2.008	2.47053	2.72942	2.61726	3.04125	3.04033	3.65887	3.6551	3.87531	3.86166	4.22401	4.63346	4.76924	4.48042	4.78826	4.38396	4.12276	3.76659
AT1G17360	protein_coding_gene	+	0.205986	0.257356	0.257482	0.308984	0.360475	0.258222	0.308977	0.308971	0.360498	0.547288	0.619346	0.670021	0.772475	0.906551	0.823048	1.02858	1.71221	3.04914	4.01911	4.53162	4.68618	4.5046	4.5317	5.35354	4.73907	3.62538	2.93411	3.15554	4.22744	4.54632	4.65232	4.39047	4.07271	3.59171	2.94075	2.52739	1.90651	2.26136	2.67081	1.95553	1.79905	1.2343	1.9001	2.32152	2.48178	2.7257	2.57521
AT2G30170	protein_coding_gene	-	0.617957	0.875411	0.669463	0.621663	0.566459	0.308979	0.308979	0.202091	0.463486	0.617957	0.617957	0.514966	0.254176	0.206014	0.360859	0.412025	0.517509	0.720932	0.720755	1.13304	1.54489	1.85531	1.85433	2.35958	2.47	2.31727	2.4728	2.21245	2.718	2.94577	2.67968	3.35392	3.0021	3.08981	3.44945	2.98679	2.54545	2.6794	2.35866	2.67984	2.32113	2.25644	2.67791	2.62345	2.36884	2.47148	2.5747
AT5G08670	protein_coding_gene	-	4.3772	4.221	3.80516	3.6569	2.99109	2.16915	1.7274	1.02985	0.669454	0.46211	0.293462	0.463572	0.56649	0.667969	0.784374	0.874845	0.97841	0.928237	1.1817	1.02963	0.978433	1.59639	1.69938	1.75102	2.47377	2.47207	2.78135	3.08944	2.89154	3.10953	2.98666	3.09012	2.35774	2.79679	3.14076	4.04893	4.38083	4.06704	4.22311	3.37667	3.60505	3.57807	2.86613	2.63375	2.5232	2.18606	2.91935
AT5G16050	protein_coding_gene	-	2.9353	2.67587	3.02988	3.87186	3.90464	4.77134	5.24361	5.52571	6.54541	5.84429	5.41559	4.93773	4.47416	4.7193	3.97199	2.77502	1.79147	0.927979	0.776239	0.875438	1.23591	1.8539	1.95601	2.36733	2.74887	2.72881	2.57136	2.67693	3.20297	4.02062	3.96136	4.63465	4.99516	5.2772	5.15402	4.42497	4.7921	4.89132	4.82257	4.57984	4.41072	4.19082	3.95851	3.50175	2.8838	3.01584	3.14501
AT3G44340	protein_coding_gene	-	0.617957	0.720947	0.512299	0.617957	0.566461	0.463481	0.523183	0.617957	0.669456	0.566446	0.460596	0.257482	0.25748	0.308979	0.257585	0.307441	0.308893	0.41197	0.617952	0.875874	0.926936	1.80021	3.43485	4.36627	5.18444	5.46168	4.74733	5.9542	4.32548	4.11764	2.82519	2.6784	3.07228	2.57472	3.57121	2.96386	1.65164	2.00871	2.00587	2.42036	2.01422	1.95807	1.42096	2.8471	2.31536	1.9647	1.49402
AT5G03455	protein_coding_gene	+	4.06822	4.27532	3.95915	4.42942	4.77898	5.02369	5.18461	5.32802	5.08	4.52103	4.39665	3.99845	3.99384	4.22703	3.33334	2.38002	1.60284	1.03707	1.18542	1.59423	1.64789	2.16059	2.26576	2.52829	2.73797	2.99494	3.50249	3.92713	4.12527	4.50091	4.57594	4.84029	4.99082	5.16659	5.36308	5.45655	5.56069	5.15042	4.78859	4.73207	4.38439	3.6001	3.29666	2.88594	2.92137	3.09035	3.08807
AT2G02800	protein_coding_gene	-	0.411972	0.412772	0.308974	0.205986	0.154489	0.254804	0.206009	0.411575	0.515071	0.463468	0.463816	0.412318	0.360391	0.411972	0.360091	0.205986	0.257482	0.154489	0.257482	0.669452	1.18442	2.36892	3.0381	3.08652	2.91395	2.59019	3.35601	3.40185	3.7595	3.04668	3.65317	3.9651	5.36282	5.97606	4.94358	3.81074	2.47658	2.78305	2.72293	2.36893	2.35763	2.55877	2.72784	2.47198	2.16326	1.80238	1.90537
AT4G31740	protein_coding_gene	+	0.463468	0.30897	0.411938	0.514965	0.566135	0.721202	0.669455	0.566461	0.516831	0.4618	0.566448	0.8862	1.02917	1.50646	1.59306	1.53496	1.95655	1.48564	1.70026	2.11135	2.62632	2.92111	3.03938	3.42692	3.55528	3.64991	3.85842	3.84747	3.85868	4.12505	4.11822	4.07216	4.17901	4.23541	4.30975	4.268	4.52631	4.73368	4.6813	4.32819	4.27229	4.42776	4.42803	4.42225	4.35563	4.48321	4.36015
AT4G30200	protein_coding_gene	-	0.669454	0.875785	0.723693	0.72095	0.669299	0.513044	0.566461	0.514965	0.610359	0.51486	0.566362	0.669454	0.711917	0.926936	0.721053	0.514964	0.464681	0.360261	0.565459	0.874567	0.926936	1.39076	1.59639	2.12244	2.11135	2.58899	2.93614	2.62224	2.78309	2.72846	4.035	4.32144	4.99388	4.89158	4.71857	4.53169	4.18435	3.96818	2.99092	2.73119	2.3025	3.08123	3.65288	3.51523	3.09033	2.89941	2.31206
AT1G55840	protein_coding_gene	+	0.617957	0.514928	0.566445	0.566466	0.463893	0.463468	0.566519	0.617949	0.72095	0.72095	0.623129	0.617958	0.534657	0.617986	0.763755	0.875439	1.07285	0.925376	0.876405	0.771974	0.87544	0.876919	1.33891	1.80488	2.52333	3.14129	3.24428	2.93227	2.42033	2.15298	2.05986	2.62645	2.98679	3.21805	3.45026	3.44988	3.60475	3.67254	3.70774	3.3937	3.81074	3.47628	3.55326	3.42715	3.65625	3.30513	3.24428
AT5G17020	protein_coding_gene	+	0.926936	0.823471	0.565731	0.109019	0.0520734	0.20596	0.411972	0.566461	0.566467	0.566489	0.360448	0.308979	0.514965	0.463468	0.721031	0.669256	0.463468	0.514893	0.35872	0.669013	1.28741	2.94283	3.69941	4.25631	5.14304	6.79868	6.07572	4.7941	3.13505	2.75861	2.98569	2.72931	1.90389	1.8031	2.57138	2.1509	1.64597	1.7498	2.56299	1.93213	1.69644	2.0541	2.67808	1.95871	2.06308	2.02469	1.7109
AT5G43960	protein_coding_gene	-	2.16285	1.90591	1.23592	0.824058	0.71887	0.669454	0.909664	0.875158	0.926831	0.968181	0.745392	0.926938	0.823972	0.826364	0.670905	0.514966	0.514942	0.571159	0.669453	0.722719	1.13292	1.23747	1.75265	2.00833	1.79992	1.53408	1.49459	1.69914	2.05998	2.88392	3.35628	3.70754	4.2894	4.57704	4.94406	4.9164	4.52922	4.17113	3.4143	2.94481	2.41154	2.05356	2.47807	2.62651	3.16742	3.44997	3.5018
AT5G45410	protein_coding_gene	-	1.18442	1.08092	1.49259	1.39133	1.59565	2.05975	1.66177	1.71759	1.48325	1.18495	1.08137	1.0774	0.955099	0.77205	0.823956	0.670794	0.618114	0.566461	0.514968	0.823544	1.3904	1.64788	1.75363	1.95687	2.11421	1.96129	1.69922	1.54671	1.63328	1.44293	1.34322	1.75402	1.96003	2.31316	2.4563	2.78081	3.14131	3.44617	3.09312	3.19947	3.73992	3.91969	3.7594	3.76209	3.56203	3.58882	3.37037
AT3G47630	protein_coding_gene	-	0.669454	0.413955	0.411972	0.360475	0.205987	0.154489	0.102994	0.102993	0.102993	0.102993	0	0.0514965	0.051581	0.154489	0.257482	0.360475	0.873876	1.08144	1.33883	1.70115	1.93112	2.42454	2.62632	2.63481	2.47609	2.66773	3.03829	3.23873	3.4503	3.67822	3.81171	3.03839	3.29577	3.7674	3.97649	3.67817	3.9406	3.86264	3.70774	3.45531	3.08855	2.4972	2.03877	1.44134	1.18442	1.3903	1.5447
AT2G17390	protein_coding_gene	+	1.33891	1.08142	1.3389	1.13976	1.06209	0.9784	0.823943	0.970668	0.973073	0.876919	0.978433	1.08129	1.23997	1.54468	1.54489	1.33974	1.33119	1.25403	1.02993	0.977906	0.772447	1.02993	0.978486	1.28773	1.43654	1.59813	1.49451	2.05859	2.52399	3.7459	4.48905	5.31515	5.81738	6.49371	6.69919	6.95202	6.38705	6.58257	6.33389	5.64144	4.96789	4.94706	4.57558	4.27165	4.06895	3.66915	3.6794
AT5G19690	protein_coding_gene	+	1.08143	0.72084	1.02999	1.12765	1.13091	1.08179	0.869964	0.709717	0.617749	0.772447	0.833828	0.955653	0.823859	0.823943	0.61295	0.412038	0.523454	0.412158	0.978436	1.18454	1.41615	2.26659	3.24288	2.88512	3.08979	3.29488	3.53273	2.82666	2.47183	2.26588	2.34771	2.51173	1.95687	2.40497	2.52338	1.69937	1.90537	2.00847	1.72503	1.49594	2.36884	2.93476	2.83914	2.04727	1.33891	1.80774	2.16296
AT5G58420	protein_coding_gene	+	0.72095	0.875478	1.08037	1.08184	0.828403	0.776451	0.669455	0.566461	0.627061	0.485979	0.411972	0.463468	0.502853	0.651236	0.669454	0.823947	0.721264	0.784533	0.929659	1.08288	1.64789	1.88889	2.52419	2.68423	2.88381	3.42914	4.0349	4.47925	4.53137	4.37933	4.54473	4.84756	4.59293	4.16912	3.80932	3.55326	3.6329	3.34393	2.90427	2.77774	2.6115	2.8835	2.81633	2.82672	3.13955	3.25905	3.20146
AT2G45100	protein_coding_gene	-	0.772447	0.411938	0.360474	0.308979	0.154491	0.257482	0.257482	0.360476	0.514965	0.411972	0.411974	0.360475	0.520675	0.892177	0.97771	1.23306	1.33495	1.12531	1.28562	2.47857	3.91373	4.99892	6.54005	6.49674	6.59155	7.64398	7.67297	8.00811	7.67297	6.93738	5.45862	5.00009	3.81074	2.82651	2.47183	1.95797	2.00836	2.31701	2.52333	2.51674	2.78081	2.67894	2.72931	2.41372	1.95687	1.65312	1.69938
AT5G21222	protein_coding_gene	+	1.95687	1.90538	1.5975	1.75078	1.28741	1.13289	1.74592	1.4934	1.54372	1.54492	1.23626	1.44201	1.50042	1.64778	1.23551	0.886545	0.767988	0.772786	1.08143	1.13115	1.18442	1.88355	2.78195	2.73459	2.83188	3.56483	3.86183	3.76062	4.4367	4.23004	3.6495	2.88275	2.7324	2.72217	2.21666	2.31593	2.5752	2.36122	2.57999	2.42044	2.15784	1.85407	1.95894	2.83307	3.25045	2.58551	1.69954
AT1G64520	protein_coding_gene	+	2.8838	3.29224	3.19284	3.1941	2.92761	3.25923	3.4879	3.55771	3.86964	3.25067	3.27656	3.11456	2.96157	2.7401	2.46493	2.21447	1.69505	1.58892	1.34197	1.3389	1.59639	1.54484	2.16485	2.37085	2.57729	2.98275	2.99108	3.60767	3.64783	3.81679	3.8635	4.06821	4.21781	3.91375	3.86476	3.75924	3.45145	3.31106	3.0322	2.8875	3.18443	2.59971	2.5751	2.21874	2.1571	2.36229	1.953
AT5G35790	protein_coding_gene	-	0.205986	0.205986	0.360474	0.463468	0.308823	0.257482	0.102995	1.03336e-11	0.158799	0.205986	0.257482	0.359782	0.355041	0.463362	0.463468	0.412368	0.310139	0.412081	0.566461	0.875546	1.15867	1.33851	1.49885	1.49297	1.33861	1.18442	1.08929	1.5988	2.24605	3.08976	3.7685	3.81062	3.80988	3.71337	3.19359	3.13654	2.72138	2.06433	2.5746	2.31478	2.26584	2.52506	2.42466	2.26583	2.78316	2.72165	2.83976
AT3G08680	protein_coding_gene	+	0.926936	0.617966	0.82395	0.87544	0.823305	1.18368	0.926918	0.87544	0.876235	0.619276	0.668068	1.08143	1.03547	1.02979	0.839242	0.617957	0.510506	0.566532	0.9259	1.33913	2.47183	3.65258	4.47345	4.88886	4.44945	4.68068	4.21202	4.69977	5.71508	5.72272	5.58795	5.51174	5.61025	5.28988	5.45736	5.02445	4.88754	4.63796	4.34854	4.37693	4.32129	4.37946	4.16745	3.84072	3.29317	2.78585	2.52332
AT4G34670	protein_coding_gene	+	2.98679	3.35094	3.85892	3.96974	3.72363	3.2222	2.9932	2.93603	2.6945	2.96391	2.83368	2.83836	2.96312	2.88867	2.83584	2.41314	1.8204	1.28699	0.875779	0.772855	1.10717	1.34044	1.49248	2.0055	2.59512	3.08758	3.24605	3.75474	3.96369	3.99239	3.90861	3.68828	3.86223	4.17669	4.81402	5.15784	5.44965	5.8136	5.97194	6.12849	5.34216	4.26683	3.85369	3.66628	3.29577	3.16634	3.09729
AT3G55440	protein_coding_gene	+	0.463468	0.411981	0.252688	0.360476	0.463462	0.413312	0.580333	0.463468	0.570855	0.719404	0.669321	0.72095	0.663905	0.717145	0.721063	0.872679	0.823949	0.774027	0.927137	0.927375	1.3904	1.85387	1.91829	1.95687	1.97495	1.85567	1.75088	1.80227	1.96236	1.93399	2.57538	2.98748	2.9353	3.08708	2.72396	2.36567	2.6218	2.47231	3.19278	3.29202	3.39879	2.88996	1.96564	1.75017	1.64789	2.77747	2.98679
AT5G18260	protein_coding_gene	-	0.617957	0.411971	0.411963	0.463468	0.663214	0.772449	0.875493	0.926938	0.993626	1.24557	1.1333	0.926936	0.669454	0.818478	0.772055	0.783552	0.87544	0.412356	0.463472	0.564698	1.02993	1.7386	2.21537	2.62456	3.49064	4.6319	5.18364	4.9334	5.03054	5.3208	4.92856	4.12054	4.21629	3.8867	3.80544	3.45026	3.49786	4.0167	3.91294	3.85783	4.20925	4.53328	4.21871	4.11752	3.92482	3.96576	3.96612
AT4G39220	protein_coding_gene	+	2.8838	2.57479	2.78094	2.01339	1.95439	1.75295	1.54141	2.10992	2.36903	2.77806	2.67532	2.11318	1.9043	1.59787	1.29	1.33893	0.769262	0.934769	1.13292	1.08103	1.41615	1.28741	1.27946	1.28738	1.39584	1.29954	1.44182	1.49335	1.29356	1.85378	2.52333	2.62623	2.81643	3.14265	3.37882	3.22803	3.19207	3.14095	2.78958	2.78278	2.67782	2.52523	2.42049	2.46535	3.19167	3.03775	3.04724
AT3G18520	protein_coding_gene	+	1.64789	1.4419	1.69512	1.28681	1.19302	1.23091	0.984931	1.13267	0.87489	0.835245	1.18583	0.980371	1.30751	1.38413	1.13292	1.24051	1.12439	0.977427	0.978425	0.976937	1.05568	1.39039	2.00419	2.67662	3.24158	4.73766	5.40305	5.97343	5.11089	4.53154	3.81459	3.17774	3.24938	2.88154	2.26294	1.90813	2.42049	2.41898	2.76726	2.08948	1.97276	1.33384	1.34045	1.89598	2.27348	2.353	2.11203
AT1G12230	protein_coding_gene	+	2.36884	2.21434	2.31353	2.52057	2.46426	2.41233	2.38451	2.68704	2.85081	3.40664	4.37525	4.18054	4.24914	4.33508	3.61382	3.86229	3.69365	2.57432	2.0542	1.18446	1.02993	2.04306	2.83595	3.59168	3.97194	4.12881	3.9049	3.60417	3.77373	4.52941	4.77751	4.93813	4.91494	4.02139	3.75928	3.39506	2.57751	2.70075	2.21167	2.42854	2.5181	2.422	2.22495	1.85532	1.8077	2.12366	2.74166
AT2G20580	protein_coding_gene	+	0.514965	0.412029	0.463468	0.411859	0.462889	0.462891	0.618197	0.72095	0.619137	0.721368	0.669082	0.617957	0.716556	0.824019	0.617957	0.463468	0.464437	0.154458	0.515156	0.825681	1.02993	1.64748	2.9819	3.34584	2.66933	3.29868	3.40604	3.26661	3.0898	2.42218	2.25233	2.41901	2.98787	2.68613	2.0603	2.32381	2.52568	2.00584	2.61966	2.7811	2.67782	2.37054	1.69872	2.00652	2.11637	1.44067	1.49339
AT2G32970	protein_coding_gene	-	0.926936	0.875432	0.823946	0.724675	0.669496	0.514991	0.56646	0.66945	0.566461	0.617957	0.514865	0.411873	0.360475	0.257879	0.168458	0.463565	0.669496	1.0302	1.28361	1.08143	1.31316	1.69943	2.31858	2.68077	2.62762	2.11235	2.26346	2.41986	2.77016	2.68595	2.70148	2.75228	3.35428	3.70583	3.2342	2.41545	1.49315	1.90374	2.60631	2.8326	2.83236	2.76015	2.37009	2.69723	2.72273	2.6257	2.26519
AT1G22930	protein_coding_gene	+	0	0	0	0	0.0514965	0.0514965	0.0514965	0.0514965	0.0518038	0.154489	0.205986	0.308632	0.515276	0.514965	0.668404	0.680759	0.670351	0.617957	0.412507	0.617678	0.72095	1.43703	1.80375	2.31169	1.80021	1.33891	1.99872	3.14828	4.56388	6.14222	6.33406	6.73851	6.34133	5.40387	3.95864	3.81074	4.37725	3.94968	4.22307	3.84564	3.86223	3.33417	3.44852	2.84072	3.12634	3.08979	3.8043
AT3G61960	protein_coding_gene	-	0.823943	0.873642	0.77252	0.72095	0.514654	0.474575	0.463789	0.257482	0.257482	0.257482	0.154587	0.154489	0.462939	0.464511	0.61796	0.772446	0.463795	0.466783	0.566655	0.514965	0.823943	1.32701	1.8542	2.52997	3.19402	3.08979	3.00705	3.24001	3.60016	3.91603	4.01672	3.91342	3.86178	3.34585	2.9168	2.78081	2.73785	2.36456	2.22326	2.26	2.00836	1.99328	2.06704	2.11198	2.47172	2.21435	1.84695
AT5G16660	protein_coding_gene	-	1.85387	1.95491	2.62586	2.26256	2.61774	2.43057	2.09699	1.91087	1.46171	1.33505	1.11131	1.18297	1.1844	1.03077	1.08052	1.34025	1.3389	1.13311	0.875447	0.772445	0.798195	1.03	1.18439	1.23606	1.21189	1.0943	1.13267	1.33706	1.2878	1.33426	1.80075	1.95656	2.15953	2.72813	2.69524	2.81209	3.19084	3.06102	2.78079	2.78299	2.46555	2.63882	2.67665	2.67792	2.7793	2.88465	2.93599
AT1G01440	protein_coding_gene	-	4.48019	3.96598	3.24836	2.52583	1.82152	1.13859	0.669469	0.829188	0.82108	0.927451	1.1844	1.05264	1.1314	1.23687	1.3517	1.78853	1.85614	2.21308	2.10856	2.26613	2.62632	2.3653	2.83152	2.88768	2.72572	3.14028	3.00273	3.86312	4.36763	4.19138	4.17094	3.86084	3.39867	3.23784	3.53112	3.50176	3.60106	3.65683	3.2407	3.18993	2.52593	2.65031	2.57384	2.27137	2.31635	2.27053	2.46942
AT3G55270	protein_coding_gene	+	0.154489	0.154489	0.102993	0.205986	0.257482	0.15449	0.154489	0.0514965	0.0514963	0.0514965	0.154489	0.154489	0.154489	0.154564	0.257482	0.308979	0.307751	0.514926	0.412237	0.463486	0.72095	0.772447	0.796464	0.926937	0.922931	1.08137	1.53555	2.55289	4.4824	4.74136	4.40578	2.83397	3.19825	3.72829	4.88828	4.84092	4.5313	3.14113	2.02071	1.23463	1.18007	2.0541	2.82538	3.3425	3.6059	3.39889	3.29174
AT1G79000	protein_coding_gene	-	1.4419	1.80198	1.90542	1.54495	1.44516	1.28904	1.3388	1.59881	1.90537	2.05875	1.64789	1.39289	1.18442	0.821379	0.769104	0.612956	0.411972	0.514967	0.721954	0.772015	1.02993	1.80368	2.21292	2.09756	5.01533	7.44326	6.53856	5.30573	4.47316	3.24368	2.72413	2.97887	3.76291	3.19379	3.14162	2.99855	2.61908	3.55076	3.81422	2.52354	3.34727	3.08934	2.8196	3.39943	3.39916	2.73291	1.75088
AT5G47940	protein_coding_gene	-	0.0514965	0.102993	0.154542	0.257482	0.300489	0.360475	0.411869	0.360495	0.431666	0.514965	0.411972	0.411944	0.308979	0.102993	0.204552	0.154489	0.262415	0.461369	0.927785	1.44187	1.67363	2.3161	2.18651	2.52325	2.83868	3.1377	3.24143	3.48532	3.5533	4.02	4.94382	5.0989	5.27399	5.3059	4.12009	3.50017	2.98084	2.83782	2.93497	3.81076	4.2753	3.24076	3.29573	3.08106	2.68206	2.16554	2.15999
AT4G30310	protein_coding_gene	+	6.12808	6.8475	6.94845	6.77619	6.17927	5.68249	4.95367	5.716	6.07293	6.35442	7.66195	8.2202	8.63048	8.26056	8.6843	6.96869	5.65266	4.72106	2.57822	2.2663	2.31734	3.19483	2.74118	2.5153	2.54715	3.88275	4.79135	5.31368	4.58589	4.3807	3.61009	3.46481	2.65095	2.21313	2.27554	2.36341	2.52347	2.88453	2.89858	2.05698	2.67264	2.68254	2.57744	2.75242	2.05069	2.47329	2.16265
AT5G46550	protein_coding_gene	-	1.18442	0.772468	0.618298	0.614186	0.51338	0.503787	0.463228	0.365992	0.154489	0.331689	0.308977	0.463356	0.463468	0.257478	0.154491	0.154496	0.309024	0.308979	0.566461	0.669483	0.772447	1.13368	1.33729	1.64732	1.91918	2.16185	2.26584	2.9236	3.39476	3.44335	4.13685	4.48012	4.22271	4.5363	4.64873	4.21791	4.11968	3.97012	3.50176	2.72522	3.60968	3.1351	3.29283	3.81072	4.3772	3.81474	3.8035
AT1G78010	protein_coding_gene	+	4.27421	3.96529	4.42662	4.06745	4.63149	5.78892	5.95771	5.308	4.11809	2.67911	1.28351	1.07685	1.02993	1.13144	1.13272	0.989941	0.991382	0.927924	0.723679	0.875439	1.13292	1.86809	2.36886	3.03663	3.29424	3.18975	3.75984	4.19542	6.1344	7.62366	8.07269	8.70385	7.29573	6.24666	5.77356	5.15558	5.56354	5.30605	5.61016	5.37648	4.75341	3.86708	3.45048	3.28824	3.63344	3.88736	3.56594
AT5G59430	protein_coding_gene	+	0.411972	0.463544	0.515158	0.565	0.772447	0.77339	0.823947	0.772169	0.616752	0.698216	0.772075	0.978799	1.0327	1.0865	1.56888	1.54435	1.64487	1.74307	1.6479	1.39044	1.64789	1.75237	1.85638	2.11134	2.51714	2.46541	2.266	2.27038	2.26852	1.85407	2.14081	2.42176	2.83648	3.34495	4.81886	6.12808	6.50662	7.16396	5.85928	5.35413	4.58286	4.57529	4.8354	4.63411	4.42826	4.55089	5.09418
AT5G55530	protein_coding_gene	+	0.308979	0.408362	0.463468	0.366517	0.308979	0.278356	0.617957	0.617957	0.566461	0.463469	0.257486	0.308979	0.360453	0.411972	0.309359	0.257508	0.463478	0.514997	0.823747	1.23704	1.59639	1.91074	1.95552	1.70865	1.28689	1.41316	1.2872	1.4419	2.10685	2.52277	3.43301	4.8399	5.5594	5.56707	5.88156	5.04665	4.83552	5.54008	5.20545	5.7161	5.25014	4.51188	3.86913	2.88311	2.47431	2.47119	2.31977
AT1G60550	protein_coding_gene	-	2.11135	2.52373	2.21308	2.266	2.06202	1.52073	1.49337	1.43569	2.00439	2.10524	2.05978	1.55122	0.82349	0.669456	0.669943	0.823943	0.770104	0.875861	0.923727	1.13292	1.4419	1.38929	2.16105	2.67354	2.94052	3.09001	3.35229	2.8779	2.43162	2.52413	2.52306	2.67336	3.15386	3.3977	3.70852	3.96508	4.33455	3.92707	3.91396	3.47332	3.34207	2.72406	2.58064	2.79672	2.81791	2.52605	2.95726
AT2G33470	protein_coding_gene	-	0.72095	0.618396	0.772981	0.875439	0.979776	1.02718	0.771398	0.566461	0.307507	0.257665	0.411979	0.411972	0.511597	0.768404	0.669449	1.02933	1.1051	1.28792	1.39313	1.23599	1.23591	1.0339	1.13266	1.73065	1.95191	2.36939	3.03829	3.96378	4.2691	5.07401	5.36761	5.25369	4.78917	4.52491	4.08334	4.17503	3.973	4.11378	3.86223	3.56691	3.0984	2.51307	1.85665	1.69954	1.4419	1.32991	1.74978
AT3G11910	protein_coding_gene	-	0.978433	0.823984	0.824869	0.770461	0.514966	0.46327	0.256049	0.205986	0.154489	0.154489	0.154489	0.154489	0.201592	0.308979	0.411998	0.566489	0.568625	0.463468	0.308965	0.207747	0.205986	1.64795	2.77379	2.43577	4.55099	5.65121	5.21653	3.07122	2.32365	2.06538	2.47282	2.57443	2.16285	2.21903	2.26587	2.05833	2.3421	2.81232	2.11483	2.17954	2.14931	2.48518	2.57481	1.64722	2.26584	1.39164	1.65155
AT1G70770	protein_coding_gene	-	0.411972	0.15449	0.102993	0.102993	6.05588e-14	0.102993	0.360475	0.566455	0.668666	0.72095	0.72095	0.617992	0.515589	0.463543	0.308979	0.308953	0.308979	0.263746	0.566471	0.824323	1.4934	1.75039	2.42032	3.50291	3.60664	3.34483	2.93821	2.67813	3.24422	3.40566	2.9567	3.80811	4.63394	4.8367	4.68696	4.80767	5.00051	5.66412	5.4662	4.15073	3.22194	2.73578	2.41285	2.40503	2.26126	2.15871	1.5964
AT1G23870	protein_coding_gene	+	0.257482	0.205585	0.41197	0.309009	0.308979	0.360475	0.257421	0.412012	0.514965	0.514965	0.30908	0.154434	0.20599	0.205986	0.205986	0.205986	0.0514932	0.206251	0.463468	0.721043	1.31316	2.10942	2.67395	2.57235	2.04767	1.79625	2.26673	2.67782	3.04185	3.9668	5.2847	6.01942	6.45594	5.43515	4.8779	4.63486	4.01666	3.97011	4.06478	3.5051	4.17121	3.60534	3.70857	3.76002	3.4526	2.8851	2.42624
AT2G28520	protein_coding_gene	+	0.102993	0.154489	0.154489	0.154489	0.154489	0.102993	0.205986	0.205986	0.308979	0.308979	0.257482	0.205986	0.102993	0.108517	0.102753	0.308979	0.411972	0.665748	0.875728	1.13292	1.54489	2.3687	2.31765	2.00839	3.2957	4.32554	4.37637	3.9163	2.42121	1.95463	2.93429	3.08819	2.8335	2.68104	2.31555	2.31421	2.10642	2.26164	2.57667	2.21915	2.2681	2.4717	2.14809	3.08984	2.85061	1.80194	2.1701
AT5G22050	protein_coding_gene	+	0.617957	0.669122	0.466134	0.308984	0.411973	0.257288	0.308979	0.411963	0.566461	0.617957	0.772447	0.720953	0.514965	0.566461	0.511622	0.463466	0.360475	0.411972	0.309981	0.411971	0.926936	1.08155	1.44236	1.85387	1.80243	1.85024	1.70271	1.44208	1.3442	1.69925	1.64651	1.6479	1.86047	2.10832	2.09271	2.51196	2.84066	2.83301	2.7283	2.80395	2.8838	2.89637	2.93456	3.04149	2.62626	2.53439	2.23235
AT5G05800	protein_coding_gene	-	1.18442	1.13308	1.14051	0.978432	0.88048	0.617861	0.617957	0.590172	0.663913	0.830026	0.772075	0.759394	0.416366	0.687872	0.978433	1.13292	1.49343	1.39016	1.33825	1.28861	1.33891	1.33919	1.69852	1.75265	1.90548	2.00533	2.73386	2.62671	2.78119	3.24431	3.56377	3.70407	3.81108	3.85828	4.41243	4.72559	4.95964	4.81168	4.35233	4.2214	3.4452	3.92295	3.50148	3.39326	3.50684	3.32438	3.36567
AT4G19080	protein_coding_gene	-	2.72931	2.93173	2.67473	1.95679	1.58941	2.06875	1.76331	1.92204	2.32336	1.75053	1.80228	2.18533	2.26624	2.42221	2.72942	2.26031	1.95657	1.75068	1.39061	1.28593	1.08143	0.978402	0.975158	1.08143	1.04684	1.08147	1.12321	1.44181	1.3389	1.44181	1.38819	1.44254	1.70045	1.75103	1.96102	2.00787	2.11698	2.19309	2.41734	2.32561	2.52359	2.52475	2.72651	2.82488	2.9309	3.0904	3.03736
AT1G56580	protein_coding_gene	-	0.205986	0.308981	0.411972	0.302937	0.308814	0.414672	0.360475	0.480205	0.515047	0.458345	0.514965	0.360475	0.257482	0.154769	0.102993	0.409211	0.566461	0.617957	0.617957	0.979035	1.33891	1.49821	1.64789	1.75495	1.90507	2.3173	2.42043	2.4683	2.57217	2.83162	2.98068	3.19073	3.17405	3.03773	3.16462	3.17128	3.34121	3.45277	3.7051	3.68466	3.82569	4.01975	3.66613	3.75736	3.85581	3.80954	3.76057
AT3G59530	protein_coding_gene	+	8.6514	8.23371	7.88573	6.2985	6.367	6.25244	6.08876	6.04192	4.7285	3.91045	3.18361	3.14	3.03838	3.02035	2.52937	1.85366	1.69988	1.64665	1.4419	1.59682	1.85387	1.49096	1.64811	1.64777	1.64789	1.18442	1.0867	1.12162	1.02993	1.5374	1.725	1.99906	2.21435	2.42028	2.52922	2.20969	2.52333	2.82964	2.66992	3.09055	2.98679	2.98805	2.69063	2.72406	2.8838	2.43118	2.57482
AT1G34220	protein_coding_gene	-	0.205986	0.205986	0.257482	0.257482	0.103576	0.154496	0.154489	0.154489	0.102993	0.205978	0.205986	0.360475	0.431643	0.411972	0.417322	0.307628	0.404062	0.4119	0.409306	0.669856	0.72095	1.02993	1.23591	1.59639	1.59639	2.05986	1.80238	1.90537	2.36884	2.62632	3.60475	4.3257	4.27421	3.29577	2.62632	2.62632	2.67782	2.62632	2.62632	2.62632	2.62632	2.8838	2.26584	2.11135	2.00836	1.64789	1.75088
AT1G28120	protein_coding_gene	-	0	4.95948e-59	3.57718e-30	0.0510751	0.0514965	0.102967	0.154489	0.104036	0.154489	0.103021	0.0514965	0.154517	0.154489	0.154489	0.205986	0.20596	0.257505	0.307986	0.308983	0.772016	0.823943	1.39122	1.74903	2.16544	2.00309	2.11516	2.58156	2.87217	3.30004	3.80778	4.1616	3.91684	3.75924	3.03243	3.06171	3.11394	3.41752	3.5502	3.44504	2.95699	2.64207	2.3166	2.312	2.16285	2.36884	2.41587	2.27154
AT5G65670	protein_coding_gene	+	0.360475	0.411499	0.463487	0.463469	0.523882	0.411972	0.411972	0.514963	0.463468	0.463476	0.360448	0.411978	0.617699	0.617952	0.617975	0.514961	0.309087	0.315021	0.411966	0.515091	0.849691	0.929117	0.926936	1.28762	1.73805	1.70344	1.80238	1.8053	1.81625	1.75088	1.82268	2.00898	2.21435	2.27039	2.20619	2.21948	2.20984	2.8918	3.14128	3.39084	3.09001	3.51078	3.41136	3.14467	3.14128	2.83197	2.86537
AT5G49720	protein_coding_gene	-	1.3904	1.3917	0.877228	0.719381	0.566461	0.205986	0.207419	0.154489	0.204806	0.308979	0.410585	0.411972	0.361954	0.257482	0.259274	0.306218	0.514971	0.617995	0.565847	0.980008	1.59639	1.91613	2.47213	2.82153	2.25875	2.11552	1.64245	1.64525	1.64926	1.694	1.9039	1.69714	1.90442	2.53938	2.88353	3.5379	3.41294	3.86262	4.43699	4.52712	5.49847	5.87016	5.72143	5.55683	5.0529	4.99261	4.87649
AT2G03060	protein_coding_gene	+	5.14965	5.76585	6.54216	6.44008	6.62181	6.96047	6.60069	6.18001	5.55189	4.87002	4.25914	3.91175	3.44488	3.0217	2.72859	2.73148	2.32831	1.79865	1.64711	1.08142	1.05568	1.23618	1.29554	1.44166	2.07792	2.83087	3.05153	3.5991	3.60525	3.60479	3.70774	3.65497	4.34679	4.36709	4.32861	3.91543	3.09641	2.47753	2.16511	2.11901	1.4419	1.43711	1.39011	1.66509	2.34027	2.37717	2.47534
AT5G07350	protein_coding_gene	-	0.926936	0.772046	0.768654	0.572493	0.875117	0.978631	0.786308	0.823952	0.458301	0.457701	0.514968	0.308925	0.469062	0.36437	0.362267	0.824712	0.72037	0.772447	0.926399	1.13717	1.4934	2.47183	3.0898	3.03889	3.41339	5.04007	5.18627	3.95103	3.33786	2.58043	2.30147	2.73707	2.57914	2.166	2.5534	3.38325	3.29655	3.45474	2.62946	2.1775	2.69353	3.24546	3.2712	2.46831	1.85445	1.90493	2.06501
AT1G66340	protein_coding_gene	+	0.205986	0.20748	0.512117	0.621682	0.463468	0.566461	0.421076	0.411967	0.566455	0.463468	0.303811	0.20599	0.102894	0.154489	0.154489	0.307639	0.257568	0.411972	0.411972	0.311157	0.617957	0.773215	1.59656	2.05985	2.26404	2.52239	2.96238	3.24207	3.50073	2.73384	2.26584	2.47117	2.05111	1.95615	1.77172	1.62214	1.44187	1.51268	1.73793	1.85389	2.05986	2.15633	2.36841	2.36805	2.73918	2.50263	2.99761
AT5G04430	protein_coding_gene	-	1.4934	1.08208	0.770442	0.824689	0.670189	0.717893	0.72095	0.719887	0.514649	0.308979	0.308979	0.205958	0.205986	0.154489	0.308961	0.468469	0.617958	0.726921	0.566466	0.927122	1.21017	1.69766	2.12017	1.90501	2.21192	2.21406	2.36923	2.68183	3.03338	3.7125	4.81592	4.85729	4.52044	4.17236	3.48643	3.06163	2.61544	2.7304	2.575	3.19089	2.88726	3.14888	2.62433	2.4049	1.96303	2.16236	2.41618
AT2G32500	protein_coding_gene	-	0.72095	0.669454	0.411972	0.363761	0.207014	0.411971	0.463468	0.516013	0.514965	0.410678	0.468642	0.360475	0.616786	0.670919	0.612606	0.670933	0.514962	0.407844	0.877078	1.44311	2.00836	2.82264	3.09243	3.14173	3.91598	4.11801	4.27484	5.06632	4.87754	5.11609	5.76811	4.88263	4.93987	4.63006	3.8795	3.96384	3.86794	3.8122	3.97186	3.55327	3.84417	3.38649	2.87947	3.25467	3.01373	3.03803	3.24193
AT5G11430	protein_coding_gene	+	0.772447	0.669452	0.772642	0.772376	0.515586	0.509963	0.618061	0.720922	0.72095	0.669454	0.46307	0.434678	0.605849	0.617958	0.772419	0.8644	1.06444	1.34419	1.49347	1.54488	1.59639	1.39545	1.95687	2.37391	2.8838	3.71598	3.96523	4.4877	3.91373	3.78048	3.34727	3.61005	3.08979	2.70219	2.31734	2.4207	1.80238	1.9053	2.11135	2.57611	2.31734	2.94061	2.8323	3.1937	3.19278	3.02913	2.62632
AT4G18730	protein_coding_gene	+	2.52333	2.57151	2.52211	2.573	2.41888	2.43297	2.41953	2.26602	2.21408	1.85927	1.59542	1.47081	1.28215	1.82055	1.75087	1.59628	1.23856	0.621603	0.411971	0.617923	1.02993	1.59614	1.70039	1.8029	2.00836	2.21622	2.42035	2.48225	2.86035	2.83823	3.29129	3.32161	3.49502	3.90786	4.07293	4.2297	4.5317	4.24087	4.27294	4.84079	4.66107	4.30971	4.12236	4.01657	3.90512	3.29438	3.70415
AT5G12120	protein_coding_gene	-	2.8323	2.42117	1.90513	1.23634	1.02986	0.871346	0.8721	1.02991	0.876786	0.670898	0.458293	0.361811	0.454709	0.565423	0.669453	0.617057	0.416278	0.255908	0.309174	0.312526	0.72095	0.953705	1.08142	1.08625	0.925689	0.97842	0.876827	1.16165	2.00808	2.30629	2.62913	3.06901	3.08567	2.97763	3.71392	4.05692	4.94969	5.09344	4.99807	4.22643	3.93029	3.28333	3.08603	2.77839	3.1422	2.829	3.13661
AT2G18760	protein_coding_gene	+	1.64789	1.49477	1.80202	2.16244	1.74644	1.74552	1.49355	0.927957	1.08762	0.823943	0.720917	0.669456	0.768682	1.54868	1.86066	2.16265	2.37127	2.37355	2.83226	3.55611	4.06822	4.74748	5.04291	5.53735	4.78396	4.50575	4.09298	4.11519	3.35648	3.091	2.51557	2.66743	2.57955	2.72935	3.08942	3.14128	3.01291	3.13756	2.42478	1.85339	1.33794	1.08143	1.5023	1.6994	2.01746	2.26568	2.31887
AT4G15410	protein_coding_gene	+	0.205986	0.307358	0.308979	0.360475	0.55797	0.572202	0.566461	0.463476	0.277176	0.308979	0.56686	0.726647	1.13531	1.49192	1.5429	1.91011	1.44919	1.23691	0.927633	0.769058	0.952684	1.03432	1.53636	1.85389	2.10056	2.42033	2.84302	2.97983	3.23578	3.44949	4.22271	4.8465	5.14531	6.08634	6.08339	6.74604	6.30356	5.86995	6.081	5.83359	5.7676	5.10109	4.94592	4.57604	4.24267	3.86223	3.62562
AT4G25030	protein_coding_gene	+	0.72095	0.720952	0.72095	0.463468	0.464051	0.360467	0.463468	0.463468	0.566457	0.875443	0.798295	1.03252	1.13293	0.875288	1.11879	1.18294	1.1844	1.49348	1.18452	1.08103	1.18442	1.12991	1.63785	2.00825	2.18084	2.63073	2.93094	2.98172	2.8342	2.6796	2.53014	2.93212	2.7503	2.91585	2.82933	3.08956	3.24062	3.24607	3.60738	3.60946	3.7054	3.30657	3.70589	3.24862	3.44411	3.59232	3.39852
AT4G29950	protein_coding_gene	+	0.772447	0.463468	0.360475	0.254602	0.37151	0.411972	0.618197	0.617959	0.35165	0.411972	0.25721	0.468887	0.620866	0.617678	0.720886	0.664453	0.516159	0.566593	0.514226	0.463561	0.823943	0.861743	1.23595	1.80237	1.64847	1.64789	1.80347	2.54629	2.77963	2.67002	2.8323	2.57489	2.70386	3.50041	4.11897	4.84067	4.66567	4.35124	3.72311	3.49504	3.29577	2.76707	3.0904	2.71048	2.79011	2.62632	2.82962
AT5G64395	protein_coding_gene	-	4.68618	3.60578	2.98383	2.26601	1.94819	1.64924	1.47991	1.28952	1.04523	1.02847	0.746699	0.822451	0.875439	0.926933	1.33557	1.23594	1.02993	0.978392	0.722486	0.823936	0.823943	0.823524	0.822174	0.864333	0.87397	0.875499	0.875464	0.875436	0.875552	0.87623	0.871184	0.928081	0.978433	0.965991	1.08883	1.08496	1.02424	1.03016	1.03003	1.02993	1.02993	1.02993	1.02993	1.02995	1.02993	1.02844	1.02305
AT5G24120	protein_coding_gene	-	0.360475	0.41194	0.411966	0.514959	0.514976	0.463461	0.514965	0.308989	0.360453	0.308979	0.206357	0.25751	0.205986	0.360476	0.566077	0.566435	0.566439	1.08124	1.29185	2.36855	3.14128	3.31456	4.07114	3.96149	4.01835	4.21666	4.95378	5.13122	4.94185	4.99629	4.97753	5.20037	5.14415	5.50761	4.89455	4.5778	4.11822	4.46668	4.80063	4.78952	4.65596	3.92477	4.17019	3.61192	4.02543	4.10532	3.55405
AT5G25520	protein_coding_gene	+	5.66461	5.30401	5.25164	4.57986	3.55593	2.6395	2.00859	1.59474	1.69636	1.64677	1.44308	1.13257	0.87107	0.617568	0.61794	0.618127	0.620036	0.521428	0.463077	0.360468	0.411972	0.726109	1.18876	1.23894	1.49816	1.75565	2.58379	3.09296	4.17185	4.93575	5.25822	5.0418	4.2497	4.99855	4.11865	4.17121	3.94426	3.91425	3.10877	2.83205	2.9404	2.52328	2.62476	2.47122	2.3151	1.74549	1.59589
AT5G47200	protein_coding_gene	+	3.24428	2.57517	2.21069	1.5575	1.08147	0.718575	0.620424	0.566536	0.669452	0.72095	0.719185	0.617957	0.460197	0.669454	0.617965	0.617957	0.669336	0.463468	0.617905	0.823943	1.23591	1.34413	1.54586	1.84987	1.98867	2.21435	2.47692	2.77604	3.06693	3.29557	3.29577	3.35561	3.30547	3.25214	3.75189	3.86223	3.6171	3.91813	3.86138	3.60871	3.19278	3.39598	3.04335	2.66201	2.48341	1.80238	1.44094
AT4G34020	protein_coding_gene	-	4.73767	5.29932	4.68687	5.08033	4.47399	3.92373	4.45539	4.17171	3.61027	3.41102	2.95534	2.56275	2.83231	2.53435	1.86457	2.16698	1.81119	1.75022	1.69671	1.28741	1.36466	1.49458	1.80252	2.12239	2.52246	3.03829	3.0789	3.59531	4.53767	4.8702	5.04665	5.21497	5.40727	5.64746	5.9499	5.45862	4.95062	4.87825	4.32522	3.71351	3.29577	3.19358	2.85295	3.34981	3.79654	4.06822	3.86311
AT4G04350	protein_coding_gene	+	0.72095	0.566462	0.463487	0.308908	0.257482	0.350065	0.308977	0.457942	0.514965	0.537409	0.566463	0.571295	0.669456	0.770967	0.772447	0.875436	0.823943	0.98306	1.0807	0.926946	1.3904	1.52486	2.32214	2.52333	2.74515	3.43135	4.73767	5.04699	4.74414	3.91373	2.71349	2.67761	2.05986	1.98241	1.49439	1.13292	1.38669	1.95566	2.26584	2.55473	2.26574	2.31734	1.3415	1.23658	1.69938	2.55679	2.47076
AT1G68140	protein_coding_gene	-	0.617957	0.514965	0.514965	0.360209	0.411972	0.355474	0.411972	0.618204	0.855746	1.16713	1.23591	1.1798	0.855752	0.857222	0.772447	0.672954	0.772445	0.515957	0.617957	0.720795	0.901188	1.23622	1.6982	1.90986	2.05386	1.90537	1.68354	1.61368	1.63974	1.61605	1.80238	2.51117	2.98756	3.51202	3.65636	3.19278	2.66781	2.2654	2.2187	2.16128	2.42033	2.20862	2.11149	2.36747	1.98304	2.36884	2.31668
AT3G56590	protein_coding_gene	+	1.18442	1.23788	1.13292	0.719958	0.969967	1.02899	0.978438	1.18441	1.30599	1.18536	1.23591	1.18432	1.13432	0.823925	0.983811	0.986873	0.822752	1.03353	1.43817	1.75067	2.1886	2.98947	3.32744	3.60482	2.98624	2.57474	2.83976	2.78168	3.81486	4.73164	4.63468	5.04541	4.46924	3.39948	3.04045	2.41881	2.10924	2.10754	2.31725	2.37322	2.21435	1.902	1.83705	1.79992	2.52306	2.35471	2.5793
AT3G54500	protein_coding_gene	-	1.3904	0.823936	0.72095	0.772181	0.772434	0.772017	0.617957	0.566829	0.566463	0.463857	0.617957	0.463491	0.562359	0.669175	0.56646	0.617959	0.529843	0.669597	0.875705	1.5451	2.36884	4.58181	6.3357	7.41534	7.70248	7.50556	6.94867	6.18053	6.32061	7.05995	7.62714	8.13827	6.6857	6.17011	5.34626	4.7859	4.97794	4.78096	4.11784	3.80753	3.45026	4.01682	3.85916	2.9339	2.74159	2.67692	2.78272
AT1G08970	protein_coding_gene	+	3.96523	3.45038	3.34654	3.17465	2.31819	2.31833	1.90555	1.64653	1.80237	1.38451	1.39009	1.33901	1.23591	1.13292	0.926997	0.824683	0.767988	0.675496	0.978804	1.23532	1.28741	1.59642	1.9623	1.79264	1.81687	2.16521	2.2736	2.31161	2.57238	3.09029	3.12933	3.09555	3.13728	2.93139	3.1928	3.15035	3.19639	3.08865	3.39511	3.70813	4.3238	4.587	4.40798	4.68565	4.98376	4.79991	4.80603
AT1G14670	protein_coding_gene	+	1.28741	1.03041	0.977703	0.702865	0.773027	0.771107	0.631838	0.823055	0.617957	0.566461	0.566447	0.331686	0.314604	0.325716	0.309363	0.452361	0.5083	0.663407	0.617762	0.66959	1.18442	1.49417	2.16294	2.82533	3.13745	4.01672	4.51865	4.5928	4.74535	4.92565	4.89216	4.68285	4.73826	4.33386	4.25839	4.06822	3.95662	3.23585	2.94137	2.35488	2.31734	2.9654	2.88874	2.93747	3.19286	3.03829	3.00641
AT5G10950	protein_coding_gene	-	0.360475	0.257482	0.257482	0.257369	0.455064	0.566463	0.823943	0.823867	0.639029	0.566461	0.256096	0.36097	0.51379	0.669857	0.876938	0.720591	0.571001	0.617688	0.566457	0.926934	1.62214	2.11279	2.57642	3.09045	3.45023	3.6035	3.35533	4.01986	4.5968	4.85273	5.19997	5.54989	5.35909	5.0374	4.63464	4.20524	3.38271	3.31418	3.17576	2.94881	2.71382	2.62953	2.74663	2.73904	3.13179	3.36666	3.14404
AT4G28600	protein_coding_gene	+	0.617957	0.413866	0.308907	0.308977	0.308823	0.307639	0.360494	0.257431	0.463467	0.566461	0.566532	0.618007	0.411657	0.61795	0.463404	0.566464	1.13299	1.13135	1.59643	1.90537	1.3904	1.28541	1.18738	1.39124	1.80084	1.95655	2.06267	2.26662	2.26444	2.93978	3.02264	3.37495	3.86919	3.48921	4.02197	3.45026	3.14015	2.79596	3.39198	3.60449	2.72759	2.45477	2.11184	2.21378	2.31462	2.16686	2.47483
AT3G62120	protein_coding_gene	-	7.72447	7.3112	7.05549	6.58349	5.76885	5.05284	4.08633	3.12472	1.85016	1.49396	0.937392	0.772446	0.669454	0.360475	0.463403	0.411971	0.514971	0.87372	1.08893	1.13292	1.13292	1.44181	1.75087	2.29621	2.76446	3.16841	3.71447	3.80577	3.86138	4.01432	3.84064	3.15925	2.78178	2.21404	2.21401	2.26679	2.40682	2.46626	2.68484	3.29415	3.29577	3.08959	2.8794	2.69424	2.41783	2.40933	2.05623
AT4G17570	protein_coding_gene	-	0.514965	0.72096	0.569184	0.563022	0.566419	0.308979	0.257482	0.312417	0.103077	0.102993	0.360482	0.386092	0.463468	0.514965	0.360471	0.400861	0.463468	0.463468	0.360475	0.310473	0.463468	0.720952	1.34014	1.39113	1.2359	0.921431	1.02994	1.48818	1.84983	2.42041	3.36247	3.60861	3.70492	3.39885	3.66848	4.27421	3.96622	3.60456	3.90745	3.24407	3.1354	2.1582	1.9109	2.10547	2.00277	2.16246	2.05312
AT2G27980	protein_coding_gene	-	0.205986	0.0514964	0	0.0530689	0.154467	0.308979	0.561111	0.614064	0.566512	0.72095	0.777495	0.767619	1.40998	1.23591	1.39054	1.75399	1.32832	2.11166	2.6287	2.73111	3.19278	2.98652	4.20128	4.91548	4.37517	3.14513	2.5568	2.416	2.31769	2.52828	2.35485	2.51902	2.37045	2.57188	3.44925	3.14128	1.70466	1.13799	1.8022	1.86378	1.54099	2.26633	2.98185	2.93533	2.43737	2.32242	1.62524
AT3G45050	protein_coding_gene	+	4.01672	4.52885	5.66561	7.0082	6.85128	7.12642	7.15298	6.14581	5.34594	5.00002	3.97058	4.01974	4.0132	3.15244	2.93672	1.75078	1.09105	1.02382	0.720754	0.669486	1.10717	1.13115	1.54476	2.31547	2.56552	2.88558	3.24637	3.31066	3.19279	3.16589	3.22501	2.67405	2.40208	2.3579	2.19832	2.20929	2.10603	2.13732	1.79937	2.05947	2.31661	2.20343	2.72916	3.43756	4.01595	3.9137	4.07067
AT1G75840	protein_coding_gene	+	0.617957	0.62122	0.463468	0.257483	0.256288	0.254722	0.308979	0.462422	0.503485	0.931861	0.926936	0.876893	0.78155	0.354883	0.257482	0.205986	0.514964	0.61849	0.823943	0.87544	0.87544	0.978467	1.44122	2.04801	2.52356	2.8147	2.88374	2.88479	2.4164	2.01196	1.90149	2.00742	2.26584	2.47159	2.9994	3.24536	3.30004	3.37293	3.29931	3.5535	3.43485	3.65335	3.30695	3.60795	3.34727	3.29255	2.94487
AT1G08520	protein_coding_gene	+	0.978433	1.18482	1.49335	1.3914	1.12904	1.03133	0.617957	0.976947	0.880989	0.922107	0.772447	0.463451	0.792136	0.566464	0.617985	0.669468	0.454978	0.418007	0.410955	0.411999	0.926936	1.02957	1.95401	2.38537	2.41954	2.52323	2.56091	2.86509	3.50189	4.01577	4.85071	4.99346	5.05657	5.51406	5.6671	4.84361	3.88072	3.79112	3.50348	3.51268	3.01836	2.9131	2.41356	2.8838	2.58373	2.62967	2.50558
AT2G42360	protein_coding_gene	+	4.27421	2.98616	2.06105	1.39205	1.18443	0.886547	0.611512	0.511056	0.360452	0.360475	0.618975	0.72095	0.720949	0.978831	0.772829	1.02993	0.978422	0.72057	0.878768	0.926943	1.13292	1.2874	1.33838	1.4419	1.69665	1.69336	1.84571	1.95609	1.8389	1.6501	1.91091	2.16525	1.95258	1.90409	1.9609	1.85387	1.82215	2.06209	1.93151	1.95346	2.00837	2.25731	2.20564	2.31632	2.62632	2.55407	2.77693
AT1G17080	protein_coding_gene	-	8.29093	7.77412	8.50427	8.46012	7.75648	7.55829	6.0417	4.94604	4.16385	3.06638	2.66126	1.75186	1.33464	1.18439	1.08343	0.926938	0.7746	0.823939	0.976712	0.875447	1.23591	1.33744	1.39045	1.49666	1.33438	1.5711	1.86704	2.00836	2.05369	2.0173	2.00533	1.95681	1.85782	2.31309	2.31819	2.13039	2.518	2.47222	2.46856	2.90806	3.29598	3.24378	3.03722	3.04344	3.40079	3.03523	3.09009
AT5G62460	protein_coding_gene	+	6.17957	4.9433	3.14128	1.4934	0.776912	0.463454	0.360475	0.412	0.411959	0.206079	0.257482	0.205986	0.103008	0.257482	0.308979	0.411972	0.360475	0.307406	0.462594	0.772554	1.4419	1.54496	1.69901	1.59575	1.42389	1.44145	1.49553	1.85455	1.96037	2.16747	1.95639	2.16356	1.79886	2.05965	2.2455	2.82083	2.83598	3.65012	3.65815	4.11821	3.84121	3.91093	3.39969	4.07828	3.17881	2.96048	2.72979
AT5G01930	protein_coding_gene	-	2.57482	2.31783	2.42034	2.47197	2.3155	2.05855	1.64796	1.53997	1.63115	1.64823	1.28702	1.24075	1.16238	0.927583	1.28764	1.23627	1.28742	1.34453	1.23519	1.13281	1.05568	1.03166	1.14222	1.23591	1.28739	1.49379	1.4934	1.3996	1.2836	1.13292	1.32319	1.07346	1.18442	1.3904	1.45914	1.4419	1.58396	1.49339	1.4934	1.38866	1.58846	1.95687	2.01833	2.0632	1.95687	1.89962	2.30186
AT1G49480	protein_coding_gene	-	7.41549	6.89983	5.91899	3.76231	2.93582	1.75296	0.974706	0.823293	0.823837	0.617951	0.618229	0.463815	0.205986	0.205993	0.206093	0.411875	0.514965	0.667881	0.771716	0.672717	0.978433	1.09498	1.4934	1.7513	1.74797	1.66698	1.799	2.15497	2.41999	2.57649	2.83374	2.52337	2.27306	2.44438	2.31179	2.46681	2.78218	2.88394	3.04175	2.93291	2.64313	3.23083	3.0127	2.8178	2.78102	2.8322	2.31725
AT1G18660	protein_coding_gene	+	3.75924	2.88348	3.24056	3.19272	3.8128	3.63705	3.66154	3.56435	2.72151	2.04143	1.24384	0.868734	0.827939	0.732004	0.463468	0.463454	0.411972	0.507546	0.929904	1.33891	1.54489	1.80831	1.75019	1.79856	1.81842	2.36709	3.09656	4.09028	4.27394	4.25282	3.45501	3.50651	2.87867	2.31618	2.1388	1.74766	2.26669	2.15505	1.75887	1.91137	2.11161	2.62606	2.98039	3.19743	2.51589	2.21566	1.69954
AT4G31990	protein_coding_gene	-	1.08143	1.44353	1.39039	1.55241	1.78483	1.85385	2.16565	2.62603	2.9191	2.78082	2.72109	2.7816	2.59043	2.48886	2.42316	1.75015	1.22938	0.920894	0.463076	0.257483	0.514965	0.720304	1.69975	1.99726	2.26584	2.42026	2.18758	2.36422	2.72931	2.67729	2.95921	4.32027	4.48019	5.05964	5.32004	3.77038	3.14128	2.52323	2.03419	2.57192	2.72931	3.00191	3.02463	2.78582	2.72931	1.95682	1.39074
AT2G33150	protein_coding_gene	-	0.926936	0.927043	0.926471	0.824044	0.771658	0.669454	0.619509	0.514934	0.463361	0.360471	0.460695	0.360475	0.514963	0.823946	0.724713	0.823847	0.772471	0.669454	0.569913	0.617986	0.463468	0.722113	0.771929	1.28767	1.80138	1.95772	1.91474	1.48821	1.64476	1.83085	2.73371	3.45513	4.0934	4.42917	4.40388	4.56176	3.8745	3.81556	3.5295	3.85587	4.48018	4.22421	3.69	3.45829	3.5526	3.6117	3.24446
AT4G16760	protein_coding_gene	-	0.617957	0.515034	0.41231	0.669446	0.669454	0.512204	0.35981	0.105951	0.257482	0.360382	0.360475	0.306394	0.154489	0.000106276	2.6011e-33	0	0.0514967	0.261188	0.308979	0.463476	0.566461	0.877492	1.23635	2.16162	2.67595	2.7735	2.72989	3.57392	4.69506	5.46841	6.04489	6.20707	5.68722	4.94835	4.12262	4.00217	3.45705	2.96071	3.34768	3.61536	3.53444	2.88531	2.7346	2.62836	2.83464	2.21628	1.79407
AT4G22890	protein_coding_gene	+	8.7029	8.54935	6.84939	5.47228	4.98748	4.11845	3.74969	2.86579	1.69898	1.00373	0.751773	0.668161	0.566776	0.514967	0.295216	0.257482	0.154489	0.102992	0.102993	0.205986	0.205986	0.360871	0.773009	0.827286	1.23592	1.5517	1.69478	2.11128	2.1665	1.74972	2.14743	1.62301	1.48448	2.21557	2.6301	2.75529	3.29528	3.55455	3.20493	3.3768	3.4718	3.50099	3.40624	2.88358	2.81325	2.52642	2.41988
AT4G28405	protein_coding_gene	-	1.33891	1.59641	1.23489	1.33728	1.39917	1.08118	0.876213	0.721059	0.637648	0.669572	0.720968	0.72095	0.514977	0.532745	0.772456	0.872679	1.02993	1.22844	1.3427	1.59646	2.03411	2.013	2.1088	2.28437	2.4292	2.73515	2.72293	2.72625	2.57467	2.67769	2.73827	2.86886	2.98699	3.08493	3.14306	3.2407	3.19497	3.34492	3.19093	3.07913	3.14765	2.96365	2.9738	2.67187	2.57552	2.52329	2.62619
AT1G79090	protein_coding_gene	-	4.01672	4.01508	4.07262	4.20981	4.68263	5.25993	5.45756	5.8068	5.80316	5.43462	5.76606	5.36936	5.36771	5.55478	4.634	3.65079	2.36843	1.4452	1.03105	1.18442	1.4934	2.0076	2.46503	2.48847	2.32001	1.97721	2.5216	3.50164	3.79474	4.01743	3.60957	3.60409	4.06822	3.71358	3.24703	2.77615	2.67444	2.50252	2.10765	2.06012	2.21626	2.7808	2.32344	2.01269	2.8323	2.9888	3.09893
AT3G50950	protein_coding_gene	+	5.51012	5.41225	4.73436	3.91349	3.70649	3.2448	3.35803	3.50443	3.24289	3.1836	2.97327	2.9858	2.42351	2.57546	2.01793	1.69827	1.70765	1.28769	1.3904	1.13646	1.26166	0.978371	0.978424	1.0862	1.08116	1.85423	2.29111	2.91364	3.18193	3.297	3.19913	2.83001	3.03829	2.78389	2.78062	2.42051	1.95477	1.8588	2.31358	2.77061	2.81854	2.77942	2.31971	1.85074	1.33891	2.1614	2.63143
AT2G35230	protein_coding_gene	+	0.463468	0.720617	0.72095	0.514959	0.309002	0.102598	0.0514965	0.0514965	0.0514679	0.102993	0.334727	0.411972	0.463492	0.566858	0.44963	0.463468	0.411971	0.20572	0.411977	0.669016	1.23591	1.75453	1.90417	2.26911	2.48958	2.64976	3.14536	3.43923	3.90483	4.12781	4.68616	4.16468	4.74395	4.78772	5.01507	4.5069	4.5831	4.55795	3.76405	3.19329	3.55464	3.7696	4.01793	4.61504	5.08161	4.89155	4.79918
AT1G49300	protein_coding_gene	+	0.87544	0.622439	0.411971	0.257369	0.256288	0.205988	0.25749	0.257482	0.308979	0.308979	0.154482	0.0514965	4.35739e-07	0.102993	0.205978	0.205986	0.205986	0.205986	0.51497	0.618084	1.23591	1.39036	1.13228	1.23591	1.23812	1.38811	1.58887	2.11202	3.03649	2.77578	2.78074	2.26787	2.00587	1.69928	1.89973	1.95625	1.64313	1.69918	1.25633	1.03353	1.13803	1.18457	1.42418	1.69814	1.69823	1.54371	1.75122
AT1G76510	protein_coding_gene	-	0.463468	0.463483	0.460745	0.617932	0.516159	0.514965	0.35196	0.415	0.770934	0.823943	0.849692	0.76986	0.514987	0.463468	0.669454	0.772451	0.72095	0.669454	0.514964	0.514959	0.952684	1.58252	2.46443	2.98676	3.44828	4.86652	6.03144	6.12285	4.99367	4.5172	4.63468	4.2455	3.91925	3.23909	2.83973	2.38706	2.53258	3.19398	3.2683	2.46847	1.80238	1.60108	1.80235	2.16558	1.85898	2.26586	2.1186
AT5G45930	protein_coding_gene	+	0.514965	0.463068	0.257482	0.103064	0.0526912	0.205986	0.360475	0.413346	0.410487	0.360475	0.207372	0.204692	0.154489	0.0514965	0.256971	0.205986	0.257482	0.360477	0.257287	0.620941	1.4419	1.76484	1.80237	2.0187	2.25009	2.21387	2.26584	1.90452	1.89063	2.16292	2.55692	2.62482	2.9353	3.70794	3.82777	4.48032	4.94063	5.2344	5.56162	5.5606	4.90255	5.41927	5.16903	4.7418	4.73767	4.56837	4.58265
AT5G10470	protein_coding_gene	-	1.80238	1.90687	1.75635	1.85012	1.85454	1.99861	1.80198	1.65567	1.90408	1.87472	1.95723	1.59566	0.979919	0.618235	0.514965	0.565995	0.617999	0.617958	0.669454	0.978431	1.3904	2.21945	3.03127	3.37656	3.90228	5.4577	4.37799	3.18746	2.20636	2.2265	3.08986	3.03412	2.78081	2.60773	2.41317	1.95694	2.25685	1.95687	1.85008	1.54899	1.64327	2.03749	2.26276	2.47651	3.03829	2.3621	2.26987
AT5G52660	protein_coding_gene	-	0.72095	0.669852	0.721198	0.566463	0.51481	0.462128	0.360372	0.360475	0.308977	0.565073	0.617984	0.720949	0.772531	0.687785	0.720927	0.617958	0.669412	0.457423	0.41197	0.464962	0.72095	1.63199	2.37075	2.88429	2.88496	3.01167	3.55529	4.3415	4.86192	5.14769	5.17095	5.19941	5.0419	4.32243	3.60984	2.93792	2.16542	1.71809	1.59291	1.90595	1.9606	2.05986	1.64719	1.28727	1.11748	1.49031	1.38823
AT3G50520	protein_coding_gene	+	0.257482	0.205986	0.411972	0.411974	0.368965	0.257482	0.0514965	0	0	0	8.16584e-108	4.11761e-79	1.4832e-50	5.20033e-22	0.0514965	0.0514965	0.205986	0.772887	0.927205	1.39041	2.1886	2.26448	2.10578	2.67402	2.93923	2.98559	3.39877	3.13301	3.33721	3.85884	4.12177	3.9677	4.53169	4.75232	4.64802	4.90463	4.9784	4.63386	4.3257	3.90725	3.59798	3.42585	3.19396	2.95971	2.8323	2.84094	2.93377
AT1G04790	protein_coding_gene	+	0.360475	0.411972	0.463468	0.561457	0.514994	0.463469	0.308986	0.219873	0.30343	0.463468	0.514958	0.463468	0.467862	0.411964	0.514724	0.577568	0.978254	1.13293	1.13679	1.38863	1.4419	1.64398	2.00781	1.94561	2.11098	2.89403	3.20091	3.21284	3.69853	3.7061	3.34876	2.9873	3.34727	3.50109	3.49667	3.07638	3.18013	3.09512	3.60339	3.18882	2.88771	2.11532	1.95946	2.2171	2.52333	2.421	2.35781
AT5G03690	protein_coding_gene	-	0.514965	0.669454	0.717157	0.72095	0.669365	0.771721	0.78631	0.823943	0.617964	0.516243	0.411974	0.257457	0.566518	0.463469	0.514964	0.617972	0.617911	0.617957	0.514965	0.566461	0.514965	1.04014	1.54447	1.75144	2.00836	2.11135	2.11002	2.11039	2.13766	2.89251	3.08979	3.91594	4.50554	5.4062	5.31195	5.32761	5.56036	5.82193	5.42558	5.39908	5.14965	5.06144	4.73205	4.47954	3.71655	3.6052	3.34497
AT5G14720	protein_coding_gene	-	0.617957	0.617849	0.768655	0.72095	0.516159	0.669814	0.43348	0.617957	0.51348	0.406551	0.402638	0.257136	0.411865	0.364368	0.463468	0.566659	0.617957	0.616369	0.770734	1.13287	1.54489	2.26335	1.95897	2.24592	2.47237	3.02352	3.39906	3.4506	3.39952	2.83589	2.37043	1.90563	2.15578	2.31729	2.57967	2.67782	2.52454	2.00808	2.0101	2.21424	2.53812	2.21667	1.69939	1.91051	2.21434	2.46634	2.52333
AT4G36770	protein_coding_gene	-	1.02993	0.719564	0.665661	0.719977	0.565266	0.412068	0.509674	0.514965	0.617957	0.617854	0.545894	0.674872	0.726491	0.879387	0.874006	0.870438	1.07699	1.02995	1.03824	1.59552	1.80238	2.00847	2.00238	2.11063	2.23149	1.69843	1.81026	1.64933	1.59725	1.33896	1.54476	1.5452	1.4428	1.47378	1.7036	1.54497	1.59112	1.49408	1.33742	1.28798	1.2876	1.28822	0.87545	0.875442	0.823952	1.02993	1.13787
AT1G48040	protein_coding_gene	-	0.360475	0.514922	0.514841	0.463355	0.463382	0.206039	0.206135	0.205986	0.308979	0.463468	0.36047	0.257482	0.154489	0.0514965	0.0514965	0.102993	0.205986	0.205986	0.522549	0.928575	1.75088	2.00833	2.42298	3.0387	3.34523	3.14067	3.14143	3.24477	2.93361	2.52613	2.68282	2.62737	2.73003	2.98948	3.13272	3.34578	3.03168	2.97379	2.91132	2.99203	2.86845	2.78969	2.52466	2.72485	2.57703	2.44508	2.36922
AT2G18110	protein_coding_gene	+	1.4419	1.28717	0.97418	1.08116	1.33953	1.2911	1.09531	1.0939	0.669589	0.511091	0.566436	0.24088	0.617907	0.617958	0.669482	0.721149	0.461044	0.823943	0.823927	0.979934	1.08143	0.872994	1.18182	1.23768	1.58438	1.69935	1.91085	2.27189	2.81096	2.98597	2.88721	2.89102	3.05855	3.44488	3.35196	3.26498	3.45036	3.76918	4.31748	4.27411	4.01801	4.16945	3.75791	3.60978	3.32706	2.88684	2.72664
AT4G39390	protein_coding_gene	+	0.463468	0.772437	0.566461	0.820177	0.87396	0.721007	0.875824	0.572135	0.473435	0.360475	0.463367	0.743664	1.01964	0.978433	0.772551	0.503854	0.565808	0.565498	0.823943	0.926936	0.87544	1.49369	1.52191	1.80227	2.05715	2.1665	2.05962	2.58007	2.83725	2.93232	2.88364	2.99808	2.87887	3.0862	3.24139	3.70456	3.95658	3.76439	3.91351	3.91784	3.3828	2.93282	2.93807	3.50082	3.29681	3.44264	3.34993
AT1G09920	protein_coding_gene	-	5.35563	5.14908	5.34782	5.71713	5.87193	6.05498	6.70581	6.63415	6.02148	5.14484	3.54744	2.42109	1.5865	0.978434	0.928845	0.772441	0.600658	0.617957	0.619432	0.61796	0.772447	0.977839	0.870649	1.65163	1.90585	2.21303	2.18989	2.74742	2.3085	2.62362	2.61485	2.78539	2.68746	3.34739	2.9342	3.00178	3.30802	3.39889	2.93829	3.41267	3.76316	3.67248	3.45025	3.24477	2.85903	2.41446	2.32145
AT3G46590	protein_coding_gene	+	0.72095	0.720478	0.514964	0.514966	0.360476	0.308979	0.30898	0.051497	0.154489	0.154489	0.154489	0.205985	0.205986	0.257483	0.308979	0.463468	0.514964	0.990866	1.49386	1.85347	2.21435	2.00818	1.64774	1.6419	1.4419	1.70044	1.80386	1.70528	1.75038	2.0123	2.07809	1.89757	2.03979	2.42269	3.4769	4.17121	4.65377	4.84373	4.20727	3.86398	3.97042	3.71919	3.70738	2.8834	2.47846	2.85192	2.42586
AT4G11845	protein_coding_gene	-	0.617957	0.8235	1.23185	1.39042	1.90769	2.31744	2.02314	1.59756	1.33585	0.874907	1.1329	1.18853	0.772469	0.566674	0.154489	0.200985	0.205986	0.410399	0.56648	0.72095	0.978433	1.3905	1.39061	1.80194	1.85387	1.8546	2.01608	2.21283	2.31702	2.01113	2.37481	2.47399	2.72858	3.45073	3.91369	4.09197	4.52723	4.78838	4.78926	4.52993	4.42869	4.17532	3.86649	3.75533	3.14053	2.62628	2.52277
AT5G11560	protein_coding_gene	-	1.3904	1.3904	1.85261	2.11362	2.5233	3.8907	3.73895	4.37949	4.42313	3.90971	4.1711	3.30903	3.3708	3.13658	2.88391	2.60963	1.84433	1.23734	1.03185	1.39094	1.59639	1.90613	1.41184	1.85088	2.31594	3.17112	3.844	4.2741	3.75738	3.08592	2.57482	2.83368	3.53355	3.49449	2.66973	2.21418	2.04354	2.57681	3.2265	2.62653	2.16285	2.22125	3.07133	3.29577	2.29566	1.993	2.15752
AT3G20060	protein_coding_gene	-	2.8838	2.46839	2.26973	2.151	2.05989	2.11986	1.88616	2.03226	1.85418	2.03107	1.73037	1.54489	1.22674	0.767967	0.876723	0.823847	0.982752	0.938599	0.823479	0.978427	1.08143	1.3876	1.50564	1.75436	1.90648	1.90543	1.85388	1.90635	1.59937	1.59679	1.4373	1.325	1.5805	1.80207	2.11415	2.31737	2.5805	3.09168	3.13856	3.14311	3.34347	3.45207	3.35763	3.24363	3.39397	3.24431	3.85966
AT4G39420	protein_coding_gene	+	0.617957	0.927401	0.773927	0.82295	0.720954	0.769712	0.666594	0.673347	0.669452	0.411972	0.463468	0.509546	0.514965	0.566461	0.875432	1.03528	1.18465	1.23461	0.978434	0.718879	0.566461	2.21278	4.01093	3.01874	2.46583	1.75177	1.95133	2.72832	2.47219	2.21484	2.67059	1.90576	1.69819	1.8024	2.77838	1.59636	1.2345	1.02988	2.109	1.94878	2.16849	2.82876	1.94616	1.64922	2.11579	2.4717	2.06155
AT5G45480	protein_coding_gene	-	0.617957	0.617957	0.566462	0.308099	0.403457	0.669454	0.566478	0.514685	0.3802	0.205986	0.257555	0.463468	0.617957	0.566462	0.875375	0.72095	0.566461	0.514965	0.364263	0.823942	1.18442	1.9568	2.1867	2.42263	2.93813	2.9831	2.92795	3.81281	3.75314	3.45294	4.02251	3.45757	3.70518	4.27459	4.08351	3.99516	3.49931	3.19099	3.19684	2.98805	3.40355	3.24443	2.89112	3.06779	2.81224	2.731	2.72929
AT5G63370	protein_coding_gene	-	2.42033	2.41991	2.26729	2.52325	1.90544	1.80238	1.59356	1.5449	1.6008	1.43599	1.49349	1.4135	1.17886	1.3486	0.978514	0.606488	0.514965	0.558618	0.875424	1.02993	1.02993	1.01484	1.55033	1.66422	1.85323	2.25497	2.80829	3.55161	3.8609	4.01277	4.74266	5.30181	5.65209	5.5155	5.30728	5.70694	6.30735	6.28142	6.05821	6.96877	6.59054	5.93106	5.00778	3.99943	3.59815	3.30324	3.45047
AT3G05060	protein_coding_gene	-	3.19278	3.03978	2.9354	2.68107	2.725	3.91385	5.71301	6.04886	6.45957	5.82429	5.2545	4.87858	4.49392	4.44035	3.32167	2.65675	2.1023	1.43787	0.98002	1.34208	3.55326	4.57853	5.61288	5.76193	5.25013	5.67077	6.07033	6.26662	6.16353	5.6206	4.78981	4.0741	3.86128	4.09833	3.50621	3.3985	2.9941	2.57659	2.82779	2.76407	2.78081	2.58014	2.50397	2.0601	1.90882	1.98567	2.01217
AT1G53800	protein_coding_gene	+	5.30413	4.99519	5.25423	5.30872	5.02845	4.90354	4.93975	5.03308	5.10714	4.79145	4.17087	3.3912	2.83305	2.31865	1.80248	1.67718	1.65638	1.54592	1.80256	1.70084	1.57064	1.90548	1.95801	2.36894	2.41753	2.31597	2.163	1.76022	1.95684	2.36563	3.19112	4.36714	5.1967	6.23093	5.72034	5.51692	5.62088	5.63815	5.88063	5.61289	4.90621	4.27551	3.81046	3.44425	3.2539	3.18932	3.08943
AT3G01460	protein_coding_gene	+	0.566461	0.926929	0.772446	0.926947	1.0344	0.772473	0.875474	0.669036	0.828314	0.978779	1.1301	1.1956	0.974069	0.873563	0.682844	0.659452	0.617377	0.670447	1.18454	1.95786	2.8323	4.06529	5.49346	7.62482	7.10696	4.45052	3.228	2.78535	2.57804	2.35755	2.62632	2.73308	2.36825	2.68543	2.16159	2.48723	2.57651	2.93829	2.53184	2.38212	2.31734	2.10502	2.69637	3.09033	1.48892	1.54496	2.5232
AT3G42170	protein_coding_gene	+	0.257482	0.154489	0.154489	0.154508	0.0514735	0.0514965	0.0514965	0.0862556	0.154518	0.102993	0.154489	0.183279	0.102993	0.102993	0.0514965	1.80502e-18	0	0.102767	0.518706	0.772046	1.23591	1.80397	2.31759	2.98082	3.29533	3.71943	3.29898	2.85625	2.12856	1.46322	0.903946	0.720108	0.514734	0.573425	0.411986	0.537133	0.926999	1.02993	1.80505	2.31772	2.57482	2.83502	2.93547	2.98443	3.08391	3.14044	3.44471
AT3G10230	protein_coding_gene	-	2.11135	2.31741	2.52718	2.56493	2.22374	1.95434	1.64522	1.25962	1.13261	0.8751	0.719571	0.565304	0.360475	0.46346	0.361669	0.308979	0.673913	0.566466	0.721022	1.08143	1.26166	1.80436	1.89632	2.16513	2.36782	2.23462	2.26581	2.67505	2.83172	3.14525	2.84419	2.88935	3.49555	3.53004	3.65724	4.42927	4.8515	5.41056	5.05435	4.69431	4.63563	4.52944	4.27285	4.06994	3.859	3.85997	4.30644
AT2G23140	protein_coding_gene	-	0.411972	0.617962	0.618703	0.515394	0.616539	0.411954	0.307545	0.413432	0.356081	0.360481	0.360475	0.306623	0.257482	0.308979	0.308978	0.206967	0.360517	0.360475	0.566461	0.72088	1.18442	1.70112	1.8558	2.2658	2.62811	2.68437	3.26404	3.51161	4.05588	4.7534	5.19968	5.15634	5.03318	4.76205	4.11827	3.47593	3.65367	3.26023	3.08939	2.82808	2.01279	1.65739	1.44111	1.80375	1.90532	2.2149	2.31743
AT4G37930	protein_coding_gene	-	1.23591	1.75099	1.49152	1.49252	1.55337	1.02993	1.19685	0.881084	0.927058	1.21355	0.875438	1.02485	0.720854	0.451858	0.617752	0.731997	0.776883	0.974788	1.03003	1.23413	1.90537	2.97149	3.65917	3.7401	3.49735	2.7649	2.60887	3.24567	3.86005	4.58664	5.21745	4.58059	4.42366	3.87451	4.01642	4.22271	4.11968	3.83902	3.66278	3.19315	3.24666	3.08422	3.18433	3.53894	3.29879	3.08531	2.6807
AT5G01810	protein_coding_gene	+	2.05986	2.06332	1.49229	1.23749	1.38637	1.03	1.08143	1.11229	1.04962	1.08143	0.978433	0.801237	0.772446	0.669454	0.62532	0.617958	0.617958	0.926936	1.02543	1.33993	1.28741	1.4416	1.4927	1.54323	1.85387	2.46903	3.14137	3.97895	4.4292	4.95429	4.78659	4.89621	4.52048	5.14875	5.74835	6.03664	6.11169	5.7638	5.60925	5.16876	4.88979	4.84053	4.58175	4.3242	4.33171	4.41109	4.2715
AT5G63890	protein_coding_gene	-	2.16285	1.8018	1.75066	1.90489	1.69921	2.10612	2.56977	2.5827	3.25563	3.31288	2.83681	2.58948	1.91891	1.07646	0.770163	0.555499	0.359835	0.411972	0.515985	0.412096	0.926936	1.33615	1.39075	1.60139	1.3904	1.22479	2.05327	2.67418	2.9353	3.40999	3.4538	4.15137	4.3257	4.9239	4.89914	3.56442	3.19278	3.03572	2.67955	2.88543	2.8323	2.0113	2.10996	1.89429	1.80238	1.64923	1.58841
AT5G57490	protein_coding_gene	-	1.33891	1.23226	1.69566	2.00656	2.30934	2.79611	2.63988	2.16678	1.85365	1.13891	1.03003	0.823946	0.758293	0.824736	0.834639	0.835036	1.02532	0.977901	0.664008	0.719282	0.72095	1.08308	1.13292	1.3282	1.9579	1.75195	2.28874	2.26279	2.56466	2.63265	2.86978	3.09117	3.34039	3.69121	4.37185	4.33001	4.42904	4.71752	4.32795	4.18421	3.59756	3.14055	2.92408	2.41914	2.06965	1.85395	1.76289
AT5G64300	protein_coding_gene	+	1.4934	1.13177	0.875171	0.868402	0.718792	0.761135	0.979331	0.943678	0.927035	1.10412	0.925844	1.08152	1.13273	1.02997	0.980329	1.23452	1.49353	1.59637	1.80212	1.80428	1.69938	1.85272	2.11529	2.51844	2.72922	3.08446	2.88316	3.02066	4.35237	5.26291	6.50527	7.0044	6.34667	6.1339	5.19268	4.62662	4.92996	5.30232	5.41642	5.73963	5.85368	5.14746	4.95336	4.6059	4.28217	4.53053	4.4391
AT3G61415	protein_coding_gene	-	1.3904	1.4437	1.29015	1.1332	1.02748	1.02483	1.11906	0.875436	0.618361	0.468887	0.334727	0.360469	0.360369	0.514965	0.411972	0.679456	0.72802	0.771454	0.978433	0.92898	1.36466	1.60398	1.81515	1.84994	1.67224	2.61039	2.98667	3.14106	3.34772	3.45222	3.81074	3.70028	3.55737	3.56252	3.39773	2.98723	2.31695	2.46659	1.9896	1.44284	1.54489	1.70033	1.8561	1.67705	1.35737	1.59686	1.89973
AT5G20840	protein_coding_gene	-	0.154489	0.154489	0.154488	0.308979	0.411972	0.462729	0.463478	0.411972	0.360475	0.311724	0.463089	0.411972	0.463361	0.410928	0.309211	0.357715	0.515044	0.978433	0.977433	1.18489	1.18442	1.4423	1.75648	1.86232	3.19323	4.1866	4.12507	5.05632	5.30412	4.40419	3.68902	3.65673	3.2476	2.39613	2.05845	1.13292	1.8893	2.4716	1.76372	1.70136	3.54856	3.68433	3.19619	2.36434	2.41511	2.27503	2.93462
AT5G39590	protein_coding_gene	+	0.463468	0.463466	0.514965	0.617966	0.669428	0.720545	0.823943	0.823923	0.617992	0.515439	0.205986	0.0514965	0.102993	0.0682338	0.156497	0.308979	0.265972	0.508924	0.616237	0.669455	1.21017	1.28206	1.52597	2.06045	2.21551	2.18781	2.41887	2.26272	2.50585	2.78361	3.34727	3.56644	4.01108	4.16712	3.75742	2.82723	2.59091	2.36956	2.09104	1.95387	2.00836	1.85269	2.07179	1.69666	1.84989	1.7457	2.05901
AT5G60190	protein_coding_gene	+	0	0	0	0	0.0514566	1.13452	1.98743	2.88825	3.29582	2.83055	2.50548	1.79628	1.54489	1.18443	0.876314	0.772395	0.892264	0.925394	0.977375	1.70373	3.06404	3.76227	4.4261	5.05051	5.51005	5.56567	5.16706	5.4432	5.56266	5.20017	5.46095	5.34557	5.45151	5.3106	5.05856	5.20029	5.48208	5.29121	4.53809	4.66636	4.74985	4.42548	3.70714	2.93988	2.8882	3.34115	2.99913
AT3G56500	protein_coding_gene	+	2.62632	2.98641	2.88536	2.36582	2.47023	2.04885	2.00598	2.46493	2.27024	2.28835	2.11293	1.36141	1.17878	0.978567	0.937637	0.978826	0.82184	1.02991	0.973182	0.926919	1.28741	1.17945	1.18234	1.26978	1.39451	1.54512	1.64148	1.62656	1.70055	1.69938	1.69567	1.75092	1.80089	1.80307	1.85329	1.90537	1.90147	2.00769	2.01244	2.00873	2.06012	2.05986	2.05976	2.00953	2.06038	2.14943	2.36141
AT2G04270	protein_coding_gene	+	0.257482	0.412205	0.514748	0.66903	0.72095	0.463468	0.515757	0.416913	0.566463	0.617957	0.463468	0.406553	0.153856	0.463468	0.463467	0.618064	0.927241	0.926936	0.926937	0.981374	0.926936	1.67059	2.00837	2.3691	2.71236	2.98818	4.57565	4.63337	3.62928	3.19408	3.01254	2.37022	1.9054	1.95694	1.75201	1.9473	2.42044	2.43748	2.31812	2.10593	2.16285	2.51815	2.52905	2.15172	1.95565	2.21679	2.42039
AT5G47440	protein_coding_gene	-	1.28741	1.80256	2.31654	2.61112	2.6306	2.42072	2.26471	1.89243	1.7005	1.16067	0.88201	0.875422	0.771276	0.960215	0.973462	1.08218	1.13277	1.23863	1.49322	1.44168	1.4419	1.37	1.70018	1.44191	1.5569	1.70382	1.85394	1.95704	1.92947	1.857	1.85329	1.80238	1.7991	1.85329	2.20776	2.35774	2.42062	2.75651	3.07612	3.24434	3.08928	3.51233	3.60569	3.85846	3.64584	3.65742	3.96488
AT5G67440	protein_coding_gene	-	0.308979	0.566482	0.673247	0.978433	0.971777	0.823873	0.56646	0.360475	0.380169	0.463374	0.731287	0.95506	1.34346	1.545	1.64254	1.94056	1.95257	1.64815	1.79946	1.49357	1.33891	1.957	2.37048	2.68716	2.78066	3.25545	3.30435	3.7031	3.59586	2.98565	3.02982	2.43524	1.95601	1.75004	2.72827	3.3345	3.29315	2.9903	3.24882	3.75329	3.70136	3.81505	3.85735	4.01773	3.20158	3.08583	2.47183
AT5G41790	protein_coding_gene	+	2.62632	2.72887	2.72853	2.52321	2.22831	2.57448	2.52334	2.72827	2.41155	1.69399	1.41609	1.23734	1.39595	1.54879	1.53197	1.54491	1.39446	1.33889	1.28713	1.44147	1.36466	1.48782	1.69973	2.57636	2.88238	3.24454	2.27023	1.76793	1.95879	1.76807	1.75134	2.52376	2.36812	2.06088	1.97348	2.26606	2.05458	1.91861	2.2109	2.02109	1.90191	2.00853	1.96154	1.89551	1.69089	1.49871	1.90537
AT5G03430	protein_coding_gene	-	5.45862	5.20147	4.3788	4.62573	5.15699	5.30334	5.5444	5.63458	5.73903	5.25791	5.53934	5.9792	6.75627	7.76419	7.57	6.07271	4.23064	2.35278	1.2871	1.341	1.10717	1.18786	1.37971	2.00118	1.96346	2.94531	3.32953	3.55094	3.04007	3.03338	3.29577	3.51638	3.44555	2.98909	2.94421	2.6727	2.88843	2.00836	1.96697	2.01213	2.36884	2.00636	2.16991	1.90581	2.31737	2.13233	2.27689
AT1G15780	protein_coding_gene	-	0.308979	0.206513	0.103262	0.154489	0.205986	0.204646	0.154489	0.205986	0.102993	0.20599	0.257482	0.154489	0.257482	0.377208	0.566454	0.772988	1.28509	1.85649	2.4718	3.3454	3.39877	3.91771	3.79034	4.66107	4.89368	4.63758	3.54697	3.13848	3.0338	2.11138	2.47183	2.67836	2.16181	2.47999	2.57337	2.41921	2.93578	3.55259	3.24416	2.52335	2.7801	3.07425	3.03722	2.72992	2.63921	2.20963	1.59102
AT1G69360	protein_coding_gene	-	0.87544	0.566461	0.672177	0.463468	0.36264	0.514957	0.413405	0.614827	0.459074	0.517377	0.565075	0.313334	0.308979	0.101909	0.130724	0.268589	0.463551	0.823452	1.02256	1.44163	1.82812	2.47172	2.4266	3.12608	3.03332	3.3521	2.36884	1.59552	1.68014	2.36683	3.49564	4.33595	4.84067	5.40235	5.22873	4.44917	3.56402	3.19148	3.19278	3.14808	2.69356	2.50149	2.14453	2.57359	2.8838	2.57453	1.79297
AT1G29310	protein_coding_gene	+	0.360475	0.360475	0.411972	0.361468	0.56199	0.617218	0.772448	0.822462	0.623504	0.567754	0.309004	0.308979	0.311333	0.257462	0.257455	0.205986	0.204826	0.158203	0.259203	0.772582	0.978433	1.38443	1.95558	2.50581	3.04016	3.81438	4.68587	5.35781	5.15509	5.31516	5.41512	5.18808	4.83224	5.30594	4.73608	3.86223	2.83236	2.01138	1.1377	0.926713	1.18352	2.01917	2.26832	2.43408	2.6799	2.67444	2.40864
AT3G06483	protein_coding_gene	-	1.13292	0.97843	0.87398	0.618017	0.669443	0.617957	0.566462	0.411992	0.308952	0.564693	0.720948	0.772419	1.0323	0.877329	0.669454	0.566461	0.410197	0.615959	0.772447	0.823943	0.87544	1.08751	1.4419	1.64794	1.95761	2.36884	2.375	2.00845	2.25361	1.95823	1.95687	1.89113	1.6447	1.62627	1.64875	1.95687	2.04665	2.36795	2.81088	2.98694	2.98679	3.27067	3.12861	2.6862	2.32707	2.42033	1.75182
AT1G35670	protein_coding_gene	+	0.205986	0.257482	0.102993	0.103259	0.0514965	0.102993	0.205986	0.463463	0.514965	0.411971	0.308979	0.154393	0.142381	0.205986	0.205986	0.103089	0.13751	0.206236	0.411972	0.774232	1.80238	2.9815	3.75924	4.2239	4.05241	3.398	3.50369	3.96021	4.53845	4.63306	4.57502	4.39081	4.32656	4.83826	5.00577	4.88381	5.06713	4.78437	4.77094	4.21894	3.19278	2.36888	1.6545	1.75824	1.66256	1.86237	1.90876
AT1G72050	protein_coding_gene	+	10.8658	9.06485	8.55814	7.38168	7.27804	7.10653	5.25693	3.92957	2.12048	1.20713	1.02685	0.720774	0.843637	1.02845	0.9813	1.02993	0.918486	0.979426	0.926936	1.13315	1.75088	1.79213	2.3456	2.41767	2.42029	2.52571	2.69546	2.98669	3.33569	3.96446	4.63013	5.34658	5.39524	5.50858	5.17067	4.59979	4.58428	4.27202	4.49909	4.64887	4.43171	4.22318	3.9245	3.49663	3.31344	3.31024	3.50093
AT2G29510	protein_coding_gene	+	9.16637	10.297	9.41658	8.54849	7.31673	7.02444	6.25229	5.31264	4.68173	2.36889	1.39318	1.02736	0.566253	0.617957	0.565561	0.360475	0.515123	0.411972	0.72095	0.926536	1.21017	2.09167	2.37068	2.36187	2.51028	2.21435	1.81523	2.06449	1.78958	1.69906	1.75088	1.99605	3.19429	3.55257	4.26946	4.22271	4.05952	4.21849	4.01619	4.15018	4.3257	4.50296	4.1649	3.3906	3.1395	2.62632	3.0386
AT2G30980	protein_coding_gene	-	1.75088	1.23577	1.23952	0.823483	0.979124	0.979124	0.875808	0.773128	0.407976	0.309007	0.257845	0.205993	0.257567	0.412029	0.360098	0.360475	0.566419	0.514918	0.776181	1.03	1.23591	1.5908	1.58062	1.4419	1.28828	1.33351	1.4934	1.35792	0.876909	0.411972	0.705483	1.49539	2.57482	3.60505	3.54915	3.24428	2.31269	2.10969	2.21435	2.36431	2.31386	2.36884	2.26764	3.08603	2.78081	3.13137	2.31297
AT5G65810	protein_coding_gene	-	3.91373	3.80895	3.66776	3.03803	2.93783	2.63742	2.37278	2.46041	3.02815	3.34727	3.54291	3.56908	3.53166	3.81706	3.5002	4.11499	3.49277	2.46758	2.05992	1.33802	1.75088	2.12081	2.52758	3.04357	3.19405	3.13699	3.09154	3.08979	3.0359	2.41449	2.42029	2.54296	2.52304	3.30019	3.16269	3.55945	3.29823	2.94095	2.6796	2.36955	2.38872	1.90581	1.95569	1.91068	1.80386	1.338	1.42233
AT1G67580	protein_coding_gene	-	0.514965	0.72095	1.08243	1.18444	0.828396	0.721147	0.614615	0.463468	0.598264	0.463124	0.257482	0.360475	0.443729	0.532745	0.669453	0.669454	0.46349	0.354012	0.360477	0.566432	0.87544	1.30359	1.48554	2.06558	2.62632	3.44517	4.17548	4.32211	4.99516	5.45352	5.71457	5.09834	4.17121	3.55806	3.50316	3.60393	3.81074	4.18696	4.07539	3.55756	2.8838	2.7274	2.57684	2.226	1.80238	2.15866	2.47353
AT3G10050	protein_coding_gene	-	5.40713	5.77349	5.14998	4.37586	3.90978	4.11798	3.67298	3.4492	3.25032	2.04207	2.11209	1.64902	1.85092	1.81538	1.48905	1.40151	1.34112	1.2873	1.75653	2.47183	3.45026	4.84749	7.48788	9.31117	9.6044	10.1963	8.74544	7.45813	6.74775	6.07339	6.23107	7.03682	7.68447	8.63544	7.18048	6.12808	5.21032	4.14283	3.26273	3.64943	3.55326	3.12407	3.89035	3.51717	3.60154	3.45026	2.36436
AT5G43211	protein_coding_gene	-	1.59639	2.26758	3.09291	3.65663	4.72233	5.17063	5.34799	4.48155	3.59628	3.00732	2.00325	1.95617	1.88405	1.46569	1.56208	1.33557	0.771806	0.512211	0.4597	0.515437	0.695202	0.720924	0.722284	0.776749	0.77055	0.824518	0.876616	0.925958	0.926908	0.926946	0.926669	0.929353	0.977853	0.978458	0.978432	0.978433	0.978436	0.978268	0.982182	0.825073	0.823819	0.823947	0.823943	0.823943	0.823943	0.823943	0.823943
AT5G16680	protein_coding_gene	-	9.26936	9.06451	8.24812	6.54745	4.02914	2.16141	1.18974	0.411999	0.308979	0.154582	0.051497	0.360959	0.562067	0.670497	0.978491	1.23274	1.34139	1.80222	1.96489	2.73289	4.11972	4.68142	3.04255	3.32847	4.42595	4.02523	2.81759	2.91929	4.17323	3.85646	3.12883	3.00436	3.60592	3.29982	2.47626	2.5169	2.16971	2.36881	2.21481	1.44361	1.38632	1.31208	1.54402	1.59652	1.80683	1.86859	1.33841
AT4G36390	protein_coding_gene	-	3.08979	2.88574	2.47966	2.47017	2.54174	3.12761	3.19089	3.61554	3.97445	4.25133	4.32986	3.79731	3.08051	2.2997	2.3687	2.90607	2.98648	2.62256	2.57443	2.26203	2.39459	2.74508	2.99919	2.73309	2.5943	3.14125	3.19564	3.34697	3.75725	3.80269	3.50999	3.57435	3.76066	4.01771	4.01618	4.48084	4.96178	5.0745	5.19793	4.47026	4.48966	3.75521	3.20799	2.82349	2.68438	2.67523	2.47263
AT1G72730	protein_coding_gene	-	2.16285	1.85034	1.64888	1.49469	1.544	1.66938	1.80053	2.0042	1.87475	1.54567	1.23487	1.08098	1.1341	1.28741	1.23538	0.978723	0.771867	0.566461	0.51507	0.823563	1.23591	1.53309	2.06048	2.43722	2.93477	3.14639	3.66757	3.39913	3.48903	3.1732	3.0723	2.78093	2.93803	2.83282	2.84608	3.08979	2.97054	2.96303	3.03841	2.78486	2.10943	1.91091	1.54166	1.4409	1.64319	2.00722	2.06132
AT5G10490	protein_coding_gene	-	2.31734	2.11182	1.95562	1.69187	1.60563	1.74947	1.55367	1.57854	1.44182	1.07749	0.932301	0.988863	0.996726	0.981393	1.08132	0.711017	0.713708	0.669424	0.566514	0.771936	1.08143	2.00283	2.41363	2.77602	3.21372	3.75924	4.27294	4.32096	4.17572	3.22626	3.19278	2.83528	2.88424	2.92975	2.82413	2.98679	2.16442	1.69688	2.00779	2.02831	2.36884	2.21457	1.90715	1.64963	1.13303	1.4934	1.54372
AT5G49930	protein_coding_gene	-	0.566461	0.770687	0.616954	0.669454	0.566467	0.528474	0.566471	0.514966	0.669446	0.45903	0.520157	0.411968	0.411972	0.514965	0.406577	0.566462	0.725409	0.824209	1.13293	1.18405	1.33891	1.69485	2.17745	2.71868	2.82327	3.40681	4.34513	5.0908	4.69165	3.54315	3.86324	2.62716	2.21435	2.10715	2.41621	2.30662	2.31364	2.16749	2.21484	1.38805	1.40311	1.38957	1.59285	2.08561	2.47183	2.41549	2.11331
AT5G11710	protein_coding_gene	+	0.772447	1.03292	0.821201	0.669454	0.713028	0.617928	0.727799	0.823943	0.792561	0.669488	0.565067	0.411972	0.514948	0.463468	0.477341	0.5637	0.514959	0.463468	0.613435	0.722484	0.87544	1.28742	1.80238	1.90555	2.00525	1.40617	1.32929	1.75505	2.6348	3.32611	3.04026	3.45066	2.9885	3.29395	2.83194	2.72931	2.16623	2.37524	2.512	3.511	3.44748	2.62664	2.30835	2.43215	2.67704	2.55351	2.21733
AT2G06530	protein_coding_gene	-	0	0	0.0514968	0.0514965	0.0514965	0.0514965	0.0514952	0.0514965	0.0514965	0.102993	0.0514965	0.102992	0.206014	0.154489	0.154489	0.102795	0.10297	0.115077	0.205986	0.309013	0.257482	0.411972	0.463422	0.618361	0.722535	0.772447	1.1334	1.18452	1.28695	1.13075	1.28741	1.43941	1.23736	1.33773	1.29082	2.00836	2.16493	2.16726	2.22925	2.42588	2.47183	2.06278	1.81055	1.50053	1.44115	1.4934	1.34755
AT2G45620	protein_coding_gene	+	13.0286	11.9515	11.7571	12.1151	12.2781	11.6342	10.8527	9.57374	7.83397	6.70032	5.45299	4.00959	3.38448	2.36555	1.70123	1.23725	0.969198	1.03082	0.824673	1.23539	1.82812	2.55194	3.25483	3.70774	3.34874	2.57537	3.14128	2.89952	4.06918	5.09815	4.92765	5.71138	6.23107	6.91026	7.82355	8.39392	8.42563	8.65202	8.49691	8.34899	8.3053	7.98195	7.02593	6.32787	6.02509	5.31904	5.24627
AT3G05250	protein_coding_gene	+	4.42869	4.63382	5.09651	6.28706	6.2044	6.59659	7.05905	7.0268	7.05827	7.09949	7.21875	6.69161	6.35858	5.906	4.98997	4.42253	4.00508	2.93824	2.62667	2.57847	2.21435	2.30885	2.49274	2.54438	2.57031	2.36884	2.5214	2.84196	3.4173	3.51309	3.60475	3.56718	4.22211	3.98603	3.51831	3.39877	3.39613	3.7129	3.73745	3.44649	3.29577	3.14861	2.79804	2.72099	1.90271	1.54489	1.49279
AT3G28710	protein_coding_gene	-	0.154489	0.205986	0.257482	0.308979	0.257482	0.257429	0.168355	0.207391	0.205987	0.257575	0.411972	0.359293	0.361652	0.360474	0.360475	0.514965	0.514388	0.463469	0.463468	0.514563	0.772447	1.03118	1.18442	1.1832	1.28737	1.89974	2.24577	2.78654	3.07017	3.24409	3.40932	3.85806	4.161	4.27459	3.96376	3.19278	3.19644	2.92595	2.6372	2.41213	2.16009	1.72019	1.91058	1.90003	2.62632	2.94908	2.64627
AT1G16010	protein_coding_gene	-	6.07658	6.59116	5.8143	5.0971	4.23011	3.08005	3.1078	2.79742	2.83242	2.74981	2.62654	2.21435	1.6795	1.22187	0.617972	0.669454	0.566545	0.776494	0.980353	1.3904	1.33891	1.28651	1.39138	1.31851	1.67423	2.26186	2.8323	3.2913	3.6362	3.51763	3.71102	3.77688	3.34727	3.28854	3.49668	3.80471	4.30001	4.80281	5.35563	5.04959	4.70512	4.26336	3.9899	3.81514	3.75924	3.70775	3.55119
AT5G61830	protein_coding_gene	+	6.43706	6.02548	5.91741	5.14862	4.32688	4.06612	4.2801	4.32574	4.4824	4.79504	4.06936	3.52985	3.08785	2.15629	1.54831	1.27133	0.772447	0.772478	0.614966	0.514936	0.772447	0.772447	0.663245	1.07257	2.10787	2.16542	2.21419	2.47119	3.34205	3.70632	3.82154	3.54916	3.70254	4.31772	4.42854	4.23412	4.48243	4.02304	4.62914	4.78712	4.63359	4.35588	4.07367	3.75923	3.27325	3.18107	2.6782
AT3G16640	protein_coding_gene	-	2.62632	3.34889	3.59823	3.66129	4.94134	4.84556	5.17116	6.06374	6.6228	8.34197	9.6833	11.6174	12.4601	10.9707	8.77098	5.71448	2.66852	1.44136	0.926741	0.82394	0.978433	1.08155	1.1319	1.2145	1.23592	1.18257	1.23319	1.46915	1.4371	1.5035	1.84019	1.9589	2.4292	2.47191	2.56739	2.51938	2.55755	2.56761	2.47973	2.56684	2.5949	2.36935	2.36953	2.27383	2.51336	2.62643	2.62447
AT4G32330	protein_coding_gene	+	0.360475	0.514964	0.411972	0.212028	0.360631	0.308925	0.257482	0.308979	0.340511	0.412064	0.741896	0.926936	0.752696	0.566461	0.298456	0.0514965	0.0514965	0.154489	0.158086	0.257448	0.669454	1.19384	1.74962	2.2823	2.20856	1.85319	2.1602	2.53884	3.19016	3.34603	3.80856	4.28476	3.37136	3.14256	2.518	2.62771	2.98647	3.08475	3.03466	2.66674	2.96171	2.48986	2.83174	3.03885	2.472	2.26748	2.26571
AT5G55300	protein_coding_gene	-	1.13292	0.772125	1.02895	1.02992	0.815287	0.82502	0.631823	0.498227	0.617957	0.669454	0.514938	0.543754	0.49527	0.566355	0.567246	0.515703	0.720941	0.772518	0.926546	1.34017	1.51915	2.20968	2.16051	3.29267	3.74581	4.84957	5.20344	5.29249	4.82948	4.22909	4.2225	2.93382	3.19278	3.34802	2.83333	2.57478	2.47473	2.73138	2.88907	3.28825	3.81155	3.29315	2.4842	2.83519	2.62632	2.67216	2.21651
AT5G45510	protein_coding_gene	+	0.669454	0.514957	0.618081	0.513392	0.454978	0.566461	0.618022	0.446731	0.380169	0.257482	0.0514965	0.080286	0.0514965	0.154564	0.257482	0.205986	0.360475	0.418444	0.462466	1.08142	1.59639	3.45214	3.55855	3.85889	3.03262	2.99248	4.01663	4.98758	5.13312	4.61457	3.71165	2.6771	2.57598	2.79503	2.78244	3.30077	2.42758	2.68098	3.02481	2.78414	2.57533	2.36776	2.06012	2.98728	2.9297	2.80023	2.06047
AT3G52660	protein_coding_gene	+	0.926936	0.56647	0.205986	0.205986	0.0503017	0.154489	0.154489	0.257482	0.36196	0.360471	0.720951	0.620544	0.61678	0.514967	0.151146	0.204506	0.205986	0.154489	0.206988	0.308979	0.566461	1.54358	2.10646	2.43715	2.85554	2.74096	3.59903	3.96674	4.22116	3.96532	3.35791	3.8808	4.04046	4.52918	4.0983	4.22909	3.81606	4.22321	3.86594	3.44619	3.12203	2.5993	2.7561	2.33714	1.95257	1.80139	2.11218
AT2G21170	protein_coding_gene	-	0.823943	1.13292	1.13289	1.13391	0.873276	0.463301	0.411873	1.02875	1.4419	1.69956	1.95689	1.53935	1.33891	1.43735	1.23445	1.03363	1.05237	0.929986	0.878885	1.13457	1.21017	1.54243	1.96386	2.36586	2.93524	2.82688	2.82732	3.02726	2.871	2.93732	3.35162	3.68871	3.49271	3.65317	4.07879	4.27359	4.02318	3.89719	4.26842	3.70782	3.39787	3.29179	3.50173	2.8682	2.91345	2.6782	2.40249
AT4G02090	protein_coding_gene	+	4.89216	4.22261	3.76542	2.96304	2.78551	2.46076	2.41548	2.00826	1.81084	1.67666	1.3342	1.23721	1.22563	1.20246	0.981152	0.874753	0.673273	0.467061	0.618029	0.668508	0.823943	0.855746	0.917096	0.978443	0.930745	1.18442	1.51989	1.49978	1.69553	1.87475	2.00836	1.98014	2.06431	1.99634	2.32263	2.42033	2.82717	3.03696	3.28489	3.44241	3.34727	3.24601	3.14974	3.35146	3.42085	3.39877	3.47079
AT4G31160	protein_coding_gene	+	5.56162	6.07584	5.56546	6.2265	6.22243	6.30012	5.86941	5.035	5.07522	4.91533	4.93736	4.91801	4.47145	4.05062	3.50887	2.6645	1.85069	1.49482	1.28176	1.64839	2.1886	2.78081	3.07836	5.62728	7.11514	6.35982	6.0662	5.70242	4.7894	3.73993	3.84546	3.6074	3.35797	2.31702	2.47094	3.21886	2.01351	1.87454	2.31703	2.4719	2.38369	1.31489	1.65013	2.06468	2.16296	2.93961	2.15936
AT1G01220	protein_coding_gene	+	1.90537	1.80296	1.70318	1.80826	1.59672	1.13016	1.25879	1.18441	1.0814	1.07601	1.03787	1.69991	2.7815	3.04296	3.90548	3.80847	2.8493	2.74087	1.95733	1.90997	2.36884	2.93248	3.02569	2.16383	2.52333	3.49464	5.14959	6.80489	6.43706	6.60227	5.43804	4.71953	4.53169	4.38172	4.22122	3.24139	3.14128	2.26053	2.57382	2.72394	2.67782	2.19775	2.19	2.55528	2.52333	2.26305	1.95691
AT1G34020	protein_coding_gene	+	0.154489	0.154489	0.154489	0.205986	0.102993	0.205986	0.260825	0.205986	0.308979	0.154489	0.252536	0.360475	0.257482	0.257482	0.205827	0.154489	0.20598	0.257482	0.261275	0.360475	0.360475	0.669184	1.0298	1.33973	1.90575	2.47008	2.21492	2.52297	2.71856	3.05132	2.95512	3.40054	3.65238	3.75962	4.12211	3.91373	3.75453	4.30652	4.31772	4.32763	4.37308	4.28557	3.4438	2.99044	2.12052	2.1102	2.3699
AT3G05545	protein_coding_gene	+	1.23591	1.34193	1.02898	1.01685	0.823944	0.772329	0.668987	0.754425	0.566461	0.360373	0.51542	0.411972	0.670716	0.926936	0.720946	0.669454	0.617336	0.411975	0.617957	0.514965	0.617957	0.761364	1.02561	1.37244	1.59625	1.75088	2.2188	2.01715	2.1615	2.42504	2.98679	3.61827	3.94976	4.49125	4.27112	3.86223	3.7396	2.82858	2.51902	2.07239	1.85387	1.99755	1.86735	2.10696	1.9055	2.05986	1.8042
AT2G44440	protein_coding_gene	-	0.257482	0.20597	0.312719	0.465152	0.565284	0.566487	0.669454	0.716796	0.772332	0.773927	0.721222	0.611886	0.875546	0.8229	0.719236	0.750593	0.463788	0.821839	1.23659	1.44215	1.85387	2.32276	2.26799	2.52385	2.66904	2.62121	2.93294	3.15313	3.19287	3.66309	4.99516	5.81801	6.28456	6.62133	6.65021	5.43015	4.16389	3.79174	3.03237	2.78077	2.9353	2.6261	2.67768	2.831	2.45248	2.16328	1.64195
AT3G04120	protein_coding_gene	+	2.00836	2.26584	1.80044	2.01162	2.36715	1.89437	1.80213	1.38262	0.72449	0.802861	1.03021	1.29306	1.28741	1.02787	0.726002	0.507697	0.411971	0.355178	0.361529	0.825435	1.21017	1.54489	2.36884	2.31734	2.47183	3.34727	3.65625	3.91373	4.53169	5.25264	4.68618	4.84067	4.42869	4.58318	4.06822	4.01672	4.27421	3.86223	3.91373	3.60475	4.06822	3.39877	3.45026	3.24428	3.19278	2.98679	2.62632
AT2G24050	protein_coding_gene	-	2.78081	2.16252	2.16162	1.86327	1.60085	1.49455	1.03241	0.505261	0.463468	0.257482	0.257482	0.257482	0.154489	0.308979	0.360475	0.257482	0.257524	0.205985	0.154489	0.308978	0.360475	0.514965	0.979743	1.26522	1.64201	2.14337	2.32082	2.36721	2.10817	2.31769	2.5749	3.50144	4.21701	5.28508	5.12006	4.5336	3.85428	3.2448	2.73193	2.62386	2.26437	2.00827	1.95587	1.79843	2.16689	2.31655	2.1622
AT4G14760	protein_coding_gene	+	0.411972	0.463459	0.463468	0.457426	0.874777	1.38046	1.89152	2.57493	2.88626	3.05017	3.22367	3.09549	3.24573	3.86114	3.85355	4.0617	4.01723	3.97778	4.47965	4.58019	4.45444	3.91394	4.1158	3.44299	2.36098	1.58564	2.27264	2.31721	2.31585	2.47142	2.46693	2.64864	2.52751	2.54253	2.52321	2.16861	1.80233	2.26526	2.51969	1.64789	1.85387	1.85375	1.85312	1.75263	1.74991	1.8535	1.76285
AT5G52100	protein_coding_gene	+	0.308979	0.205986	0.154437	0.257482	0.360475	0.360475	0.411944	0.498227	0.360582	0.411972	0.411998	0.286247	0.308894	0.257493	0.362267	0.411986	0.412013	0.618305	0.829918	1.0317	1.33891	1.54357	1.69974	2.11364	2.31728	2.52332	2.36975	2.41743	2.26363	2.06549	2.21634	2.47193	2.62344	2.62323	2.65701	2.66337	2.67963	2.78109	3.31486	3.55236	4.0052	4.05737	4.27438	3.97058	4.04904	3.91683	3.86207
AT5G62670	protein_coding_gene	+	0.926936	0.875432	0.823943	0.772447	0.806964	0.773813	0.978378	1.0817	1.01742	1.07997	1.08287	1.02954	1.44217	1.66057	1.5955	1.59639	1.33951	1.2301	1.49286	2.2653	3.6305	7.41624	8.40365	7.10672	6.9937	6.84793	5.20208	4.91954	5.90486	5.68146	4.91785	3.45103	2.88793	2.47171	2.42336	2.9303	2.57428	2.62817	3.45071	2.83078	1.54489	2.05986	2.49334	2.26408	2.05248	2.45971	2.57309
AT5G57887	protein_coding_gene	+	1.95687	2.2148	2.00836	1.64946	1.60086	1.1311	1.07518	1.1799	1.40525	1.59432	2.14494	2.47987	2.81482	3.01662	2.77151	2.52676	1.80203	1.58305	1.33891	1.18207	1.18442	1.17495	1.13253	1.21475	1.1918	1.18442	1.27883	1.33792	1.33457	1.59984	1.59639	1.69876	1.6962	1.5435	1.80554	1.90537	1.90208	2.06681	2.11176	2.10919	2.16285	2.25494	2.32275	2.52371	2.42469	2.42033	2.36888
AT5G62000	protein_coding_gene	+	0.154489	0.205985	0.411972	0.565468	0.672813	0.617959	0.463467	0.360475	0.251604	0.257482	0.257482	0.2514	0.360475	0.463865	0.514965	0.652241	0.514809	0.664223	0.771717	0.822576	1.02993	1.08143	1.23296	1.36911	1.1903	1.40638	1.4946	1.4903	1.34079	1.75938	1.78668	1.90971	2.01754	2.52316	2.93354	3.29577	3.34803	3.42358	3.54824	3.18732	3.14513	2.59918	2.7794	3.5544	3.66907	3.87758	3.54761
AT4G32420	protein_coding_gene	-	4.48019	5.61193	6.69141	7.13717	7.83238	8.1451	8.54763	9.00345	8.70169	8.3397	7.45956	6.74753	5.33268	4.17544	4.28634	4.27409	4.17128	4.01361	3.19842	2.31972	2.9353	4.17965	4.80408	4.66937	4.80239	4.47806	3.60475	3.19676	2.41116	2.58218	2.58066	2.47183	1.64789	1.08052	1.84212	2.34175	2.35506	2.16153	2.47183	2.42037	2.27898	1.75221	2.26587	2.47231	2.47183	2.06167	1.80338
AT5G40810	protein_coding_gene	+	0.87544	0.9289	0.929073	0.823943	0.66879	0.819703	0.92407	0.926936	1.03075	0.775034	0.987393	0.926918	1.02993	0.978433	0.607257	0.95416	0.875434	0.875375	1.18469	1.12799	1.13292	1.19004	1.11858	1.08144	1.53132	1.44205	1.69984	2.21438	2.46953	2.7834	3.0398	3.09064	2.9351	2.77929	2.77892	2.84621	3.04386	3.02016	2.82444	2.31564	2.62632	2.41928	3.19359	3.49781	3.2442	3.29607	3.03943
AT3G14200	protein_coding_gene	-	0.823943	0.772421	0.926941	0.926936	0.936576	1.2874	1.02991	0.926942	0.927156	0.566461	0.48922	0.514971	0.308688	0.32561	0.449602	0.360471	0.411973	0.457497	0.617882	0.927063	1.87962	2.28652	2.93655	3.55285	3.75858	4.14478	4.27276	4.38111	3.96059	3.59951	3.50304	3.49986	3.30234	3.363	4.12055	4.48203	5.63105	5.86947	5.87467	6.15955	5.8191	5.44657	4.51891	4.58382	4.23737	4.26157	4.58996
AT4G02510	protein_coding_gene	+	0.669454	0.564967	0.617957	0.618529	0.66941	0.677216	0.552595	0.415428	0.288974	0.355648	0.386224	0.355032	0.449631	0.360196	0.772439	0.875411	0.973976	1.23645	0.873498	1.33854	1.64789	2.42122	2.89193	4.79258	4.84037	5.42312	6.22651	7.4638	7.36123	6.28658	6.55435	6.1794	5.93342	6.39225	6.27765	5.88089	5.25864	4.69283	4.31803	4.90081	4.69011	4.48415	4.29919	3.81022	3.88722	3.44435	3.18223
AT3G14600	protein_coding_gene	+	3.08979	3.24133	2.68915	2.47585	2.62801	2.68309	2.47258	2.63257	2.72949	2.60254	2.61074	2.57439	1.91088	1.48788	1.19444	0.721149	0.557543	0.360404	0.565735	0.824077	1.3904	1.73115	2.06702	2.00832	2.67333	2.72931	2.57471	2.68766	2.89742	2.8006	2.9353	3.24192	2.85025	2.99544	3.19278	3.14128	3.09618	2.87926	3.19911	2.83962	2.8838	3.15038	2.74581	2.9877	2.66729	2.8323	2.69047
AT1G69330	protein_coding_gene	-	3.14128	4.22091	4.94143	5.25024	4.99186	4.02764	3.10218	2.26987	2.06293	1.8543	1.5449	1.3912	0.869829	0.875444	0.771013	0.823253	1.08175	0.875468	1.03445	1.18438	0.978433	1.39028	1.90967	2.20103	2.50506	2.67733	3.55059	3.9649	4.13375	4.14106	4.06726	4.37795	4.49535	3.7605	3.50246	3.2098	3.17555	3.60514	3.45393	3.70846	3.50176	3.60207	3.76197	3.68055	3.23763	2.82335	2.77845
AT2G32910	protein_coding_gene	+	0.669454	0.72095	0.823944	1.02959	1.60027	2.31788	3.08175	4.07288	4.74926	5.89904	5.82866	5.94084	6.44482	6.36399	7.05679	7.41071	7.02224	6.03346	4.78717	2.98528	1.51915	0.719454	1.02542	1.70483	2.10633	2.52102	2.63628	2.85649	3.34623	3.98734	3.97633	4.99613	5.42109	5.45957	5.1908	4.82101	3.75501	3.69304	3.5359	3.70906	3.81346	3.29578	3.14198	2.9256	2.92683	2.82154	2.7816
AT3G61790	protein_coding_gene	-	1.80238	1.75105	1.95613	1.8021	1.75088	1.75077	1.23602	1.33464	1.12813	1.04449	0.926963	0.621617	0.51528	0.137988	0.309873	0.61801	0.978433	0.978332	1.13205	0.926927	0.926936	1.33892	1.2321	1.48492	1.64789	2.12252	2.10304	2.06154	2.62632	2.97433	3.45296	3.81705	4.3257	4.42461	4.56358	4.32075	4.06822	4.06488	4.06285	3.86116	3.81074	3.76201	3.7625	3.55731	3.14128	3.3991	3.34539
[truncated: 6,415 more rows]
[truncated: 54 more columns]

## Sheet: ldl3
gname	tid	strand	1	2	3	4	5	6	7	8	9	10	11	12	13	14	15	16	17	18	19	20	21	22	23	24	25	26	27	28	29	30	31	32	33	34	35	36	37	38	39	40	41	42	43	44	45	46	47
[truncated: 7,367 more rows]
[truncated: 54 more columns]

## Sheet: elf8
gname	tid	strand	1	2	3	4	5	6	7	8	9	10	11	12	13	14	15	16	17	18	19	20	21	22	23	24	25	26	27	28	29	30	31	32	33	34	35	36	37	38	39	40	41	42	43	44	45	46	47
[truncated: 7,367 more rows]
[truncated: 54 more columns]

[truncated: 1 more sheets: cdkf;1]
