# Supplementary material for: Cotranscriptional demethylation induces global loss of H3K4me2 from active genes in Arabidopsis
Source: EMBO J. 2023 Oct 18;42(23):e113798. doi: 10.15252/embj.2023113798 (PMC10690457; doi:10.15252/embj.2023113798)
Supplement: Supplementary file 3 — Source Data for Figure 3 [file EMBJ-42-e113798-s004.zip]

Archive with 13 entries (6 files):
- Figure_3/
- Figure_3/.DS_Store
- Figure_3/3A/
- Figure_3/3A/3A.pdf
- Figure_3/3B/
- Figure_3/3B/3B.pdf
- __MACOSX/
- __MACOSX/Figure_3/
- __MACOSX/Figure_3/._.DS_Store
- __MACOSX/Figure_3/3A/
- __MACOSX/Figure_3/3A/._3A.pdf
- __MACOSX/Figure_3/3B/
- __MACOSX/Figure_3/3B/._3B.pdf
