# Supplementary material for: Cotranscriptional demethylation induces global loss of H3K4me2 from active genes in Arabidopsis
Source: EMBO J. 2023 Oct 18;42(23):e113798. doi: 10.15252/embj.2023113798 (PMC10690457; doi:10.15252/embj.2023113798)
Supplement: Supplementary file 4 — Source Data for Figure 4 [file EMBJ-42-e113798-s006.zip]

Archive with 27 entries (14 files):
- Figure_4/
- Figure_4/.DS_Store
- Figure_4/4A/
- Figure_4/4A/4A.pdf
- Figure_4/4C/
- Figure_4/4C/4C.xls
- Figure_4/4D/
- Figure_4/4D/.DS_Store
- Figure_4/4D/4D.xls
- Figure_4/4E/
- Figure_4/4E/4E.xls
- Figure_4/4F/
- Figure_4/4F/4F.xls
- __MACOSX/
- __MACOSX/Figure_4/
- __MACOSX/Figure_4/._.DS_Store
- __MACOSX/Figure_4/4A/
- __MACOSX/Figure_4/4A/._4A.pdf
- __MACOSX/Figure_4/4C/
- __MACOSX/Figure_4/4C/._4C.xls
- __MACOSX/Figure_4/4D/
- __MACOSX/Figure_4/4D/._.DS_Store
- __MACOSX/Figure_4/4D/._4D.xls
- __MACOSX/Figure_4/4E/
- __MACOSX/Figure_4/4E/._4E.xls
- __MACOSX/Figure_4/4F/
- __MACOSX/Figure_4/4F/._4F.xls
