# Supplementary material for: Cotranscriptional demethylation induces global loss of H3K4me2 from active genes in Arabidopsis
Source: EMBO J. 2023 Oct 18;42(23):e113798. doi: 10.15252/embj.2023113798 (PMC10690457; doi:10.15252/embj.2023113798)
Supplement: Supplementary file 4 — Source Data for Figure 4 [file EMBJ-42-e113798-s006.zip › Figure_4/4C/4C.xls]

## Sheet: WT
gname	tid	strand	1	2	3	4	5	6	7	8	9	10	11	12	13	14	15	16	17	18	19	20	21	22	23	24	25	26	27	28	29	30	31	32	33	34	35	36	37	38	39	40	41	42	43	44	45	46	47
AT3G62400	protein_coding_gene	+	-0.0592594	-0.806888	-0.247807	-0.0415032	-0.12815	0.00230879	-0.262938	-0.61272	-0.607665	-0.509208	0.246414	0.309601	0.489219	0.180299	0.0197818	-0.0279673	-0.14129	0.0701711	-0.0315154	-0.045305	-0.228146	-0.224737	-0.14925	-0.282998	-0.159935	-0.21237	-0.0344049	-0.120788	0.0491142	0.0802823	0.26235	0.466607	0.463037	0.386506	0.403908	0.135696	0.190957	-0.158636	0.0227344	-0.0641089	-0.163688	-0.294685	-0.219216	-0.0860228	-0.132605	-0.237102	-0.00118262
AT2G46567	protein_coding_gene	-	0.525703	1.13841	0.768052	0.534773	0.423264	-0.0540235	-0.215393	-0.180197	-0.549798	-0.252437	-0.22632	0.0977679	0.433129	-0.017634	0.0349546	0.0806926	-0.222272	-0.046883	-0.37616	-0.855534	-0.923198	-0.942978	-1.0057	-1.00963	-0.991375	-0.990343	-0.990312	-0.993141	-0.931819	-1.02604	-1.22806	-1.17015	-1.24513	-1.3427	-1.20106	-1.21761	-1.4383	-1.41627	-1.51794	-1.48138	-1.43527	-1.39518	-1.3223	-1.2012	-1.19831	-1.10723	-1.23853
AT2G28426	protein_coding_gene	-	0.197315	0.139707	-0.272928	-0.401334	-0.0497143	0.0565223	0.167338	0.606729	1.17446	1.13558	0.754846	0.360468	0.0612194	-0.721646	-0.554869	-0.530686	-0.597193	0.417199	0.572244	1.06268	1.48823	1.43279	1.47038	1.54502	1.55912	1.43031	1.4712	1.46199	1.59468	1.5632	1.35654	0.810494	0.866132	1.02595	1.01819	0.91492	0.884448	0.890369	0.950393	0.99179	0.988662	0.988511	0.98844	0.982401	0.955761	0.958535	0.921262
AT3G25014	protein_coding_gene	-	-0.179973	-0.053612	-0.51333	-0.111021	-0.411194	-0.236142	0.83582	0.921182	1.91945	1.54517	1.64133	1.20434	0.392161	0.510209	-0.168108	0.485058	1.04142	0.943052	1.20258	-0.530892	-0.00892768	-0.131157	-0.1259	0.00415349	0.478812	0.317436	0.329183	0.474497	0.555801	0.633929	0.519971	0.427048	0.424368	0.418437	0.0489684	0.0757731	0.422611	0.363382	0.337373	0.131573	0.124286	0.201786	0.118549	0.187514	0.189062	0.189012	0.189054
AT4G31441	protein_coding_gene	+	-0.909392	-0.405346	-0.115843	0.433017	0.76727	0.596469	-0.668859	-0.890028	-1.60399	-1.23014	-0.112977	-0.478452	0.0906046	0.359252	0.922575	1.16982	1.20593	0.896569	-0.191395	-0.189992	-0.487812	-0.483881	-0.328988	-0.330367	-0.172158	-0.251181	-0.247647	-0.250924	-0.179672	-0.0150888	0.0207415	0.0215939	0.0216558	0.0216603	0.0216606	0.0216606	0.0216602	0.0216551	0.0215827	0.0205746	0.00677864	0.189561	0.317625	0.353656	0.330446	0.734747	0.719945
AT5G43170	protein_coding_gene	-	1.10655	0.369927	0.594653	-0.311874	-0.53115	-0.727718	-1.00893	-0.771085	-1.10846	-0.96575	-1.22681	-0.93552	-1.01683	-0.619009	-0.116068	0.19357	0.703081	0.965961	1.69249	1.40912	0.884157	0.847625	1.00079	1.16428	1.17174	1.03063	0.9768	0.883817	0.813332	0.875166	0.824905	0.802367	0.763463	0.728511	0.562171	0.929875	0.348303	0.344447	0.399445	0.372262	-0.27045	-0.337532	-0.0426554	-0.189874	-0.26783	-0.405376	-0.610559
AT2G18750	protein_coding_gene	+	-0.115843	-0.420695	-0.577888	-0.352154	-0.302936	-0.348644	0.0847658	0.504405	-0.0272623	0.0947385	-0.0236621	0.0312308	0.544309	0.59359	0.698308	0.743255	0.728457	1.04028	0.824471	0.820893	0.192279	-0.0831029	-0.0737294	-0.511772	-0.0432523	0.25138	0.147192	0.00277641	-0.120807	0.383728	0.505839	0.204666	-0.115843	-0.242715	0.0567368	0.181139	0.0660447	0.32385	0.327764	0.406961	0.449968	0.987251	1.01147	1.18664	1.19082	0.579183	0.296949
AT4G03443	protein_coding_gene	+	-0.00481158	0.074333	0.39592	0.782807	1.08633	0.437059	0.147283	-0.176976	0.082102	0.287802	0.760767	1.03662	0.887964	0.724901	0.487011	0.292539	0.273561	0.886479	0.377088	0.439549	0.269447	0.325245	0.242899	0.240317	0.333062	0.284255	0.0481386	0.151808	0.238619	0.133142	0.130453	0.234895	0.358674	0.360596	0.361089	0.43589	0.464775	0.671722	0.61631	0.672635	0.515541	0.584756	0.691659	0.724831	0.793782	0.796913	0.950495
AT4G00040	protein_coding_gene	+	-0.630416	-1.02272	-0.982554	-0.35659	-0.308534	-0.207751	-0.753401	-0.300054	-0.244247	0.143575	0.791044	0.884399	0.214517	0.369428	0.237793	0.203595	0.0444804	-0.556626	-0.737331	-0.899113	-0.0227335	-0.215471	0.562532	1.32413	0.801693	1.13208	0.731912	0.739854	0.732592	0.565315	0.164265	-0.0376865	0.191742	-0.000370495	0.262453	0.521587	0.343589	0.29921	0.0670049	0.479375	0.39873	0.0361602	0.023779	-0.713486	-0.477955	-0.115843	0.254134
AT4G31170	protein_coding_gene	-	-0.40535	-0.0334716	0.375369	0.438886	0.401297	-0.0650834	-0.168346	-0.295287	-0.333383	-0.207232	-0.39387	0.000934157	-0.320501	-0.19185	0.188319	-0.00520174	0.191345	-0.0102714	-0.241751	-0.0894406	0.0805543	-0.0836547	-0.150458	-0.0760214	-0.291947	0.351263	-0.0713962	0.570782	0.434398	0.493197	0.175223	0.165998	-0.0359594	-0.448342	-0.00951682	0.216421	0.800687	1.27772	1.07619	0.790288	0.892564	0.792832	0.691146	0.454382	0.347857	0.340132	0.315733
AT5G62998	protein_coding_gene	-	-0.613343	-0.818825	-0.810403	-0.457869	-0.670079	-0.0929143	0.246716	-0.028544	-0.732463	-0.769701	-1.41129	-1.17704	-0.399517	-0.239488	0.0828048	0.555358	0.840077	0.835235	0.935764	1.01083	0.53052	0.531037	0.559337	0.622342	0.447033	0.437926	0.589245	0.516476	0.515569	0.402536	0.403718	0.424122	0.451044	0.435659	0.409696	0.391038	0.32441	0.310502	0.356855	0.156347	0.144621	0.262852	0.2059	0.247455	0.276904	0.275923	0.237558
AT5G66810	protein_coding_gene	+	-1.15147	-0.499179	0.0912301	0.691467	1.33885	1.10799	0.36959	0.468353	-0.182307	-0.0860816	0.514146	0.584102	0.712822	0.15104	-0.552607	-0.531809	-0.275481	-0.255689	-0.132741	-0.292709	-0.454428	-0.273066	-0.23478	0.158474	0.272454	0.568344	0.274374	0.149184	-0.0284669	0.337364	0.508611	-0.0535808	0.647277	0.774495	1.24524	-0.0438962	0.0972446	0.117809	0.0847318	-0.113035	-0.317477	-0.317978	0.220985	0.0969476	0.656929	0.25257	0.140929
AT5G17310	protein_coding_gene	-	0.225194	1.3866	0.884081	0.47083	0.0446014	-0.452585	0.0515314	0.0566138	0.299223	0.923352	0.816099	0.543542	-0.347796	-0.138309	-0.54963	-0.415613	0.379742	0.172726	0.271729	-0.452748	-0.61137	-0.191354	0.299567	0.442813	0.629187	-0.395241	-1.33807	-0.807734	-0.61834	-0.33296	-0.123206	0.81016	-0.115193	-1.65635	-0.362268	-0.364069	-0.0453508	0.733962	0.643596	0.884157	0.707266	1.51661	0.0853877	-0.307341	-0.753272	-0.113761	-0.402525
AT2G24590	protein_coding_gene	+	-1.25335	-1.11725	-1.00294	-0.600371	-0.21535	-0.115843	0.216893	-0.234012	0.580881	0.979446	-0.410124	-0.527261	-0.568938	-0.851728	-0.220427	0.164662	-0.290731	-0.161849	-0.292003	0.0647663	0.185538	-0.0870519	-0.0537252	0.272401	0.250394	0.34202	0.183771	0.178634	0.514145	0.544583	0.658527	0.694426	0.595882	-0.00259603	0.098708	0.249177	0.568964	0.338618	0.268017	0.16364	0.208639	0.389288	0.399064	0.0325628	-0.0425592	0.621255	0.677786
AT1G14910	protein_coding_gene	-	0.507594	0.420326	0.251277	0.178271	-0.110692	-0.240506	-0.357	0.0567335	-0.391147	-0.642046	-0.797811	-1.65877	-0.622225	-0.142477	-0.0670855	0.695753	0.613871	0.432155	0.0795958	-0.592434	-0.543264	-0.740826	-0.823041	-0.917911	-0.925562	-0.702141	-0.228979	-0.184352	0.207628	0.014762	0.431612	0.413208	1.16746	1.10655	0.267547	-0.248414	-0.115791	0.4605	0.3167	0.486209	0.857476	0.573095	0.448213	-0.401919	0.366575	0.765638	1.14114
AT4G38930	protein_coding_gene	+	-1.05444	-0.817354	-0.557334	0.0631013	-0.127056	0.368591	0.403488	0.0733347	0.280473	0.139812	0.281888	0.457983	0.223963	0.219126	0.194206	0.441603	0.671044	0.768067	0.538702	0.142901	-0.194231	-0.504897	-0.567567	-0.748806	-0.566773	-0.414833	-0.305053	-0.301348	0.272103	0.354152	0.409361	0.630155	1.44112	1.6604	1.24384	1.61286	0.884502	0.599192	0.546935	0.0611369	0.0134401	0.152623	0.0931113	0.0642275	0.272226	0.376197	-0.0239767
AT1G30020	protein_coding_gene	-	-1.00893	-0.270435	-1.01712	-0.880829	-1.06492	-0.973632	-1.00389	-0.598488	-0.124547	-0.193626	-0.379787	-0.427813	-0.796826	-0.648415	-0.146226	0.29416	0.835384	1.19402	0.951271	0.38514	0.343589	0.299688	0.347918	0.209879	0.147169	0.165123	0.213223	0.0491026	-0.11639	-0.225545	-0.119477	0.00727539	0.0378335	0.129162	0.118952	0.0261633	0.109148	0.106383	0.236619	0.709819	0.758189	0.813851	0.797499	0.778057	0.629162	0.689958	0.692648
AT2G41082	protein_coding_gene	+	-1.33824	-0.965603	-1.08881	-0.43778	-0.338256	0.00975096	0.330526	0.192379	0.596817	0.173052	0.641086	-0.11602	-0.0638677	0.0474825	-0.225549	-0.118272	0.119223	0.105284	-0.234079	0.127091	-0.45688	-0.469001	-0.321377	-0.381	-0.380794	-0.356082	-0.0566357	-0.0261501	-0.0255906	-0.0256407	-0.02572	-0.0258285	-0.0208947	-0.0573097	0.0128435	0.0936105	0.143139	0.121102	0.242446	0.271575	0.326714	0.145398	0.160969	0.161815	0.162744	0.172651	0.196855
AT5G52530	protein_coding_gene	+	0.256126	0.53712	0.501911	-0.483458	-0.37479	-0.115676	-0.264125	0.118273	-0.203106	-0.97071	-1.26704	-0.537943	-0.449937	-0.357315	0.139595	-0.0675159	-0.236077	-0.186192	-0.341607	-0.135483	-0.0445842	-0.0921403	-0.398255	-0.277569	-0.18861	0.357433	0.493083	0.283586	0.0849606	-0.183688	-0.196044	-0.48809	-0.152879	0.289959	0.464748	1.07449	0.703487	0.518018	-0.359899	0.089648	0.484561	0.602434	0.406262	0.381762	0.72877	0.662573	0.747747
AT4G37095	protein_coding_gene	-	-0.437771	-0.035616	-0.622912	-0.600672	-0.418395	-0.627115	-0.407931	0.256773	-0.0105439	-0.0489906	0.560974	-0.0491985	-0.478669	-0.376753	-0.909812	-0.922917	-0.437963	0.0645784	-0.421169	0.318859	0.299195	0.299195	0.299195	0.299194	0.299281	0.0375432	0.0565374	-0.00456025	-0.0362725	-0.0567783	-0.0569492	-0.223684	-0.284854	-0.279447	-0.229542	-0.118935	-0.115857	-0.115843	-0.115805	-0.111421	-0.115843	-0.231854	-0.231226	-0.226911	-0.140969	0.331634	0.284334
AT4G28300	protein_coding_gene	+	0.27118	0.353684	-0.190146	-0.545738	-0.76842	-1.28873	-1.27195	-0.475835	-0.532039	-0.0448276	0.529888	0.127293	0.258688	0.393136	0.111588	0.0934259	-0.0633621	0.0837165	0.134283	0.337474	0.444245	0.341812	0.389038	0.341164	0.403531	0.529463	0.311292	0.509709	0.323041	0.0647518	-0.270343	-0.169317	-0.369599	-0.583688	-0.372184	0.00473496	0.00968799	0.0911731	0.138318	0.114721	0.21976	0.281349	0.821394	1.3987	1.21536	1.45055	1.66387
AT3G16850	protein_coding_gene	+	-0.2332	-0.293386	-0.233884	-0.285279	-0.0311509	0.188971	0.475664	0.338218	0.332647	0.242214	-0.0735635	-0.437801	-0.977905	-1.66594	-1.09304	-0.503823	-0.0624242	-0.89304	-1.14571	-1.17273	-0.826336	-0.251173	-0.407213	-0.0398512	-0.358139	-0.128866	0.112823	0.690626	0.763311	0.941234	1.28267	0.947273	0.321178	0.742101	0.537992	0.163548	0.0583071	0.000723866	-0.407706	-0.160346	-0.279342	-0.455215	-0.262658	-0.236495	0.672294	0.997656	1.18786
AT3G42050	protein_coding_gene	-	0.246727	0.0477973	-0.218963	0.36903	-0.852794	0.0301497	0.80425	0.536264	0.536234	0.106845	-3.11584	-0.442866	-0.115839	0.00516558	0.884866	0.471131	0.513873	0.324965	-0.156165	-0.654073	-0.422504	-0.00638138	0.68534	0.62106	0.532128	-0.811412	-0.581506	-0.276001	0.00782287	-0.200801	0.50465	0.369609	1.20609	1.49994	1.28855	1.10857	1.54661	1.51801	1.05408	0.528551	0.884042	1.25201	1.17484	1.10582	1.0417	1.85053	1.88429
AT2G22088	protein_coding_gene	+	0.629115	0.965398	0.983563	1.05828	0.81176	0.797877	1.03736	1.22734	1.09918	1.04169	0.918818	0.392746	1.2537	1.00318	1.13697	1.64209	0.891583	0.831133	0.790189	0.38494	0.524261	0.497568	0.538299	0.822593	0.751965	0.399201	0.344034	0.486109	0.517523	0.571858	0.567007	0.382212	0.597853	1.04335	0.957862	1.32023	1.18205	1.52552	1.6954	1.76893	1.79027	1.88342	1.97273	2.06755	2.15265	1.7576	1.47435
AT3G62510	protein_coding_gene	+	0.159792	-0.366678	-0.379213	-0.553035	-1.07455	-0.611951	-0.179964	-0.0590035	-0.438991	-0.341652	-0.779336	-0.923206	-0.372544	-0.700432	0.0601798	-0.602111	-0.648466	-0.455371	-0.0594783	0.577468	0.46912	0.507502	0.456405	0.591316	0.698283	0.508979	0.630126	0.706468	0.766208	0.634664	0.465457	0.30108	0.296798	0.438904	0.337546	0.336669	0.520505	0.506353	0.618454	0.0923538	-0.123479	-0.10806	-0.181693	-0.253307	-0.188205	-0.163974	-0.320482
AT3G55410	protein_coding_gene	+	-0.115843	0.331291	0.277019	-0.270395	-1.1843	-0.700607	-0.690269	-0.577415	0.0366509	0.226735	0.276395	0.29572	-0.02425	-0.381523	-0.758783	-0.483638	-0.312923	-0.267453	0.0127261	-0.321031	-0.558361	-0.280374	-0.265613	-0.232189	-0.158829	0.233615	0.321971	-0.254328	-0.837126	-0.28111	-0.520043	-0.184513	-1.02718	-0.214493	-0.325838	-0.0669325	-0.217688	-0.530913	-0.594693	0.170895	-0.00481158	-0.225285	-0.279295	0.108031	0.315548	0.460343	-0.160524
AT2G35680	protein_coding_gene	-	-0.835735	-0.92582	-0.059658	0.257005	0.179209	-0.233713	-0.0311503	-0.017827	-0.111648	0.300967	-0.06562	-0.361009	-0.590747	-0.839852	-0.514724	0.386682	1.40231	0.667278	0.688275	0.38997	0.128576	0.11165	0.151696	0.0516674	-0.155042	-0.332162	-0.239275	-0.733352	-1.06461	-0.874404	-0.963245	-0.645896	-0.0780538	0.338723	0.664003	0.771682	0.253466	-0.11569	-0.744873	-0.585309	-0.477725	-0.0399161	0.190374	0.531065	0.469536	0.812354	0.429644
AT5G58570	protein_coding_gene	-	-0.548802	-0.636821	-0.530766	-0.912425	-0.906998	-0.830191	-0.726379	-0.348949	0.0333585	-0.188057	0.00368486	0.179061	-0.126455	0.418623	0.512703	0.259765	0.726627	0.717063	0.632285	0.496967	0.130067	0.171586	0.268208	0.211192	0.185733	0.0420938	0.184134	0.0230331	-0.115185	-0.338131	-0.546017	-0.5076	-0.689592	-0.230441	-0.174873	-0.212058	-0.203519	-0.148782	-0.0453968	-0.0688718	-0.0733455	0.170065	0.11692	-0.0689826	0.271734	0.176301	-0.0792084
AT1G43170	protein_coding_gene	+	-0.285768	-0.77001	-0.94041	-1.01745	-1.55556	-1.42195	-0.341091	-0.278834	0.659312	0.9019	0.884341	1.0726	0.106645	0.0847498	-0.508032	-0.0600085	-0.120131	0.0871785	0.155399	-0.388046	0.0446218	-0.150571	-0.514395	-0.614898	-0.521383	-0.762148	-0.508492	-0.456944	0.0986559	0.056897	0.348454	0.375526	0.435952	0.623551	0.912918	1.05134	0.752608	0.982018	1.08002	0.735012	0.53052	0.958792	1.05628	0.683714	1.0285	1.22014	0.915123
AT3G44110	protein_coding_gene	-	-1.77881	-1.78567	-0.728821	-0.515196	-0.406621	-0.416118	-2.18244	-0.662728	-0.309391	-0.246954	0.742428	0.0172763	0.131067	-0.118198	-0.936678	-0.893672	-0.835716	-1.24011	0.300119	0.155079	-0.262684	0.00645782	-0.311776	-0.544438	-0.521821	-0.486325	-0.56429	-0.953163	-0.758925	-1.33827	-0.464003	-0.739102	-0.641356	-1.14946	-1.61083	-1.66575	-1.57588	-1.0008	-0.149347	0.572213	0.335351	0.581853	0.619798	0.940981	0.334172	0.587723	0.706574
AT5G02690	protein_coding_gene	+	-0.160237	0.0831908	0.757958	0.432696	0.451578	-0.523741	-0.734648	-0.753498	-0.757381	-0.981655	-1.44678	-1.26167	-1.60702	-0.507728	-0.109747	0.299317	0.877582	1.21812	1.29327	1.84756	1.26267	1.2098	1.06351	1.01971	0.912436	1.1807	1.19885	1.18967	1.17363	1.28392	1.46937	1.12862	1.02815	0.942242	0.88385	0.846536	0.849425	0.808862	0.610373	0.559728	0.683647	0.694178	0.696585	0.579784	0.491983	0.471139	0.469746
AT5G57870	protein_coding_gene	+	0.97162	0.796682	0.885035	1.07831	1.13858	0.666344	0.281016	-0.432099	-0.33918	-0.324635	-0.315138	-0.433355	-0.613061	-0.249153	-0.0719543	0.459429	0.481316	0.699131	0.692217	0.687508	0.65984	0.6359	0.473258	0.515068	-0.185054	0.0067914	0.448542	1.2382	1.35781	1.5929	0.981846	0.768279	1.34149	1.76002	1.36221	0.783831	0.833121	0.925552	1.03724	0.286616	-0.114636	-0.00977327	0.692035	0.65689	0.579113	0.413717	0.707367
AT2G36880	protein_coding_gene	-	-0.774806	-0.872624	-1.18778	-0.672705	-0.964507	0.349756	0.678221	1.1186	0.962281	0.199186	0.226957	0.282712	0.681632	0.92173	0.43846	0.355865	-0.109876	-0.536213	-0.587174	-0.77139	-0.645462	-0.204051	-0.268208	0.241842	0.0905891	0.199576	0.250173	0.151948	-0.0116461	-0.435642	-0.646358	-0.578963	-0.454137	-0.616044	-0.991918	-0.881621	-0.907793	-1.14063	-1.1917	-1.13206	-0.426183	-0.35458	0.193992	0.282984	0.496731	0.544861	0.731912
AT1G21750	protein_coding_gene	+	-0.672236	0.884159	0.210686	-0.171467	-0.0643036	-0.0906002	-0.012482	-0.0988168	-0.338527	-0.356347	0.0582662	0.309771	0.459313	-0.0787017	-0.106935	-0.252349	-0.182955	0.0398882	0.0866444	0.185635	-0.0607013	-0.157365	-0.300988	-0.0803424	0.274404	0.161364	0.0612859	-0.205847	-0.660594	-0.0476478	0.336122	0.603601	0.601258	0.359813	0.696227	0.367519	0.381559	0.115668	0.226228	0.777107	0.284695	0.560676	0.542967	-0.334964	-0.154604	-0.0838227	-0.284707
AT5G12850	protein_coding_gene	+	-1.11584	-0.531016	-0.367428	0.167975	-0.253745	-0.615347	-1.1599	-1.55627	-0.939668	-0.476226	0.108059	-0.14532	-0.27992	0.106873	0.00490613	0.196341	-0.107693	-0.815877	-1.26377	-1.20139	-0.877683	-0.449922	-0.206378	-0.0199287	-0.0280882	0.538389	0.0546745	0.283139	0.0635283	0.116156	0.208084	1.04109	1.29277	0.957681	0.694663	0.488501	0.189924	-0.00456444	0.14383	0.454361	0.48455	0.397191	0.568637	0.778471	1.17956	1.13813	0.729596
AT4G12650	protein_coding_gene	-	0.746654	-0.0284156	-0.531739	-0.200769	-0.790759	-0.115739	0.259889	0.0490982	0.987859	1.35765	0.369225	0.0869869	-0.713873	-0.978021	-0.478139	-0.204531	0.021217	0.236791	-0.00338057	-0.249378	-0.115843	-0.159366	-0.300546	-0.0334373	-0.411532	-0.556031	-0.744341	-0.32046	-0.23136	-0.329538	-0.121117	0.0734278	0.219804	0.108815	0.369899	0.136349	0.00348067	0.732428	0.875449	1.09317	0.880973	0.912173	0.771715	0.700711	0.312489	0.962246	0.672628
AT2G28670	protein_coding_gene	-	-0.36377	-0.55218	-0.300003	0.732171	0.710932	0.831404	0.358098	-0.241951	-0.0940186	-0.114542	0.154271	0.0651353	-0.0956028	-0.405028	-0.390182	-0.209908	-0.451433	-0.173223	-0.319578	-0.17197	-0.700805	-0.360707	-0.74971	-0.674877	-1.02093	-0.835162	-0.110585	0.0705193	0.737919	0.714232	0.707724	0.316242	0.0768537	0.10311	-0.491646	-0.67525	-0.748442	-0.924016	-0.451394	-0.752108	-0.870403	-0.710051	-0.914514	-1.03785	-2.6184	-2.77885	-1.3959
AT5G54570	protein_coding_gene	-	0.356226	0.49982	0.354144	0.305208	0.260311	0.314985	0.431542	0.597242	0.955191	0.534618	0.955663	0.383536	-0.613343	-0.37694	-0.623022	-0.173428	0.600281	0.132167	0.619869	-0.178908	0.125165	0.494573	0.349745	0.435407	0.26607	0.147338	-0.000210467	0.004841	-0.443801	-0.164873	-0.188703	-0.425847	0.0709945	0.0110542	0.262759	0.379247	0.146147	0.141535	0.426932	-0.115423	-0.31967	0.0187251	0.036013	0.319747	0.791247	0.526576	0.883249
AT4G39080	protein_coding_gene	+	0.393171	0.855987	0.989439	1.10363	0.665025	0.38119	0.231526	0.0226925	0.314917	-0.290806	-0.41817	-0.306999	-0.556073	0.430029	0.329606	0.0259633	0.302538	0.31208	0.598039	0.488693	0.144547	-0.581456	-0.130124	0.123774	-0.113173	-0.290239	-0.13383	1.13844	0.772871	0.63957	0.622758	-0.19881	-0.119291	-0.00462721	-0.220605	-0.340677	0.325214	1.58615	0.424488	0.17319	0.862404	0.528057	0.0493971	0.387839	0.471958	0.451638	-0.141826
AT1G51570	protein_coding_gene	-	-0.271962	0.332332	0.514446	1.18502	0.814166	0.331623	0.311171	-0.793637	-0.28931	0.307839	0.114198	0.48816	0.486557	0.447976	0.335709	0.501293	0.316139	0.139333	0.24675	-0.0415242	-0.16831	-0.0709145	-0.276308	-0.975325	-0.749948	-0.519069	-0.183427	0.354363	0.881754	0.913538	1.12792	1.10013	1.11094	0.672627	0.492784	0.0216578	0.0331917	0.0882438	0.320434	0.396755	0.12877	0.483738	0.52304	0.546323	0.710259	0.411892	-0.119868
AT1G17110	protein_coding_gene	-	0.512188	0.532834	0.521371	0.310546	0.0778153	0.104866	-0.0243024	-0.182187	-0.105015	-0.225298	0.0131979	-0.165631	0.089533	0.314109	0.731291	1.16842	0.304867	-0.390706	-0.66792	-0.227196	0.104756	0.398537	0.345087	0.235021	0.0862558	1.09578	0.0476444	-0.218648	-0.547096	-0.460794	0.516425	0.945215	1.06244	1.33455	-0.230591	-0.598797	-0.333769	-0.190859	0.723715	1.15099	1.40353	0.938512	0.618532	1.14132	0.884165	0.562158	0.772425
AT1G15740	protein_coding_gene	+	1.0154	0.881682	0.565275	0.827331	0.399555	0.28805	0.64866	0.37977	0.661757	0.246017	-0.683444	-0.974487	-0.239739	-0.0932492	0.146727	0.385787	-0.0316885	0.115832	0.00260672	-0.0639098	-0.135208	-0.351345	-0.750096	-0.519757	0.0828809	0.83771	0.664773	0.554383	0.485613	0.646739	0.410855	0.165655	0.0979117	0.139703	0.374808	0.347557	0.356297	0.436031	0.534201	0.883435	0.661765	0.458864	0.810215	0.714484	1.07218	0.530452	0.546323
AT1G08370	protein_coding_gene	+	0.726616	0.91103	0.883884	1.08386	0.998986	1.08111	1.29717	0.58319	0.237915	-0.0112047	0.257887	0.959587	1.14652	1.2104	1.26832	1.44247	1.23681	1.1626	1.20451	0.786945	0.740793	1.00676	0.103754	0.285978	0.380441	0.429865	0.340869	0.486535	-0.0149871	-0.0620468	-0.376285	-0.322986	0.153944	-0.0140624	-0.418409	-0.115843	0.0316936	0.00503912	0.123567	0.481365	0.39873	0.338423	0.130522	0.249129	0.233286	0.436786	0.804166
AT1G53310	protein_coding_gene	-	0.454473	0.411319	0.771399	0.701798	0.179927	0.171796	0.125787	-0.0655022	0.113685	-0.165352	-0.118776	-0.424628	0.144651	0.414165	0.44593	0.882779	0.518412	0.279369	0.285308	0.0990762	-0.276308	-0.681584	-0.84535	-0.823433	-0.784644	-0.26674	-0.60384	-0.568113	-0.188227	0.359555	0.159746	-0.380028	-0.44916	0.179262	0.792498	0.124744	-0.039618	-0.577208	0.143652	0.724561	1.36917	1.38796	1.20575	0.62443	1.30887	0.93438	0.424191
AT2G17980	protein_coding_gene	+	0.331616	-0.477849	-0.525496	-0.710772	-0.403721	0.236549	0.709477	1.10582	0.806616	0.444524	0.568236	0.470926	0.112666	-0.395976	-0.838265	-0.151013	-0.493353	-0.834884	-0.537516	-0.496035	-0.481127	-0.115777	0.129675	-0.384775	-0.745069	-0.277376	-0.173576	-0.505777	-0.112029	0.185846	-0.0163124	0.199742	-0.239699	-0.607182	-0.941874	-0.58619	-0.748466	-0.270928	0.0445867	0.270285	0.203545	0.12936	-0.323659	-0.114501	0.150644	0.354806	0.494976
AT2G34930	protein_coding_gene	-	-0.50816	-0.378877	-0.0328355	-0.113191	0.205342	0.287583	-0.212385	-0.765205	-0.330408	-0.655832	-0.844252	-0.516658	-0.73179	-0.20002	-0.0505823	0.00274309	0.416982	0.156721	-0.0524445	-0.191063	-0.607231	-0.695157	-0.606277	-0.756196	-0.425864	-0.370243	-0.342015	-0.130738	-0.23705	-0.328612	-0.570409	-0.822993	-0.692155	-0.672966	-0.791267	-0.517278	-0.84234	-0.29116	-0.120681	0.280224	0.10655	-0.0926742	-0.295331	-0.171454	0.13096	0.559232	0.498966
AT3G54540	protein_coding_gene	+	0.23208	-0.115684	-0.745391	-0.539292	-0.978347	-0.438183	-0.317874	-0.367131	0.425495	0.0306063	0.302655	0.439632	0.18737	0.106357	-0.00125946	-0.463597	-0.670015	-0.463814	-0.563349	-0.542118	-0.247087	-0.0224997	0.0492848	0.180031	0.392754	0.146993	0.343625	0.654688	0.204658	0.129185	0.198479	0.173581	0.252518	0.5852	0.552057	0.468876	0.296322	0.452208	-0.392347	-0.46948	0.253652	0.473264	1.23814	1.28854	0.968506	0.547122	0.239541
AT3G04680	protein_coding_gene	-	-0.502866	-0.43977	-0.702758	-0.115814	-0.312823	-0.170613	0.0643567	-0.411377	-0.231731	-0.431522	-0.432934	-0.292309	-0.209878	-0.210999	-0.0974704	0.167913	0.233484	0.481723	0.697162	0.536429	0.0800773	0.0494306	-0.0732618	-0.0795368	0.587477	-0.118031	-0.484366	-0.518909	-0.900676	-0.247045	-0.189964	-0.734196	-1.38935	-1.03195	-0.633196	-0.0241306	-0.0485727	0.206072	0.135783	-0.0452576	0.402077	0.468943	1.40545	0.285452	-0.826365	-0.727357	-0.868698
AT1G13940	protein_coding_gene	-	-0.338235	-0.923662	-1.27614	-0.901527	-1.39542	-0.589272	-0.43777	-1.04301	-0.636952	-0.825318	-0.78326	-0.0668588	-0.0171309	-0.266233	-0.935278	-0.91978	-1.15084	-0.681369	-0.502397	-0.728622	-0.568355	-0.525061	-0.407143	-0.840848	-1.27371	-0.16524	0.153257	0.0482602	-0.677034	-0.68068	-0.568414	-0.988587	-0.823882	-0.643472	-0.469169	-0.62318	-0.1116	-0.549705	-0.681811	-1.21108	-0.601656	0.0740022	0.837038	0.444905	0.0203217	-0.227994	0.143557
AT2G36530	protein_coding_gene	-	-0.115843	-0.0247762	0.54212	0.318451	0.494318	-0.420475	-0.910487	0.113387	0.464388	0.551817	0.483503	0.378263	-0.167532	-0.323327	-0.359452	-0.140728	0.35626	0.496237	-0.465541	-0.81621	-1.09447	-1.2779	-0.583914	-0.160594	-0.159233	0.155646	0.392938	0.264964	0.942833	0.809125	1.08326	1.36081	1.27049	1.96319	1.94886	1.54968	1.00876	0.598765	0.155126	0.486634	0.825706	0.302788	0.289062	0.312928	0.480859	0.660651	0.1184
AT5G53150	protein_coding_gene	+	0.115483	-0.232117	-1.19385	-0.807709	-0.240572	-0.267507	-0.0544277	0.117772	0.262813	-0.0547962	0.159781	0.406952	-0.0127759	0.268667	0.0686097	-0.24759	-0.116541	0.0117532	0.691467	0.931464	0.977267	0.639045	-0.367382	-0.581506	-0.450262	-0.677722	-0.115843	0.358088	-0.0163072	-0.322294	-0.226874	-0.399636	-0.72882	-0.909392	-0.852808	-1.06338	-0.759699	-0.463766	-0.725896	-0.300267	-0.177243	0.0361602	0.827574	1.09061	1.27118	1.46912	1.31042
AT1G34190	protein_coding_gene	+	-0.668384	-0.598192	-0.308901	-0.58831	-0.702138	-0.495614	-0.110661	0.950735	0.601742	0.64758	0.476138	-0.15765	0.063283	0.167607	0.259398	-0.282376	-0.218663	-0.0520728	0.347493	0.904712	0.285898	0.104824	0.00290329	-0.176519	0.126729	0.389046	0.118422	0.734018	0.742512	0.646833	0.804173	-0.118979	-0.0680226	-0.191427	-0.296476	-0.208486	-0.456518	-0.373088	-0.529941	-0.573494	0.090608	0.572464	0.295491	-0.0284898	0.204268	-0.0552961	-0.562987
AT5G16130	protein_coding_gene	+	0.884157	0.631413	0.505754	0.322027	-0.119658	-0.259061	-0.503978	-0.348203	0.268035	0.617173	0.919421	1.23014	0.935543	0.531396	0.187921	-0.117095	-0.0126274	0.167431	0.248227	0.0654187	-0.312644	-0.116887	-0.184972	-0.189723	-0.185574	0.0866034	0.102308	-0.00417335	-0.371534	-0.24127	-0.282979	-0.273789	-0.115843	0.28277	0.5708	0.960728	0.624627	0.851102	0.878624	0.831144	0.699495	0.587108	0.573321	0.725543	0.782277	0.483441	0.541761
AT4G39110	protein_coding_gene	-	1.62112	1.28503	1.02949	0.246928	0.733835	0.47768	0.307281	0.407719	-0.118832	0.365336	0.223648	0.0540817	-0.577447	-0.479512	-0.607083	-0.193845	-0.338095	-0.189794	0.0769943	0.0969331	0.0261761	-0.167305	-0.65725	-1.03641	-0.352147	0.364636	1.16879	1.8435	1.93454	1.14495	0.60391	0.0246028	0.0597001	0.0531338	0.125421	0.54312	0.584744	0.769833	0.888899	0.677601	-0.345647	-0.35569	-0.932054	-1.05882	-1.00995	-0.708138	-0.760073
AT1G52980	protein_coding_gene	+	-0.0227335	-0.66648	-0.831928	-0.462325	-0.197513	-0.0372006	0.424436	-0.462634	-1.20137	-0.745522	-1.28853	-0.0339086	1.08882	1.17932	1.18791	0.832716	0.551888	0.593529	0.69893	0.0381096	-0.166469	-0.11168	-0.429665	-0.65112	-0.520562	-0.622803	-0.332487	0.417345	0.48404	0.678441	-0.247087	-0.285207	-0.761706	-1.32769	-0.217332	0.0416984	0.136391	0.528005	-0.865685	1.03189	1.17366	0.576219	1.40965	0.212116	-0.379496	-0.622803	-0.638781
AT1G18070	protein_coding_gene	-	-0.189843	-0.118308	0.182559	0.915638	1.00543	0.314345	0.179197	-0.115993	0.01089	2.46913	0.884157	0.276509	0.990641	0.669325	-0.113654	-0.409271	-0.470264	-0.491937	-0.436134	-0.470976	-0.392552	-0.263914	0.280425	-0.0295023	-0.07666	-0.116052	0.656296	0.694701	0.430066	0.338637	0.265862	0.186472	0.999634	0.525804	0.31869	-0.645086	-0.483829	0.328102	1.14996	1.23337	0.952387	0.817541	0.331687	-0.0673636	-0.0333807	0.318579	0.67844
AT1G01450	protein_coding_gene	-	1.20609	1.21677	1.25541	1.59464	1.36228	0.969918	0.706287	0.738875	0.48589	0.685563	0.526542	0.289435	0.830416	-0.0263566	-0.353198	0.415906	-0.0570149	-0.0634173	0.0905927	0.210294	0.147192	-0.255465	-0.299881	-0.320648	-0.277545	-0.326564	-0.329112	-0.407598	-0.429448	0.0164156	0.445637	0.450397	0.670956	0.313087	0.294728	0.0476558	0.244993	0.164846	0.155939	-0.8895	-1.22842	-1.34466	-0.702394	-0.222375	-0.108111	0.379262	0.496874
AT2G34410	protein_coding_gene	+	-0.347168	-0.425776	-0.419635	-0.295089	-0.507466	-0.369687	-1.31618	-0.582956	-0.223458	0.233344	0.536107	-0.246736	-0.226509	0.0520541	-0.130407	-0.0520799	-0.12363	-0.395587	-0.0446124	0.431448	0.71977	0.556678	0.691431	0.621041	0.811475	0.732786	0.435496	0.0409007	0.0649462	0.264878	0.620832	0.723749	0.796236	0.488231	-0.228221	-0.622803	-0.854314	-0.0524463	0.0516692	0.553983	0.582786	0.0946666	-0.417762	-0.485465	-0.178854	-0.432578	-0.626888
AT4G28860	protein_coding_gene	+	-0.807721	-0.826336	-0.290801	0.414656	0.962143	0.89187	0.414695	0.152247	-0.189993	-0.132246	-0.177155	0.166012	-0.0396151	0.631055	1.15968	0.751068	0.296961	0.0946431	-0.0271589	0.265851	0.785379	1.2993	1.33285	1.4694	1.47673	0.0975586	-0.439197	-0.333302	-0.16316	0.198351	0.173016	0.894449	0.808689	1.08763	1.09928	0.974067	0.587218	0.241699	-0.117701	0.0991342	0.10655	0.0695123	-0.0711898	-0.0690634	0.316165	0.885014	1.46907
AT3G06860	protein_coding_gene	+	-0.161647	-0.393367	-0.236326	-0.263882	0.109547	-0.414796	-0.288736	0.32544	-0.237204	0.180551	0.272012	-0.115843	0.0685488	0.160913	-0.00459382	0.609731	0.568986	0.443298	0.375969	-0.0767433	0.0402763	0.062718	0.205124	0.206085	0.275976	0.193615	0.085791	0.303822	0.626894	0.928551	0.296026	0.082147	0.0610349	0.0132383	0.398915	0.276475	0.125686	-0.0638335	-0.262684	0.300692	0.00109704	0.228112	0.501223	0.431077	0.360595	0.413841	0.0699861
AT3G08580	protein_coding_gene	-	0.113639	0.808666	0.620586	0.246449	0.588824	0.318986	0.87521	1.21479	1.38258	1.38503	0.707189	0.789822	0.515362	0.251404	0.423471	0.420645	0.469498	0.498956	0.513637	0.19249	-0.0963905	-0.461217	-0.639241	-0.739767	-0.600814	-0.67514	-0.546713	-0.0961475	0.241594	0.57181	0.875697	1.21254	1.12701	0.97655	0.840291	0.654164	0.789457	0.970338	1.26389	1.45244	1.71683	1.49896	1.43346	1.29494	1.14492	0.667614	0.553813
AT1G32400	protein_coding_gene	-	-1.11584	-0.115843	-0.115843	-0.115843	-1.116	1.19782	-0.285697	-0.113157	0.832184	0.716329	1.08708	1.13022	-0.125977	0.249367	0.25989	0.389671	0.502214	0.136083	-0.00639208	-0.0583471	0.00730534	-0.0656582	0.134917	0.0833936	0.260611	0.193684	0.208836	-0.00513495	-0.0465554	-0.173677	-0.435131	-0.514581	-0.280902	-0.280827	-0.424463	-0.0434068	0.245243	0.446135	0.514555	0.63572	0.60886	0.494677	0.66576	0.810837	1.09828	0.93412	1.4896
AT5G09810	protein_coding_gene	+	-0.0163072	0.0399926	-0.58528	-0.8734	-0.908414	-0.819203	-0.113087	-0.318381	-0.0145193	-0.283301	-0.29876	0.0608309	-0.137052	0.0763368	0.467835	0.101354	-0.0246035	-0.138638	-0.362956	-0.24996	-0.327347	-0.433677	-0.326178	-0.689967	-0.758773	-0.647743	-0.622705	-0.40591	-0.113603	0.156324	0.592998	0.729576	0.683803	0.400266	0.403395	0.260614	0.45266	0.653154	0.591606	0.70457	0.824036	0.539439	0.533704	0.620783	0.34572	0.3863	0.620243
AT4G32410	protein_coding_gene	-	0.282706	0.179896	0.288122	0.73723	0.915159	0.881142	1.28754	0.746723	0.57714	0.428357	-0.0897569	0.174146	0.484766	0.853344	1.22349	1.17769	0.888891	0.947749	0.566609	0.316154	0.556272	0.519066	0.319287	-0.198438	-0.43187	0.191059	0.616391	0.314971	0.377972	0.976889	1.60516	1.06576	0.697744	1.51066	1.54717	1.27428	0.991072	0.630336	0.879427	0.6375	0.313841	0.699951	1.40963	1.73767	1.40772	1.84038	1.74526
AT2G21370	protein_coding_gene	-	0.570049	0.279357	0.391516	0.82987	0.604421	0.578413	0.286049	0.375291	0.401955	0.454777	0.68806	0.185448	0.342104	-0.0749848	-0.0876695	-0.270283	-0.241597	0.182338	-0.0100911	-0.00225909	-0.392683	-0.798755	-0.347917	-0.407381	0.174518	0.615372	0.294943	-0.790573	-0.239233	-0.378877	-0.935697	-1.10235	-0.788564	-0.310715	-0.484227	-0.595907	-0.543962	-0.657556	-1.48905	-1.6503	-1.17934	-0.768293	-0.963843	-0.854089	-0.969328	-0.684448	-0.602822
AT4G24730	protein_coding_gene	-	1.12362	1.17823	1.2974	1.38276	1.26176	1.61449	1.19509	1.04299	1.35137	1.44658	2.09574	2.43005	2.24185	2.0103	1.67802	1.33673	0.947637	0.69153	0.770718	0.563045	0.543667	0.101581	0.166568	0.721155	1.11275	0.405074	0.326141	-0.279656	-0.450675	-0.72897	-0.115843	0.693845	0.431407	-0.111052	0.0852845	0.513487	0.456562	-0.707527	-0.459424	0.66844	1.031	1.36943	0.16605	-0.243683	0.475048	1.35573	1.68463
AT5G14420	protein_coding_gene	-	-0.387145	0.0613755	0.256193	0.419202	0.398949	-0.0611827	-0.18166	-0.707169	-0.84252	-0.604067	-0.498873	-0.215215	0.0519693	-0.0890765	-0.617111	-0.513052	-0.421312	-0.433247	-0.217541	-0.474467	-0.42863	-0.372924	-0.248262	-0.684373	-0.589861	-0.796988	-1.18267	-0.541798	-0.371846	-0.218989	0.570049	0.554417	0.824397	0.925607	0.68484	0.411681	0.759273	0.93996	0.624455	0.692742	0.621123	-0.0531051	0.731464	1.10906	0.704123	0.815577	-0.169599
AT4G24690	protein_coding_gene	+	0.758626	1.1978	0.885834	0.936087	1.10663	0.453392	1.31973	1.13686	0.855156	1.01871	0.285795	-0.305022	-0.751894	-0.47737	-0.027094	0.199242	0.255246	0.177149	0.09384	-0.00289208	0.0936105	-0.489863	-0.369494	-0.928216	-0.320529	-0.0252634	0.235629	0.028929	-0.466088	-0.670432	-0.0697903	-0.241885	0.299195	0.48969	0.551878	0.18672	-0.128733	-0.588589	-0.520233	-0.0322677	-0.185777	-0.0436931	0.539832	0.168175	0.544671	0.581759	0.377659
AT1G52360	protein_coding_gene	+	-0.838309	-0.651874	-1.07322	-1.15407	-0.46963	-0.115789	-0.115134	0.270387	0.416021	0.174245	0.418366	-0.0557392	0.0464901	0.312081	0.429819	1.06948	0.669796	0.241671	-0.0908834	-0.396972	-0.541149	-0.15233	0.285302	0.172643	-0.159084	-0.450262	-1.72646	-0.280587	0.842054	1.11715	1.51643	0.620892	0.489731	0.780265	-0.112107	0.27118	0.330528	0.528575	0.0519457	0.22103	1.55401	1.1444	1.31729	0.596262	1.31455	1.3622	1.04114
AT1G06260	protein_coding_gene	+	-0.267846	-0.496235	-0.170263	0.040819	-0.397032	-0.336197	0.530516	0.845207	0.88937	0.70695	-0.18732	-0.0458748	0.119489	0.522876	0.621562	0.443096	0.277988	-0.319391	-0.290211	-0.426129	-0.97644	-0.638513	-0.782291	-0.432615	-0.793915	-0.759385	-0.49168	-0.498009	-0.172426	0.124683	0.337299	0.528022	0.262669	0.347538	0.63169	0.706262	0.536234	0.499896	0.523281	0.253158	0.46912	0.691187	0.695029	0.590543	0.46912	0.12517	0.43665
AT5G07370	protein_coding_gene	+	0.317117	0.246493	0.520774	-0.550822	-0.19458	-0.518588	-0.839491	-0.343917	-0.206896	0.00363511	-0.579157	-0.222393	-0.20089	-0.359251	0.555914	0.423838	-0.178673	-0.0626675	-0.177572	-0.254336	-0.244167	-0.51479	-0.567934	-0.551091	-0.47362	-0.215379	0.149428	0.29734	0.615706	0.659311	1.04462	0.600485	0.607576	1.26777	0.879668	0.448058	-0.0270535	-0.443432	0.154247	-0.240109	-0.0763145	-0.225111	-0.284162	-0.152195	-0.701131	-0.245126	0.132689
AT5G21930	protein_coding_gene	+	-0.115843	-0.217508	-0.0201387	-0.203065	-0.162907	0.0323719	-0.18369	-0.381319	-0.370474	-0.372272	-0.462345	-0.266268	-0.0790886	-0.0765516	-0.278558	0.200759	-0.213419	-0.105633	0.0630687	-0.22937	-0.0300235	-0.0312805	0.254788	0.392248	-0.0609267	0.10655	0.0935562	0.111235	0.728104	1.31022	0.712677	0.683657	0.665117	0.346439	1.02243	1.23779	0.878016	0.353744	0.465971	1.18681	1.19782	1.61976	1.33858	0.895159	1.00574	1.15265	1.30688
AT4G37820	protein_coding_gene	+	-0.719914	-0.932792	-0.746122	-0.630702	-0.419296	-0.224257	0.227593	-0.544436	-0.345331	-0.92412	-0.994416	-0.994188	-0.884577	-0.658612	-0.911868	-0.466889	-1.03805	-0.777941	-0.809756	-0.932183	-0.60459	-0.77773	-0.286743	-0.276544	0.276241	0.312297	0.210056	-0.040895	-0.386883	-0.574553	-1.01797	-1.68211	-1.36937	-1.35286	-1.43696	-0.87073	-0.494285	-0.179191	-0.255015	0.120624	-0.469396	-0.411328	-0.530834	-0.608486	0.163826	0.444991	0.177738
AT2G03820	protein_coding_gene	-	-0.189843	-0.452844	-0.530807	-0.440571	-0.893447	-0.116113	0.083902	-0.171309	-0.0284105	-0.115831	0.468046	0.38091	0.884164	0.884159	0.13747	-0.0901099	-0.261113	-0.377693	-0.548769	-0.722477	-0.97498	-0.683774	-0.647364	-0.634267	-0.487039	-0.343392	-0.069551	0.126518	-0.00940874	0.459445	0.525682	0.774803	-0.111719	0.0978286	-0.153202	-0.331572	-0.400823	-0.290466	0.254233	-0.114007	0.740684	0.836214	0.637821	0.796339	0.495737	0.556872	0.147186
AT5G62890	protein_coding_gene	+	-0.517941	-0.317013	-0.048736	-0.203178	0.299196	0.825799	0.642771	1.0073	0.0930173	-0.219455	-0.218067	-0.311724	-0.106581	-0.136446	-0.230288	-0.194989	-0.523214	-0.560083	-0.115796	-0.0634254	0.508648	0.371548	0.552995	0.724156	0.970657	0.427398	-0.574171	-0.942896	-0.780145	0.0981868	-0.211941	0.438322	0.00649983	0.320934	0.0440124	-0.122827	-0.0340386	-0.0654945	0.602491	0.590407	0.570944	0.546362	0.939902	1.27155	0.96467	0.185565	-0.118409
AT1G36730	protein_coding_gene	-	0.39873	-0.531357	-0.321909	-0.911056	-0.754766	-0.562892	-0.455523	0.223082	0.0574463	0.758628	0.285307	-0.115839	-0.253347	-1.23358	-0.00138067	-0.0281856	-0.309362	-0.0846646	0.0991726	-0.00752355	-0.106624	-0.299017	-0.679341	-0.315776	-0.204641	-0.170796	0.0399383	0.222802	0.0450881	-0.063372	0.036149	0.382365	0.19292	0.394884	0.283915	0.0373108	-0.231626	-0.167569	0.16063	0.667041	0.902309	0.988967	1.45011	1.59759	1.89559	1.50886	1.48093
AT5G60790	protein_coding_gene	-	-0.516381	-0.368871	-0.742691	-0.241896	0.168998	0.313938	0.362219	0.642135	0.600497	0.103654	0.248853	-0.180338	-0.369876	0.013147	-0.0775496	-0.0114165	-0.0649203	-0.412307	-0.616599	-0.756295	-0.787789	-0.72897	-0.530641	-0.373621	-0.0847761	-0.115843	0.390586	-0.438926	-0.66831	-0.580651	-0.23132	-0.17232	-0.0775221	0.0230335	-0.0863642	0.081194	0.646143	0.926022	0.995745	0.956632	0.732154	-0.0706991	0.447869	0.364891	-0.493976	0.287513	0.0852959
AT4G26100	protein_coding_gene	-	0.196101	-0.370566	-0.301791	-0.307531	-0.737335	-1.20459	-0.349209	-1.11396	-1.11437	-1.11419	-0.746764	-0.818809	-0.753586	-0.838315	-0.545868	-0.239207	-0.300568	-0.126726	-0.576122	-0.666232	-0.504408	0.111135	-0.123501	0.215317	0.340262	0.206257	0.0473124	-0.3889	-1.19091	-0.829988	-1.0158	-1.05108	-0.672461	-1.11981	-0.49046	-0.992675	-0.603465	-0.0629865	-0.120112	0.375875	0.286574	0.0600649	0.539496	0.88378	-0.0172766	0.175639	0.198418
AT3G18750	protein_coding_gene	-	0.23208	0.256427	-0.4696	-0.600828	0.08616	-0.0806845	0.294841	0.330344	0.0960805	0.926544	0.750117	0.103343	0.328755	-0.152405	-0.311992	0.213105	0.261466	0.0446047	0.459857	0.345306	-0.0561366	0.0268204	-0.726569	-0.610053	-1.13372	-1.3572	-1.69663	-2.21531	-1.75584	-0.735207	0.320256	0.239471	0.361047	-0.494144	-0.460037	-1.48316	-0.98975	-2.16026	-2.08601	-1.75981	-1.04873	-0.0574274	-0.141067	-0.973806	-0.716599	-0.941499	0.403107
AT3G05840	protein_coding_gene	+	0.359066	0.382719	0.16837	0.295984	0.153948	0.152734	-0.453458	-0.266743	-0.516674	-0.424186	-0.298982	-0.786475	-0.761292	-0.926344	0.0546029	0.798535	0.710749	0.734974	0.572044	0.304071	0.394772	0.232659	0.210507	0.673015	0.335757	0.149853	0.237928	-0.164417	-0.662857	-0.193631	-0.386751	0.0481477	0.311384	0.284123	0.388778	-0.0141422	0.0979365	0.374532	0.206478	0.927709	0.548954	0.37212	0.479209	0.386245	0.640467	0.438207	0.320242
AT2G22010	protein_coding_gene	-	0.621123	0.56229	0.395102	0.250368	0.263521	-0.209275	-0.242806	-0.271026	-0.764307	-0.439368	-0.75881	-1.30832	-1.04926	-0.68107	-0.305489	0.442151	0.716447	0.537172	0.784617	0.510136	0.606623	-0.0387135	-0.525042	-0.0470179	0.472796	-0.70584	-1.10917	-0.231259	-0.118704	-0.494937	0.623083	0.447671	-0.52181	-0.318116	0.607414	0.194497	0.499282	0.171591	0.278175	0.0735195	-0.625969	-0.115844	-0.1154	0.465676	0.370956	0.119578	0.221068
AT1G75300	protein_coding_gene	+	0.948287	-0.118021	0.000591253	0.157292	-0.054296	0.398607	-0.115318	-0.736137	-0.781833	-0.710827	-0.53494	-0.224733	0.485482	0.843039	0.981843	0.93465	0.531477	0.585444	0.432763	0.371151	0.173664	-0.111806	-0.0626904	0.0447381	0.0361602	0.21318	0.113877	0.319648	0.414672	0.110498	0.279207	0.166061	0.46912	0.421429	0.490761	0.475597	0.0982819	0.0766926	0.232441	-0.208019	-0.437771	-0.728556	-0.581921	-0.923029	-0.816283	-0.590933	-0.573581
AT2G22795	protein_coding_gene	-	-0.807721	-0.0546846	0.740003	0.884457	0.379191	-0.419413	-1.30847	-0.662545	-0.116291	0.0218809	0.0201596	-0.264296	-1.44194	-1.30062	-0.755433	-0.816506	-0.368413	-0.312276	-0.238488	-0.372962	-0.63431	-0.690744	-0.70813	-0.638557	-0.264145	-0.494355	-1.04644	-1.38535	-1.11623	-0.609635	-0.115843	0.439794	0.0314606	0.205263	-0.57766	-0.89345	-0.206239	0.392303	0.206065	0.172455	0.183717	0.173727	0.597319	0.299088	0.370215	0.512188	0.505662
AT3G11560	protein_coding_gene	+	-0.40535	-0.180596	0.496465	0.584827	0.460035	0.497136	-0.250819	-0.717158	-0.698166	-0.480891	-0.338312	-0.00762042	-0.133069	0.61599	0.197628	0.0712146	0.111723	0.0927622	0.399604	0.337816	0.616572	0.385184	0.153276	0.380089	0.0950245	-0.203668	0.0758612	-0.168307	-0.210503	-0.243495	0.176701	0.115289	0.0686192	0.0262423	0.297282	1.06007	0.91812	0.977323	1.36796	1.39522	1.4092	0.338263	-0.0237797	0.314152	1.23794	2.12598	1.35787
AT1G21760	protein_coding_gene	+	0.796694	0.777972	0.850082	0.261562	0.258028	-0.40117	-0.543214	-0.0639193	0.211764	0.652675	0.759644	0.773055	0.65926	0.987072	1.06444	0.848815	1.32233	1.06004	0.724433	0.244473	-0.521835	-0.809592	-1.11582	-0.98826	-1.07685	-0.973443	-0.820842	-0.748408	-0.757758	-0.318012	-0.174737	0.0332268	0.064722	-0.331816	-0.524114	-0.0033423	-0.0167215	1.04529	1.16374	1.42634	0.604049	0.691365	-0.230863	-0.115929	0.11986	0.224856	0.420035
AT4G13250	protein_coding_gene	-	0.934783	0.761486	0.23863	0.0786731	-0.151527	0.188406	0.697484	0.267314	-0.377339	-0.618915	-0.63346	-1.00233	-0.640749	-0.548474	-0.384785	-0.263185	0.0869507	-0.00629563	-0.180124	-0.115478	-0.719184	-0.587554	-0.631324	-0.679744	-0.723974	-0.336173	-0.0633755	-0.0634676	-0.00250666	0.438746	0.122227	0.0130538	0.161691	0.210617	0.0197275	-0.14559	0.166227	-0.031921	-0.115843	0.282431	0.297081	0.173664	-0.0461647	0.230449	0.23208	0.165627	0.258401
AT5G54165	protein_coding_gene	+	0.436698	0.266448	-0.0330231	-0.0867836	-0.138205	-0.0289651	0.388914	0.821653	1.31174	0.991866	0.683843	0.393432	0.497826	0.751842	1.16926	0.695313	0.567499	0.514656	0.246234	0.286961	0.429591	0.440374	0.60622	0.529411	0.400431	0.563425	0.641248	0.755557	0.758481	0.800005	0.891872	0.945675	1.03944	1.07565	1.18929	1.06325	1.07748	0.968865	0.934127	0.909766	0.92572	0.779584	0.974799	1.03088	1.05819	1.11546	1.10687
AT5G66760	protein_coding_gene	+	-0.700805	-0.666829	-0.979839	0.18165	0.369583	0.125193	-0.291343	-0.559189	-0.416721	-0.115861	-0.0941792	0.173019	0.24434	0.0949152	0.217546	0.135799	0.32021	0.289419	0.237179	0.0990128	-0.0384384	0.0147232	0.216542	0.193962	0.615474	0.771903	-0.0651889	0.353725	-0.0566982	0.188053	0.00492847	-0.356921	0.0520066	0.0154791	0.512236	0.538513	0.390226	0.290863	0.432981	-0.33153	-0.069176	-0.346953	0.362061	0.178806	0.23801	-0.601266	-0.500848
AT3G12130	protein_coding_gene	-	0.827574	0.749211	0.186482	0.353527	-0.0175918	-0.16717	0.26698	-0.236289	-0.550461	-0.336658	0.187507	0.713838	0.516878	0.441292	-0.087065	-0.122371	0.148264	0.226465	0.509878	0.582446	0.498266	0.28226	0.183289	-0.349076	-0.523991	-0.222594	-0.0783908	-0.235567	-0.121863	0.506789	-0.176865	-0.0586153	0.536443	0.498134	-0.00475781	0.179613	0.528594	0.45046	0.406988	0.567234	0.704204	0.704788	0.487646	0.218579	0.186735	-0.0868224	-0.217459
AT1G53680	protein_coding_gene	+	-0.753273	-0.0606508	-0.434034	-0.0175901	0.366277	-0.457843	0.0285463	0.0343034	-0.586695	0.24597	0.563097	-0.124842	0.197147	-0.226238	-0.632144	-0.00547905	-0.211148	-0.0769663	0.0784323	0.142785	0.299195	0.40774	0.618718	0.443046	0.371429	0.525014	0.515281	0.469127	0.4727	0.338898	0.054088	0.502616	0.375045	0.273156	0.173215	0.297211	0.0757816	0.228111	-0.0716106	0.103773	0.147192	0.116768	0.206085	0.146662	0.230629	0.435499	0.601735
AT5G64340	protein_coding_gene	-	0.540203	0.405152	0.426976	0.581121	0.383937	0.517704	-0.107743	-0.151248	0.44202	0.252695	0.34388	-0.00796203	-0.793988	-0.823071	-0.569295	-0.669243	-0.716933	-0.533547	-0.544581	0.0834386	-0.0947813	0.127622	-0.0694278	-0.139841	0.292524	0.161807	-0.0522069	-0.220293	-0.31995	-0.224188	0.156601	0.0959638	0.113524	-0.365987	-0.0934353	-0.0194838	0.493333	0.521811	0.789976	0.840714	0.630608	0.72271	0.0782478	0.256329	0.231324	0.182493	0.451416
AT1G17880	protein_coding_gene	-	-0.909392	-0.589687	-0.84644	-0.82338	-0.568764	-0.580416	0.0890004	0.136938	0.23708	-0.222017	-0.00774495	0.405189	0.164194	0.342631	0.32346	0.314589	0.505275	0.523859	0.293081	-0.207919	-0.188774	-0.22746	-0.440944	-1.01015	-0.765235	-0.340275	-0.535509	-0.901534	-0.933383	-0.979467	-0.922508	-0.107058	0.115895	0.302144	0.146994	0.59465	0.381173	0.563752	0.792199	0.419854	0.451306	0.69995	0.849074	0.666017	0.814025	0.955605	0.646489
AT1G66330	protein_coding_gene	-	-0.02838	0.0468305	-0.210706	-0.00153163	-0.63259	-1.33821	-0.395826	-0.531466	-0.990319	-0.700916	-0.853849	-0.252164	0.561124	0.95568	0.249543	0.217443	-0.0254237	-0.208686	0.112459	0.0127405	0.157176	0.524999	0.11989	0.308663	0.527871	-0.00914981	-0.663919	-0.519184	-1.1692	-0.494594	0.183717	0.661766	0.59401	0.421443	-0.187656	-1.00331	-0.921846	-0.841642	-0.210001	-0.0283298	-0.0517126	0.172395	0.125628	0.140661	0.24154	0.205846	0.131668
AT1G56070	protein_coding_gene	-	-1.11584	-1.11584	-0.53088	-0.115843	-0.115843	-0.115843	-0.115843	-0.115843	-0.115843	-0.115843	1.46913	1.14719	1.46634	0.38344	0.55916	0.776007	0.399817	0.284273	-0.112298	-0.463687	-0.640109	-0.751747	-0.856402	-0.89609	-0.75211	-0.00386241	0.533125	0.392577	0.23357	0.349699	0.380672	0.61239	0.717111	0.86668	1.0564	1.18482	1.39747	1.2455	1.47028	1.44982	1.33161	1.26542	1.14277	1.24371	1.40906	0.654547	0.670208
AT5G42760	protein_coding_gene	+	-1.31748	-1.50772	0.0346024	0.193973	0.328329	-0.23132	-1.05647	-1.88825	-1.65914	-0.978339	-0.586484	0.138298	-0.436784	0.22773	0.3857	-0.194745	0.00794649	-0.153898	0.250434	0.851482	0.621123	0.700966	0.966343	1.33387	0.561638	0.468784	0.396004	0.820799	1.24856	1.12307	0.423345	0.769768	0.691426	0.816913	0.530297	0.637822	0.36828	0.124624	0.129269	0.0858022	0.0830854	0.0141959	-0.0937686	-0.518022	-0.192907	-0.456901	-0.117531
AT3G13470	protein_coding_gene	+	0.0394353	0.180197	0.206163	0.395314	0.251217	0.377699	0.335261	0.206095	0.617474	0.915188	1.23524	1.2682	0.908534	0.0414803	-0.846841	-1.0018	-0.501901	-0.396146	0.11513	0.348034	-0.150059	-0.340635	-0.492978	-0.498631	-0.175622	0.180782	0.0172525	-0.334115	-0.912145	-0.36652	-0.388195	-0.252578	-0.247087	-0.177243	0.367835	0.571494	0.503698	0.931381	0.4935	0.779854	-0.664775	-0.836395	-0.700659	-0.112604	0.691512	0.0467935	-1.29644
AT2G42600	protein_coding_gene	-	-0.83205	-0.766719	-0.488513	-0.405647	-0.0607851	-0.115111	0.110907	0.282394	-0.141067	-0.649566	-0.375086	-0.578705	-0.308605	-0.400965	-0.444389	-0.32152	-0.570673	-0.0749703	-0.812285	-0.853916	-0.271962	-0.246751	-0.741062	-0.494495	-0.422868	-0.114846	-0.760884	-0.15013	-0.235532	0.344495	-0.0485288	0.446103	-0.0446256	-0.425553	-0.203304	-0.477288	0.603144	1.43052	0.816758	0.152478	0.343589	0.841152	1.12539	1.05363	0.732756	0.955359	0.412224
AT1G50300	protein_coding_gene	-	-0.613343	-0.183033	-0.119162	-0.619469	-0.0272597	-0.335475	0.670011	2.41822	1.95461	1.08672	-0.496339	-1.12348	-0.552007	-0.710545	0.0608208	0.343844	0.0853664	0.08637	-0.197956	-0.541724	-0.0454536	0.686138	0.375443	0.252618	0.296747	0.423173	1.11947	0.883265	0.479508	0.368102	0.286626	0.181	-0.0327422	-0.236446	-0.389383	-0.578375	-0.317532	-0.200713	-0.810176	0.00872578	1.19269	-0.0275282	0.832474	0.414618	0.221656	0.0865038	-0.295038
AT3G01090	protein_coding_gene	-	0.0476558	0.0964079	0.0285521	-0.365854	-0.359437	0.0540853	0.132329	0.40305	0.327204	-0.166579	-0.116127	0.00128778	0.519338	0.479796	0.563189	0.62143	0.423712	0.63137	0.539879	0.348309	0.125165	-0.196498	-0.232386	0.675395	0.43683	0.376111	-0.197636	-0.887658	-0.943059	-0.794212	-0.648906	-0.0160874	0.0681763	0.38165	0.697456	0.884157	0.533054	0.227774	0.525029	0.642986	0.83628	1.56993	0.874692	0.331339	0.441085	-0.273847	-0.950568
AT2G45690	protein_coding_gene	-	0.884157	0.131526	0.10763	-0.0714777	0.0984516	0.71588	0.587763	0.73305	0.561699	-0.242661	0.0842219	-0.346337	-0.293373	0.0101377	-0.408558	-0.0108689	-0.0174649	-0.201983	0.0715422	-0.476988	-0.358413	-0.203631	-0.39299	0.382638	0.32827	0.283788	0.473214	0.500865	0.223386	0.0777142	-0.403574	-0.268532	0.032493	-0.36828	-0.564026	-0.329968	-0.569712	-0.0703342	0.658888	0.521103	0.623037	-0.0529067	0.391484	0.222546	-0.0647942	0.204336	0.672008
AT3G09840	protein_coding_gene	+	-0.852808	-0.936003	-0.963757	-0.337397	-0.777007	0.100014	0.369567	0.441959	0.597781	0.422517	0.264558	0.534143	1.00221	0.656684	0.788725	0.370077	0.308891	-0.00813504	-0.259339	-0.019202	-0.361254	-0.228842	-0.449875	-0.733488	-0.668751	-0.658488	0.361199	0.244198	0.559668	0.0323265	0.818455	1.19079	1.61195	1.38362	1.11972	0.810157	0.80561	1.11985	1.41762	1.57692	0.877473	0.595969	-0.259921	-0.113579	0.0114589	0.502455	0.043703
AT2G25490	protein_coding_gene	-	0.0540821	-0.0443733	-0.119355	-0.0753061	0.2992	0.353852	1.12165	0.798642	-0.426938	-0.652319	-1.86234	-1.4558	0.165862	0.0163984	0.159425	0.228965	0.259442	0.271476	0.261847	0.302454	-0.138211	-0.162999	-0.22208	-0.358847	-0.162024	0.132298	0.0124539	0.0901669	0.519826	0.159668	0.675471	0.92478	0.676573	0.729269	0.597341	0.306776	0.508127	0.590984	0.328725	0.277849	0.318639	0.35693	0.246802	0.848227	0.859717	0.525787	0.601986
AT2G22125	protein_coding_gene	+	-0.566504	-0.04102	0.217646	1.03359	0.880861	0.0577945	-0.190981	-0.290925	-0.384892	-0.331998	-0.338171	-0.209408	-0.414025	0.380841	0.422661	0.413324	0.747515	0.487166	0.232979	0.0688206	-0.0620716	0.457452	0.140751	0.307305	-0.0778412	0.839162	1.34396	2.44524	1.77961	1.33353	1.85874	0.87387	0.266028	0.706809	0.959639	0.56999	0.912487	0.350696	0.652455	1.13144	1.73529	1.91434	1.38231	1.28318	0.752913	1.20102	1.40912
AT5G57930	protein_coding_gene	+	0.0361602	-0.116804	0.936582	0.414681	1.24245	0.581571	-0.396249	-0.05928	-0.60286	0.161041	0.203553	0.229773	0.463456	0.231669	0.495681	0.386127	0.592146	0.567419	0.625883	0.493546	0.112976	0.163486	0.167456	-0.0284797	-0.524667	-0.344425	-0.231143	-0.430983	-0.491781	-0.82132	-0.671015	-0.417722	-0.463424	-0.397919	-0.163486	0.185087	0.306954	0.36646	0.620845	0.341767	0.725513	0.731437	0.581323	0.432767	0.426094	1.00182	0.958086
AT1G80380	protein_coding_gene	+	-0.115843	-0.469486	-0.118229	-0.610457	-1.21965	-0.945502	-0.865468	-0.898532	-0.413144	0.00965168	0.0823409	0.194032	0.17109	-0.170933	-0.319077	-0.116918	-0.0191461	0.202132	0.281151	0.0757457	0.0424192	-0.314893	-0.274718	-0.386341	-0.0270064	-0.0173248	0.285954	0.332055	0.153598	0.0173711	-0.0446976	0.0131026	-0.286833	-0.00478533	-0.55237	-0.523501	-0.280084	-0.230075	0.148599	0.447041	0.507164	0.610914	0.648137	0.60979	0.862799	0.375024	0.18688
AT3G52930	protein_coding_gene	-	0.695123	0.645663	0.236861	0.634397	0.19952	-0.237724	0.10991	-0.673609	-0.0116428	0.618087	0.691852	0.582921	0.66272	0.786544	0.18935	0.148464	0.197982	0.160035	0.509292	0.545896	-0.0367713	-0.0225881	-0.403934	-0.562522	-0.780659	-0.792132	-0.901621	-0.877739	-0.628293	-0.202623	0.0726132	0.0420224	0.421185	0.376763	0.265537	0.322155	0.743295	0.937147	0.903528	0.943513	1.23374	0.864358	0.68987	0.450334	0.407719	0.309287	0.148879
AT1G22730	protein_coding_gene	+	-1.85281	-1.19238	-0.466571	-0.285014	-0.273231	-0.255414	-0.0531672	-0.117139	-0.402051	-0.55619	-0.857217	-0.732996	-0.445201	0.180841	0.283298	0.317115	0.635979	0.147252	0.606965	0.619735	0.884157	0.782477	0.330104	0.0178999	-0.510784	-0.261169	-0.932979	-0.643631	-0.575402	-0.694366	-0.119987	-0.013895	0.276475	0.791547	0.618158	0.710553	0.700469	0.143916	0.179613	-0.350643	-0.049689	0.758373	0.532742	0.258592	0.845683	0.74037	0.666699
AT3G62930	protein_coding_gene	-	1.02166	1.02844	0.58163	0.508862	0.29835	1.11283	0.942483	1.22524	0.748795	-0.163297	-0.351847	-0.737242	-0.861476	-0.735565	-0.876945	-0.153246	0.365554	0.377203	0.275415	-0.293556	-0.852808	-0.695676	-0.821713	-0.730244	-0.880522	-0.863737	-0.852367	-0.847584	-0.767726	-0.647047	-0.553271	-0.473372	-0.313782	-0.285618	-0.197061	-0.332723	-0.470186	-0.459764	-0.559129	-0.191692	0.123685	0.210397	0.147408	0.181165	0.0670212	0.106638	-0.0442758
AT5G45430	protein_coding_gene	+	-0.852808	-0.630671	-0.00356807	-0.0672439	0.256014	0.229273	-0.0346685	0.397708	0.308349	-0.13491	-0.444196	-0.795419	-0.624021	-0.236195	-0.275111	-0.343921	-0.464474	-0.350322	0.105357	0.427753	0.23208	0.0959301	-0.144789	-0.328238	-0.636496	-0.0120811	-0.314274	-0.215484	0.0940744	-0.182791	-0.342971	-0.362374	0.403912	0.798918	1.43419	1.82148	1.55445	1.72481	1.00226	0.554558	0.438746	0.445055	1.42303	1.3905	1.51945	1.66232	1.37251
AT4G38760	protein_coding_gene	-	-0.535557	-0.343984	-0.375	0.0854162	0.292576	0.141855	0.0938182	0.120919	0.0355262	0.150661	-0.114047	-0.239903	-0.375781	-0.589018	-0.640939	-0.69237	-0.563082	-0.481431	0.107221	-0.380873	-0.834072	-0.379402	-0.651813	-0.638515	0.364964	-0.50481	0.76917	-0.162328	0.769964	0.424071	-0.167472	1.31366	-0.738241	0.110663	0.750342	0.129333	-0.368197	0.497128	-0.235918	0.76748	1.37425	0.843918	0.682434	1.22235	0.317016	-0.214511	1.22963
AT1G09210	protein_coding_gene	-	0.424725	0.498718	-0.167876	0.104887	0.152572	-0.117942	-0.0718336	0.302945	0.658807	0.631348	1.19127	0.68405	0.145144	0.061039	0.199439	0.0374316	-0.168325	-0.437757	-1.02881	-1.30905	-1.02838	-0.821406	-0.510428	-0.263782	0.414997	0.414628	0.273604	-0.114882	-0.526237	-0.453145	-0.333686	-0.101233	-0.0971342	-0.539445	-0.626293	-0.279342	-0.040692	-0.0544231	0.372267	-0.180586	0.00505319	-0.0196216	0.574983	0.41229	-0.119498	-0.212286	-0.0743381
AT5G48830	protein_coding_gene	-	-0.437771	0.0759803	-0.32439	-0.376033	-0.490838	-1.33738	-1.11604	-0.803489	-0.59403	0.0369633	0.299625	0.48401	0.621447	1.1412	0.797411	1.10807	1.52118	0.983461	0.497217	0.308462	-0.342614	-0.631031	-0.592854	-1.09649	-0.827991	-0.677668	-0.0345475	0.639133	0.89069	1.01192	0.936404	0.885968	0.54259	-0.355113	-1.29841	-1.16315	-0.778659	-0.100777	0.555535	1.05455	1.09595	0.746968	0.0456348	-0.443857	-0.41391	-0.326956	-0.498176
AT2G40540	protein_coding_gene	+	1.46912	1.15704	0.99992	1.29967	1.46909	0.551645	0.518248	-0.100849	-0.663777	-0.41124	-0.905764	-1.35868	-0.871899	-1.10242	-0.626133	-0.652155	-0.364442	-0.0132838	-0.288927	0.00836295	-0.115843	0.0688939	0.143016	-0.148995	0.163631	-0.167461	0.24421	-0.130614	-0.59542	-0.975656	-0.758997	-0.857586	-0.426368	-0.487813	-0.216973	-0.411299	-0.413355	-0.554958	0.331732	0.299195	0.905737	0.577173	-0.115665	-0.260605	-0.575265	-0.811766	-0.886973
AT3G01340	protein_coding_gene	-	0.317117	0.415134	0.348942	0.322115	0.529971	0.307008	0.424249	0.475295	-0.0720136	-0.119332	0.132066	0.104277	0.32421	-0.0777803	-0.689861	-0.670492	-0.692236	-0.568309	-0.504031	-0.372662	-0.586473	-0.483758	-0.422234	-0.272396	-0.632667	-0.538941	-0.475458	-0.67399	-0.428974	-0.368329	-0.223103	0.0853115	0.176894	0.300293	0.143344	0.00997966	0.256247	0.181388	0.0310062	0.204922	0.161375	0.105907	0.533087	0.308951	0.438373	0.343754	0.357368
AT3G62290	protein_coding_gene	+	-1.39595	-1.2857	-0.874804	-0.68996	0.300605	0.237799	0.588193	0.690436	0.681385	1.26266	1.00436	0.676863	0.41729	0.773495	0.369105	0.755643	0.518821	0.231966	0.383139	0.149321	0.142891	-0.168605	-0.228773	-0.630901	-0.294826	-0.136291	0.03372	0.205912	0.306518	0.134018	-0.325669	-0.115432	0.401991	0.449394	0.690455	0.866323	0.82612	0.514605	0.717924	0.239537	0.537859	0.493763	0.910102	0.779656	0.692157	0.669915	0.438553
AT5G63980	protein_coding_gene	+	-0.391477	-0.0418453	0.149009	-0.108573	-0.164339	-0.239021	-0.228339	-0.0130189	0.231281	0.517506	0.269719	0.24107	0.238539	0.0171012	0.115797	-0.0116511	-0.115527	-0.009937	-0.223888	-0.027661	-0.00263228	0.200489	0.504973	0.0445817	-0.211564	-0.170038	-0.163309	-0.770392	-0.417995	-0.642991	-0.380606	-0.527052	-0.245295	-0.125972	-0.21404	-0.49934	-1.09618	-0.391622	-0.543668	-0.795643	-0.96384	-0.612584	-0.128787	0.107233	0.228029	0.262438	0.604054
AT5G09670	protein_coding_gene	-	0.508648	0.104799	0.635946	0.205258	0.680099	1.08106	0.745295	0.966329	0.581397	0.860182	0.532959	0.320348	0.374152	-0.0455037	-0.101832	-0.0571605	0.0142742	-0.104202	0.244275	0.185031	-0.148264	-0.17823	-0.109971	-0.174737	0.0539545	0.0530252	-0.338235	-0.281889	-0.304672	-0.0854692	0.140996	-0.332724	-0.55945	-0.611213	-0.466899	0.317117	0.785244	0.608509	1.0154	0.854475	0.821279	1.18901	0.996069	1.09612	0.910629	0.881379	0.253512
AT3G49430	protein_coding_gene	+	-0.115843	0.469124	0.390992	0.498946	0.661342	0.300034	0.158491	0.561261	0.206085	0.0951159	0.158004	-0.198146	0.500889	0.695403	0.506648	0.661914	0.296994	0.62707	0.684861	0.588311	0.566967	-0.011045	-0.0503075	-0.337621	-0.311755	-0.221245	-0.0495418	-0.0491595	-0.474374	-0.352283	-0.437888	-0.290932	0.225339	0.0541592	-0.00538839	-0.170537	-0.0630981	0.281177	1.28299	0.813849	0.545776	0.0918245	0.0151186	0.402633	0.808544	0.469159	-0.159555
AT1G01780	protein_coding_gene	+	0.0361602	0.646138	0.46314	0.238538	0.641076	0.93654	1.11566	0.834409	0.363064	-0.186294	-0.0898645	-0.0557063	-0.10851	0.568275	1.56965	1.62943	1.19117	0.763727	0.466612	0.0176569	0.268821	0.251106	0.292601	-0.167653	-0.113968	0.0967459	0.120523	0.322805	-0.043997	0.709393	0.918196	0.851042	0.603864	0.756483	0.818746	0.661765	0.879471	0.360234	0.168036	0.390394	0.495458	-0.107136	-0.568713	-0.701302	-1.03517	-0.700774	-0.304391
AT4G27470	protein_coding_gene	+	-0.0613951	0.189533	0.440233	0.597344	0.321231	-0.06869	0.0680424	-0.114007	0.311773	0.594642	0.165381	-0.126731	-0.785494	-0.672355	-1.29522	-1.00892	-0.193612	-0.047991	0.0220309	-0.211452	-0.403125	-0.451066	-0.540278	-0.510136	-0.384312	-0.445267	-0.341146	-0.392221	-0.434728	-0.375813	-0.360673	-0.705297	-0.681793	-0.93497	-1.29973	-1.11572	-1.2779	-1.21569	-0.818053	-0.66061	-0.288256	-0.0798191	0.214148	0.189046	0.399325	0.694803	0.569764
AT5G23200	protein_coding_gene	+	-0.0714488	-0.00888814	-0.122769	-0.133867	0.306151	0.446644	0.145069	-0.0613908	-1.04033	-1.05797	-0.852814	-1.16097	-0.752935	-1.03511	0.0366401	0.572273	0.362713	0.206212	-0.523213	-0.40618	-0.31224	-0.496924	-0.519501	-0.312277	-0.485018	-0.357729	-0.853284	-0.398288	0.545668	0.576035	-0.0413476	0.17319	0.145055	0.205353	-0.04925	-0.045495	-0.26257	-0.998328	-1.20349	-1.4637	-0.854292	-1.08139	-0.847971	-0.470677	-0.536879	0.0541889	-0.251137
AT2G18960	protein_coding_gene	+	-0.945918	-1.53321	-1.27338	-1.33833	-1.27338	-0.129897	0.60755	0.317375	0.747055	0.420189	0.547132	-0.0364914	-0.644328	0.0891861	-0.308493	0.0716801	-0.339887	-0.913016	-0.922779	-0.445362	-0.29418	-0.5976	-0.722549	0.0903312	0.168554	-0.4895	0.202918	0.793583	0.561307	0.179507	0.0897085	0.230971	0.0764753	0.138134	0.610157	1.2134	1.06637	0.380447	0.0964391	0.484992	1.02166	0.544784	-0.0400563	-0.256598	-0.446526	-0.629853	0.380228
AT1G09640	protein_coding_gene	+	0.331616	-0.114509	-0.634838	-1.03632	-0.388681	0.207943	0.472975	0.467976	0.119518	0.020168	-0.0512916	-0.0420356	0.129007	0.186271	0.54562	0.402006	0.286308	0.315878	0.157706	0.230984	0.274391	0.150846	0.123731	-0.0110802	0.145962	0.262293	0.244528	0.211604	-0.00545539	-0.239512	-0.372468	-0.25118	-0.167815	-0.300532	0.321339	0.431645	0.813704	1.038	0.398234	0.258588	0.177308	0.263131	0.469017	1.00061	1.06924	0.902076	0.915273
AT4G38130	protein_coding_gene	-	1.38666	0.772302	-0.292513	-0.334493	-0.839487	-0.749746	-0.236983	-0.279011	-0.0666783	0.318038	0.387228	0.376793	0.169027	-0.215708	-0.674194	-0.142315	0.0611851	0.135989	0.320143	-0.0572364	0.0317143	-0.0422761	-0.740806	-0.636452	-1.41675	-1.1912	-0.306502	-0.55132	-0.109436	-0.548976	-0.853803	-0.426231	-0.240997	-0.052048	-0.696005	-0.950896	-0.922559	-1.01514	-0.41217	-1.07303	-0.617907	0.0499755	-0.0285112	0.17776	0.243835	0.205998	0.189509
AT2G26570	protein_coding_gene	+	-0.816283	-0.899793	-0.980883	-1.25992	-1.4075	-1.11709	-1.5633	-1.28621	-0.687919	-0.530885	0.482994	-0.0270293	-0.471431	-0.445072	-0.167641	-0.0196508	0.379768	0.195084	0.200722	0.24651	0.0876905	0.280445	-0.0318289	0.698213	0.84626	1.28166	1.10972	0.700115	0.65497	0.35126	0.235624	0.223881	-0.106137	0.104376	0.469146	0.533928	0.636576	0.691478	0.610123	0.4474	0.837772	0.398755	0.496529	0.840609	0.513826	0.660956	0.927173
AT1G76030	protein_coding_gene	+	0.0361602	-0.0227629	0.0609016	0.32424	-0.465045	-0.38485	-0.698788	-0.414716	-0.174554	-0.0698051	0.440731	-0.441511	-0.165259	-0.354508	0.357505	0.629908	0.542206	0.324259	0.0644104	-0.0631537	-0.129918	-0.156016	-0.159186	-0.251029	-0.523409	-0.60127	-0.381368	-0.562861	-0.293635	0.424635	-0.502866	-0.295904	-0.382095	-0.460928	0.272904	0.649692	0.969061	0.383481	-0.180183	0.375358	0.39873	0.92855	0.327734	0.0927292	-0.32638	-0.253346	-0.0329284
AT3G63130	protein_coding_gene	+	0.63623	0.0689762	0.206991	0.635811	0.0770986	-0.11581	-0.101354	-1.11755	-0.61178	-0.29391	-0.578381	-0.187383	-0.292913	-0.314982	-0.0788175	-0.203763	-0.0956317	-0.101763	-0.346781	-0.219672	-0.51236	-0.601077	-0.474297	-0.582442	-0.940833	-0.225467	-0.264356	-0.304271	-0.506188	-0.66109	-1.04184	-1.0711	-0.846595	-0.538275	-0.0499236	-0.378877	-0.977382	-0.183341	0.262895	0.687752	0.652832	1.09126	0.928207	0.578391	0.572173	0.97162	0.74513
AT2G30950	protein_coding_gene	+	-1.11584	-1.11584	-0.115948	-0.730641	-1.11584	-0.212125	0.0154115	0.165311	0.817043	0.367126	0.170594	1.02843	0.331611	0.411169	0.0528046	0.0303638	-0.0163319	-0.128259	0.125853	-0.194342	-0.0959433	0.0851626	-0.0918311	0.0943469	0.00685368	-0.321475	-0.296783	-0.735776	-0.520755	-0.844069	-0.559296	-0.0646695	0.366443	0.656515	0.282569	-0.279454	-0.182298	-0.5178	-0.116738	0.0983044	0.198999	0.851259	0.944315	1.0865	0.803508	0.656735	0.526617
AT1G78900	protein_coding_gene	+	0.682523	0.813783	0.858964	0.69265	0.822735	0.662584	0.249896	0.215281	0.120015	0.347465	0.65795	0.844038	0.345312	0.0445933	-0.134701	-0.0376988	0.0592634	0.176209	0.385928	0.0819695	0.0901606	-0.0645422	0.191944	0.819798	0.663383	0.588217	0.977605	0.917885	0.576871	0.0836086	0.0607431	0.219099	0.448915	0.927867	1.66803	1.7789	1.03605	0.465111	0.158007	0.87556	1.04766	0.806611	0.663442	1.03816	1.63611	1.79311	1.75354
AT5G64820	protein_coding_gene	-	-0.737331	-0.0155262	-0.272676	0.299233	0.969966	0.539295	0.429191	0.542144	0.120982	0.248451	0.854809	0.2576	0.184837	0.469224	0.332515	1.2575	1.51847	1.37245	1.83296	1.26053	1.09361	1.19339	1.28198	1.45714	1.25632	1.24378	1.15181	1.08603	1.23068	1.14825	1.10573	1.0009	1.05073	1.00357	1.12104	1.04643	1.14694	1.14393	1.08565	1.46756	1.72525	1.55977	1.69207	1.43018	1.26418	1.14625	0.844111
AT2G24360	protein_coding_gene	-	-1.21538	-1.97466	-1.22277	-0.990166	-0.664089	-0.433482	-0.932087	-1.53208	-1.70092	-0.863968	-0.963772	-0.565279	-0.378326	-0.703239	0.0165809	0.0812844	-0.171438	-0.218923	-0.445325	-0.791871	-0.157663	-0.47584	-0.418581	-0.371343	-0.391218	-0.239785	0.128454	0.24031	0.555884	0.800059	0.395552	0.497153	0.487544	0.114029	0.0918329	0.0473192	0.193565	0.215451	0.586802	0.594484	0.822757	0.770866	0.267473	0.392973	0.386562	0.183055	0.691362
AT5G19180	protein_coding_gene	+	-0.561254	-0.354182	-0.621916	-0.358044	-0.156881	-0.260896	0.125293	0.0133294	-0.583521	-0.669245	-0.99981	-0.613983	-0.884731	-0.43324	0.0296406	0.0898111	0.814808	0.39731	-0.113506	-0.208635	-0.299555	-0.319329	-0.444677	-0.792457	-0.985689	-0.635392	-0.07071	0.186351	0.447208	0.316858	0.100693	-0.114902	-0.249161	-0.412167	-1.07097	-0.717786	-0.487938	-0.247373	-0.227717	-0.115	-0.698974	-0.722301	-0.283604	0.243791	0.136962	0.0982261	-0.0152385
AT5G03280	protein_coding_gene	+	0.147192	0.00869805	0.127266	-0.961948	-1.12614	-1.53773	-1.33184	-1.12549	-1.27549	-1.14779	-0.722886	-0.398061	-0.0677647	-0.656343	-0.721563	-0.694625	-0.505697	0.135411	0.374885	0.566846	0.214306	-0.142655	-0.208281	0.469117	1.84462	1.38666	1.12233	0.535778	-0.211101	-0.754484	-0.450262	0.147375	0.468831	0.926658	-0.114322	-0.53088	-0.198342	-0.217336	0.198167	0.367411	0.691512	-0.0126663	0.147061	0.95879	0.676153	0.742138	0.95617
AT4G14960	protein_coding_gene	-	0.173664	0.248974	0.0543481	0.0141046	-0.57643	-0.409453	-0.210743	-1.00845	-0.594688	-0.793915	-0.111709	0.320219	0.432135	0.197191	0.0320089	-0.0434691	-0.114068	-0.0669882	0.042006	0.00218137	-0.164206	-0.251356	-0.270567	-0.233941	-0.0218481	0.253768	0.142572	0.291387	0.157445	-0.0714946	-0.426174	-0.329065	-0.0398435	0.0843612	0.101078	0.464324	0.884872	0.884582	0.368802	0.364193	0.278219	0.200786	-0.0142343	-0.00910689	0.126471	0.311064	0.460013
AT5G43160	protein_coding_gene	+	-0.292721	-0.356302	-0.311069	-0.949624	-1.42271	-1.14672	-1.20294	-1.06579	-0.435739	-0.791085	-0.979389	-1.35607	-1.75702	-1.65339	-1.18459	-1.30161	-0.378863	-1.17497	-0.991121	-0.231512	-0.753273	-1.01546	-0.477962	-0.832583	-0.735752	-0.893418	-0.559895	0.751544	0.606407	1.23479	1.71083	1.22245	1.12003	1.0223	0.436399	0.0454868	-1.12462	-0.674294	-0.893418	-1.11279	-1.22275	-0.958811	-0.323229	-0.741748	-0.614901	-0.430705	-0.369895
AT1G62970	protein_coding_gene	+	0.46912	0.388521	0.652626	0.387344	0.535276	0.884144	0.382827	0.17197	0.183273	-0.0559674	0.0450112	-0.00575398	-0.282229	-0.277398	-0.17923	0.384484	0.299195	0.326471	0.423185	0.272016	0.00968799	-0.221795	-0.411301	-0.859953	-1.23815	-1.17997	-1.235	-1.40847	-0.930753	-0.675035	-0.651896	-0.554986	-0.20341	0.0850799	0.141886	0.0705702	-0.0648665	-0.387096	-0.445581	-1.166	-1.00037	-0.365858	-1.49637	-0.417804	0.81916	0.691512	0.870541
AT5G58540	protein_coding_gene	+	-0.327347	-0.592544	-0.179497	-0.610025	-0.816076	-0.598919	-0.391127	-0.23005	0.0761057	-0.185766	-0.528696	-0.700958	-0.706053	-1.05339	-0.909541	-1.1082	-0.743468	-0.398734	-0.29591	0.255112	0.109224	0.139024	0.389401	0.0631071	0.428244	0.0831251	0.253292	-0.331788	-0.61726	-0.700514	-1.11548	-1.05698	-0.943321	-0.60807	-0.408321	-0.272803	0.0841092	0.0829516	0.181348	0.222584	-0.245126	-0.310754	-0.451541	-0.269324	0.26736	0.595899	0.387215
AT2G44060	protein_coding_gene	+	0.521587	0.784794	0.531476	0.105067	0.223032	-0.308623	-0.215728	-0.220318	-1.77143	-0.755659	-0.21589	-0.461448	0.575461	0.0780697	0.384807	0.647734	0.856751	0.964835	0.496438	0.327573	-0.121256	-0.507227	-0.61891	-0.816504	-0.750343	-0.677981	-0.781839	-0.382066	-0.279636	0.000918776	0.16334	0.0638621	0.105737	0.453706	0.421254	0.756559	0.648145	0.570247	0.483113	0.45439	0.386897	0.401507	0.147301	0.209927	0.389144	0.645872	0.207519
AT5G14040	protein_coding_gene	-	-0.0418423	-0.63882	-0.727266	-0.572423	-0.410373	-0.194459	0.390854	0.301333	-0.126981	-0.439704	-0.370144	-0.146021	0.853108	0.865411	0.852755	1.16696	0.594066	0.692888	0.257549	-0.151787	-0.304421	-0.694923	-0.726088	-0.69186	-0.563887	-0.375362	-0.317255	0.317803	0.646745	0.754701	0.727393	1.41719	0.521658	0.137962	-0.180373	-0.0734715	-0.107487	0.331751	0.856471	0.816682	0.438746	0.528124	0.322114	0.169915	0.158844	0.252537	-0.536778
AT5G61840	protein_coding_gene	-	-0.923198	-0.279836	-0.315022	-0.454094	-0.372112	-1.35464	-1.61121	-1.78542	-1.49931	-0.71637	-0.637138	-0.427571	-0.563543	-0.461757	-0.245509	-0.244351	-0.0209089	0.0607667	0.0763181	0.411863	0.23208	-0.044226	0.00553263	-0.308759	-0.0878382	0.157275	0.377704	0.399036	0.209826	0.552994	0.100782	-0.062942	-0.241762	-0.126324	-0.345886	-0.488892	0.127367	0.140896	0.0772591	0.230101	0.771483	-0.00237263	0.221238	0.315998	0.106044	0.399366	0.678085
AT3G22200	protein_coding_gene	+	-0.157066	-0.0937084	-0.53963	-0.246167	-0.124871	-0.0477359	0.467603	0.547675	0.153954	-0.572683	-0.479969	-0.161725	-0.333312	0.432706	0.22974	0.806231	0.821876	0.503624	0.485096	-0.192172	-0.53683	-0.527406	-0.404424	-0.288078	-0.142066	0.138413	-0.46338	-0.220629	-0.329733	0.247825	-0.203269	-0.265248	-0.710717	-0.251357	0.557658	0.66794	0.340045	0.0236165	-0.114311	0.411014	0.14456	0.469112	0.437959	0.779095	0.920231	0.911546	1.17252
AT5G21910	protein_coding_gene	+	0.349821	0.0683596	-0.0498284	0.607748	0.111217	0.0272993	-0.154316	-0.404676	0.0412109	-0.0822345	0.363933	0.11403	0.256248	0.151835	0.293484	0.658292	0.634621	0.855055	0.786434	0.500456	0.454473	0.541986	0.659213	0.580826	0.386983	0.735125	0.714947	0.772255	0.997206	0.998924	0.933978	0.869417	0.682273	0.289894	0.122036	0.266497	-0.038821	0.181112	0.458297	0.243702	0.442274	0.531018	0.52258	0.685151	0.765285	0.914442	1.18088
AT5G37830	protein_coding_gene	-	-0.96384	-0.0333808	-0.0217325	-0.487812	-0.198306	-0.825423	-1.08003	-0.242068	-0.223036	-0.193437	0.0716266	-0.0454765	-0.340319	-0.497574	-0.0333535	-0.0962014	0.263026	0.409081	0.0953405	0.411038	0.343589	0.610942	-0.115876	-0.761576	0.0503878	0.434964	0.271826	-0.0331747	-0.207313	-0.229991	-0.601128	-1.16402	-0.793358	0.584333	0.931497	1.1461	0.92218	0.591055	0.513946	0.0412612	-0.11615	1.02227	1.02142	1.56105	0.398733	-0.0420312	-0.799389
AT1G19720	protein_coding_gene	-	-0.570409	-0.219164	-0.660465	-0.825435	-0.647479	-0.543234	-0.172611	-0.509093	-0.441799	-0.675959	-0.506398	-0.0715332	0.031057	0.450722	0.62381	0.702804	0.777102	0.505903	0.154015	-0.264075	-0.449399	-0.614792	-0.698869	-0.574836	-0.729088	-0.189833	0.485361	0.198175	0.676375	0.160503	-0.129273	0.380239	0.117761	0.269073	0.991383	0.736291	0.702457	0.773077	0.331289	0.693463	0.545355	0.235771	0.355777	0.822161	0.872206	1.22995	0.769837
AT1G69340	protein_coding_gene	+	0.173664	-0.391455	-0.59021	-0.117096	0.852271	0.800756	0.698354	0.163785	-0.0229152	0.312755	0.0977486	0.686447	-0.526966	-0.47213	-0.214886	-0.361352	0.0264566	-0.380941	-0.311871	-0.830454	-0.840736	-0.589763	-0.585069	-0.28494	0.161827	0.133668	0.141856	0.638957	0.45218	0.435484	-0.204542	-0.554399	-0.529953	-0.303144	0.173672	0.149563	0.298279	0.350035	0.237699	0.974444	0.884003	1.18374	0.679567	1.51497	1.18725	1.31287	0.681212
AT5G02450	protein_coding_gene	+	-0.636675	-0.612222	-0.642103	-0.460474	0.335462	1.15645	1.27035	1.80686	1.23573	0.29921	-0.0568895	-0.0225641	-0.0230197	-0.115596	0.10883	-0.43566	-0.368351	-0.493591	-0.673845	-0.672208	-0.291693	-0.483694	-0.118623	0.0294062	0.195423	0.240894	0.320256	0.38313	0.166198	0.451875	0.790424	0.747967	0.691512	1.10639	0.678814	0.669475	0.445211	0.394842	-0.115843	-0.0998829	0.217169	0.109248	0.257878	0.273021	0.327764	0.271021	0.597536
AT4G14358	protein_coding_gene	+	-0.0592594	0.0208754	0.0608395	0.238497	-0.040088	0.32607	0.515354	0.83408	1.59432	1.19952	1.09361	0.432127	-0.477402	-0.964263	-0.506379	-0.330525	-0.164902	0.620943	0.771319	1.19712	1.46912	1.43199	1.41698	1.34672	1.42943	1.49952	1.29905	1.33481	1.25439	1.26916	1.21224	1.07099	1.04271	1.14897	1.16055	1.16466	1.15475	1.12023	1.1034	1.26082	1.04043	0.921953	0.927554	0.884816	0.889777	0.885825	0.593439
AT3G07650	protein_coding_gene	+	1.08347	0.570725	0.361131	0.423681	0.632981	0.762628	0.568321	0.648119	0.433102	0.322719	0.561793	0.26224	-0.0400757	-0.105374	0.191125	0.391603	0.676876	0.723798	0.26379	0.034185	-0.0502545	-0.0407061	0.218729	-0.0256825	-0.219646	-0.361523	-0.359036	-0.22366	0.0836491	0.0569666	0.465631	0.391896	0.421814	0.243347	-0.173786	0.00938314	0.343003	0.709937	1.26245	1.62957	0.912615	0.774399	0.39752	0.178517	-0.115843	0.198411	0.340565
AT1G58520	protein_coding_gene	+	-0.115843	0.553082	0.604063	0.680625	0.421408	0.0897055	0.240309	0.281706	0.426589	0.321001	-0.359571	-0.602032	-0.877514	-1.21138	-1.1775	-0.512957	-0.219748	0.152052	0.71897	0.46912	0.331616	0.324728	0.406193	-1.11584	-1.21237	-0.615563	-0.249366	1.468	0.385183	0.227357	0.330639	-0.0846079	0.382067	-1.44588	-2.62517	0.528207	0.107689	0.556469	0.663178	-0.405464	0.672653	0.537796	-0.0367041	-0.377297	-0.23653	0.812887	0.697294
AT1G08360	protein_coding_gene	+	1.26267	1.24345	1.5311	1.0352	0.173873	-0.836953	-1.01247	-0.888048	-0.357573	-0.46116	-0.475466	-0.358911	-0.373364	-0.0873688	-0.145775	-0.141661	-0.0303029	-0.0389584	0.0140894	-0.114046	-0.39285	-0.51591	-0.422821	-0.778585	-0.874084	-0.755325	-0.778246	-0.670971	-0.685628	-0.276629	-0.595876	-0.0803204	-0.108961	0.10684	0.0010505	-0.191792	-0.237831	0.285541	0.256161	0.13646	0.519857	1.27461	1.16858	0.726473	0.246407	0.239897	0.579773
AT1G15750	protein_coding_gene	-	0.701293	-0.116607	-0.393343	-0.534039	-0.830922	-0.522923	-0.333583	-0.0837689	-0.122346	-0.0319706	0.134596	0.108649	0.362009	0.276786	0.0928513	0.365479	0.41616	0.542258	0.680859	0.14875	0.264429	0.199221	-0.481209	-0.768863	-0.162405	0.369584	0.000470233	-0.168543	-0.0873138	0.214599	1.35364	0.881794	0.102446	-0.410016	0.215368	0.274104	0.159586	0.2078	1.04028	0.705485	0.827574	-0.0790753	-0.747669	-0.317404	-0.0451018	0.267486	0.673864
AT3G09000	protein_coding_gene	+	-0.0613951	0.879494	-0.0477897	-0.373155	0.0739977	-0.503821	-0.0228876	0.469602	0.138089	0.317888	0.395626	-0.372314	-0.673657	-0.454386	-0.457304	-0.107228	0.196699	-0.189163	-0.263042	-0.159876	-0.261694	0.0187664	-0.233373	-0.293788	-0.361587	-0.600161	-0.213751	-0.489933	-0.593183	-0.402462	-0.477165	0.0540772	0.173664	0.342579	0.536757	0.196399	-0.0621775	0.0458439	0.461797	-0.189265	0.335205	0.362061	-0.023253	-0.11628	-0.46948	-0.93906	-1.00899
AT2G47170	protein_coding_gene	+	-0.260233	0.0877503	-0.680428	-0.443071	-0.565154	-0.679217	0.0556006	-0.391477	0.206033	-0.221157	-0.580798	-0.383112	-0.529669	-0.15093	0.081994	-0.172636	-0.221755	-0.458307	-0.392675	-0.23263	-0.0613951	-0.0756035	-0.0557935	0.133145	0.00863681	0.162535	-0.0358847	-0.356982	-0.455635	-0.220131	-0.459987	-0.557093	0.0458639	0.20984	-0.0232078	0.139784	0.109202	-0.134686	-0.376803	0.402124	0.518029	0.784027	0.304451	0.601545	0.714801	0.871045	0.831362
AT5G61960	protein_coding_gene	-	-1.18623	-0.759671	-0.225909	-0.626009	-0.351185	-0.268224	-0.852619	0.0861862	0.202106	0.218701	0.521511	-0.0560338	0.0192575	-0.301893	-0.228247	0.0949203	0.108997	0.266417	0.360761	0.326106	0.10655	-0.168368	-0.11537	0.132085	0.211244	0.142139	0.855011	-0.0355891	-0.0826002	0.403531	-0.215344	0.0632035	-0.0544423	0.114874	-0.40304	-0.725896	-0.471496	-0.732808	0.276475	0.459287	0.530973	0.118622	-0.233054	-0.559992	-0.378877	0.146513	0.398369
AT3G19820	protein_coding_gene	-	0.714232	0.27194	0.132316	-0.362149	-0.16106	0.0595962	0.0272789	-0.394668	-0.391604	-0.892821	-0.814298	-0.310598	-0.351207	-0.421663	-0.295428	-0.477056	-0.347254	-0.148281	0.0100634	-0.283944	-0.520896	-0.264116	-0.31462	-0.325557	0.00733799	-0.139322	-0.104666	0.158451	-0.024775	0.0100618	0.351414	0.00512939	-0.140455	-0.152398	-0.288108	0.0686377	1.13778	1.16242	1.29461	0.578651	0.131111	-0.385559	-0.684164	-0.615558	-0.0383431	-0.236025	0.21411
AT3G11130	protein_coding_gene	-	-0.53088	0.235306	0.39873	0.891148	0.403861	0.0425156	-0.260799	-0.218312	0.24045	0.335379	0.125565	0.120266	-0.0355233	-0.830687	-0.962224	-0.503608	-0.278859	-0.00419032	0.28518	0.156909	-0.108309	-0.440904	-0.486975	0.443882	0.548728	0.587274	0.698274	0.966907	1.05544	0.819256	1.84714	0.615366	-0.175341	1.76912	1.2333	0.314856	1.13411	1.15666	0.949859	0.718024	1.29919	1.86278	2.46416	1.44386	1.46888	0.146095	-0.268599
AT1G79550	protein_coding_gene	-	-0.177243	0.0457138	0.299179	0.368416	0.669297	0.696382	0.67803	-0.0621798	-0.897633	-2.05444	-1.60013	-1.00913	-1.01101	-0.225427	0.154789	-0.096958	-0.185484	-0.148929	-0.301242	-0.40511	-0.338235	-0.474678	-0.838417	-0.720034	-0.307753	-0.178826	0.0327487	0.253516	-0.00103295	-0.549534	-0.00162152	-0.0459575	-0.106229	-0.233578	-0.223547	-0.334531	-0.628867	-0.698099	-0.327449	-0.474723	0.0685817	0.263991	0.0516978	0.691944	0.441252	0.159757	0.521797
AT1G01320	protein_coding_gene	-	0.147192	0.387279	0.841918	0.873487	0.809597	0.610439	0.239637	0.141823	0.00194807	0.189848	0.309291	0.342478	0.817887	0.918557	0.817107	0.368176	0.0496453	-0.117312	0.00581902	-0.144329	-0.328692	-0.693724	0.516425	0.144755	-0.251195	0.0427002	0.171038	0.489055	0.945558	1.23952	1.21311	0.452179	1.24673	1.2201	1.60852	0.900979	1.18533	1.51614	0.661765	0.782969	0.436698	0.776994	0.567683	1.14155	0.904621	1.17555	1.0821
AT5G05170	protein_coding_gene	-	-0.478413	-0.395789	-0.595881	0.198838	0.138501	0.098567	0.336441	-0.101986	0.0987501	0.201474	0.222002	0.329946	0.331268	0.139113	0.378119	0.528348	0.307004	0.583771	0.425188	0.444811	0.541555	0.159667	-0.235049	-0.02838	0.374527	0.323777	0.206085	0.34027	0.628492	0.763303	0.843206	0.652519	0.822757	0.450944	0.771636	0.951902	1.06091	1.08305	1.11196	0.836117	0.683944	1.11364	1.13744	1.4212	1.4505	1.28736	1.23223
AT3G02360	protein_coding_gene	+	0.516425	1.06191	1.13796	1.81295	0.849479	0.603448	0.505999	0.50159	0.647179	0.765383	0.757997	0.545091	0.265456	0.915087	0.735856	0.8459	1.20113	0.947529	0.896914	0.68856	0.651984	0.278066	0.278383	0.213352	-0.141507	-0.297567	-0.628659	-0.59459	-0.609789	-0.0637233	0.00680894	-0.0752404	-0.177465	0.299107	-0.426488	-0.125507	-0.116061	-0.37031	-0.0730927	0.167108	0.162313	-0.0157431	0.528971	0.54061	0.529439	0.740359	0.942442
AT1G53720	protein_coding_gene	+	-0.0418423	0.0445385	0.420714	0.216907	0.473517	-0.097946	-0.550858	-0.392108	-0.675061	-0.0761251	0.64968	0.320969	0.26456	0.45996	-0.0320497	0.433275	0.698574	0.363308	0.445191	-0.0936111	-0.2332	-0.558195	-0.382721	-0.410162	-0.115843	0.0536481	-0.273644	-0.0484077	0.115483	0.254778	0.210739	0.0564756	0.369584	0.73978	-0.0390609	-0.193904	-0.874835	-1.29184	-0.700837	-0.893455	-0.317477	-0.162794	-0.163414	0.397335	0.299195	0.165406	-0.125043
AT2G44710	protein_coding_gene	+	-0.308488	-0.672168	-0.0454665	-0.333337	0.0956338	0.776939	0.836496	1.02709	0.926703	0.167381	0.16216	0.0731126	0.0423492	-0.143077	-0.319285	-0.238064	-0.0406217	0.289851	0.449393	0.41576	0.245155	-0.26036	0.0995814	0.0805664	0.156888	-0.109655	0.0115154	-0.406692	0.461822	0.64087	0.398601	-0.333547	-0.521638	-0.916017	-0.219048	-0.455729	-0.0211262	0.347315	0.18937	0.0422132	-0.0727742	0.41413	0.798898	0.376086	-0.0448552	0.40993	0.983055
AT5G05010	protein_coding_gene	+	-0.115843	-0.253358	-0.412427	-0.203773	0.876263	0.557277	-0.106988	-0.504367	-0.429831	0.448721	1.20556	1.23764	0.885445	0.138719	-0.144364	-0.0766836	-0.0485283	0.259396	0.228736	0.137003	-0.282493	-1.09518	-1.12134	-0.697633	-0.263063	-0.484272	0.0933181	-0.116157	-0.0219619	0.00279862	0.236089	0.449974	1.24269	1.22206	1.69948	1.29206	1.27771	0.996707	0.960227	0.754955	0.430918	-0.0190585	-0.685775	-0.200716	0.179684	1.18907	1.1643
AT3G56410	protein_coding_gene	-	0.0540821	0.46922	0.0804411	-0.731766	-0.315971	-0.621088	-0.474856	0.0822634	-0.0732824	0.309024	0.128473	-0.323611	0.163161	-0.110317	-0.295979	0.30915	-0.0518016	0.0933351	0.482393	0.293621	0.68134	0.973165	0.770002	0.804052	1.22402	0.273463	-0.654588	-0.0755993	-0.0820086	0.00938245	0.276475	0.672073	1.02629	0.492036	-0.0353958	0.868036	0.0597785	0.79624	0.62023	0.621151	0.508648	0.0651446	-0.422394	0.502819	0.100731	-0.138558	-0.36325
AT2G22720	protein_coding_gene	+	0.621123	0.504321	0.246727	-0.241298	-1.20408	-0.825173	-0.997596	-0.701015	0.208278	1.06692	1.23916	1.06917	1.08057	0.380895	-0.263656	-0.300469	-0.779634	-0.381367	-0.440534	-0.312648	0.0142177	0.0738886	0.0455708	-0.0968416	-0.3848	-0.544686	-0.189853	-0.297792	0.77296	1.06597	0.512188	-0.428998	-0.642724	-0.607746	0.156338	0.531855	0.736055	0.449096	0.652844	0.911128	0.743979	0.709935	0.660164	0.717401	0.866401	0.497134	0.257357
AT1G36160	protein_coding_gene	+	-1.55642	-1.69571	-2.43519	-1.92318	-1.28577	-1.16785	0.469049	0.240824	-0.115843	-0.426095	0.303077	-1.20119	-0.357266	-0.259669	-0.92756	-0.60127	-0.666538	-0.571879	-0.248955	0.0629373	-0.392683	-0.43323	1.24284	-0.356851	-0.161162	0.165382	-0.253362	-0.0445061	0.0759001	1.36323	0.655448	0.415589	-0.341994	-0.115889	-0.0250941	-0.327334	-1.3773	-0.560286	-0.660793	0.386621	0.814825	0.466006	0.813733	-0.630445	-0.116361	1.14397	0.0701115
AT1G44446	protein_coding_gene	-	-0.415403	-1.01115	-2.04156	-1.62418	-1.84169	-0.859797	-0.101201	0.48037	-0.114145	-0.924287	-1.31669	-1.40497	-1.35283	-0.682797	-0.416245	0.414933	0.360055	0.256828	0.167754	-0.49817	-0.084134	-0.386927	-0.414734	0.0144506	0.424725	0.860715	1.13575	0.888201	0.343589	-0.338233	-0.437951	0.088126	-0.315152	-0.181488	0.222079	0.460116	0.647118	0.630672	0.300445	0.170565	-0.198305	-0.0769945	-0.149196	-0.144667	0.139414	0.438581	0.599358
AT5G27320	protein_coding_gene	+	-0.23132	0.198008	-0.170306	-0.165139	-0.115995	0.207914	0.912584	0.536234	0.563386	0.106419	-0.115512	0.176622	0.0725811	0.0894197	0.145452	0.211896	0.0235429	0.0443814	-0.0623524	-0.116171	-0.0685372	-0.299314	-0.175391	-0.0508197	-0.355582	-0.237917	-0.416815	-0.354051	0.0705922	0.257227	0.0260477	-0.181949	-0.255353	-0.592282	-0.826151	-0.675165	-0.889026	-0.430198	-0.115074	-0.136184	0.468924	0.176813	0.314831	0.166977	-0.236116	-0.72904	-0.700373
AT3G13920	protein_coding_gene	-	-0.224777	0.0397596	-0.140445	-0.103572	0.127774	0.389816	0.288887	0.193228	0.723106	0.667608	0.956546	1.00118	0.0709626	-0.405667	-0.231208	-0.253065	0.255237	0.475774	0.371556	0.270521	0.229801	-0.133324	-0.603419	-0.493379	-0.548584	-0.161301	0.502416	1.15417	0.848418	0.937115	0.593842	0.374763	0.891356	0.665607	0.646697	1.05566	0.735286	1.00881	1.06021	1.43201	1.74665	0.960135	0.991155	0.885102	0.552382	0.970981	0.91827
AT5G10360	protein_coding_gene	-	0.0361602	0.105181	0.215895	0.590534	0.299009	0.11276	0.469137	0.00523012	-0.32566	0.131533	0.173654	-0.588326	-0.195993	-0.350421	-1.01219	-0.361069	-0.337536	-0.509585	-0.026035	-0.314723	-0.524648	-0.733265	-0.840503	-0.940271	-0.940915	-0.697996	-0.700805	-0.505518	-0.0729189	0.27118	0.280378	0.598467	0.915184	1.0825	1.13916	0.707279	0.80847	0.631821	0.485608	0.207731	0.205717	0.137914	0.434218	-0.0890254	0.118622	0.942291	0.719511
AT5G26210	protein_coding_gene	-	0.0768022	-0.395951	-0.107482	-0.471588	-0.664697	-0.281307	-0.38328	0.0970835	-0.552914	-1.0244	-0.657361	-0.113775	0.628222	1.12501	0.440452	0.578794	0.178074	-0.0606153	0.421644	-0.11828	0.353642	0.425267	0.634964	0.476228	0.54658	0.679397	0.245228	0.199086	0.00692203	0.261664	-0.107971	0.0787464	0.46912	0.502625	0.73212	0.563087	0.562667	0.726008	0.704451	0.14721	0.237794	-0.0745641	-0.703727	-0.270759	-0.308488	0.0152655	0.113493
AT3G61690	protein_coding_gene	+	-0.215379	0.0488052	-0.250211	-0.430185	-0.155338	-0.593838	-0.61239	-0.496211	-0.492162	-0.227267	0.00366741	-0.27125	-0.297879	0.122295	0.1234	0.726471	0.695962	0.456606	0.225428	-0.122309	-0.641912	-0.957282	-0.857353	-0.498532	-0.11817	0.451153	0.915328	0.451045	0.0163557	0.303119	-0.258784	-0.0132688	0.0938122	0.10196	1.59662	1.09061	0.643143	0.841966	0.410349	0.497224	0.448322	0.0705308	0.467518	-0.050497	-0.00661952	0.114978	0.462114
AT1G70730	protein_coding_gene	-	0.181139	-0.273065	-0.469442	-0.187782	0.334608	0.751638	1.07476	0.542533	0.244786	0.607295	0.854081	1.32929	1.69193	1.2833	1.10764	0.92752	0.984906	1.36538	1.09747	0.641399	0.349821	-0.281123	-0.277346	-0.525785	-0.866398	-0.7541	-0.639289	-0.714241	-0.524155	-0.850927	-0.606986	-0.471371	0.345518	0.353551	1.25666	1.36973	-0.063545	-0.635822	-0.563293	-0.40535	-1.05343	-0.774633	-0.318477	0.885809	0.680061	1.42489	0.692604
AT4G30580	protein_coding_gene	-	-1.11584	-0.628795	-0.260233	0.121418	0.535226	1.34094	1.042	0.850508	0.661508	0.579325	0.917189	1.13721	0.635197	0.658542	0.330775	0.386833	0.560086	0.520355	0.567192	0.535156	0.448509	0.349538	-0.0113564	0.320057	-0.156788	-0.266044	-0.279538	0.158882	-0.0318928	-0.151971	0.00241399	0.0184993	-0.0473534	0.0832694	0.140608	0.230235	0.791575	0.839428	0.628538	0.652928	0.469278	0.791005	0.421447	0.0330852	-0.111649	-0.211454	-0.36684
AT4G22330	protein_coding_gene	+	0.336669	0.798837	0.731281	0.958816	1.08239	0.115612	-0.530628	-1.22116	-0.767292	-0.613664	-0.195271	-0.175154	-0.559229	-0.705377	-0.887887	-0.218443	0.195877	0.135499	-0.0952074	0.0171524	-0.0633755	0.201572	0.162745	0.329283	0.13815	-0.32433	-0.231096	0.260538	0.700674	0.815753	2.1725	1.7689	1.38017	0.299108	0.309173	-0.193806	-0.15989	-0.261258	-0.106509	-0.494424	-0.0613951	0.136409	0.27865	0.272984	0.469128	0.244458	-0.0116756
AT3G11630	protein_coding_gene	+	-1.05444	0.106498	0.400256	-0.291526	-0.892741	-0.740303	-0.970134	-0.291943	-0.216595	-0.00151312	0.30667	-0.331215	0.0940709	-0.433205	-0.116164	0.137411	0.25642	0.240516	0.103252	0.0816348	0.145117	0.297978	0.23742	0.000668462	0.0142581	-0.0840746	-0.358875	-0.566513	-0.599948	-0.285099	0.0589627	0.315928	0.632618	1.23513	0.990719	1.13398	0.999995	0.853175	0.807835	0.29428	0.535588	0.334168	0.4063	0.060241	-0.157663	0.158125	-0.0410735
AT1G65220	protein_coding_gene	+	-0.700805	-0.115873	0.0537418	-0.658665	-0.440785	-0.832046	-1.11592	-0.028736	-0.218791	-0.575266	-0.475094	-0.291325	-0.458206	-0.11065	0.0797053	-0.154723	-0.45023	-0.302468	-0.0763036	0.145148	0.259197	0.390431	0.259077	-0.361856	-0.345253	-0.118102	-0.484479	-0.332323	-0.343429	-0.651714	-0.663329	-0.806769	-0.0576359	0.24844	-0.121914	0.305224	0.267637	0.499962	0.50434	0.471576	0.299195	-0.0781175	-0.119328	-0.286045	0.494279	0.721528	0.74127
AT3G18290	protein_coding_gene	+	0.334819	0.316485	0.31137	-0.327876	-0.295432	-0.535474	-0.0344741	0.690665	0.803717	0.4821	-0.0535155	-0.410481	-0.334995	0.118113	0.118515	0.101614	-0.0358883	0.0263552	0.148483	0.0458712	-0.0624036	-0.723582	-0.904165	-0.308436	-0.0677002	0.987627	1.09286	-0.156338	-0.0727543	0.0227847	-0.161409	0.806205	0.67557	0.153552	0.298725	0.344932	1.09714	1.36728	0.614525	0.295561	0.178939	0.326597	0.70726	0.919563	-0.0196276	0.128837	0.648877
AT5G47880	protein_coding_gene	-	0.085791	-0.378478	-0.253255	0.00896721	-0.224256	-0.114597	0.511943	0.267903	1.01346	1.22383	-0.29615	0.171321	-0.105173	-0.856087	-0.450695	-0.722267	-0.785182	-0.0435643	-0.159857	-0.395718	-0.471987	-0.0859667	-0.430153	-0.226704	0.0457883	0.0833531	-0.349747	-0.0756651	-0.372779	0.146953	0.543589	1.21565	1.09275	1.17292	0.747805	0.334567	0.490971	0.67016	0.51099	0.672902	0.979255	0.535775	0.313109	-0.0964088	0.120895	-0.196014	0.107968
AT1G32530	protein_coding_gene	-	-0.21048	-0.34913	-0.277249	-0.262212	-0.419277	-0.585605	-0.796044	-1.36045	-1.15939	-0.967842	-0.0496306	0.603725	0.124775	-0.116938	-0.530564	-0.791534	-0.450163	-0.241328	-0.46932	-0.226539	0.00233854	-0.121227	0.0340607	-0.236514	-0.947014	-0.369016	-0.569095	-0.156554	0.243114	0.146383	-0.0161431	0.249239	-0.168557	-0.529605	-0.121482	0.115483	0.277537	0.131228	0.0321213	-0.161474	-0.477515	0.379644	0.0311794	0.54174	0.310794	0.288325	0.732155
AT5G16390	protein_coding_gene	-	-0.253346	0.237451	0.893982	1.14716	1.02906	0.454703	0.371091	0.129619	0.239315	0.298576	-0.182518	-0.035275	-0.49294	-0.303628	0.112214	-0.0442611	0.221601	0.368455	0.562226	0.372858	0.0154016	-0.078694	-0.192026	-0.276857	-0.137538	-0.314968	-0.483294	-0.951765	-1.13893	-1.17585	-0.997205	-1.06932	-0.969992	-0.548816	-0.613232	0.137228	0.112426	0.331646	0.546872	0.744187	0.568655	0.770227	0.456854	-0.2107	-0.478413	-1.02167	-1.28643
AT3G23300	protein_coding_gene	+	-0.807721	-1.18005	-1.17049	-0.749698	-0.31516	-0.126921	-0.228789	-0.977179	-0.469455	-0.302549	0.342685	1.1318	0.801622	0.374696	0.0818927	-0.506437	-0.645743	-0.489764	-0.254479	0.0320741	0.206085	0.130411	-0.00716498	-0.0732088	-0.645253	-0.367759	0.0144312	0.46301	0.205911	-0.248566	-0.720087	-1.25783	-0.42751	-0.056275	0.422778	0.503725	0.0434975	0.0733355	0.223268	0.193963	0.485047	0.206552	0.262671	0.829263	1.24681	1.15264	1.40506
AT1G77840	protein_coding_gene	+	0.424725	-0.730618	-1.00882	-0.783246	-1.07316	-0.125918	1.22484	1.13094	0.0639935	0.335611	-0.0402511	-0.328105	-0.33741	-0.811985	-1.1703	-0.85191	-0.387505	-0.571409	-0.630492	-0.686999	-0.843763	-0.826283	-0.181381	-0.0159091	-0.153438	-0.241656	0.200662	0.353554	-0.338517	-0.644825	-0.115347	0.136655	-0.230874	-0.205079	0.346427	0.555619	0.469097	0.648532	0.0720947	0.122531	0.233734	0.145092	-0.110984	-0.0487669	0.276526	0.576283	0.118775
AT2G43710	protein_coding_gene	+	-0.499172	-0.630369	-0.520738	-0.894704	-0.46641	-0.507284	-0.841465	-0.272384	-0.251236	-0.201723	0.295738	-0.20474	-0.7539	-0.981661	-0.79146	-0.622454	-0.479835	-0.67962	-0.928741	-0.948647	-0.947243	-0.903815	-0.817927	-1.11638	-0.992543	-1.11585	-1.8039	-1.11536	-0.321781	-0.0199406	0.0542453	0.709928	0.0179056	-0.164973	-0.314153	-0.909923	-0.764028	0.124764	0.181102	0.243144	0.327544	-0.479808	-0.22134	-0.0539312	-0.115655	0.777276	0.0639552
AT1G78800	protein_coding_gene	-	-0.273384	0.584602	0.780938	0.912031	0.792731	0.041642	0.21714	-0.36821	0.118061	0.0936571	-0.110692	-0.104617	-0.473784	-0.206272	-0.175075	0.0875942	0.423371	0.550306	0.667601	0.770999	0.596499	0.291728	0.123967	0.0476167	-0.0653509	-0.142696	0.322278	0.304493	-0.116631	-0.0757958	0.17375	0.0936044	0.274104	0.173196	0.53788	0.269799	-0.0279653	-0.234781	-0.338235	-0.535403	-0.386841	-0.113759	-0.157313	0.103365	0.536234	0.589095	0.787694
AT3G17675	protein_coding_gene	-	0.028547	-0.0429746	0.591088	0.319479	-0.0113558	-0.0709574	-0.572927	-0.405066	0.269234	0.721047	0.163155	0.199277	0.102689	0.0853099	-0.131059	0.0982987	0.243515	0.141298	-0.0688597	-0.339888	-0.83205	-0.477637	-0.476699	-0.17647	-0.15971	-0.252132	-0.126018	-0.163006	-0.0709428	-0.0235092	0.353642	0.546866	0.577464	0.625451	0.508375	0.443962	0.410292	0.388896	0.633887	0.81568	0.884157	1.11722	1.25095	0.907962	0.779119	0.724368	0.758989
AT5G56240	protein_coding_gene	-	-0.280902	0.588301	0.37541	0.4648	0.380884	0.0251875	0.390449	0.137883	0.348653	0.719703	-0.0684533	0.0176438	-0.769096	-1.3478	-0.887704	-0.463287	0.213379	0.229296	0.414208	0.0474203	-0.141378	-0.450744	-0.658858	-0.856986	-0.0692479	0.579589	0.112516	-0.116713	0.169074	0.0444021	0.210256	0.312933	0.652957	0.449847	0.0335427	-0.66604	-0.681346	0.121962	0.289354	0.220017	0.240041	0.0349807	0.608036	0.987662	0.967653	0.444073	-0.0574529
AT5G35160	protein_coding_gene	+	-2.07004	-2.84798	-1.46859	-0.852873	-0.356455	-0.600395	-1.60127	-1.25336	-1.70302	-1.11739	-1.11584	-0.559741	-0.748914	-0.89404	-0.92474	-0.901983	-0.803136	-0.833961	-0.714198	-0.591086	-0.249109	-0.514392	-0.326038	-0.211364	-0.259066	-0.110375	0.36221	0.346816	0.15798	0.0860539	-0.487812	0.102875	0.584637	0.975591	0.623859	0.339793	-0.10503	-0.369097	-0.674583	0.0998771	0.090608	0.200645	0.429399	0.682826	0.524273	0.799994	0.738424
AT4G26090	protein_coding_gene	+	-0.542658	-0.322496	-0.480038	-0.508667	-0.491466	-0.625508	-0.161785	0.0274808	0.0717896	0.0735127	-0.118902	0.108582	0.396449	0.344261	0.669582	0.34772	0.0953601	0.204356	0.117454	0.0748104	0.255605	0.305147	0.222257	-0.0136708	-0.259156	-0.406082	-0.252502	-0.111034	-0.0919329	0.162308	0.502286	0.241896	0.508718	0.360446	0.00969891	-0.313979	-0.671926	-0.403458	0.196412	0.769055	0.216732	0.36894	0.328443	0.28104	0.371165	0.141692	-0.332971
AT3G25910	protein_coding_gene	+	-1.15766	-0.185341	0.194464	0.343416	0.844563	0.658747	0.0097543	0.406816	0.267967	0.271133	0.130105	-0.0153314	-0.173549	-0.133831	0.429783	-0.0871078	0.0668222	-0.55944	-1.54117	-1.33824	-0.96384	-0.88121	-0.529524	-0.193178	-0.211251	-0.17725	-0.140633	-0.341641	-0.120718	-0.722619	-0.681537	-0.840423	-0.43423	-0.286136	-0.241797	-0.301416	-0.151723	0.054429	-0.341108	-0.173922	-0.339646	-0.00620248	0.160368	0.231854	0.749066	0.591359	0.0787525
AT1G06410	protein_coding_gene	+	-0.135079	-0.0310337	0.0541808	0.264862	0.254659	0.338787	0.151546	0.0380282	-0.0216613	-0.0774834	0.147427	0.193095	0.323028	0.634597	0.504382	0.467653	0.52911	0.163457	0.262719	0.151535	-0.13049	-0.0656072	-0.0746508	0.487069	0.479523	0.758904	0.841107	1.01685	0.966294	0.847384	0.609982	0.48994	0.484689	0.455393	0.508784	0.58725	0.785918	1.49575	1.42312	1.19746	0.603256	0.421922	0.497343	0.950647	0.716172	0.938594	1.03594
AT5G60410	protein_coding_gene	+	-1.17474	-0.437262	0.056333	-0.119587	0.0557549	-0.391144	0.0631083	0.475963	0.849642	1.21697	0.196025	0.576167	0.938156	0.703493	1.06136	0.377772	-0.044051	-0.135601	-0.115838	0.0755159	0.296851	0.357064	0.308126	0.592286	0.340119	0.365401	1.11901	0.469114	0.668582	0.17073	0.306191	0.385344	0.444897	1.01711	0.947605	1.1178	1.6069	0.727914	0.765428	0.417892	0.274566	0.607058	1.39507	1.93985	0.664677	-0.222763	0.376658
AT5G64401	protein_coding_gene	-	0.433496	0.319751	0.667157	0.35314	0.344676	0.438646	0.307494	0.563617	0.351185	0.516881	0.809814	0.81111	0.889059	1.05554	1.02673	0.791886	1.00647	0.861914	0.89867	1.16136	1.23374	1.21368	1.21871	1.1848	1.22054	1.28876	1.20336	1.20683	1.2358	1.24004	1.2583	1.24662	1.29628	1.29278	1.29304	1.25639	1.27362	1.28431	1.33306	1.31709	1.29115	1.23332	1.2022	1.15303	1.13213	1.13332	1.10185
AT4G35000	protein_coding_gene	-	-2.46948	-1.35685	-0.935696	0.10652	0.469384	0.832865	0.788249	0.592595	-0.934067	-2.43027	-2.39555	-1.41098	-0.800698	0.37645	0.582693	0.655779	0.487122	-0.183755	-0.283239	-0.306389	-0.302928	-0.181919	0.177363	0.272576	0.394127	-0.208535	-0.832063	-0.982972	-1.28863	-0.314078	0.140503	-0.076032	-0.0763152	-0.116736	-0.168744	-0.327347	-0.0459811	0.0745878	0.0303772	-0.0715449	0.169157	-0.0114219	0.375351	0.652291	0.894884	1.10876	0.780228
AT4G11010	protein_coding_gene	-	-0.115843	-0.378931	-1.39775	-1.00568	-0.420619	-0.249535	-0.425753	-0.483682	-0.411405	-0.399576	-0.253346	-0.347168	-0.115844	-0.275962	0.161509	-0.0855289	-0.494095	-0.461784	-0.883157	-0.428749	-0.29418	-0.171073	-0.144851	-0.0536032	-0.401107	-0.544423	-0.865917	-1.02324	-1.77804	-1.91139	-1.50954	-1.27302	-1.11971	-0.799164	-0.633022	-0.601301	-0.482195	-1.62058	-0.663908	0.469574	0.246713	0.337818	0.527355	0.791282	1.27219	1.02295	0.795567
AT5G47210	protein_coding_gene	-	0.195618	0.277912	0.278891	-0.0399711	0.0137216	-0.0914649	-0.028423	0.109206	-0.0775225	0.197872	0.0679728	-0.100611	-0.0174658	-0.202303	0.221522	0.195479	-0.103788	-0.244937	-0.439246	-0.191126	-0.0370658	0.123395	0.0569308	-0.21299	-0.247852	0.127339	-0.128128	-0.251366	-0.0167328	0.215842	0.116305	0.214305	0.580908	0.752462	0.639158	0.348114	0.745271	0.739034	0.529091	0.535422	0.499493	0.474482	0.136034	0.0884258	-0.111464	-0.433424	-0.172528
AT1G79960	protein_coding_gene	-	-0.395951	-0.785727	-1.19569	-1.18698	-1.15478	-1.34147	-1.1421	-1.01099	-0.9128	-0.684827	-0.377931	-0.113485	0.17126	0.37334	0.297457	0.625012	0.226221	0.240593	0.360849	0.048578	0.49184	0.519339	0.469674	0.341045	0.606347	0.467281	0.380467	0.620746	0.268225	-0.0621552	-0.102776	-0.0700256	0.0177171	-0.421541	-0.833197	-0.677722	-0.723535	-0.618342	-0.497842	-0.437944	-0.585775	-0.569183	-0.105487	0.00349366	0.318154	0.286352	0.145935
AT5G40910	protein_coding_gene	+	-0.333434	0.0097074	0.366148	0.168612	0.298761	0.256064	-0.329029	0.00999414	-0.307737	-0.630468	0.133367	0.19372	0.342792	0.594693	0.0880366	0.261207	0.0626749	-0.155089	0.0446212	-0.889357	-1.11584	-1.25422	-0.204844	0.172616	0.183635	0.311869	0.087402	0.231035	0.00761315	0.195105	-0.0869146	-0.157295	-0.43723	-0.275588	-0.28442	0.0793821	0.0196987	0.204318	0.359667	0.454988	0.12964	-0.204141	-0.00153795	0.308796	0.17209	0.182458	-0.0565312
AT5G64350	protein_coding_gene	-	0.256126	0.151766	0.216732	-0.146406	-0.277143	0.0316884	0.169633	0.168123	-0.147798	-0.301671	-0.116199	0.148659	0.849793	0.921258	0.66382	0.492952	0.534027	0.389094	0.376667	0.43398	0.325667	0.233176	0.369613	0.25433	0.0829047	0.157571	-0.021581	-0.031036	-0.362374	-0.178762	-0.140843	-0.0733459	-0.0436334	0.211537	0.714362	0.640003	1.38075	1.74251	1.42917	0.782964	0.632618	0.678513	0.169635	0.129298	0.155779	-0.0676868	0.00208526
AT4G37460	protein_coding_gene	-	0.318178	0.346596	0.673648	0.798768	0.871351	0.740777	0.27029	-0.579671	-0.812238	-0.475104	-0.0646886	-0.254837	-0.316721	-0.224353	-0.576592	-0.819486	-0.689836	-0.713729	-0.51222	-0.0969056	-0.215379	0.106197	0.419191	-0.260247	0.383554	0.239449	0.101658	0.61692	-0.589068	-0.748388	-0.189843	0.313333	0.3067	0.0790602	-0.242452	0.238584	-0.115738	0.596157	-0.0657071	1.10358	0.414672	-0.847968	0.1737	-0.379346	-0.41516	-0.558779	-0.236972
AT4G23100	protein_coding_gene	-	0.100969	0.175619	0.309953	-0.310342	-0.115843	-0.128825	-0.544324	-2.36325	-0.700808	-0.547309	-0.292276	0.280089	-0.0100587	0.161567	0.292246	0.447076	0.448345	0.58602	0.143437	-0.448745	-0.568355	-0.816278	-0.966171	0.314641	0.588701	0.754832	0.345103	-0.30747	-0.276308	0.556207	0.469188	0.135955	0.0876905	-0.126335	0.264266	0.509234	0.801695	1.1907	1.45399	2.05573	0.999634	0.410837	0.75855	0.694246	0.918104	0.465112	0.85735
AT2G28671	protein_coding_gene	+	-0.367382	-0.816317	-1.11406	-0.559561	-0.0257219	-0.0417561	-0.0517276	-0.247087	-0.589955	-0.448294	-0.0284123	0.147257	0.487036	0.370693	-0.231289	-0.415158	-0.193881	-0.605751	-0.222955	0.529626	0.343589	0.776651	0.608411	0.801776	0.655743	0.0684234	-0.100735	0.894397	0.812687	0.339199	-0.115844	-0.440472	-0.354835	-0.348883	-0.454136	-0.636137	-0.832054	-0.842478	-1.11584	-1.11717	-1.46377	-2.26125	-1.95502	-2.27959	-1.45951	-1.81074	-1.35421
AT4G24950	protein_coding_gene	+	0.386657	0.445841	-0.111592	-0.245217	-0.378167	-0.969042	-0.54937	-0.434855	0.0843151	-0.186295	-0.159156	-0.212669	-0.470854	-0.778756	-0.929174	-1.02669	-0.557594	0.201108	0.490287	0.981804	1.00445	0.880973	1.09136	1.00566	0.986508	1.01547	1.17775	1.03536	1.04297	0.842168	0.742494	0.743862	0.857251	0.85027	0.666819	0.542158	0.62157	0.654444	0.652119	0.54883	0.81951	0.957515	0.643192	0.643149	0.64319	0.515614	0.528321
AT2G22660	protein_coding_gene	+	-0.826336	-0.791128	-1.23514	-1.17476	-1.63846	-0.889178	-0.382002	-0.308464	0.049867	0.0413565	-0.322471	0.106253	0.0979538	0.212454	0.451532	0.353687	0.152177	0.00244739	-0.293016	-0.603737	-0.816283	-1.04896	-1.06227	0.0974101	-0.17147	-0.414508	-1.10992	-0.557011	-0.020147	-0.0693649	0.0910737	-0.65103	-0.402707	-0.620092	-1.17997	-0.18984	-0.0410717	0.843976	0.509943	0.3996	-0.0435364	-0.947538	-1.26631	-1.70473	-1.75962	-1.57404	-1.11585
AT3G49010	protein_coding_gene	-	0.381657	0.536234	0.0528182	0.117443	0.223422	0.113668	0.0449459	-0.223527	-0.303918	-0.629739	-0.267809	0.465973	1.1141	1.03175	0.924672	0.0884439	0.00281056	0.424614	0.151294	-0.0859471	-0.308488	-0.606461	-0.881231	-0.85443	-0.727295	-0.500024	-0.841889	-0.46787	-0.227901	-0.233509	0.186676	0.229161	0.790138	0.71131	0.868776	0.914515	1.04601	0.99195	0.966947	0.887175	0.754097	0.761417	0.731958	0.536277	0.559636	0.717442	0.755769
AT5G61410	protein_coding_gene	-	-0.822112	-1.36355	-1.03784	-0.316009	-0.70586	-0.0646115	-0.160659	-0.809852	-0.447008	-0.712084	-0.493507	-0.331486	-0.398527	-0.0907267	0.486607	0.84772	0.562062	0.185201	-0.0749539	-0.116138	0.0964607	0.255167	0.0200038	-0.412533	-0.494784	-0.590955	-0.826836	-0.43327	0.181439	0.156747	0.167687	-0.177288	-0.256543	-0.616211	-0.314458	-0.62947	0.312847	0.0540774	-0.251191	-0.736552	-0.575275	-0.816587	-1.3065	-1.02537	-0.866642	-0.532151	-0.674529
AT4G36190	protein_coding_gene	+	-0.115843	1.24469	0.732119	0.42544	0.889395	0.610866	0.774484	0.106554	-0.228918	-0.700809	-0.852647	-0.252764	-0.402473	-0.463517	-0.662031	-0.551371	-0.528732	-0.345474	-0.0468591	0.206301	0.0581865	0.363438	-0.165912	-0.0448302	0.190913	0.0575823	-0.0111771	0.108118	0.206111	-0.287266	-0.245372	-0.421819	-1.11584	-0.547707	-0.671782	-0.753273	-0.585391	0.286604	-0.297788	0.0206647	0.357095	0.261596	0.766057	0.299194	0.0153948	-0.391116	-0.930954
AT3G58610	protein_coding_gene	+	0.362204	0.508271	0.661044	0.520242	0.475826	-0.120683	0.0294281	0.0316185	0.124115	0.260499	-0.174386	-0.139848	-0.536005	-0.510175	-0.518353	-0.645468	-0.646051	-0.517197	-0.448731	-0.466263	-0.0267593	0.20562	0.403876	0.265859	0.601297	0.530682	0.392497	0.30886	0.153903	-0.111197	0.134988	0.178411	0.234477	0.483631	0.622655	0.81194	0.481721	0.098789	0.147177	0.224166	0.78686	0.583417	0.705555	0.597322	0.961966	0.559938	0.366824
AT3G04870	protein_coding_gene	+	0.621123	0.721287	0.960099	-0.473384	-0.107011	-0.114923	-0.364074	-0.113682	-0.273666	-0.43905	-0.699136	-1.18589	-0.593019	-0.0755689	0.297261	0.543112	0.585565	0.108701	0.42439	0.674757	0.748096	0.612053	0.0911071	-0.479048	-0.639639	-0.115487	-0.111754	0.381781	0.378158	0.789697	1.69149	1.50069	1.24049	0.43782	-0.171935	-0.233601	-0.463406	0.362247	0.204078	0.432666	0.495945	0.73221	0.978956	0.877923	0.556327	0.560378	0.382153
AT5G57360	protein_coding_gene	+	1.02166	-0.222734	-0.655822	-0.949159	-0.622138	-0.179487	0.11428	0.299473	0.0210994	0.662919	0.883044	0.776381	0.68329	-0.380226	-0.411133	-0.216718	-0.405587	0.314077	0.262801	-0.155694	0.268821	0.0404834	0.578055	0.768002	0.635617	1.01197	0.672997	-0.260852	0.132215	-0.261787	0.141877	0.768449	-0.102754	-0.143137	-0.530953	-0.616299	0.0557318	-0.259203	-0.193007	-0.469857	-0.356399	-0.308231	-0.256611	0.526204	0.289337	0.20641	-0.0570528
AT5G24470	protein_coding_gene	-	-0.182441	-0.139571	-0.362604	-0.119554	-0.270694	0.313985	0.981524	1.03007	0.843105	0.257517	0.199855	0.146907	0.139822	-0.0200003	-0.331318	-0.429046	-0.0330303	0.244782	0.383221	0.618892	0.54312	0.289662	0.129059	0.221503	0.112923	0.187671	0.343059	0.218324	0.0396196	-0.108472	-0.0708955	-0.0838996	0.006545	0.167339	0.270494	0.375021	0.450652	0.47356	0.635526	0.65107	0.672653	0.75291	0.731988	0.536929	0.74036	0.757531	0.769899
AT1G55310	protein_coding_gene	+	-0.544686	-0.322551	-0.51866	-0.478076	-0.178566	-0.27406	0.286301	0.363358	0.6103	0.895663	0.280222	0.339235	-0.00730808	0.0327953	0.485459	0.499197	0.935969	0.482923	0.483633	0.584241	0.526264	0.343749	-0.0436249	-0.511583	-0.872952	-0.745972	-0.182508	-0.590277	-0.504504	-0.0516965	-0.166543	0.222926	0.0291264	0.606344	0.403124	0.584597	0.495718	-0.517341	0.221385	0.606858	0.869912	1.33973	1.14046	0.419471	-0.112475	-0.175743	0.0774398
AT5G60600	protein_coding_gene	+	0.240301	-0.368838	-0.276299	-0.0469793	-0.42394	-0.740762	-1.10833	-1.13209	-0.412625	0.0171556	0.0930601	0.178272	-0.314823	0.0116211	0.124892	0.578377	1.00568	0.873254	0.619012	0.0875375	-0.663331	-0.582582	-0.285639	-0.246771	-0.402264	-0.222773	0.106431	-0.178458	-0.473685	-0.748109	-0.794024	-0.813781	0.974098	0.701474	1.20911	0.761614	2.36702	2.38768	1.93132	0.468933	0.0812277	0.158123	0.842435	0.608536	0.485375	0.0399454	0.038488
AT3G08730	protein_coding_gene	-	0.246727	0.0185972	-0.0366898	0.477333	0.287175	0.229565	0.0432753	-0.29226	-0.0774577	0.0914488	0.518038	1.74966	1.23556	0.717519	0.928135	0.658023	0.546104	0.683305	-0.0218212	-0.224781	-0.295167	-0.428723	-0.0638154	-0.0864413	-0.353925	-0.283771	-0.472698	-0.422571	-0.220747	-0.117651	-0.400238	-0.415143	0.0540821	0.48641	0.235853	0.264883	0.759429	0.971111	1.43971	0.891051	0.448011	0.56227	0.414323	0.822013	0.943051	1.0097	0.952798
AT3G04184	protein_coding_gene	-	0.00968799	-0.0327622	-0.259239	0.611638	0.750402	0.246728	0.533794	-0.170447	-0.120516	0.216997	0.00973141	0.64048	-0.171363	-0.0765946	-0.212052	-0.924984	-0.655248	-1.24707	-1.07216	-1.06693	-1.25335	-1.25354	-1.24577	-1.35208	-1.35278	-1.3525	-1.35737	-1.55265	-1.49569	-1.58379	-1.58611	-1.62865	-1.62561	-1.66759	-1.43399	-1.45618	-1.46811	-1.25769	-1.25021	-1.29613	-1.3083	-1.30262	-1.56219	-1.55708	-1.58747	-1.74269	-1.75959
AT1G77180	protein_coding_gene	-	0.0685817	-0.427169	-0.438395	-1.00084	-1.14092	-0.969135	-0.330455	-0.77031	-0.380083	-0.668208	-0.851374	-0.592808	-0.183698	-0.0243364	0.0658497	0.213161	-0.147056	-0.119505	-0.298954	-0.137752	-0.0734076	0.0211885	0.0321732	0.00509995	0.132801	0.341457	-0.251848	0.0650287	0.398729	0.356779	0.536128	0.509146	0.925949	0.921201	0.409047	0.566834	0.375592	-0.114427	-0.0710282	-0.206874	-0.120226	0.0755379	0.318408	0.565523	0.792195	0.856494	0.883972
AT4G04360	protein_coding_gene	-	0.125165	0.299241	0.25149	0.256397	0.267455	-0.414164	-0.478743	-1.04106	-0.538619	-0.349151	0.321655	0.73952	0.46912	0.784883	1.29044	1.13484	1.4202	0.839121	0.428287	0.325494	0.584597	0.663264	0.945529	0.807143	1.07801	1.20283	1.68697	1.55555	1.3128	1.55401	1.38088	0.69266	0.799554	0.689005	0.494283	0.590426	0.314815	0.532798	0.364082	0.0859103	-0.00202163	-0.0493935	-0.176936	0.354171	0.446016	0.484161	0.492305
AT2G15695	protein_coding_gene	-	-1.04873	-0.422568	-0.263023	0.386256	0.298252	0.31619	-0.429659	-0.175319	0.310512	-0.115837	0.128689	-0.225534	-0.551901	0.0647167	0.997708	0.962673	0.382258	0.274098	0.464908	0.222651	0.32473	0.476039	0.499086	0.350151	0.199219	-0.417535	0.106857	-0.00513716	0.092927	0.487511	0.50752	-0.0578128	-0.19458	-0.299709	0.0653087	0.175929	0.0242922	0.674125	0.716213	0.669209	0.206352	-0.00779898	-0.360632	-0.0202537	-0.127986	0.226082	0.160331
AT5G47040	protein_coding_gene	-	0.210658	0.308028	0.44329	0.0358215	0.149429	0.321309	0.120569	0.744385	-0.0879363	-0.0845978	0.246671	-0.0163075	0.673875	0.914496	0.0278736	0.193686	0.00131485	-0.0440035	-0.144942	-0.230412	-0.218413	0.000199126	-0.199232	0.0558882	0.455764	0.451225	0.26925	-0.0779016	-0.219875	0.153374	0.0669704	-0.165201	-0.154234	-0.120817	0.182922	0.661884	0.0398191	0.445631	1.17874	0.36919	0.242746	-0.165854	0.224854	0.462264	0.365924	0.255776	1.01256
AT3G10770	protein_coding_gene	-	1.13791	0.506999	0.334828	0.161527	-0.155408	-0.108908	-0.36902	-0.538667	-0.984764	-1.17506	-0.69337	-0.50683	-0.270079	0.607814	0.416809	-0.160484	0.0784059	-0.125603	-0.186926	0.0120441	-0.080219	-0.138811	-0.299004	-0.407279	-0.119395	-0.126718	-0.410374	-0.39438	0.556676	0.919701	0.719855	0.314437	0.679971	0.494414	0.174851	-0.346492	-0.317284	-0.196911	-0.296416	0.0192279	-0.030954	0.574213	0.568248	0.809256	0.835711	0.781333	0.732235
AT5G52880	protein_coding_gene	-	0.496087	0.787377	1.08152	0.906335	1.05701	1.18415	0.957368	1.18914	1.17759	1.01702	0.834403	1.09712	1.17342	1.11331	1.49717	1.58609	1.2999	1.32443	1.26551	0.988409	0.910152	1.02715	0.72366	0.49272	0.455404	0.406941	0.19038	-0.280195	-0.297603	0.205005	0.518339	0.5538	0.275714	1.04863	1.02869	0.85099	0.253093	0.685764	0.917232	1.09262	0.447095	0.319001	0.22333	0.0215306	-0.365692	-0.572414	-0.499192
AT1G02320	protein_coding_gene	+	0.0834659	0.284691	0.751162	1.04054	0.324395	0.189278	0.262668	0.346587	-0.0358776	0.0639884	-0.0731691	-0.763751	-0.172428	-0.160192	-0.436041	-0.304662	0.0884567	0.178105	0.521568	0.705572	0.765216	0.756253	0.730783	0.772199	0.716419	0.782827	0.882171	0.8507	0.865434	0.824711	0.808405	0.846911	0.885844	0.908044	0.909449	0.929372	0.925081	0.896081	0.808146	0.709631	0.820804	0.773372	0.805958	0.831372	0.852283	0.888168	0.838481
AT1G31420	protein_coding_gene	+	-0.485077	-0.117398	0.399198	-0.16243	0.447624	-0.32366	-0.615415	-0.508618	-0.622996	0.678913	0.825225	-0.00194006	-0.036033	-0.151556	-0.300562	-0.423834	0.0155029	-0.0897327	-0.221496	0.11147	-0.024695	0.0418516	0.176049	-0.106345	0.183527	0.055296	0.295376	0.448676	0.342034	0.793627	0.736618	0.707069	0.12927	0.442414	0.434096	0.490156	1.22973	1.0018	0.703722	0.568678	1.18868	0.973214	0.912992	0.675495	0.584597	0.158728	0.486066
AT3G13235	protein_coding_gene	-	0.804723	0.442473	-0.277727	-0.19846	-0.119999	0.377276	0.185001	-0.415974	-0.985154	-0.535817	-0.40879	-0.347161	0.181114	0.389554	0.867238	0.491662	0.247397	0.120743	-0.137378	-0.0278054	-0.282953	-0.563323	-0.258609	-0.223567	0.426063	0.440345	0.0821785	0.0541309	-0.514831	-0.387717	-0.161408	-0.25655	-0.0707222	-0.646427	-0.244995	-0.267697	-0.297613	-0.638378	-1.1791	-1.39955	-1.50816	-1.2895	-0.285768	-0.336575	0.41132	0.691481	0.48974
AT3G02540	protein_coding_gene	-	-0.505789	-0.196007	-0.280495	-0.00388767	0.309078	-0.219029	-0.111824	0.168476	-0.742924	-0.403616	-0.226636	-0.389533	0.230362	0.536283	0.594884	0.525994	0.397882	-0.0372642	0.0352375	0.193675	0.286916	0.588694	0.375582	0.478899	0.186454	0.516074	0.32571	0.466696	0.888132	0.696834	0.958158	0.206019	0.12228	-0.0547183	0.853809	1.17962	1.87882	1.10181	0.443986	0.246936	0.118622	0.616674	0.680746	0.038736	0.0836407	-0.285574	0.036842
AT5G47840	protein_coding_gene	+	0.718147	0.445106	0.124794	-0.268405	-0.682434	-0.587408	-0.102255	-0.344941	-0.329356	-0.503769	-0.900424	-0.646338	-0.488895	-0.105601	-0.21146	0.141465	-0.0929888	-0.213574	-0.116471	-0.365207	-0.152996	-0.121752	-0.264077	-0.5301	-0.389493	-0.700467	-0.355979	-0.120416	0.309227	0.671551	0.547122	0.183074	-0.0062035	0.188196	0.0683576	0.821842	0.176596	0.320701	0.501896	-0.0227142	-0.0669333	-0.00525375	-0.222013	-0.245598	-0.0487795	-0.0461609	-0.311479
AT3G06480	protein_coding_gene	-	0.10655	0.369916	0.811677	0.95844	0.391036	-0.0245485	0.195305	0.447141	0.509134	0.804537	0.685026	0.973548	1.32965	1.37515	1.27546	1.16249	1.03428	0.871686	0.925756	0.368497	0.317117	0.106588	0.0497055	-0.110944	-0.507012	-0.120638	-0.0543813	0.0341796	-0.779405	-0.622782	0.0216606	1.04879	1.71002	0.412504	0.00579999	-0.773776	0.70551	0.14302	-0.170266	-0.285971	-0.218936	-0.471655	0.0526319	0.430745	0.808379	0.507993	-0.016635
AT3G56150	protein_coding_gene	-	0.00445134	0.206084	0.0756344	0.0263613	-0.183368	-0.790449	-0.832675	-0.478963	0.462494	1.22542	2.07669	1.32544	0.905602	0.815653	0.539168	0.723819	0.289518	-0.398226	-0.252827	-0.503092	-0.296415	0.0507324	-0.868843	-0.833738	-0.488147	-0.0173839	0.469098	0.276475	0.209397	0.0504041	0.364438	0.32294	1.16901	0.919834	0.912257	1.04917	1.00658	0.543554	0.626324	-0.11453	0.288575	0.121202	0.63259	0.875996	1.37025	1.15981	0.398248
AT1G16180	protein_coding_gene	+	0.479767	0.186507	-0.111404	-0.314958	-0.530947	-0.549701	-0.763983	-0.633893	-0.66715	-0.445042	-0.191245	-0.287537	-0.23915	-0.149898	-0.206512	-0.19175	-0.230858	-0.352915	-0.448742	-0.511881	-0.400146	-0.850556	-0.294793	0.173676	0.0216606	0.118352	0.366241	-0.342091	-0.196013	0.0541568	-0.452146	0.461576	0.159792	-0.02827	0.205763	0.363993	0.240301	0.18366	0.24923	-0.000393743	0.0476558	0.641991	0.2061	0.467106	0.46912	0.323662	0.0377322
AT5G22730	protein_coding_gene	-	0.691512	0.0647253	-0.204237	-0.731802	-0.0437637	-1.02525	-1.16254	-0.814892	-1.32229	-0.272285	0.170364	0.414757	0.472942	0.441017	0.217494	0.439717	0.256079	0.165532	0.139413	-0.363997	-0.281853	-0.464043	-0.503421	-0.587963	-1.01039	-1.38975	-0.754854	-0.549406	-0.47574	-0.24008	0.639615	1.0768	0.766485	0.516752	0.0317435	0.359947	-0.290262	-0.655741	-0.388861	0.0298596	0.198087	0.254901	0.861303	1.12548	1.05407	1.2742	0.757678
AT5G20610	protein_coding_gene	+	-0.0613951	-0.0161461	-0.489755	-0.245342	-0.468766	-0.728168	-0.071668	-0.371852	-0.141582	0.328662	0.215809	-0.0349221	0.241277	0.158192	0.144	0.987319	-0.0441564	-0.239276	-0.168257	-0.568635	-0.261694	-0.373412	-0.223183	0.0906812	0.137914	0.0282369	0.0118976	0.494163	0.606623	0.74226	0.428424	0.353827	0.358088	0.174886	-0.148218	0.0134383	0.843515	0.384299	0.217567	-0.552458	0.299195	0.858675	0.954154	0.926569	0.407719	0.758617	0.602207
AT2G02040	protein_coding_gene	+	0.777242	1.04791	0.723652	0.247842	0.378191	-0.260458	-0.0071624	0.53126	-0.0309855	-0.173947	-0.684611	-0.32232	-0.249129	0.00854432	0.303561	0.194332	0.372136	0.445181	0.42247	0.256979	-0.0969839	-0.665523	-0.565604	-0.712465	-0.728823	-0.862643	-0.162429	-0.399849	-0.328863	-0.568185	-0.184948	-0.501616	-0.211376	-0.112939	0.035214	-0.333299	0.262492	-0.230041	-0.184964	-0.216364	-0.170291	-0.545157	-0.173226	0.629067	1.25365	1.11701	1.1222
AT4G11420	protein_coding_gene	-	-1.30849	-0.512502	0.50836	0.469129	0.450236	0.289379	0.217381	0.353666	0.424728	1.29929	1.07157	0.817043	0.746658	0.022288	-1.1578	-1.30852	-0.930488	-0.232121	0.413287	0.232117	0.311578	-0.634444	-0.502949	0.0374384	0.470805	0.399219	0.497564	0.221261	0.519692	0.826456	-0.0516786	0.398272	1.07885	0.597092	0.403529	-0.121455	-0.609867	-0.565157	-0.309353	0.0176222	0.0392351	-0.119876	-0.0485241	0.350826	1.11324	0.450791	0.104001
AT5G03340	protein_coding_gene	-	0.222959	0.807583	0.569115	0.403276	0.39044	0.105262	0.0385848	-0.0197122	-0.554141	-0.7008	-0.402414	-0.90405	-0.389817	0.436583	0.307355	1.03101	1.04499	0.745911	0.440197	-0.281839	-0.700805	-0.838709	-1.0346	-0.356851	-0.261741	-0.246489	-0.16831	-0.120097	0.0664758	0.10655	-0.095051	0.0652829	0.0685817	0.429009	0.50451	0.147192	0.17473	0.247962	-0.115843	-0.570458	-0.650171	-1.35031	-0.378991	-0.353577	0.621123	0.762523	0.654676
AT5G53460	protein_coding_gene	+	-0.668384	-0.164495	-0.945297	-0.487812	-0.595678	-0.767994	-0.695315	-1.02254	0.272293	0.584722	0.262813	0.495783	-0.405038	-0.42073	-0.613212	-0.259245	-0.453627	-0.232026	-0.490863	-0.840933	-1.16737	-0.966876	-0.211475	-0.0555882	-0.656617	-0.0915953	-0.684253	-0.809816	0.391517	0.270435	0.257616	0.042634	0.193507	0.461313	0.691656	0.676352	1.28676	1.21169	0.855756	1.64082	1.26882	0.520841	0.762735	1.94278	1.41928	0.0581865	-0.290078
AT1G02840	protein_coding_gene	+	0.422577	0.376909	0.419281	0.0871631	0.213162	0.856098	0.712985	1.01048	0.734206	0.633511	0.452131	0.0598041	0.19106	0.467689	0.479591	0.391102	0.0217038	-0.312964	0.00920039	0.346898	0.388949	0.361837	0.143682	-0.209227	-0.171062	0.0982433	0.108399	0.551582	1.15065	0.665299	-0.350308	-0.0100138	-0.180742	0.287248	0.619533	0.77762	0.0803866	-0.117001	-0.666245	-0.818339	0.0134401	-0.110935	0.125559	0.149639	-0.218932	0.261189	0.367806
AT2G17360	protein_coding_gene	+	-0.115843	0.0149376	0.239216	0.614383	0.649971	0.113534	0.247223	-0.228628	-0.521304	-0.51593	-0.478785	-0.075771	-0.115875	0.563748	0.0813983	0.0723225	-0.06342	-0.402877	-0.00904926	0.217654	0.223644	0.480469	0.790428	0.432154	0.330456	0.293426	0.220117	-0.000215506	-0.330144	-0.072971	0.31659	0.225549	0.541264	0.818535	0.920061	0.318105	-0.0532564	0.025773	-0.0604422	0.144588	0.137914	0.16559	0.0751361	0.403196	0.222161	0.0535669	0.345801
AT5G37380	protein_coding_gene	-	-0.115843	-0.115845	0.206442	0.440714	0.732171	0.724374	0.24867	-0.33781	-0.700911	-1.10672	0.0875694	0.339653	0.643149	1.27067	1.31158	1.67887	1.55691	1.46711	1.17842	0.600857	0.125165	-0.177713	-0.957555	-1.22641	-0.977027	-0.624851	0.0532352	-0.115981	0.290711	0.251292	0.218134	0.23481	0.68407	0.590378	0.300989	-0.191874	-0.037866	0.327105	0.324156	0.945996	0.839398	0.602689	0.32473	-0.106138	-0.62976	-0.117091	-0.656787
AT3G14075	protein_coding_gene	-	-0.448418	0.079098	0.110818	-0.120954	-0.0650814	0.146403	0.37678	0.908722	0.921412	0.431719	-0.0194735	0.184197	-0.215425	-0.316095	-0.377227	-0.582459	-0.572192	-0.286078	-0.253354	-0.723897	-0.115843	-0.213118	-0.0430865	0.144409	0.0768022	-0.381301	-0.734753	-0.429121	-0.329968	0.5281	0.691512	0.404683	0.0982819	0.0372382	0.46912	0.576366	0.884157	1.36305	0.855011	0.869736	0.521587	-0.365667	-0.793915	-0.500283	-0.76792	1.00495	0.0416984
AT1G78240	protein_coding_gene	-	-0.463766	-0.272863	0.155793	0.45889	0.867583	0.199754	0.094628	-0.176931	-0.23335	-0.206151	-0.501516	-0.527554	-1.20808	-1.12249	-0.844188	-0.620661	-0.638027	-0.640911	-0.603953	-0.636852	-0.915544	-0.871724	-0.919499	-0.821588	-0.830345	-0.816438	-0.382901	0.0722219	0.352387	-0.143065	0.0950025	-0.159596	-0.106269	-0.216291	-0.116069	0.00257049	-0.345913	-0.366507	0.00326844	0.32145	0.675651	0.258108	0.456904	0.471484	0.410984	0.404867	0.417062
AT3G11710	protein_coding_gene	-	-0.630416	-0.797501	-0.410945	-0.122633	-0.335479	-0.372396	-0.36697	-0.105186	0.116265	0.531727	0.554462	0.185725	0.221988	-0.11307	-0.45882	-0.857594	-0.806457	-0.000891035	0.0714641	0.337029	0.510479	0.38531	0.709379	0.611596	0.980738	0.563722	0.653533	0.811501	-0.464678	-0.00836598	-0.115799	0.423522	0.431645	0.56206	0.175514	0.1577	-0.0671408	-0.559889	0.249646	0.251551	0.775979	0.923423	0.844312	1.09363	0.253391	0.128731	-0.0748471
AT3G18780	protein_coding_gene	+	-1.18296	-1.01693	-0.531417	0.766396	1.2158	0.753768	0.309148	-0.45613	-0.667374	-0.318883	-0.338136	0.00182054	-0.214976	-0.333346	0.347721	0.0211163	0.246508	0.267656	-0.195438	-0.372646	-0.697888	-1.05021	-1.1151	-1.0529	-0.881418	-0.328003	0.0209051	0.0672328	0.25631	0.165199	0.167649	0.397284	0.398977	0.345366	0.500704	0.365899	0.199508	0.255605	0.400501	0.671836	0.779713	0.845308	0.901622	0.896675	0.822036	0.756691	0.621636
AT1G29400	protein_coding_gene	-	-0.152369	-0.501179	-0.868584	-1.07268	-1.07215	-0.8222	-0.267059	-0.889568	-0.625566	-0.123724	-0.117015	0.587561	0.48224	-0.0403414	-0.0381821	-0.449092	-0.285788	-0.0324318	-0.157299	0.00835365	0.166557	0.322908	0.0848545	0.0878388	-0.0108733	-0.419827	-0.411299	0.343901	0.83169	0.908967	0.355463	0.0343976	-0.0349229	0.24406	0.028547	0.430426	0.711321	0.697587	0.497134	0.637482	0.862131	0.427523	0.480801	0.641552	0.814894	0.311513	0.589414
AT5G28050	protein_coding_gene	-	0.806155	0.702339	0.247203	0.318845	0.606908	0.719176	1.31499	1.52364	1.3794	1.56219	0.732237	0.206085	-1.53383	0.0768825	0.643759	0.104543	0.883548	-0.115997	-0.718336	-0.205717	-0.6535	-0.20413	-0.0575621	0.120208	-0.0329963	-0.148794	-0.0359499	-0.00624569	0.0700515	-6.49381e-05	0.0213404	0.153843	0.232209	0.0374197	0.0430306	-0.120231	-0.333561	-0.480999	-0.544178	-0.57518	-0.580511	-0.238365	0.0872042	0.200987	0.353338	0.766624	0.521515
AT1G32050	protein_coding_gene	+	0.369584	-0.222763	-0.203593	-0.835904	-0.823284	-0.663253	-0.530228	0.248362	0.147311	0.205828	0.584548	-0.486243	0.129536	0.450297	0.14847	0.37883	0.241337	0.19109	-0.0757806	-0.128952	-0.327996	-0.409649	-0.278057	-0.338994	-0.4942	-0.354246	-0.649654	-0.311532	-0.0803492	0.200477	0.221432	0.165664	0.269761	0.185512	0.276656	0.39873	0.381442	0.912007	1.01409	1.07494	1.26667	1.27323	1.07338	1.41807	1.11684	0.914128	0.661902
AT3G18060	protein_coding_gene	+	1.12215	0.942973	0.68861	0.420674	0.154461	0.148011	0.19935	0.155932	0.327684	0.196005	0.206176	0.158568	-0.112622	-0.176516	-0.347971	-0.82665	-0.407858	-0.198586	-0.428664	0.389669	-0.0763145	-0.256169	-0.271362	-0.809323	-0.560037	-0.465511	-0.11103	0.017448	-0.00962414	-0.236242	-0.735618	-0.468849	-0.621287	-0.729254	-0.723551	-0.429174	-0.474655	-0.0539712	-0.896014	-0.794402	-0.946298	-1.07183	-0.399668	0.0378975	0.562974	0.535449	0.230848
AT1G06460	protein_coding_gene	-	0.197315	0.43434	0.519449	0.575944	0.453623	0.45085	0.281392	-0.0194673	0.236611	0.398755	0.716405	0.596743	0.253758	-0.414253	-0.399583	-0.10288	-0.27387	0.203593	0.409755	0.405614	0.497879	0.348705	-0.058226	-0.311066	-0.231389	-0.0818632	-0.00781025	-0.0970183	0.432664	0.529795	0.356533	0.636158	0.748848	0.733825	1.14041	1.00351	0.80064	1.04342	0.73375	0.285412	0.507061	0.766973	1.03766	1.44214	1.48791	1.24803	0.991642
AT2G26080	protein_coding_gene	-	-0.748111	-1.11356	-0.973861	-0.810985	-0.116053	0.246287	0.0845492	0.522696	-0.103541	0.295285	0.567364	0.481487	1.00454	0.791256	0.437688	-0.273779	-0.550731	-1.11911	-0.588771	-0.427987	-0.553964	-0.51661	-0.161403	-0.0623542	1.10694	1.73228	1.67391	0.562314	-0.166077	0.0672617	0.669339	0.56939	0.218576	0.0373106	-0.215411	0.260729	0.516124	0.494433	0.195577	0.443918	1.00969	-0.530911	-0.554224	0.739768	-0.0227335	-1.03436	-0.0723341
AT4G19880	protein_coding_gene	-	0.00968799	0.469114	0.78182	0.885683	1.02166	0.691671	0.318588	0.097336	-0.0372744	-0.268291	-0.151463	-0.115845	-0.83991	-1.80639	-1.04645	-1.06215	-0.189926	0.551694	0.392477	0.000784084	-0.139302	-0.117608	-0.51033	-0.470375	-0.121636	-0.144521	-0.00646177	-0.056284	0.109434	0.206165	0.0333017	-0.20258	-0.391477	-0.487023	-0.383726	-0.242884	0.648856	0.543271	1.19148	1.28468	2.11486	1.12825	0.952442	0.978486	0.562229	0.0538617	0.342355
AT5G36230	protein_coding_gene	+	-0.778808	-1.47846	-0.976898	-1.19672	-0.568355	-0.115701	0.142885	0.935467	-0.0531992	0.446221	0.472971	0.369583	0.137871	-0.478575	-0.845034	-0.0440165	0.426386	0.76991	1.07901	0.543188	0.127428	-0.252501	-0.387303	-0.277955	-0.0639452	-0.505278	-0.848875	-0.83205	-1.16581	-0.304829	0.369584	0.266563	0.765436	0.885282	1.10908	0.884989	0.982502	0.258622	-0.00125142	-0.126956	0.431645	0.884125	1.35127	1.37898	1.73835	1.02	0.929612
AT5G60630	protein_coding_gene	-	0.632618	0.428324	0.0706638	0.339409	-0.120016	-0.0717038	0.037906	-0.0932406	0.621806	0.65451	0.725274	1.25302	0.784971	0.776695	0.686341	0.600459	0.558592	0.553461	0.284679	0.0768948	-0.151467	-0.172482	-0.0271139	-0.0110512	0.0873553	0.218164	0.109304	0.314349	0.267328	0.231318	-0.131233	0.231787	0.533118	0.261476	0.501972	0.606057	0.762044	0.280586	-0.130612	-0.359888	-0.370915	-0.20883	-0.267805	-0.337956	-0.269173	-0.530895	-0.372842
AT3G53500	protein_coding_gene	-	-0.23132	0.317724	-0.058861	-0.613499	-0.165264	-0.635759	-0.434102	0.106219	-0.280145	0.010863	0.349821	0.179814	0.262968	-0.503912	-0.720598	0.101849	0.478854	0.781771	0.728697	0.236503	-0.280902	-0.628509	-0.545348	-0.525283	-0.304877	-0.373589	-0.62739	-0.215305	-0.0356725	-0.0380785	-0.109377	0.0376224	-0.279342	0.325828	0.452857	0.402359	0.348104	0.417973	0.211683	0.525748	1.02855	0.923086	1.17502	1.32552	0.884157	0.620192	0.59431
AT4G02120	protein_coding_gene	+	-0.663331	-0.925235	-1.00036	-1.37779	-0.285768	-0.171592	0.00961706	0.227203	-0.169796	-0.206349	-0.115757	-0.702616	-0.470969	-0.571253	-0.77481	-0.671445	-0.672341	-0.486315	-0.530888	-0.341875	-0.359768	-0.115074	0.0262791	-0.595854	-0.342202	-0.204979	-0.699754	-0.496662	-0.115765	0.146676	0.0968164	0.424704	0.452744	0.801984	-0.261059	-0.378845	-0.116963	0.312184	0.327266	0.621691	0.085791	0.38162	-0.736543	-0.724028	-1.27335	-0.550256	0.0813334
AT4G38520	protein_coding_gene	-	0.086974	0.317477	0.484587	0.41586	0.119806	0.00820965	0.138167	0.613555	0.877564	0.917555	0.454086	0.215074	-0.382311	-0.399351	-0.302606	-0.337113	0.0284305	0.0226632	-0.099446	-0.0568847	-0.128121	-0.0334678	0.0803804	0.233926	0.431625	1.09344	0.79489	1.0448	0.762471	0.56692	0.186972	0.362204	-0.164752	0.124721	0.297617	0.382472	0.0708883	0.2134	0.267486	-0.168572	-0.0054513	-0.16121	0.0546666	-0.0623732	-0.115843	-0.202274	-0.0488538
AT5G20620	protein_coding_gene	-	-0.208952	-0.0543626	-0.144116	0.108233	-0.000305046	-0.129355	-0.11242	-0.446286	-0.391177	-0.346974	-0.500486	-0.365558	-0.180111	-0.163659	0.00841153	0.0771891	0.105907	0.243957	0.201188	0.0687412	-0.00286168	-0.0623539	-0.21662	-0.0491046	-0.115843	-0.0926444	-0.0829162	-0.26824	-0.242755	-0.390674	-0.264232	-0.218901	-0.444466	0.10683	0.104616	0.422637	0.602386	0.758483	0.565406	0.495891	0.308655	0.147873	0.0760742	0.313668	0.418494	0.448092	0.270013
AT3G05360	protein_coding_gene	-	-0.587911	-0.115899	-0.241622	0.0550782	0.0911565	0.0984881	0.202349	-0.196801	-0.166889	-0.329773	-0.580713	-0.0955753	-0.29836	-0.369776	-0.392391	0.0148721	0.195423	0.251785	0.405821	-0.309591	-0.0669333	-0.103623	0.0110733	0.351529	0.868779	0.650214	0.742302	0.625384	0.591122	0.810236	0.956224	0.844193	0.41065	0.409553	-0.437923	-0.380431	-0.0976559	0.528013	0.288267	1.35402	1.46912	1.09143	0.826267	0.988371	0.668377	0.424073	0.614972
AT2G46240	protein_coding_gene	+	0.221192	1.35763	1.65135	1.1875	0.561226	0.486605	-0.0270371	-0.116906	-0.414593	0.212857	0.5969	0.470684	0.831057	0.000312292	0.0439821	0.164059	0.0519494	0.19614	0.0569952	-0.0713532	-0.272568	-0.229255	-0.421761	-0.152436	-0.464639	-0.353126	-0.334411	-0.321749	0.120813	0.791654	-0.183757	-0.257884	-0.44259	-0.630339	-0.257781	-0.466175	-0.24675	0.0208242	0.240387	0.0230014	-0.695457	-0.555908	-0.115699	-0.624314	-0.0644172	0.175475	0.407408
AT5G01600	protein_coding_gene	-	-0.278114	-0.0945681	-0.282035	-0.130196	-0.140153	-0.0991344	0.142614	0.616866	0.34194	0.037368	0.0363516	-0.355682	-0.38009	-0.109493	0.0052232	0.137401	0.363544	0.504069	0.191058	0.254588	0.39873	0.413997	0.617645	0.776902	0.661566	0.0652976	-0.0524855	-0.37959	-0.66133	-1.06307	-0.917966	-1.15991	-1.09527	-0.858988	-0.549773	-0.359004	-0.139731	-0.0151102	-0.00479191	-0.242821	-0.201452	-0.275118	-0.112026	0.040945	0.171542	0.217037	0.431275
AT1G73840	protein_coding_gene	-	-1.05926	-0.712099	-0.881984	-0.975175	-0.618331	-0.793322	-0.844224	-0.410537	-0.953771	-0.783234	-0.667383	-0.322923	-0.198283	-0.0356914	-0.194091	-0.588329	-0.706877	-0.687915	-0.116327	-0.304142	-0.586473	-0.497065	-1.21787	-0.697468	-0.350431	0.0494443	-0.127956	0.153342	0.482504	-0.405291	-0.496142	-0.337836	-0.660737	0.445781	0.287585	0.260406	-0.122074	-0.335561	-0.463142	-0.113597	0.436698	1.03529	0.439384	0.282882	-0.216959	-0.208612	-0.45362
AT1G71350	protein_coding_gene	-	0.606623	0.665841	0.498161	0.464746	0.422413	0.0735225	-0.218506	-0.806831	-0.909661	-0.823066	-0.94689	-1.02756	-1.1037	-1.27587	-0.784276	-0.412578	-0.296924	0.105991	-0.116319	-0.426644	-0.403824	-0.598279	-1.17246	-0.816531	-0.984081	-1.01514	-0.712932	-0.665652	-0.0665778	0.165929	0.329762	0.433317	0.160301	0.354513	0.574257	0.821569	0.863128	0.659617	0.206106	-0.110753	0.0647294	0.500787	0.103387	0.0782737	-0.774601	-0.989864	-0.601362
AT3G13460	protein_coding_gene	-	0.0309985	0.0863986	-0.523596	-0.490695	-0.37643	-0.180836	0.0063343	0.169861	-0.0670951	-0.509834	-0.595515	-0.62047	-0.55021	0.597771	1.20601	0.993965	1.11215	0.549172	0.52449	0.419487	0.290149	0.188364	0.31307	0.173808	0.217608	0.186889	-0.115895	-0.040115	0.0872511	0.144871	-0.084451	0.173805	0.501258	0.743959	0.830711	0.360559	0.361842	0.00312824	0.206615	0.274071	0.668158	0.683959	0.765626	0.760026	0.858555	0.0751167	0.22277
AT4G03260	protein_coding_gene	+	0.331616	0.0309484	0.147155	0.325377	0.330496	0.138014	-0.170593	-0.131657	0.310724	-0.0333318	-0.280648	0.193075	0.119015	0.321435	0.867247	1.13698	0.778711	1.23744	0.971382	0.415631	0.331616	0.0620428	0.0156531	-0.120701	-0.600061	-0.329968	-0.119116	0.304704	0.578271	0.124612	0.0610349	0.252129	0.773199	1.22895	1.35365	1.50307	0.849058	0.774387	0.118783	-0.236861	-0.0487287	-0.176062	-0.8328	-1.54035	-0.590207	0.822757	1.31778
AT3G26935	protein_coding_gene	-	0.983693	-1.3066	-1.33741	-0.70089	-0.710047	-0.129871	0.0811063	0.0596184	0.207125	0.313515	-0.1545	-0.44657	-0.73107	-0.532894	-0.310188	-0.770735	-0.491438	0.0645285	0.722675	1.164	0.884157	0.423272	-0.77441	-0.243451	-0.37888	-0.079423	0.221164	0.211488	1.43446	0.390496	0.299477	0.551167	-0.25853	0.320309	0.187494	-0.160994	0.0329179	-0.329968	-0.0122321	-0.0518049	-0.392248	-0.117781	-0.171265	-0.286178	-0.484303	-0.584616	0.00968693
AT5G08530	protein_coding_gene	-	-0.60127	-0.379416	0.0975264	0.648712	-0.0613832	-0.11424	-0.306784	-0.358136	-0.401482	-0.507045	0.0663043	0.568509	0.762008	0.761006	0.526838	-0.00948529	0.0755437	0.0704233	-0.0545527	0.084709	0.0411265	-0.0659202	0.365718	0.675982	0.664704	1.02648	0.957156	1.46531	0.925495	0.953326	0.934699	0.825177	0.730185	0.690931	0.463002	-0.028592	-0.043076	0.0185161	-0.00849292	0.374475	0.596546	0.869916	0.96913	0.763051	0.366275	0.139844	0.449188
AT5G17910	protein_coding_gene	+	-0.115843	0.39112	0.443123	-0.460594	-0.245443	-1.15769	-0.956702	-0.0535069	0.475617	1.0602	0.855054	0.608446	0.375483	0.380863	0.552209	0.769723	0.53753	0.774101	0.343623	0.419936	0.513514	-0.404637	-1.43492	-0.985573	-0.0664305	0.41585	-0.0236537	-0.119285	0.32473	0.125128	0.139396	0.289681	0.337501	0.676193	0.620201	1.53692	1.08972	0.705973	0.590484	0.734694	1.08512	1.41631	1.32486	0.444197	-0.29496	0.11922	0.514377
AT4G39150	protein_coding_gene	-	0.590426	0.884321	0.784567	0.707446	0.535177	0.266171	0.362332	-0.325119	-0.59399	-0.809953	-0.723262	-0.724277	-0.700688	-0.404643	-0.400366	-0.266902	-0.0452564	-0.0407974	-0.0778988	-0.115476	-0.0903078	-0.299851	-0.335372	-0.0232597	-0.0663324	0.0129614	0.371794	0.877081	1.27526	1.21447	0.806304	0.701365	0.146443	0.438769	0.662309	0.239589	0.282505	-0.197185	-0.675269	-0.728495	-1.03167	-1.15102	-1.2237	-1.20813	-1.17517	-0.491815	-0.571397
AT1G05850	protein_coding_gene	-	0.758626	0.469439	0.32473	0.00599812	-0.15069	-0.157359	-0.424231	0.301761	0.663935	0.290174	0.0890759	-0.300235	-0.357976	-0.378212	-0.0620613	0.104788	0.203966	0.328315	0.490637	0.43638	0.248431	0.231564	-0.238359	-0.308269	-0.19676	-0.14539	0.0852076	0.150459	0.361302	0.204337	0.508472	0.231657	0.283408	0.356855	0.703599	0.775223	0.884964	1.14172	1.2317	0.878438	0.449613	0.653067	0.689207	0.865357	0.755104	0.938604	1.01352
AT1G55680	protein_coding_gene	-	0.765513	0.515764	0.660306	1.04166	0.507647	0.552559	0.387634	0.13614	-0.00049193	0.63281	0.673136	1.41966	1.11527	0.694855	0.935738	0.837933	0.925985	0.667114	0.148928	-0.468497	-0.591181	-0.898855	-0.844369	-0.819298	-0.743283	-0.543264	-0.428571	-0.166243	0.349604	0.28189	0.253391	-0.757453	-0.450249	-0.218353	-0.441642	0.46912	0.413878	0.0876192	0.361547	0.286554	0.424725	0.378948	1.07067	0.42632	0.547223	0.570049	-0.0545064
AT4G38540	protein_coding_gene	+	0.590426	0.806253	0.803665	0.00961806	-0.871531	-0.547526	-0.582329	0.122597	0.42723	0.182303	0.66392	0.306299	0.178466	0.320623	0.322907	0.824333	0.694443	0.609714	0.235167	0.0540873	0.227459	0.244759	0.485601	0.376425	0.507351	0.97198	0.933386	0.718023	0.143921	0.380323	0.0506456	-0.210436	-0.246844	-0.757699	-1.12731	-0.866847	-0.81609	-0.63526	-0.392845	-0.205386	0.0790195	0.971872	0.837396	0.805976	0.649092	0.884132	0.923686
AT3G52990	protein_coding_gene	+	-0.115843	-0.192874	-0.261605	-1.12126	-0.51208	-0.257743	-0.587528	0.131906	-0.0281355	-0.89452	-0.973596	-0.935353	-1.20917	-0.868104	-0.32018	-0.573017	0.0342316	0.736879	0.33923	-0.553166	-0.735571	-1.42328	-1.30886	-0.357579	0.0242018	0.181075	-0.153466	0.259812	0.844576	0.923879	1.17636	0.511505	0.0171389	-0.30408	-0.906751	-0.474445	-0.592634	0.286845	0.203671	0.83394	0.104549	0.113456	0.248969	0.424271	-0.115512	-0.399955	0.252473
AT1G30230	protein_coding_gene	+	-0.437771	0.560697	0.835608	0.750904	1.11861	0.521447	0.0904101	0.373914	-0.256368	-0.299737	-0.34717	-0.765016	-0.406173	0.173281	0.0158797	0.625329	0.21936	-0.203073	-0.318017	-0.532447	-0.328572	-0.335729	-0.234369	-0.332742	-0.296379	-0.369113	-0.421632	-0.323989	-0.00143586	0.109516	0.302207	0.284462	0.555619	0.611674	0.350575	0.595655	0.164262	-0.019886	-0.322397	-0.218934	-0.0604526	-0.244846	-0.1147	0.192773	0.271467	0.0288346	-0.069287
AT4G14360	protein_coding_gene	-	0.343589	0.661832	0.668751	0.265838	0.0896016	0.118333	0.266318	0.246404	0.0471529	0.108123	-0.116156	0.0527204	0.554881	0.182176	-0.118362	0.344827	0.237448	0.554476	0.655282	0.292386	0.333465	-0.0131712	-0.0697147	-0.292613	0.282648	0.150392	0.321529	0.15474	0.271176	0.226814	0.213994	0.146579	0.114996	0.316485	-0.106351	0.0540821	0.382308	0.28231	-0.273112	-1.00676	-0.179893	0.57795	0.843076	0.727968	0.598205	0.617021	0.204975
AT4G30950	protein_coding_gene	-	-1.21538	-0.260785	-1.07514	-1.49466	-1.32592	-1.25313	-0.575247	0.237794	0.637491	0.159117	0.710255	0.249635	0.423938	-0.287407	-0.873538	-1.05441	-1.28226	-0.756305	-0.692214	-0.449379	-0.60127	-1.23209	-1.03375	-1.03179	-0.652722	-0.65061	-0.700727	-0.248565	-0.558219	-0.172236	-0.0886777	-0.0705329	0.150315	0.367717	0.750709	0.639258	1.20606	0.0472892	-0.412212	-0.419542	-0.273413	0.139829	0.432389	0.844825	0.986617	1.15961	1.4777
AT1G13050	protein_coding_gene	+	-0.322294	-0.272794	-0.324299	-0.465364	0.0148725	-0.0624521	0.289279	0.650353	0.927697	1.1351	0.369594	0.109297	-0.708315	-1.33426	-1.58977	-1.29991	-1.10428	-1.28576	-0.958587	-0.378358	-0.422504	-0.336026	0.106125	0.266897	-0.07972	-0.437728	-0.0189678	0.118472	0.407154	1.02157	0.871158	0.827969	0.813781	0.784436	0.496991	0.528013	0.644477	0.00604043	0.45816	0.60039	0.703955	0.746308	0.95207	1.03818	0.900402	1.33759	0.476219
AT1G18700	protein_coding_gene	+	0.551582	0.451663	0.178006	0.0398195	-0.0291179	0.221995	0.00794127	-0.490962	-0.793362	-1.08723	-0.511374	0.0346048	0.790606	0.597328	0.4295	0.554266	0.571598	1.01501	1.29765	1.02171	0.634179	0.702187	0.450627	0.396172	-0.31532	-0.0310831	0.42709	0.281381	0.544433	0.691135	0.43246	-0.0390424	0.0993511	0.781824	0.746569	0.27189	0.564081	0.331616	0.115963	-0.0350022	-0.346888	-0.364681	-0.369217	0.206842	1.01535	-0.114503	0.492562
AT4G38510	protein_coding_gene	-	-0.781424	-0.245125	-0.0258406	-0.271044	-0.342391	-0.167534	0.377368	1.05198	1.50993	1.91609	1.60455	1.47667	1.15781	0.704981	0.854451	0.262877	0.894455	0.722639	0.547159	0.333736	-0.365015	-0.517644	-1.11682	-0.789058	-0.306329	0.489695	0.444736	0.806336	1.04395	1.00974	0.984727	0.512612	0.285958	-1.15421	-1.2144	-1.33608	0.130393	1.18304	1.14886	0.146403	0.448501	0.464458	0.42203	0.292125	-0.248888	0.0236451	-0.438942
AT4G38920	protein_coding_gene	+	-0.622803	-0.575793	-0.574378	-0.0150047	-0.0246588	-0.0458254	-0.0625762	-0.326325	-0.408875	-0.386692	-0.390555	0.095237	0.618569	0.264898	0.337622	0.180347	-0.0944769	-0.11471	-0.169769	-0.204757	-0.292721	-0.37367	-0.366945	-0.674186	-0.962576	-1.0902	-0.700645	-1.04495	-0.806893	-1.51076	-1.27296	-1.33521	-1.23173	-0.829135	-0.966634	-0.262684	0.184984	0.128693	-0.233023	0.0980825	0.372397	0.236345	0.0594594	0.608902	0.664216	0.531684	0.54589
AT5G54170	protein_coding_gene	-	0.637517	0.101897	-0.115128	-0.396776	-0.23713	0.0159307	0.437804	0.16381	0.0205315	-0.347176	-0.207826	-0.563938	-0.311998	0.0251197	-0.327565	-0.0823236	-0.573223	-0.555489	-0.441744	-0.390831	-0.0471301	-0.0583451	-0.00291128	-0.105357	-0.332812	-0.33421	-0.339883	-0.247264	-0.418149	-0.426613	-0.178018	-0.234586	-0.381918	-0.230585	0.154229	0.169124	0.219573	0.193053	0.382611	0.47455	0.385491	0.355388	0.425334	0.544799	0.345291	0.554029	0.658201
AT5G53180	protein_coding_gene	-	-0.551942	-0.362383	0.257065	0.193143	-0.648294	0.276464	0.146478	0.346901	-0.121469	-1.08055	-1.38899	-1.3088	-1.18276	-1.07417	-0.925227	-0.515873	-0.563858	-0.387598	0.446244	0.178033	0.128779	-0.0016354	-0.116722	-0.0120256	-0.119424	-0.380887	-0.693868	-0.224398	0.266458	0.827423	0.516425	0.425064	0.480335	0.540891	-0.054434	0.0549168	-0.851458	-0.506124	-0.38062	0.491766	1.01344	0.497376	0.827251	0.609722	1.04082	0.642244	0.651668
AT2G45980	protein_coding_gene	-	-0.228318	-0.216616	-0.205104	-0.340918	-0.685123	-0.225531	0.13209	0.378909	0.510197	-0.310497	-0.444808	0.0231733	0.137999	0.257245	0.137974	0.11492	-0.00652397	-0.157354	-0.201891	-0.0642958	-0.151912	0.0337778	-0.010606	-0.0150753	-0.110129	0.184099	0.0274277	0.0536894	-0.176444	0.402028	0.240167	0.114465	-0.133283	0.183916	0.0612122	0.140392	0.218335	0.484678	0.823291	0.968572	1.03583	1.74401	1.50773	1.40543	1.52755	1.25849	1.14821
AT5G42950	protein_coding_gene	+	-0.177243	1.06858	0.999691	0.883859	0.681676	0.622545	0.868025	0.660571	0.824097	0.404866	-0.0734833	0.0761522	0.186676	0.324984	0.679194	0.63136	0.237874	0.253597	-0.0327385	-0.326002	-0.515113	-0.872315	0.00246762	-0.276365	0.527494	0.878337	0.747446	0.712376	-0.172409	0.250187	0.317127	-0.122318	0.965618	1.7823	0.230356	0.227182	0.583753	0.649826	2.19441	1.40689	1.39684	1.7766	0.884652	0.403559	0.432015	0.732547	0.692935
AT5G28740	protein_coding_gene	+	-0.0333807	-0.778721	-1.31894	-1.26775	-1.37018	-1.60402	0.260283	0.113934	-0.9243	-0.563301	-1.30852	-1.65776	-0.112316	1.02368	0.415094	0.382637	0.467185	0.221381	0.149875	-0.319719	-0.591181	-0.79298	-0.467156	-0.553964	-1.00814	-1.43777	-1.685	-0.923204	-0.437851	-0.285415	0.299195	1.07686	1.48147	2.31349	1.41618	1.3622	0.777139	0.841094	0.977363	0.812721	0.720658	0.498207	0.153109	-0.400906	-0.437938	-0.53088	-0.0684115
AT3G05930	protein_coding_gene	+	0.42021	0.338628	0.307596	0.121206	0.0506141	0.423805	1.07011	0.934961	0.814324	0.630985	0.236256	0.538515	-0.0440641	-0.012584	-0.116017	-0.545889	-0.156933	-0.272246	0.517895	0.609373	0.292963	0.35943	0.478945	0.144862	-0.170549	-0.0379865	-0.0785057	0.0286787	0.205832	0.238819	0.15313	0.370123	0.343616	0.368758	0.472224	0.512188	0.450952	0.736423	1.44655	1.3688	1.18972	1.21809	1.1646	1.27116	0.974431	0.577601	0.591602
AT3G25010	protein_coding_gene	-	1.73215	0.932176	0.827493	0.359494	0.343615	1.04485	1.36958	0.840174	0.771603	0.293207	-0.378496	-0.284882	-0.658298	-0.483166	0.199276	0.381664	0.94449	1.17097	1.71812	0.976862	0.195359	-0.0340035	-0.16378	0.338753	0.34644	0.804551	0.595547	0.364356	0.720673	0.270202	0.151834	0.23473	-0.0544423	-0.317476	-0.589711	-0.271883	-0.277141	-0.479102	-0.115698	0.0212449	-0.0333716	-0.252949	-0.454294	0.498766	0.349821	0.0659899	-0.0678226
AT4G35800	protein_coding_gene	-	0.121196	-0.170842	-0.00919246	0.601275	-0.712216	-1.11135	-1.16642	-0.881014	0.0348096	0.712164	0.472563	0.277996	0.3174	0.145607	0.225471	0.0907374	-0.0284798	-0.1037	-0.365785	-0.736741	-0.854952	-0.744488	-0.137516	0.0993081	0.0109872	-0.28049	-0.119287	-0.235335	-0.00384988	-0.314265	1.00535	1.19083	0.450686	0.235584	-0.441456	-0.166875	-0.0620908	0.106453	0.635652	0.991824	0.0275725	-0.11581	-0.576284	0.193283	0.100229	0.0902821	0.0968032
AT1G32150	protein_coding_gene	+	0.132085	0.448152	0.978129	0.79083	0.609174	-0.134662	-0.67354	-0.10553	0.0629614	0.33852	0.208096	-0.412886	-0.774392	-0.984065	-0.76921	-0.25485	0.0322043	-0.116471	0.0189444	-0.273701	0.0309985	0.119123	0.190816	0.15521	-0.313059	-0.890832	-1.522	-1.1192	-1.0859	-0.660022	-0.5615	-0.655456	-0.573031	-0.0492381	0.186106	-0.292526	-0.144528	0.23551	1.08291	0.884183	0.248871	-0.0927758	-1.19648	-0.753267	-0.276516	0.116488	0.469812
AT1G51710	protein_coding_gene	-	-0.422504	-0.649587	0.129862	0.0134228	0.848848	1.15371	1.026	0.878645	0.686416	0.418875	0.50565	0.960971	0.53632	1.40886	1.14573	-0.114154	0.26064	0.22114	0.241015	0.236641	0.18055	0.14511	-0.347658	-0.903559	-0.652182	-0.0839523	0.578387	-0.0548135	-0.276178	0.623959	1.5127	1.46925	0.336669	-0.048142	0.0702741	0.26751	0.208093	0.330475	0.0854243	0.0290234	-0.00827576	0.173683	-0.259568	-1.15394	-0.575275	-0.440603	0.380977
AT1G26110	protein_coding_gene	-	0.838353	0.260611	-0.258983	-0.260316	0.0897283	0.225804	0.22208	0.436431	0.705403	0.798682	0.984034	1.09054	1.20419	1.2791	0.5684	0.223981	-0.287915	-0.561266	-0.26565	0.0713204	0.195618	0.705298	0.45677	0.194886	-0.0616971	-0.501347	-0.425884	-0.0450845	-0.0515277	0.305913	-0.00546372	-0.147146	-0.253385	-0.0517713	0.143153	0.0929224	-0.047907	-0.356657	0.170537	0.415928	0.849392	1.20577	0.710767	0.326303	0.154034	0.64044	1.01614
AT1G55350	protein_coding_gene	-	0.551582	0.043816	-0.115929	0.204178	0.31756	0.786588	0.993604	0.783245	0.778915	0.136041	-0.316317	-0.190409	-0.341235	-0.339347	-0.041634	0.224306	0.199547	0.572574	0.667261	0.416189	0.350725	0.453385	0.884249	0.299747	-0.919772	0.525198	-0.603494	0.877488	0.921876	0.732921	0.16045	0.742299	-0.452878	0.578807	0.287461	1.14713	-0.83746	0.0301682	-0.171198	-0.0907365	-0.177255	0.707484	0.276446	0.123045	-0.0613951	-1.19384	-0.169494
AT2G42980	protein_coding_gene	-	0.414672	-0.316009	-0.639285	-1.02549	-1.63029	-1.14756	-0.952648	-1.31019	-0.985503	-0.849992	-1.11585	-0.229703	-0.112203	-0.390337	0.00845117	-0.285768	-0.430192	-0.0698426	-0.527273	-0.0254499	0.331616	0.604801	0.275415	0.398344	-0.170855	-0.338489	-0.817252	-0.991658	-0.774809	-0.746588	-1.26717	-1.32981	-0.267549	-0.0227386	0.297171	1.16429	0.958609	0.924969	0.542598	0.414583	0.462676	0.469128	0.420853	0.13856	-0.326294	0.107566	0.129165
AT2G21160	protein_coding_gene	+	1.20609	-0.0324887	-0.66801	-0.398926	-0.238348	0.179037	0.282701	0.171042	-0.388057	-0.114218	-0.0515983	0.0596069	0.0896748	0.146933	0.336342	0.531857	0.864233	0.988674	1.32617	1.01721	0.847631	0.542294	0.392782	-0.0548425	-0.300019	0.0279884	-0.321839	-0.471676	-0.872501	-0.54158	-0.103012	-0.390089	-0.219036	0.325508	0.765179	0.485445	0.211408	0.796426	0.964483	0.776183	0.64609	0.746696	0.887793	0.488483	0.627524	0.883511	0.904198
AT1G14380	protein_coding_gene	-	0.141955	0.0321837	0.00965796	-0.0210381	-0.305917	-0.452014	-0.624166	-0.264124	-0.707022	-0.538599	-0.116557	-0.0755726	-0.082649	-0.0771374	-0.565145	-0.578369	-0.535495	-0.367989	1.48278e-05	-0.302221	-0.137869	-0.215891	-0.324819	0.00128909	-0.437056	-0.233657	0.0476402	-0.581659	-1.21281	-1.18028	-1.04313	-0.857735	-1.09305	-0.938965	-1.37991	-0.831979	-1.11999	-0.770819	-0.16647	0.140029	0.768798	0.931356	1.27367	0.590877	0.195936	0.125473	-0.300292
AT1G10170	protein_coding_gene	-	0.0416984	-0.342604	-0.384839	-0.148542	0.253431	0.316679	0.47364	0.311609	0.00879584	-0.310309	-0.677858	-0.584567	-0.712433	-0.638932	-0.397205	-0.452075	0.108335	0.436406	0.330143	0.606428	0.299195	0.567663	1.0083	0.636852	-0.0153522	0.107708	0.125597	0.999184	0.60388	0.669512	0.764945	0.725206	0.09832	-0.5079	-0.700409	-0.276308	0.243826	-0.107727	0.420141	0.121297	0.369485	0.497302	0.192387	0.665159	0.428044	0.673347	0.319333
AT4G01310	protein_coding_gene	-	-0.881378	-0.774937	-0.572727	-0.321331	0.0793331	0.0477312	-0.0114058	-0.149198	0.158038	-0.603102	-0.609806	-0.763482	-0.593893	-0.213406	0.436786	0.274603	0.424158	0.709331	0.652058	0.774096	0.577068	0.319488	0.505679	0.510894	0.517547	0.674611	0.511883	0.753085	0.547875	0.426637	0.362173	0.399716	0.285047	0.0420685	0.299238	0.499949	0.919295	0.172539	0.381634	0.447997	0.894355	0.791169	0.92627	0.690942	0.739229	1.23049	0.899996
AT5G20920	protein_coding_gene	-	0.115483	-0.07457	0.0495876	-0.160778	-0.209027	0.122773	-0.348229	-0.270074	-0.184517	-0.213867	-0.115843	-0.312712	-1.72709	-1.92277	-1.11604	-1.33271	0.477409	0.366573	-0.0451408	0.0610243	-0.189843	-0.226951	-0.26151	-0.271114	-0.0438798	-0.26789	-0.201297	0.240407	0.106553	0.133869	-0.298573	-0.42254	-0.505523	-0.418905	-0.631514	-0.983227	-0.48518	-0.593203	-0.503015	-0.467433	0.520568	-0.378545	-0.0265458	-0.700926	-0.351938	-0.480602	0.0919142
AT5G38470	protein_coding_gene	+	-1.11584	-0.853059	-0.868951	-0.904339	-1.11566	-2.02754	-1.03401	-1.04221	-1.04873	-1.03326	-0.229605	-0.530461	0.239447	0.564794	-0.0593506	0.314865	0.12814	-0.380306	0.0681946	-0.240767	-0.193845	0.0141157	-0.201208	0.159414	1.12538	1.80341	1.77135	0.922206	-0.0526381	-0.0094672	0.0156912	0.970423	1.06849	1.01264	0.723415	-0.00966385	-0.511042	-0.7822	-0.298113	0.182304	0.572213	0.555558	0.536897	-0.0984792	0.348824	-0.464979	-0.414784
AT5G02500	protein_coding_gene	-	0.822757	0.436653	0.364351	0.511596	0.20421	0.857262	0.77613	0.855581	1.19077	0.974988	1.03815	0.863969	0.82607	0.643047	0.155274	0.080554	0.203615	-0.243677	-0.245007	-0.347863	-0.852808	-0.626307	-0.417195	-0.25458	-0.134486	-0.205381	-0.416989	-0.518566	-0.764328	-0.677473	-0.378756	-0.254609	-0.118131	0.270315	0.519575	0.397087	0.216202	0.169909	-0.138639	0.106	0.150944	-0.0733126	-0.0212093	-0.0187192	0.06061	0.30133	0.638697
AT1G55325	protein_coding_gene	+	-0.96384	-1.65189	-0.894298	-0.328603	-0.159339	0.0685814	-0.235668	-0.62721	-0.677632	-0.689522	-1.03561	-0.258685	-0.639068	-0.204608	0.397123	0.0663285	0.434263	0.370082	0.355572	0.807928	0.488228	0.0190668	-0.345075	-0.37324	-0.117923	-1.27021	-0.285787	-0.234486	0.122614	0.48647	0.9485	0.572812	0.440278	0.884157	0.887462	-0.600886	-0.115145	0.932021	0.499704	1.01265	1.15566	-0.115843	-0.189395	-0.267627	0.275475	-0.0418214	0.578421
AT1G08190	protein_coding_gene	+	-0.322294	0.0962689	0.536205	0.469483	1.04143	0.212256	0.595789	0.839951	0.449296	0.708408	0.062431	0.0478498	0.0959285	0.848423	0.420733	0.334955	0.374547	0.294319	-0.117477	-0.408687	-0.520685	-0.0352787	-0.0663037	-0.514652	-1.58301	-0.513504	0.651444	0.109552	0.290815	0.620132	0.0421575	-0.601489	-0.904536	0.164265	0.125747	0.454059	-0.00443984	-0.367383	-0.816479	-0.177236	0.986359	0.637704	0.501459	1.05848	0.28434	0.359668	0.354289
AT4G19190	protein_coding_gene	+	0.682523	0.108587	1.02209	0.321667	0.390417	0.560369	-0.214011	-0.59302	-0.231805	1.10664	0.734257	0.505885	0.238454	-0.503107	-0.972043	-1.23981	-0.721306	-0.357059	0.487883	0.389286	0.849392	0.79044	0.685887	0.803571	0.318404	-0.119238	-0.299466	-0.243938	-0.449652	-0.254291	-0.622803	-0.448856	0.166621	0.0355181	0.150716	-0.00890749	-0.51576	-0.347993	-0.117654	-0.0797751	0.536234	0.676531	0.221273	0.476242	0.417859	0.301264	0.595747
AT5G61780	protein_coding_gene	+	0.173664	0.397699	-0.00156185	0.551549	0.724375	0.531605	0.104169	-0.118988	-0.308424	-0.588846	-0.538622	-0.789544	-0.923617	-1.25395	-0.115844	0.198351	-0.0129465	-0.151454	-0.198094	-0.728923	-1.09348	-0.943679	-0.734611	0.159545	-0.0376798	0.0634655	1.3871	0.359047	1.06572	1.07138	0.707325	1.02314	0.712184	0.621783	0.66125	1.04016	1.22326	-0.0163939	-0.0247985	0.518736	0.497121	0.816726	0.850293	0.245183	0.367268	1.09706	1.28241
AT2G03730	protein_coding_gene	-	-1.00893	-1.83262	-2.01963	-1.88192	-1.88412	-1.41314	-0.840498	-1.00781	-0.693962	-0.802798	-1.03683	-0.287771	0.278537	0.196071	-0.0836201	-0.30868	-0.880951	-0.650696	-0.146924	-0.373769	0.243699	0.137326	-0.320978	-0.13715	-0.895722	-0.995294	-0.5238	-0.510195	-0.116891	0.0643219	0.167917	-0.16719	-0.0592594	-0.243528	-0.548738	-0.622878	-0.280026	0.129183	0.173686	0.0661031	0.238119	-0.213121	-0.244955	0.00967148	0.486822	0.093007	0.173882
AT2G43680	protein_coding_gene	+	-0.0120071	0.0484192	-0.0883256	-0.264722	-0.923222	-0.935088	-0.354455	-0.312858	0.179583	-0.00174009	-0.182544	0.125144	0.569277	0.570379	0.273333	0.368227	-0.272195	-0.352812	-0.22469	-0.520213	-0.385932	-0.457392	-0.643322	-0.506784	-0.133448	-0.228971	-1.02389	-1.12473	0.0630771	0.225033	0.140185	0.321531	-0.299253	0.0754845	-0.110138	-0.0547025	0.120424	0.248891	1.1018	1.20092	0.203779	0.242991	0.0507688	0.0361448	0.677775	0.118621	-0.209037
AT4G18810	protein_coding_gene	-	-0.426183	-0.179758	-0.506287	0.25539	0.797989	0.505	0.549908	0.274293	0.163691	-0.00614042	0.316183	0.554063	0.278157	0.441424	-0.142897	-0.0774214	0.370768	0.275237	0.396119	0.481426	-0.0487287	-0.155371	-0.0139633	-0.0356725	-0.338235	-0.672236	-1.22276	-0.115843	0.23208	0.090608	-0.378877	-0.568355	-0.0517126	-0.0544423	-0.115843	-0.00892768	1.00969	-0.215379	-0.40535	-1.22276	-0.53088	-0.700805	-0.641912	-0.563302	-0.725896	-0.115843	-0.575275
AT1G11680	protein_coding_gene	+	0.236829	0.240969	-0.0200816	0.183972	-3.93491e-05	-0.419407	-0.608697	-0.34064	-0.499362	-0.308881	-0.232898	-0.108597	0.307289	0.417796	0.525127	0.356211	-0.42842	-0.197962	0.222108	0.129328	0.0744883	-0.00494478	-0.333615	-0.49872	-0.954597	-0.636962	-0.702839	0.218568	0.776485	0.417235	0.338353	0.75088	0.0477592	-0.179068	-0.258059	-0.288146	-0.31828	-0.183221	-0.0496821	0.222362	-0.0487287	0.509156	0.386598	0.482385	0.316934	0.371995	0.341293
AT5G64030	protein_coding_gene	+	0.336669	0.302067	0.548156	0.404702	0.19358	0.237738	0.292839	0.313828	0.230758	0.177866	-0.0602862	-0.369524	0.0304296	0.318907	0.174418	0.545228	-0.469758	-0.546217	-0.396254	-0.71901	-0.291414	-0.418288	-0.613232	-1.07468	-0.812186	-0.423521	-0.292937	-0.505877	0.240332	0.580638	0.337846	0.160011	0.0866524	0.0904632	0.139787	0.228212	1.06602	1.54273	0.9532	0.021591	0.0904081	0.0867428	-0.703295	0.342491	0.357173	0.700226	-0.0581297
AT3G62980	protein_coding_gene	-	0.284695	0.673003	0.674603	0.402429	-0.387091	-0.368896	0.078901	0.0678018	0.525564	0.494388	0.421467	0.421525	0.194842	0.160766	-0.136939	-0.070333	-0.177308	-0.389965	-0.253558	-0.196545	-0.015316	0.237671	0.338531	0.523997	0.541097	0.673255	0.545401	0.113053	0.406654	0.113963	-0.447722	-0.0284951	-0.566931	-0.413527	-0.0799002	0.207809	0.833113	1.05894	1.01045	0.4949	0.811244	0.772602	0.705126	0.42205	0.336515	0.82775	1.11377
AT5G10560	protein_coding_gene	-	-0.0139633	-0.700217	-0.886974	-0.462429	-0.128843	0.561867	0.895233	0.936371	0.969736	0.299345	0.100199	-0.172958	-0.444125	-0.0568128	-0.361871	-0.259068	-0.0803403	0.0551471	-0.276648	-0.576245	-0.826336	-1.14517	-0.51869	0.0355917	0.924324	1.17039	1.30838	0.645515	0.262547	0.30414	0.0276375	0.0991937	-0.228236	-0.532266	-0.179967	0.398743	0.883587	1.84795	1.37747	0.406974	-0.0544423	-0.700068	-0.334524	0.0640807	0.262019	0.559001	1.35947
AT5G65770	protein_coding_gene	+	-0.499172	-0.214844	-0.285543	-0.435976	-0.607752	-1.02034	-0.534404	-0.0455667	0.103226	0.160861	-0.286137	-0.62727	-0.553109	-0.665358	-0.0562855	0.078542	-0.0848353	0.0571394	-0.183517	0.186213	0.951271	0.757228	0.223085	0.187855	0.351152	0.505748	0.020316	-0.173592	-0.198775	-0.622775	-0.231108	-0.675916	-0.667079	-0.539169	-0.610785	-0.119545	-0.189879	0.289283	0.199813	0.0577196	0.835558	0.153506	-0.458119	-0.395964	1.36894	-0.236504	-0.738076
AT3G29360	protein_coding_gene	-	-1.37888	-1.00964	-1.58548	-0.926903	-0.420283	-0.839094	0.00583748	0.0224042	0.0770382	0.118644	0.00777389	-0.11805	-0.21413	0.0867244	0.20852	0.3673	0.262591	0.268788	0.298444	0.0790175	-0.101488	-0.265695	-0.329192	-0.332279	-0.309731	-0.155216	-0.113595	0.105234	0.115387	0.0914603	0.0890879	0.275699	0.27497	0.389288	0.705013	0.60286	0.642901	0.412525	0.102886	0.220234	-0.19299	-0.0639376	-0.0323965	0.0995219	0.240395	0.221605	0.471921
AT1G07360	protein_coding_gene	-	0.090608	-0.301489	-0.479131	-0.26754	-0.665613	-0.0449707	0.135081	9.9399e-05	0.342646	-0.456843	-1.07434	-0.941169	-1.43795	-0.848153	-1.0658	-0.80608	-0.256261	-0.29516	0.0862943	0.314365	0.236001	0.340491	0.429399	0.160894	-0.145389	0.0498042	-0.75872	-0.829437	-1.39206	-1.00886	-0.702222	-0.338168	-0.111707	0.33822	-0.0271312	0.0446218	-0.155467	-0.300587	-0.388783	-0.649099	-0.215287	0.153611	0.170794	0.283457	0.126077	-0.668523	-0.47116
AT2G19830	protein_coding_gene	-	-0.990312	-1.21588	-0.793915	-0.115036	1.1337	0.82906	0.88545	0.775616	0.507558	0.268801	-0.531968	-1.11579	-0.23347	-0.575351	0.790319	0.360173	0.0563971	0.435926	0.326664	0.281277	0.3071	-0.161838	-0.207562	-0.533855	-0.711438	-0.900295	-1.07827	-0.853229	-0.76984	-0.232482	0.747604	0.550618	0.634836	0.718413	0.800562	0.703585	0.00494344	-0.223194	-0.793955	-0.531036	-0.897809	-0.680225	-0.896646	-0.435474	-0.272303	-0.676619	-0.265135
AT5G53480	protein_coding_gene	+	0.0624944	0.422283	0.510352	0.806883	0.476778	0.682627	0.906607	0.850467	0.819188	0.523633	0.268739	0.14032	0.0961012	0.356882	0.558137	0.31019	0.5469	0.00825874	-0.0889532	0.214088	-0.0660899	0.248795	0.18499	0.39244	0.551114	1.21758	1.06828	0.796162	0.0846364	-0.0649126	-0.115843	0.225718	-0.057704	-0.0658035	-0.0957984	0.884157	0.630554	1.11313	1.38891	1.12871	0.568655	-0.162415	0.00228226	0.758198	0.321239	-0.225467	-0.292249
AT1G17130	protein_coding_gene	+	0.12927	-0.116277	-0.677868	-0.057201	-0.0333051	-0.186088	0.332369	0.24718	0.645997	0.690718	0.0354001	-0.366631	-0.407545	-0.155593	-0.109565	0.231679	0.610279	0.480437	0.201804	-0.0127659	-0.657216	-0.760053	-0.904307	-0.808453	-1.07154	-0.581097	-0.627218	0.0746157	0.226675	0.191815	0.353636	0.419577	0.193713	-0.0111875	-0.363873	-0.6493	-0.487732	0.661401	0.705684	0.438136	0.0708689	-0.115567	0.0809148	0.634491	1.04311	2.23478	1.99433
AT4G32600	protein_coding_gene	+	-0.700805	-0.774483	-0.536556	-0.113706	0.18576	0.953033	-0.464387	-0.368861	-0.833522	-0.913983	-0.184894	-0.310665	0.553553	0.947186	0.660545	0.936417	0.292018	0.501687	0.555004	0.311505	0.814255	0.497985	0.777726	1.34597	1.30926	0.191875	-0.6463	-0.813205	-0.506914	-0.607991	-0.532227	-1.12545	-1.04873	-0.716207	-1.03959	-0.32207	0.317715	-0.115684	0.535626	-0.215986	-0.295209	-0.224063	-0.292438	0.15366	-0.721564	-0.789425	-0.631487
AT5G61790	protein_coding_gene	-	-0.448418	-0.336326	0.112326	0.195275	0.333127	0.187571	-0.0383943	-0.236847	0.276483	0.574118	0.577263	0.592283	-0.00109472	-0.0411113	0.0132692	0.142235	0.587625	0.183993	0.09192	0.0177174	-0.150059	-0.42364	-0.519961	-0.440681	-0.27801	-0.232476	0.115143	0.325655	0.217182	-0.26054	-0.175106	0.098275	-0.538061	-0.0941706	-0.495735	-0.155624	-0.404312	0.0918721	0.415575	0.751959	0.0642503	0.328664	0.0180513	-0.357822	-0.734773	-0.455484	-0.372349
AT2G39770	protein_coding_gene	+	0.562229	0.173284	0.202462	-0.356174	-0.452914	-0.183323	-0.107405	-0.343334	0.00530545	0.154827	-0.228824	-0.374446	-0.6942	-0.0547052	0.146187	0.041735	-0.0683587	-0.518994	-0.360702	-0.48718	-0.648338	-0.692475	-0.857137	-1.04137	-0.888081	-0.814101	-0.52042	-0.300662	-0.179519	-0.5809	-0.723617	-0.615765	-0.51602	-0.289191	-0.606244	-0.543264	-0.0832061	0.157292	0.256294	0.385684	0.607972	0.690211	0.549568	0.479161	0.988172	0.784353	1.00215
AT1G60430	protein_coding_gene	-	-0.700805	0.0650828	1.20514	0.672847	1.26634	0.393323	-0.543681	-0.396892	-0.0813376	0.327775	0.508456	1.11384	1.05359	0.879267	0.927967	0.522405	0.184569	0.210933	0.087663	-0.482118	-0.429001	-0.428125	-0.531694	-0.529561	-0.539265	-0.172576	-0.0618273	-0.109111	-0.507358	-0.170002	0.269462	0.403901	0.614772	0.386179	0.244693	0.409485	0.192003	0.106221	0.136552	-0.333432	-0.115843	0.0710544	0.102809	0.0409797	0.284303	-0.173067	0.439286
AT3G63460	protein_coding_gene	-	-1.11584	0.368913	-0.378913	-0.878062	-1.02838	-1.11177	-1.10245	-0.474219	-0.406762	-0.202132	0.330609	-0.223292	-0.0658018	-0.28067	-0.499624	-0.241498	-0.0571938	0.194439	0.500377	0.396524	0.436142	-0.343102	-0.922901	-0.923456	-0.187859	-0.115843	0.0453557	0.447214	0.0555115	-0.411003	-0.904339	-0.902633	-0.229507	0.67582	0.535764	0.943051	1.10532	0.301707	0.518092	1.40033	0.884157	0.347425	0.654727	1.13387	0.441834	0.661765	0.841182
AT5G56010	protein_coding_gene	+	0.777242	0.737469	-0.114914	-0.113963	-0.37598	-0.627825	-0.119769	-0.0326458	0.414683	0.174035	0.387368	-0.741734	-1.62861	-1.91195	-0.990137	-0.74125	-0.533028	-0.40863	-0.617014	-0.353715	-0.460491	-0.356123	-0.550528	-0.58733	-0.414325	-0.595369	-0.0126542	0.378363	0.286009	0.536085	0.717146	0.407525	0.121427	0.644127	0.19261	0.791048	0.701701	0.876293	0.8017	1.5362	1.77725	0.958894	1.46903	0.884155	-1.50533	0.465436	0.732064
AT1G01050	protein_coding_gene	-	-0.347168	-0.381449	-0.176148	-0.475913	-0.516186	-0.242862	-0.0732691	-0.0403595	0.32395	0.350251	0.640248	0.982489	0.947756	0.389575	0.0694208	-0.155773	-0.301658	0.637984	0.81317	0.415678	0.32473	-0.113531	-0.190337	-0.380489	-0.550523	-0.593686	-1.01238	-0.736313	-1.20362	-0.982612	-0.663347	-0.272652	0.0553384	-0.12114	0.0440884	-0.163735	0.0407209	-0.0499478	-0.0614098	0.0433454	-0.226874	-0.115972	-0.377114	-0.422074	-0.857508	-0.897092	-0.373687
AT1G75370	protein_coding_gene	-	0.0540821	0.447917	0.583449	0.56009	0.855605	0.553618	0.395358	0.596307	0.600981	1.20704	0.75218	0.35591	-0.112369	-0.206029	0.00378329	0.161689	0.457396	0.716282	0.340504	-0.138869	-0.209625	-0.470719	-0.125371	0.217859	0.154154	0.285572	0.764833	0.265764	-0.332063	-0.547281	-0.287895	0.30372	0.848836	1.19731	1.28855	0.518029	0.33238	0.535492	-0.0285963	0.274177	-0.0283306	-0.239112	-0.117084	0.0124693	0.392146	-0.00676466	0.0809019
AT3G24740	protein_coding_gene	+	0.378922	0.0417206	0.18425	-0.172498	0.130055	0.0217081	0.0982581	0.107977	-0.116764	-0.344571	-1.12916	-1.09526	-1.08921	-0.693557	-0.484104	0.0485837	-0.25248	-0.124314	-0.0740458	-0.592233	-0.378877	-0.96384	-0.668384	-0.378877	-0.53088	-0.420697	-0.700805	-1.85281	-0.904339	-1.11584	-0.759699	-0.803899	-0.53088	0.132085	0.225194	0.225194	-0.395951	-0.327347	-0.793915	-1.11584	-1.17997	-0.938965	-0.53088	-0.338235	-0.478413	0.256126	0.528013
AT1G11910	protein_coding_gene	-	-0.115843	-0.163108	-0.279561	0.136137	-0.121055	0.105921	-0.115549	-0.0151441	-0.172451	-0.272191	0.349495	0.119453	0.395363	0.281725	-0.0819958	-0.257894	-0.19687	-0.139212	-0.0310334	0.0144836	-0.115843	-0.314177	-0.539968	-0.798254	-0.479167	0.396017	1.66548	1.21205	0.837369	0.333812	0.903301	0.637396	0.596189	0.628972	0.783872	1.60661	1.43136	1.49915	0.943424	1.18496	1.40164	1.1784	1.04616	0.547831	0.582423	0.923668	1.1034
AT3G27090	protein_coding_gene	+	0.0647294	-0.0153674	-0.0394277	0.235035	-0.590143	-0.876421	-0.76104	-1.0555	-0.794833	-0.51991	-0.396582	0.462398	-0.0531283	-0.11055	0.11683	-0.304683	0.163016	0.247357	0.300085	0.344703	-0.0115062	0.0180418	-0.248375	-0.185291	-0.381105	-0.206527	-0.448662	-0.579189	-0.646388	-0.0284561	0.310422	0.38155	0.355784	0.193298	0.23588	0.216371	-0.553774	-0.404147	-0.216364	-0.0704759	0.338723	0.852979	0.917659	1.03346	1.125	1.6915	1.59004
AT3G59780	protein_coding_gene	+	0.314791	-0.0659549	-0.168312	-0.242527	-0.177251	-0.647058	-0.617911	-0.733405	-0.816147	-0.220754	-0.219702	-0.222999	-0.203098	-0.201959	-0.0721289	-0.0900708	0.0383114	0.14702	0.111393	0.120992	-0.282493	-0.579844	-0.97414	-0.332691	0.0472349	0.152585	0.0265892	0.425004	0.697707	0.618926	0.710128	0.516964	1.37142	0.884121	0.678919	0.300857	0.6321	0.742743	0.331699	-0.0196035	-0.618343	0.231961	0.409849	0.808042	0.952709	0.999207	1.41973
AT1G08830	protein_coding_gene	+	1.13791	0.659331	-0.110916	-0.122001	-0.375819	-0.320017	0.68063	0.469124	0.321778	-0.0179952	-1.28652	-0.76795	-0.723423	-0.363192	0.427763	-0.4502	-0.916634	-0.448742	-0.207155	0.0812397	-0.178127	-0.264124	-0.537256	-0.437049	-0.379526	0.418067	0.699406	0.628748	0.86014	0.817331	0.884192	0.674561	0.917229	0.854707	1.12286	1.13145	1.25289	1.19448	1.20003	0.620517	0.966049	0.716173	0.473339	0.452171	0.621651	0.644901	1.10824
AT5G06600	protein_coding_gene	-	0.505645	-0.770562	-1.11241	-1.28413	-1.54093	-1.23645	-1.04204	-0.715275	-0.603775	-0.569959	0.00167943	0.110808	0.570878	1.00893	0.683414	0.319988	0.551559	0.194341	0.374151	0.80621	0.164265	-0.452882	0.491157	-0.310759	-0.418643	0.889825	-0.425779	-0.614428	-0.753054	-0.160292	0.112426	-0.209113	0.62124	0.210434	0.368745	0.835606	0.562513	0.469081	-0.185325	-0.61039	0.732154	1.11864	-0.424081	0.26244	0.547264	0.192294	0.269296
AT5G18470	protein_coding_gene	+	1.1347	1.29095	0.933238	1.08678	0.515839	0.305845	0.366384	-0.215723	-0.13217	-0.0492101	-0.499368	-0.290913	-0.297426	-0.320886	-0.459881	-0.566071	-0.493898	-0.359094	0.228057	1.00853	0.884157	0.989529	0.824036	0.795972	0.953628	0.661765	0.481422	0.393026	0.65098	0.498915	0.707279	0.562139	0.45525	0.809964	1.10217	0.923685	1.26245	1.04381	0.80854	0.691505	1.31042	1.14017	0.666538	0.48685	0.5544	0.691512	0.801031
AT5G60170	protein_coding_gene	+	-0.68144	0.0319758	-0.436604	-0.60156	-0.775021	-1.25265	-0.603084	-0.615833	-0.715049	-0.872323	-0.929839	-0.577319	0.420635	0.762602	0.702448	0.406708	0.0303143	-0.0757229	0.049265	-0.0904086	-0.115843	-0.591726	-0.5344	-0.234546	0.0475673	0.99452	0.126505	0.361849	0.56996	1.21186	1.24835	-0.340157	-0.401076	-0.445877	0.0667413	0.590183	-0.235056	-0.448325	-0.243135	0.247814	0.140503	1.19144	0.966499	0.570294	0.285718	0.326324	-0.163712
AT1G19870	protein_coding_gene	-	0.493367	0.705004	0.451341	0.548334	0.827635	0.604715	0.612094	0.220807	-0.119336	-0.136848	-0.342681	-0.505555	-0.331619	-0.19082	0.422858	0.709518	1.00296	0.936409	0.849496	0.841251	0.443124	0.00950802	-0.559053	-0.875824	-0.398175	0.0873662	0.554009	0.0374091	0.577466	0.0236882	0.764296	0.424254	0.377197	0.148366	0.0442946	-0.0499572	0.461213	-0.0479175	0.0768022	0.298984	0.474793	0.594466	0.471997	0.311036	0.0936105	0.16395	0.319197
AT1G10240	protein_coding_gene	-	-0.115843	-1.11585	-2.11584	-0.405308	-0.000365671	0.126895	0.614048	0.221089	0.261448	0.947498	0.737077	0.607619	0.376922	-0.313152	-0.53299	-0.479887	-0.187635	-0.150861	-0.080186	0.0793184	-0.15592	-0.326943	-0.865731	-0.955204	-1.30946	-0.718919	-0.0655925	0.0416051	-0.0683733	-0.222726	-0.166167	0.0862206	0.652811	0.580069	0.0144367	-0.719472	-0.94692	0.160688	-0.00119496	0.262447	0.33534	0.425452	0.838594	0.537568	0.219969	-0.128809	0.0241966
AT5G61900	protein_coding_gene	-	0.767343	0.785294	0.47019	0.481249	0.393818	0.02684	0.349384	0.234775	0.0400835	0.415804	0.588722	0.539691	0.721179	0.514239	0.408293	1.03821	1.10357	0.844399	0.603279	0.345015	0.177888	0.425757	0.185704	0.254526	0.223173	0.190392	0.39873	0.642623	0.765529	1.09917	1.06412	1.31268	1.02551	0.753204	0.31622	0.414672	0.260852	0.0418714	-0.0356725	-0.0329045	-0.1982	-0.352882	-0.556351	-0.0358053	0.643149	1.01206	0.689663
AT5G57015	protein_coding_gene	+	-0.496115	-0.635819	-0.114264	-0.28467	0.0834946	0.45262	-0.153224	0.195596	0.168469	-0.315216	0.0869836	0.0630829	-0.161159	0.210984	-0.261712	-0.488381	-0.028026	0.103313	-0.0887608	0.152494	-0.0903078	-0.409198	-0.465882	-0.63756	-0.416578	0.175297	-0.118625	0.394469	0.403509	0.342317	0.714405	0.614473	0.434733	-0.255038	-0.221944	0.221439	0.472904	0.437128	0.15975	0.569917	0.580589	0.517586	0.59807	0.789757	0.716717	0.0971673	-0.0796069
AT2G30470	protein_coding_gene	-	1.88416	1.97141	1.05173	0.167792	-0.293466	-0.162945	-0.184576	0.57192	0.281215	0.372126	0.362519	-0.338243	-0.550653	-0.814015	-0.660535	0.153962	0.71691	1.03215	0.820021	0.224482	-0.0633755	-1.03508	-0.712081	-0.150414	0.723549	0.443585	0.589236	0.0422637	-0.373277	0.345488	-0.260233	-0.612887	-0.447572	-0.485051	-0.183113	-0.622803	0.337558	0.662245	0.425694	0.207963	0.67557	0.257359	-0.0700543	0.147755	0.762515	0.76868	0.615163
AT3G02750	protein_coding_gene	-	0.246727	0.19076	0.0883964	-0.146796	0.150449	0.212992	0.0417319	-0.00102732	0.0991574	0.0347679	0.0301153	0.165499	-0.0524901	-0.0597422	0.00237847	-0.221681	-0.0235946	-0.193037	-0.437555	-0.543572	-0.766509	-0.176957	-0.0244207	0.435597	-0.148789	-0.569255	-1.01847	-1.02699	-1.17432	-0.898842	-0.80879	-0.393583	0.348763	0.414665	0.0600481	0.262105	0.178421	0.655846	0.899596	0.626384	0.733029	0.316914	0.690279	0.581326	0.496622	0.487807	0.0593846
AT3G60380	protein_coding_gene	-	0.299195	0.348056	0.216003	0.339542	0.248124	0.139726	-0.211072	-0.348547	-0.718903	-0.519061	-0.324812	-0.478738	-0.514394	-1.15634	-1.02827	-1.16492	-0.632181	-0.291771	-0.0251869	0.207894	-0.0544423	-0.223585	-0.390741	-0.307899	-0.461209	0.192268	0.115103	0.130202	0.459998	0.511174	0.263348	0.449746	0.17815	-0.588534	-0.518389	-0.844624	-0.671986	-0.272504	-0.180037	0.135764	0.105705	0.252672	0.125168	0.416837	-0.0991036	0.414667	0.261429
AT2G44120	protein_coding_gene	-	-0.554727	-0.436855	-0.166875	0.122704	0.0883555	-0.402836	-0.488005	-0.738193	-1.01001	-0.86345	-0.659273	-0.382159	-0.234558	-0.489818	-0.662289	-0.213391	-0.192457	0.0289711	0.083259	-0.150314	0.0967017	0.169617	0.10442	0.0380815	-0.268271	-0.406898	-0.182197	-0.162308	0.0424126	0.523101	0.604311	0.589801	0.214411	0.0415998	-0.137104	-0.223635	-0.357418	-0.0203071	0.379831	0.518106	0.737705	0.781859	0.915197	0.777963	0.694269	0.776908	0.39886
AT5G13240	protein_coding_gene	-	-0.0613951	-0.379251	-0.585609	-0.202898	-0.742431	-0.228265	-0.628028	0.0778029	1.13404	0.365872	0.319066	-0.880707	-1.08403	-0.947747	-0.0842776	0.148735	0.308126	0.512558	0.171853	0.0779434	0.00345604	-0.148815	-0.0247018	-0.120956	-0.115462	0.0866166	0.0975804	0.501694	0.323873	0.451909	0.206198	0.497077	0.41463	0.654415	0.417391	0.125165	0.425074	0.334991	0.126762	0.836294	1.05391	0.46908	0.638557	0.963335	1.23462	1.73931	2.18284
AT1G72770	protein_coding_gene	+	-0.478413	-0.0267642	-0.213214	0.108236	0.112933	0.0584763	0.138955	0.0643192	0.0403562	-0.0925138	-0.246468	-0.567524	-0.223516	0.162955	0.539586	0.0121092	0.285366	-0.00102138	-0.220257	0.0145395	-0.213454	-0.192702	-0.183067	-0.350217	0.214055	0.20031	-0.251941	-0.449128	-0.919706	-1.31059	-0.621122	-0.317467	0.172757	0.222651	0.0608678	0.546696	0.232318	0.82553	-0.031337	-0.602676	-0.700797	-0.655432	-0.232759	-0.480286	-0.701297	-0.900109	0.291757
AT4G16420	protein_coding_gene	-	0.679337	1.07284	1.26653	0.34447	-0.363414	-0.388684	-0.291105	0.693688	1.25547	1.07265	0.907754	0.940594	0.420513	0.134252	-0.319364	-0.472311	-0.6072	0.147419	0.415811	0.00183809	0.327764	-0.192645	-0.174511	-0.461597	-1.05444	-1.03896	0.442149	1.26853	2.24673	0.834147	0.0887099	-0.43557	-0.835735	-0.460009	-0.359439	0.32591	-0.53088	-0.530801	-0.382079	-0.296565	-0.0454536	-0.639404	-0.3738	-0.0182427	-0.308488	0.171367	-0.193954
AT1G60800	protein_coding_gene	-	0.158332	0.111343	0.157015	0.162585	0.466309	0.990739	0.580328	0.0206703	-0.186243	-0.409511	0.404903	0.12929	0.296903	-0.0778088	-0.768257	-0.00247193	-0.163652	-0.0430399	-0.0569435	-0.0814703	-0.0356725	-0.0653098	-0.23645	-0.864548	-0.225117	0.374092	0.844434	0.452604	0.32499	0.0326317	0.299629	-0.332293	0.266319	0.00444487	0.276735	0.0416984	-0.0601845	0.375371	-0.330989	0.0656967	-0.241438	0.509532	0.25814	0.851414	0.561711	0.63134	0.303431
AT1G68790	protein_coding_gene	-	0.206085	0.0540033	-0.657324	-0.166843	0.00434433	0.237583	0.0125658	-0.115513	-0.348528	-0.601793	0.299134	-0.123539	-0.99471	-0.542887	-0.564989	-0.256649	0.671234	0.446954	0.0935818	-0.117765	-0.725896	-0.676005	-0.62762	-0.295722	-0.378748	-0.113549	0.0610349	0.405024	0.0477894	0.224899	0.494687	1.25303	0.505645	-0.80659	-1.38338	-0.796984	-0.455213	-0.452874	-0.356851	-0.591748	-0.302937	-0.256002	0.34841	0.282708	-0.0418423	0.343589	0.308969
AT3G26900	protein_coding_gene	-	0.938605	0.932845	1.07767	1.0679	0.962135	1.06438	0.614931	0.726806	0.801035	1.09553	0.962752	0.54	0.43148	-0.032885	-0.137916	0.247064	0.0230337	0.365022	0.174299	-0.675434	0.12927	-0.191363	-0.0824917	-0.176025	-0.014566	-0.0387729	0.36219	0.515948	0.705088	0.437184	1.16356	0.9651	0.736412	0.140991	0.192279	-0.00549538	0.382768	0.341722	0.661603	0.765722	0.973049	0.636134	0.0331205	-0.195346	-0.41844	-0.229881	-0.123553
AT1G18150	protein_coding_gene	-	-0.420697	-0.0855193	0.238639	0.56477	0.684793	0.666647	0.312947	0.48446	0.0844128	0.0833736	0.779047	1.23305	0.85532	0.316904	0.184262	0.23717	0.399897	0.609012	0.487871	0.434924	0.387326	0.399412	0.611303	0.166964	-0.0758874	-0.531095	-0.809918	-0.866113	-0.875105	-0.265831	-0.0105977	-0.0472576	0.0288377	-0.279934	0.237001	0.211992	0.941093	1.066	0.577186	0.218467	-0.333105	-0.114683	0.406224	1.74581	1.21211	0.408161	-0.286203
AT5G19760	protein_coding_gene	-	1.37892	0.912281	0.755231	0.287968	0.297201	0.340434	0.653702	0.958376	0.786598	0.994891	0.881873	1.02953	1.25508	1.30929	1.476	1.0117	0.474425	0.331735	0.359288	0.133693	0.0717841	0.0277392	0.0273976	0.0721396	0.588528	0.293294	0.095629	0.513254	-0.0478347	-0.357362	-0.346371	-0.446136	-0.356851	-0.624261	-0.550923	-0.667711	0.160544	0.123393	0.336109	-0.152881	-0.727278	-0.501308	-0.489137	0.094011	0.536234	0.724622	0.584598
AT3G16857	protein_coding_gene	+	0.54312	0.579269	0.239867	0.0959222	0.10657	-0.259644	0.0629481	0.276378	0.412212	0.233672	-0.29139	-0.360352	-0.467327	-0.0336323	0.480785	0.129899	0.289853	0.138216	-0.205743	-0.0869958	-0.471987	-0.833801	-0.684749	-0.323811	-0.306627	-0.230198	-0.582718	-0.257113	-0.015781	0.283019	0.840428	0.552688	0.435695	0.20309	0.249126	0.449622	-0.149436	-0.0454719	0.38208	0.976017	1.00571	0.736808	0.650203	0.949025	0.288297	-0.247043	-0.206311
AT1G20840	protein_coding_gene	-	-0.793915	-1.56409	-0.700796	-0.348767	-0.509473	-0.175277	-0.253309	-0.226039	0.227363	0.0481333	0.210327	-0.00870073	-0.532625	-0.55992	-0.67542	-0.974708	-0.445233	-0.437779	-0.146443	0.0280902	-0.134221	-0.0256405	-0.440459	-0.399415	-0.180506	0.262669	0.375673	0.425204	0.138119	-0.12498	-0.566504	-0.802199	-0.44782	-0.273077	-0.188863	-0.60127	-0.981925	-0.806287	-0.814127	-0.544082	-0.00481158	0.194248	0.41336	0.333887	0.68523	-0.485077	-0.959471
AT3G27700	protein_coding_gene	-	-0.646358	-0.767923	-0.405336	-0.115984	-0.0909674	-0.473634	-0.283931	-0.502605	-0.822366	0.813241	0.0630557	-0.115642	-0.21518	-1.02501	-0.553358	-0.174844	0.289233	1.13552	0.580963	0.632619	0.646658	0.349383	0.210016	-0.2968	-0.393911	0.675493	0.470524	0.977071	1.23317	1.46922	0.253232	-0.159647	0.249094	0.643335	0.807464	0.940246	0.288993	-0.35686	0.89526	0.124892	-0.437771	-0.656614	-0.369604	-0.681367	0.119242	0.199485	-0.0932278
AT3G14350	protein_coding_gene	-	0.299195	0.14386	0.127132	0.68064	1.12955	1.0591	-0.325635	-0.356922	-0.700009	-0.933236	-0.323503	-0.734874	-0.14473	0.0227563	0.158435	0.31596	-0.0838058	-0.139614	0.259419	0.196127	0.358088	0.344069	-0.0923426	-0.470782	-0.0836707	-0.0321064	0.0674895	-0.65877	-0.0506061	0.218721	0.448001	0.576086	1.35966	1.24566	0.940812	0.594237	1.07628	0.818897	0.796428	0.532676	0.411404	0.838779	0.595187	0.239498	-0.196078	-0.0631172	-0.168832
AT5G64740	protein_coding_gene	+	0.0647294	-0.191694	-0.191626	-0.260231	-1.47608	-0.583759	-0.115841	-0.347386	0.280476	-0.113049	-0.923184	0.0135488	0.732147	0.62111	1.0323	0.923589	0.6631	0.370991	-0.115734	-0.00947678	-0.0700392	-0.231927	-0.0927616	0.151544	0.164083	0.348104	0.471132	0.492033	0.352153	0.56011	1.02618	1.11573	0.682721	0.647466	0.423847	0.593108	1.35769	1.64099	1.11869	0.783743	0.382963	0.703116	1.44554	1.74944	1.41485	1.10655	1.46642
AT5G48150	protein_coding_gene	-	-0.53088	-0.319335	-0.116078	-0.691979	-0.246754	-1.55758	-0.9639	-0.515372	-0.865572	-0.325589	-0.601316	-0.625362	-0.308862	-0.327349	0.221279	0.465417	0.242731	-0.0630779	-0.0256629	-0.529366	-0.366651	0.0188329	-0.299342	-0.15076	-0.263111	-0.135475	-0.198991	0.338265	0.411564	0.137218	0.0261607	-0.245962	-0.996459	-0.691629	-0.295907	0.0082473	-0.179777	0.584092	0.282725	0.418553	0.26865	0.275026	-0.0531928	0.358096	0.0866813	-0.24913	0.299198
AT1G09340	protein_coding_gene	+	0.508648	0.112433	0.104525	-0.283015	-0.719339	-0.100496	-0.203938	0.259524	0.148864	-0.0111923	-0.162758	-0.414631	0.11027	0.260846	0.518116	0.188598	0.140373	-0.210567	-0.325054	-0.0929035	-0.479896	-0.257453	-0.366908	-0.208414	-0.19749	0.00418557	0.159511	0.155614	0.496217	-0.11185	0.00446062	0.16773	0.371425	0.882662	0.31357	0.161763	0.200659	0.0749857	0.358549	0.433171	0.233437	0.263037	0.574038	0.232071	0.11571	0.46729	0.268629
AT1G80490	protein_coding_gene	-	-0.0127494	-0.557183	-0.608785	-0.530226	-0.0171687	-0.00333175	0.197584	0.155471	0.330814	0.133231	-0.467604	-0.325471	-0.488223	-0.492548	0.00802315	-0.0778476	0.246824	0.305649	0.40681	-0.0442993	-0.32443	-0.296796	-0.252711	-0.898033	-0.437771	0.24738	-0.243555	0.419035	0.609982	0.0439811	1.13761	1.04993	-0.115843	0.639045	1.0216	-0.583142	0.42021	0.55377	-0.729025	-0.804013	-0.198305	0.381579	0.242271	-0.798953	-0.932979	-0.907832	-0.309199
AT4G11090	protein_coding_gene	-	-0.494355	-0.115845	0.0643851	0.263515	0.721017	0.83169	0.827579	0.492241	0.622976	-0.114962	-0.0114307	-0.473147	-0.323461	0.693681	0.1289	0.567552	0.488838	-0.0838779	-0.00457191	-0.155545	-0.450262	-0.295365	-0.125228	-0.423119	-0.834078	-0.747204	-0.571136	-0.339829	-0.10673	-0.181546	0.444944	0.815421	0.278729	0.0563739	-0.0469005	0.165941	0.0297023	0.295122	0.166508	0.424355	0.817043	0.884422	0.721967	0.818707	0.443606	-0.114548	0.816099
AT5G06110	protein_coding_gene	-	-0.000365671	0.0827191	0.200083	0.44916	0.670437	0.707343	0.757375	0.311177	0.191882	-0.113936	-0.592075	0.0651787	-0.200115	-0.249543	-0.197455	-0.290951	-0.202724	-0.112715	0.0051985	0.0999088	0.116818	0.298999	0.0838942	-0.0969484	-0.407995	-0.562239	-0.321507	-0.304807	-0.463292	-0.13368	-0.0555269	0.377018	0.686812	0.368308	-0.115767	-0.288007	-0.0471547	0.110593	0.167145	0.214398	-0.411338	-0.980485	-0.86436	-0.478907	0.0141079	0.0707857	0.36265
AT1G06390	protein_coding_gene	+	-0.426183	0.228108	0.287562	0.438409	0.299197	0.468838	0.65821	0.89696	1.14075	0.950468	0.962891	0.779569	0.677898	0.557796	0.536225	0.61486	0.650346	0.679923	0.55459	0.0126961	-0.115843	-0.160175	-0.153459	0.357343	-0.228124	0.738963	0.642073	0.791784	0.268424	0.40462	0.460935	0.409753	0.268997	0.47244	0.473413	0.822757	0.164617	0.706592	0.616749	1.51513	0.914408	0.196394	-0.369378	-0.541691	0.0187723	0.132671	0.611401
AT5G66510	protein_coding_gene	-	-0.257862	-0.43472	-0.153827	-0.148986	-0.243953	0.229675	0.0964234	0.0615293	0.020837	-0.187159	-0.580948	-1.30126	-0.521054	-0.409867	-0.417201	0.265884	-0.137574	-0.192494	-0.185764	-0.117021	0.141065	0.235369	0.077536	0.170677	-0.00271361	0.0844823	0.00137971	0.260599	0.656341	0.879329	0.752913	1.16253	0.885984	0.797345	0.854567	0.807781	0.889066	0.444346	0.426718	0.371006	0.494211	-0.174738	-0.0700053	-0.0819501	-0.00534461	-0.243671	-0.288285
AT5G46750	protein_coding_gene	-	0.166557	-0.219329	-0.271654	-0.336385	-1.01472	-0.531876	-0.69937	-0.175075	0.230081	-0.170588	-0.113457	-0.99549	-0.864678	-0.502763	0.0290347	0.17344	0.506128	0.915108	0.0929321	-0.0788538	-0.0783682	-0.0328182	-0.00794815	-0.115826	-0.171385	-0.415988	-0.677897	-0.654412	-0.566368	-0.596746	-0.736745	-0.75259	-0.320198	-0.0725525	0.103776	-0.00681869	0.147551	0.110835	-0.44061	-0.581699	-0.186334	0.498643	0.9248	0.758403	0.817373	0.749409	0.950458
AT4G22990	protein_coding_gene	-	0.121196	-0.294924	-0.679946	-0.674334	-0.326466	-0.499745	-0.101697	-0.590452	-0.169124	-0.721042	-1.12412	-0.946482	-1.06598	-0.317673	0.299088	0.434822	0.473707	0.804197	0.122784	-0.0675139	-0.318032	-0.60166	-0.49371	-0.649808	-0.113988	-0.463472	-1.11584	-0.888461	-1.97688	-1.35227	-0.764847	0.287184	0.46912	0.828353	0.405515	0.207049	0.106682	0.628528	0.621123	0.101217	0.275513	0.0208335	0.253643	0.651794	0.421814	0.410009	0.557833
AT3G04840	protein_coding_gene	+	0.0154016	0.0884732	-0.0337722	0.043154	0.31736	-0.15362	0.198556	0.0890599	-0.158192	0.206863	-0.189525	0.25142	0.828425	0.834427	1.11663	0.986168	1.07249	0.975682	0.434746	-0.136309	-0.571522	-0.629178	-0.440784	-0.549448	-0.303358	-0.148421	-0.148629	-0.105312	-0.373515	-0.50093	-0.0769593	-0.11111	0.398061	0.500715	0.407003	0.46912	0.846236	0.763448	1.27903	1.10825	0.983088	0.359011	0.0652025	-0.0530671	-0.0640698	0.234507	0.100039
AT5G19130	protein_coding_gene	-	-0.656411	-0.563887	0.150549	0.00168755	-0.299557	-0.399921	-0.958711	-0.777953	-0.429071	-0.0695364	0.00805164	0.140552	0.179338	-0.09597	0.119824	-0.0107056	-0.387347	-0.0969089	-0.221415	-0.283437	-0.0658022	-0.226455	-0.205915	-0.148552	-0.386228	-0.00324754	-0.037949	0.349134	0.625098	0.735382	0.653416	0.185696	0.274104	-0.0303683	-0.147455	-0.15495	-0.318163	-0.657175	-0.343404	-0.304385	-0.390185	-0.0263386	0.299003	0.686406	0.85991	1.26264	0.994627
AT1G69060	protein_coding_gene	+	-0.172426	-0.806703	-1.40279	-1.99047	-1.19452	-0.744439	-1.4066	-1.40497	-0.584859	-0.34525	-0.731672	-0.816702	-0.989207	-0.586763	0.246469	1.06861	-0.197358	-0.178429	-0.115591	-0.624852	-0.371682	-0.714219	-0.924497	-0.872381	-0.861722	-0.636646	-0.438956	-0.703058	-0.0569366	-0.175309	0.0834659	0.523534	0.432575	0.506949	0.206394	0.589997	0.16319	0.16954	0.118663	-0.34554	0.39873	0.753917	0.831693	0.657573	0.323788	-0.261402	0.0956673
AT1G62886	protein_coding_gene	+	1.18901	1.5756	1.37607	0.995457	0.819758	0.652164	0.544208	0.226705	0.515943	0.25976	0.247288	0.419682	0.217439	0.569061	0.238071	0.759084	0.428536	0.0877773	1.47497	1.05394	0.983693	0.934785	0.93827	1.04151	0.929681	1.05385	1.20327	1.14109	1.03505	0.89291	0.88387	0.745008	0.670732	0.705653	0.68085	0.568014	0.325319	0.28876	-0.206039	-0.115813	-0.247087	-0.240263	-0.237109	-0.341003	-0.347208	-0.298945	-0.2822
AT5G54760	protein_coding_gene	+	1.04462	0.398733	0.805165	0.885063	0.758837	0.268547	-0.00791532	-0.277106	-0.0185217	0.567199	0.447848	0.742805	0.743047	0.491257	0.731599	0.432135	0.572004	0.814836	0.567635	0.699739	0.607826	0.349885	0.312663	0.132219	-0.15104	-0.427556	-0.582411	-0.56354	-0.797894	-0.710623	-0.146439	0.305042	0.597853	0.762139	1.08706	1.22207	0.792775	0.369835	0.185813	0.0377044	-0.0834461	-0.27024	-0.175939	-0.11277	0.280086	0.486992	0.649272
AT4G10430	protein_coding_gene	-	0.147192	0.299847	0.256531	-0.0199476	0.464955	0.59038	-0.120726	-0.0583053	0.154929	0.414742	0.700776	0.801504	0.617569	0.88413	0.731962	0.740829	1.23648	0.267462	0.590427	0.369572	-0.22018	0.147191	0.0969977	0.107033	0.081923	0.229528	0.445095	-0.11453	-0.568337	-0.179169	-0.100552	-0.206277	-0.414678	-0.965639	-0.544956	-0.281095	-0.193841	-0.182985	-0.200318	0.0629975	-0.12809	-0.207196	-1.57026	-0.585936	0.328284	1.0812	1.07186
AT3G02830	protein_coding_gene	+	1.39873	1.42582	0.983004	0.436986	0.178515	-0.226076	-0.577477	-0.180737	-0.242474	-0.24701	0.054144	-0.211411	-0.37606	0.0158166	0.310903	0.541986	0.633382	0.419773	0.0865051	-0.0596346	-0.14979	-0.115483	0.0189575	0.239067	-0.115335	0.195456	0.454225	0.238358	0.0368622	0.575657	0.665619	0.383801	-0.992202	-0.756776	-0.55709	-0.839241	-0.614582	-0.395234	-0.214569	-0.166558	0.483142	0.640219	0.843116	1.22227	0.810141	0.518215	0.54783
AT2G28440	protein_coding_gene	+	-0.308488	-0.245561	-0.0793176	0.211549	0.270254	0.318756	0.293828	0.174419	0.0683264	0.176944	-0.0764296	-0.424559	-0.047242	-0.170618	-0.0153283	0.0701034	0.0208622	-0.0465936	0.608291	0.246912	0.206085	0.378838	0.614887	0.616696	0.605276	0.831363	0.518231	-0.115529	-0.124196	0.164261	0.121212	0.147269	0.14027	0.146301	0.150445	-0.0733872	-0.28572	-0.61848	-0.743803	-1.04904	-0.918447	-0.585438	-0.469661	-0.459681	-0.411543	-0.19846	-0.200526
AT1G48920	protein_coding_gene	+	0.10655	0.299364	0.117517	-0.000169236	-0.0487408	-0.250887	-0.0168519	-0.109787	0.271532	0.255261	0.0174336	0.558294	0.29873	0.0726404	0.168389	0.145474	-0.049614	-0.0684519	-0.287519	-0.913943	-0.747348	-0.366019	-0.39542	-0.410983	-0.815692	-0.713084	0.0207188	-0.213373	0.268448	0.332093	0.363325	0.499544	-0.152382	0.361398	0.830552	0.85719	0.952947	0.848817	0.891116	0.774857	0.358088	0.0529196	0.00609754	-0.461644	-0.548375	-0.160237	0.417203
AT1G48230	protein_coding_gene	+	0.643149	0.583512	0.97025	0.469124	0.106507	0.887236	0.369183	0.333704	-0.052372	-0.807398	-1.54336	-1.21248	-1.02777	-1.12335	-0.245058	-0.0549139	-0.275744	0.473032	0.331467	-0.16038	0.0512671	-0.159273	-0.191299	0.0640217	-0.241579	-0.56858	-0.440748	-0.0576781	-0.193575	0.324282	-0.365581	0.135621	0.250564	0.0390384	0.183735	0.090608	0.251693	0.552486	0.617403	0.501609	0.370371	-0.051711	0.251882	0.06811	-0.578262	0.0334066	-0.0164144
AT5G21326	protein_coding_gene	+	-0.548802	-0.0656069	0.154705	0.200335	0.537419	0.103073	0.578123	0.845919	0.846828	0.625453	0.498742	-0.0361803	-0.489202	-0.117026	-0.615352	-0.541049	-0.261531	-0.229564	-0.0114339	0.140574	0.0569937	0.0511214	-0.270352	-0.746696	-0.115813	-0.411424	0.296887	0.198777	-0.172557	-0.544717	0.46962	0.794405	-0.0230109	-0.369178	-0.29516	-0.064633	0.377424	0.469126	0.264527	0.129431	0.0885738	-0.11044	-0.159251	0.137479	0.778226	0.656708	1.06427
AT1G10950	protein_coding_gene	+	0.590426	0.7996	0.653809	0.0883885	-0.949517	-0.0296789	-0.361626	-0.195576	0.255335	0.255708	0.452157	0.540642	0.22885	-0.23988	-0.426454	0.0968612	0.174323	0.00361444	-0.208652	-0.351682	-0.544686	0.0876307	0.343782	0.494873	0.410858	0.533119	0.485806	0.0174429	-0.192385	-0.176443	-0.578014	0.285435	0.494211	-0.0228461	-0.0621772	0.640405	0.356417	0.701819	0.330581	0.334275	-0.0159347	-0.354665	0.347083	0.618856	0.85099	0.397186	0.550209
AT3G49720	protein_coding_gene	-	-0.40535	-0.361696	-0.166954	-1.03338	-1.15754	-1.80034	-1.56142	-0.936642	-1.11187	-0.369513	-0.569106	-0.22933	0.381203	0.297827	0.70774	0.799124	0.468637	0.11042	-0.352552	-0.704394	-0.665101	-0.922404	-0.93529	-0.962929	-0.677255	-0.745651	-0.615275	-0.39424	-0.215056	-0.216238	-0.0611073	0.0712828	0.0361602	0.140463	0.308022	0.271613	0.091536	0.311446	0.314576	0.311169	0.041635	-0.126148	0.129014	0.131971	-0.02838	0.00247901	0.281872
AT1G02780	protein_coding_gene	-	-0.737331	-0.545492	-0.185766	0.369566	0.766238	1.20298	1.39318	1.08174	1.12581	0.0686634	0.516881	0.133797	-1.33652	-1.55646	-3.26506	-1.11683	0.535262	0.520761	0.422414	-0.444477	-0.443418	-0.432818	-0.492266	-0.374487	-0.305466	0.0812799	0.0984241	0.0399716	0.534548	0.588397	0.344887	0.139355	-0.0951576	-0.371061	-0.205091	-0.377932	-0.585846	-0.412003	0.174505	0.183495	0.44643	0.668135	0.773384	0.842992	1.06305	1.07009	1.29981
AT2G02160	protein_coding_gene	-	-0.835735	-0.993922	0.0636586	0.190241	0.333094	0.943303	-0.0369138	0.187323	0.414451	-0.452844	-0.457179	-0.09555	-0.0773235	-0.0680052	-0.210532	0.0480466	0.162289	0.591402	0.607497	0.403456	0.363626	-0.266745	-0.312461	-0.37957	-0.778205	-0.75445	-0.598908	-0.813907	0.00943436	-0.0162249	-0.0227976	0.632597	0.173671	0.252118	0.634711	0.298842	0.603779	0.841259	0.680632	0.815974	0.59465	0.186685	0.17964	0.34549	0.731787	1.78297	1.73765
AT5G27840	protein_coding_gene	-	-1.28577	-1.25393	-1.0207	-1.11585	-0.622803	-0.612738	-0.033513	0.110099	0.314791	0.0990313	-0.344654	-0.706981	-0.926703	-0.343812	-0.302718	-0.124465	0.33518	0.378127	0.816471	0.752497	0.212211	0.253309	-0.125427	-0.0166122	0.0647294	0.351655	0.575204	0.920081	0.958158	0.852559	0.32097	0.0334295	-0.166469	-0.344827	-0.532589	-0.611992	0.428478	0.595024	0.738747	0.701939	1.20609	1.62768	1.69034	1.56833	0.67557	0.465742	0.346841
AT2G33835	protein_coding_gene	-	0.10655	-0.23216	-0.761348	-0.781676	-0.772914	0.426364	0.633201	0.543206	0.818044	-0.345908	-0.583683	-0.703367	-1.0163	-0.152576	-0.146711	-0.00182931	-0.171384	-0.568096	-0.0319242	-0.0743079	0.123345	-0.0874015	-0.465829	-0.53111	-0.495651	0.448362	0.447005	0.299668	0.608763	0.115578	0.280835	0.666485	0.315684	0.219843	0.283635	0.0800805	-0.174618	0.221314	-0.170769	-0.109674	0.732154	0.375406	0.642971	0.225616	-0.795273	-0.0420327	0.329905
AT2G46080	protein_coding_gene	-	1.29919	0.204185	0.0871728	-0.514568	-0.756069	-0.658075	-0.984598	-0.76247	-0.573753	-0.449547	-0.265686	-0.113451	-0.00283984	-0.0526233	-0.0370547	-0.114287	0.01548	0.0948487	-0.0299771	-0.181153	-0.115843	-0.119449	-0.401737	-0.0351806	0.0125441	0.0368492	-0.108743	-0.000836173	0.467434	-0.159817	-0.687701	-0.808502	-0.693299	-0.576597	-0.473271	0.189012	0.663869	0.769395	0.863564	0.95732	0.810486	0.134362	0.374455	0.148557	-0.178739	-0.375138	-0.17412
AT1G10180	protein_coding_gene	-	-1.11584	-1.3257	0.469082	0.398139	0.766021	0.715754	0.23665	0.168342	0.0619091	0.0993809	0.305813	0.648838	0.410961	0.54251	0.0527786	-0.493766	-0.148774	-0.177852	0.425675	0.654622	0.463019	0.538709	-0.113535	-0.241921	-0.227909	-0.16623	-0.158458	-0.522574	-0.747849	-0.644189	-0.054457	0.0363933	0.216732	-0.0650371	0.0769322	0.016173	-0.110822	-0.331915	-0.210595	0.17253	-0.0275756	0.603939	-0.30565	-0.355982	-0.0517126	-0.115944	-0.184635
AT4G01810	protein_coding_gene	-	-0.115843	-0.184458	-0.510874	-0.675232	-0.806201	-0.105242	0.178058	-0.529498	-0.379036	-1.64135	-0.303715	0.327956	0.584153	0.511831	-0.156074	-0.111804	-0.441974	-0.0864648	0.469449	0.489847	0.980372	0.624419	0.130241	0.258431	0.220999	0.238927	0.368736	-0.115503	-0.828978	-0.223041	0.206155	0.23777	0.509058	0.575764	1.08222	0.55161	1.27049	0.596113	0.467427	0.123184	0.299195	0.342303	0.0630834	0.292396	0.42461	-0.606843	-0.115566
AT4G25260	protein_coding_gene	-	-0.237833	-0.0711186	-0.246861	-0.386657	-0.305698	-0.434895	-0.109816	0.319169	0.207797	0.101773	-0.016295	-0.431398	-0.383302	-0.00882795	0.0918685	0.31076	0.617024	0.747229	0.618739	0.692376	0.268821	0.00933839	-0.106224	0.0143469	-0.109684	-0.356851	-0.0691101	-0.0873844	-0.238362	-0.118838	-0.229053	-0.0996933	0.0751931	0.457616	0.420233	0.281493	0.115856	0.172866	0.326427	0.134201	0.222959	0.0021139	-0.37305	-0.0279252	-0.035216	-0.315152	-0.0637306
AT4G33090	protein_coding_gene	-	0.608523	1.07131	1.09316	0.303631	-0.0191518	-0.447565	-0.780234	-0.663102	-0.58809	-0.201965	0.625912	0.886255	0.635252	0.543582	0.468382	0.669298	0.60368	0.602699	0.114994	-0.0184206	0.381657	-0.0375998	-0.114085	-0.217674	-0.966314	-0.301319	-0.424155	0.326438	0.486815	0.438498	0.152872	-0.572853	-0.0714488	0.442203	1.28732	1.0232	0.454245	0.693297	0.860887	0.932998	0.216223	0.516944	0.579868	0.957324	0.923685	1.45137	0.55325
AT5G35740	protein_coding_gene	-	0.649692	1.00859	0.860246	0.313448	0.445652	0.622833	0.586955	1.25568	1.50069	1.13892	1.87594	1.51522	0.959764	1.08871	1.22724	1.50934	1.9446	1.85618	1.54789	1.22796	0.639045	0.41109	0.570441	0.53175	0.594752	0.705977	0.466152	0.344725	0.375967	0.356485	0.286705	0.247763	0.136411	0.145903	0.182112	0.10967	0.310302	0.574654	0.378597	0.387286	0.359799	0.453308	0.751855	0.403332	0.035774	0.511221	0.622728
AT4G31880	protein_coding_gene	-	1.0339	0.901973	0.746759	0.610492	0.508114	0.448009	0.252444	0.375087	0.725667	0.167713	0.758626	0.643417	0.984714	1.11002	0.275484	0.490126	0.509459	0.669382	0.407465	0.349449	0.150051	0.0432384	-0.316108	-0.757975	-0.993581	-0.0578543	0.216738	-0.262272	0.0906861	0.552807	0.453634	-0.301162	-0.517946	-0.161475	-0.887314	0.259056	0.371251	0.0477828	-0.532546	0.342461	1.07173	0.884653	0.48089	-0.0109191	-0.273466	-0.328907	0.259497
AT3G47860	protein_coding_gene	-	-0.463766	-0.923197	-0.980956	-0.89179	-0.503169	0.403916	1.23765	-0.175092	-0.306278	-0.431431	-0.716374	-0.127309	-0.289445	-0.249318	0.03928	-0.191253	-0.477628	-0.435389	-0.184824	-0.394288	-0.28424	-0.192462	-0.167756	-0.157295	-0.186625	-0.0132906	-0.153573	-0.200701	-0.326551	-0.374785	-0.0801717	-0.35207	-0.339884	-0.0523963	-0.502262	-0.199637	0.142227	-0.208037	0.133416	0.263898	0.11554	0.489603	0.553569	0.0835299	0.379337	0.405156	0.231641
AT2G47900	protein_coding_gene	-	-0.40535	0.0218529	0.216929	0.354173	0.232553	0.208382	-0.37198	-0.663306	-0.35201	-0.505082	-0.0785132	0.207044	0.116651	0.535632	0.813174	0.332139	0.0594222	-0.522788	-0.648144	-0.753329	-0.450262	-0.25693	-0.277769	0.0894763	0.270882	0.290218	0.401224	0.536654	-0.113339	-0.345343	-0.686647	-0.722316	-0.650571	-0.454087	-0.330305	0.0755333	-0.311839	-0.0776278	-0.437787	0.165639	0.0810999	0.369055	0.467037	0.38729	0.488378	0.755015	0.961184
AT2G45150	protein_coding_gene	+	-0.115843	0.0987525	0.602152	0.732127	1.14861	0.994571	0.535991	0.332898	0.0101747	0.104422	0.122641	0.335829	0.890897	0.405601	1.05605	1.08053	1.14648	1.52386	1.377	1.36514	1.33022	1.28105	1.24889	1.34333	1.22314	0.921632	0.769431	0.095413	-0.161367	-0.206043	-0.170291	-0.125698	0.295811	-0.272092	-0.232374	0.085791	-0.473048	-0.459881	-0.324556	-0.161161	-0.208952	-0.125239	0.212705	0.379231	0.286192	0.0610349	0.518297
AT2G47470	protein_coding_gene	+	-0.3711	-0.857645	-0.835375	0.0388687	-0.296531	-0.108226	-0.047877	-0.426195	-0.137128	0.0253	0.187257	0.276439	0.120855	-0.420793	-0.396345	-0.393195	-0.115902	0.39428	0.392901	0.164605	-0.547559	-0.699677	-0.664516	-1.45242	-0.984598	-0.920854	-1.16832	-1.08076	-0.57979	-0.894615	-0.4228	0.171033	0.369584	0.730733	0.868232	0.226667	0.547122	1.22872	1.13531	1.27212	1.33482	0.780819	0.372152	0.484869	0.703585	0.363711	0.751043
AT1G55270	protein_coding_gene	-	-0.521835	-0.788274	-0.177876	-0.211314	0.287505	0.258895	0.0497442	-0.00719897	-0.519894	-0.506429	-0.599572	-0.734416	-0.438419	-0.370164	-0.317394	0.233623	0.420194	0.728607	0.59617	0.447673	0.262669	-0.0920507	-0.235514	-0.0489554	-0.250987	-0.177278	0.0547713	0.151716	0.122328	0.353387	0.313706	-0.269172	0.125538	0.608581	0.755705	0.478721	0.572763	0.491959	0.29797	0.26258	-0.0398441	0.248323	0.0289825	-0.248881	-0.688697	-0.276059	-0.198016
AT1G20970	protein_coding_gene	+	0.0540821	-0.231076	-0.36196	-0.621319	-0.587944	-0.428043	-0.476085	-0.404732	-0.639375	-0.601258	0.059493	-0.116254	-0.177708	-0.224272	-0.747186	-0.048343	-0.62247	-0.635092	-0.567647	-0.700716	-0.630416	-0.0817649	0.491845	-0.0102935	0.055097	0.547122	0.0350352	-0.03241	0.383509	0.248015	0.189012	0.220475	-0.188088	-0.308008	0.569904	0.827574	0.5803	0.597295	0.254958	0.14191	-0.173558	0.287024	1.31726	0.469021	0.969424	0.155459	0.265873
AT1G36990	protein_coding_gene	-	-2.11584	-1.25364	-1.11736	-1.47779	-1.20331	-0.852376	-0.0972769	0.136793	0.827901	0.204563	0.0201424	-0.63198	-1.41096	-1.6294	-1.0593	-0.303884	0.232467	0.13565	0.207168	0.146941	0.0216606	-0.0669271	-0.0256996	-0.302799	0.106433	0.137915	-0.104052	-0.540509	-0.927432	-0.298673	-0.128326	0.334462	0.441892	0.324637	1.07541	0.431645	0.318688	-0.667503	-0.0313367	0.891603	0.562064	0.672487	0.265852	0.119199	0.0445711	-0.379223	0.896128
AT3G01810	protein_coding_gene	+	-0.285768	-0.255069	-0.0590454	0.617392	0.859785	0.77618	0.754822	0.197469	-0.00375537	-0.0474989	-0.162901	-0.0080221	-0.0176882	-0.163816	-0.257904	-0.144269	-0.0853058	0.118012	0.349798	0.661982	0.307369	0.26154	-0.312074	0.162228	0.0633833	0.847595	1.01611	0.76354	-0.0532036	-0.791512	-0.980166	-0.414994	-0.436245	0.41558	0.414682	-0.0371976	0.880589	0.244056	0.203676	-0.00758853	0.250026	0.189037	-0.41993	-1.46534	-0.963856	-0.702227	-0.124536
AT3G20320	protein_coding_gene	-	0.654675	0.571675	0.521989	0.230475	-0.210908	-0.0238207	-0.477488	0.206329	0.271544	0.438131	1.36773	0.998778	1.11383	0.688037	0.423582	0.405654	0.523508	0.585048	0.287181	0.0373181	-0.423416	-0.555974	-0.555208	-0.167673	0.387367	0.451558	0.365313	0.466823	-0.0133316	-0.475296	-1.03591	-0.811041	-1.05517	-1.12101	-0.950597	-0.681413	-0.91571	-0.198115	0.130134	-0.241043	-0.237833	-0.106403	-0.435451	-0.364166	0.218091	0.646895	0.525702
AT3G45630	protein_coding_gene	-	0.028547	0.11646	0.468325	-0.00390299	0.0425684	0.652953	0.00961003	0.0620645	0.216336	0.00111534	0.842416	0.771682	0.934474	0.445434	0.359438	-0.193679	-0.535541	-0.252392	-0.235596	0.128136	0.237794	-0.0675615	-0.0673202	0.234278	-0.618226	-0.440156	-0.349132	-0.563559	-0.000635966	0.173725	0.854784	0.34785	-0.165455	0.179369	0.170055	0.0134252	0.0308452	0.469822	0.712889	0.536474	0.668861	0.184922	-0.387084	0.173728	0.460374	0.30624	-0.211631
AT4G28080	protein_coding_gene	-	0.503067	0.135902	0.0672628	-0.329936	-0.118785	0.644159	0.0908076	0.286523	0.113539	0.285892	0.505381	0.434372	0.461066	0.10936	-0.026603	-0.225002	-0.416464	-0.448558	-0.339519	-0.324608	-0.208952	0.0836923	-0.037776	-0.153184	0.232547	0.355637	-0.205431	0.282755	0.707248	0.853946	0.190491	0.725243	0.959998	1.13851	0.568035	0.35292	0.791582	0.756072	0.673541	1.42599	1.26749	1.3613	0.609039	0.630285	0.951628	1.63639	1.09619
AT5G64170	protein_coding_gene	-	0.147192	-0.0634964	-0.115909	0.23829	0.154389	0.0816633	-0.0256246	-0.376835	-0.115584	-0.292704	-0.39499	-0.0956958	-0.162501	-0.16033	0.385066	-0.0909549	-0.286792	-0.137613	-0.60548	-0.268736	-0.190805	-0.617538	-0.343473	-0.437771	-0.0225013	-0.0287985	1.02166	0.173699	-1.11463	-0.285768	0.369523	0.67667	0.884157	-0.087181	0.136535	0.284695	0.74285	0.777197	0.934783	-0.665775	-0.831343	-0.585328	0.756805	0.398979	0.10655	-0.784672	-0.623266
AT1G19660	protein_coding_gene	-	0.241709	-0.110089	0.306041	0.26175	-0.105602	0.243684	0.116554	0.397205	0.562859	0.572168	0.480593	0.35079	0.474135	0.26761	0.394189	0.516542	0.364187	0.563846	0.126957	0.0830911	0.0540821	-0.153445	-0.0118183	-0.070636	-0.199893	-0.216736	-0.061952	0.0469554	0.332254	0.469438	0.672605	0.530675	-0.158907	0.0384208	-0.352745	-0.615414	-0.33157	-0.0833379	0.320636	0.332926	0.687404	0.585087	0.494458	0.723676	0.380716	0.77308	1.15194
AT5G46210	protein_coding_gene	-	0.76868	1.0919	0.551541	0.412498	0.162421	-0.0480224	-0.135076	-0.248609	-0.380335	-0.47348	-0.452891	-0.778803	-0.857051	-1.09313	-0.887225	-0.227682	0.279754	0.101705	-0.0825563	0.105956	-0.0436931	0.491873	-0.248785	-0.72712	-0.521301	-0.165969	-0.590939	-0.273407	-0.229203	-0.000257823	0.118218	1.06903	1.07553	0.96671	0.239208	-0.356851	1.18061	1.09044	0.731496	0.791055	0.319045	0.371909	0.23797	-0.0783926	-0.815274	-0.583533	0.326266
AT4G33030	protein_coding_gene	+	-0.115843	0.130917	-0.259831	-0.33064	-0.253293	-0.756335	-0.67808	-0.659655	-0.644345	-0.428157	-0.501839	-0.500667	-0.284415	-0.331717	0.115174	0.226768	0.316884	0.298925	-0.0935936	-0.138061	-0.448418	-0.742864	-0.621128	-0.424962	-0.50158	-0.407084	0.23711	0.720695	0.999674	1.29558	0.86799	-0.156173	-0.919857	-1.2033	-0.390105	-0.230767	0.18672	0.423694	0.407685	0.592402	0.691512	0.369593	0.315284	0.149135	-0.213237	-0.938713	-0.772742
AT1G73650	protein_coding_gene	-	0.276475	0.262363	0.296585	0.469717	0.610328	0.809791	1.03131	1.20401	1.26088	1.15311	0.917444	0.77545	1.12275	0.912748	0.773195	0.618986	0.532336	0.370664	0.712203	1.02831	1.22347	1.48516	1.83671	2.0399	1.84797	1.62562	1.22079	0.951884	0.575278	0.789237	0.921632	0.49059	0.425853	0.71147	0.838892	0.46912	0.650422	0.544252	0.0598702	-0.360806	-0.471987	0.17404	-0.0652279	0.516803	1.32263	1.32473	1.182
AT3G50370	protein_coding_gene	-	-1.20895	-1.16999	0.0449435	0.3594	0.511797	0.325369	-0.664418	-0.938966	-0.809564	-0.966385	-0.584323	-0.60049	0.0282693	0.737419	0.804079	0.364638	0.109363	-0.540866	-0.905087	-0.632068	0.0261761	0.582025	-0.575254	-0.840293	-2.29178	-0.292616	0.207561	-0.350139	-0.253783	-0.179972	-0.114091	-0.450476	0.191377	0.80636	1.5026	0.499763	-0.600471	1.02164	0.842219	0.332303	0.783863	-0.0888481	-0.0189237	0.11348	0.282706	0.419552	-0.402802
AT1G64385	protein_coding_gene	+	0.338723	-0.718722	-0.762214	-1.81667	-1.61732	-0.519139	-1.11576	-0.815237	-0.914193	-0.961374	-1.11553	-0.483864	-0.217223	0.144692	0.469106	0.476654	0.28547	-0.244386	-0.294712	-0.723662	-0.712487	-0.394695	-0.756565	-0.685432	-0.303799	0.0377863	0.49851	0.492877	1.34546	0.688055	0.554166	0.239281	-0.424466	-0.587457	-0.700859	-0.86466	-0.784989	-0.837522	-0.849232	-1.02915	-1.00084	-0.437704	0.0629457	0.268839	0.593089	-0.116627	-0.351528
AT3G08650	protein_coding_gene	-	-0.803899	-0.170291	-0.120273	0.639317	0.269678	-0.279264	-0.532048	-1.2918	-1.28448	-1.19015	-0.863291	-0.415301	0.282711	0.784527	0.621467	0.304515	0.117093	-0.316892	-0.308973	-0.296142	-0.943006	-0.654269	-0.908589	-1.12367	-0.718257	-1.07167	-1.49437	-0.812946	-0.527409	-0.794802	-0.214565	-0.388049	-0.0885626	0.450235	0.313391	0.22788	-0.432794	-0.29183	-0.293238	0.206627	1.02831	0.707546	0.944277	0.371481	-0.0575752	0.237397	-0.13425
AT1G07080	protein_coding_gene	+	-0.723525	-1.11593	-0.808835	-0.386042	0.214379	0.971628	0.82455	0.492258	0.0819403	-0.296396	-0.0728806	0.333115	0.984011	0.481086	0.608963	-0.039618	0.281383	0.267987	0.331255	0.404639	0.426684	0.542542	0.853883	0.532636	0.712788	-0.106707	-0.514986	-1.00368	-1.4186	-1.40976	-1.57351	-1.96068	-1.89473	-1.45524	-0.950689	-0.55945	-0.184562	-0.0282795	-0.205876	-0.210747	-0.540274	0.230299	0.0219793	-0.0597938	-0.328842	-0.723906	-0.332077
AT5G42655	protein_coding_gene	-	0.916579	1.10685	1.22379	0.882602	0.63777	0.355076	-0.0468152	0.15554	0.370067	0.0343728	0.117764	0.51627	1.00939	1.96516	2.72625	2.74531	1.72756	1.01309	0.469736	-0.194167	-0.206041	-0.218787	-0.412	-0.503976	-0.530881	-0.494106	-0.389171	-0.377988	-0.281179	-0.290857	-0.462727	-0.769933	-0.86431	-0.973288	-0.962494	-0.91213	-1.11639	-0.947333	-0.76821	-0.668302	-0.608604	-0.624143	-0.46973	-0.55641	-0.560184	-0.56155	-0.77864
AT4G39170	protein_coding_gene	+	-0.195277	-0.548061	-0.142636	0.115456	0.441511	0.552134	0.426351	0.000995083	-0.219703	0.197274	0.115436	0.204901	0.661488	-0.377957	-0.0640215	0.405547	0.110378	0.558319	0.101844	-0.264642	-0.263942	-0.478594	-0.181261	0.244042	0.557374	0.08788	-0.030954	0.300583	0.67704	0.721679	0.961036	-0.0410443	0.758626	0.698915	1.65646	1.94504	1.14851	0.720663	0.494211	0.0502094	0.287546	0.0825065	0.0416747	-0.115559	-0.53088	-0.67772	-0.900109
AT1G06190	protein_coding_gene	-	-0.322294	0.0292438	0.235782	-0.326409	-0.647678	0.31024	0.388332	1.01567	1.22132	0.399057	0.089059	0.216863	-0.114756	0.5848	0.908946	1.03059	1.29252	1.31862	1.35693	1.26102	1.02893	0.656598	0.604665	0.291265	0.494211	0.0592514	0.0815616	0.213604	0.46912	0.514753	0.221075	-0.0914885	0.115483	0.0358701	0.155181	0.232186	-0.463766	-0.00015499	0.227471	0.689295	0.649692	0.578167	0.60439	1.32001	1.00969	0.814008	0.436521
AT1G44835	protein_coding_gene	+	0.206085	0.273351	0.867424	0.594651	0.738265	0.369782	-0.578276	-0.963755	-0.816563	-0.463688	-0.37818	-0.231059	-1.30358	-0.945103	-0.987897	-0.921661	-0.123793	-1.1605	-1.12448	-1.07302	-1.19385	-0.597651	-0.471768	-0.534895	-0.3326	-0.780977	-1.07689	-1.746	-0.788488	-0.494362	0.0150817	0.349841	0.603451	0.677813	0.366031	0.517942	1.27495	1.01434	0.934456	0.299189	0.237794	0.206087	0.331608	1.1001	1.20606	1.35785	0.880951
AT2G24592	protein_coding_gene	+	0.115483	-0.0490975	-0.246991	-0.843246	-0.964957	-1.50089	-1.81799	-1.5757	-1.11661	-0.0808279	0.0918593	0.189741	-0.0526812	-0.702319	-0.362588	-0.484295	-0.355718	0.271636	-0.293609	0.0471279	0.16795	0.166502	0.165657	0.106753	0.100542	0.030115	-0.0132709	-0.0492915	-0.0730081	-0.114388	-0.189098	-0.0663063	-0.0831958	-0.00317581	-0.00709574	0.0476558	0.0843682	0.0572466	0.110549	0.106775	0.10645	0.106352	0.108249	0.121072	0.119302	0.136855	0.247934
AT3G15355	protein_coding_gene	+	-0.276308	-0.442483	-0.881146	0.00265058	0.484841	0.46185	0.536601	0.377089	0.130184	0.105046	0.177607	0.252364	0.0540338	0.154284	0.0202195	0.102503	0.118698	0.0352207	0.128974	-0.296109	-0.285768	-0.276313	-0.596458	-0.543957	-1.03739	-1.02031	-0.115843	-0.445586	-0.243759	-0.211459	-0.380609	-1.01165	-0.700805	-0.499843	-0.197237	0.110199	0.0515387	0.626006	-0.115843	-0.77162	-0.65655	-0.704852	-0.227848	0.810803	0.934783	0.565442	0.204514
AT5G49910	protein_coding_gene	+	-0.60127	-0.437702	-0.165767	0.136009	0.958339	1.00589	1.19181	1.07976	0.494627	0.304445	-0.471074	-0.65671	-0.532267	-0.599002	-0.438452	0.0626784	0.116838	0.251173	0.538305	0.388752	0.198266	0.135382	0.121393	-0.361206	0.31125	0.422134	0.0785157	0.812411	0.417346	0.466419	0.598085	1.08766	0.639045	0.829853	0.786973	0.166816	0.411623	0.333305	0.101571	0.197223	0.0330385	-0.454855	0.0839504	-0.527619	-0.990312	-0.543314	-1.24984
AT1G15690	protein_coding_gene	+	-0.450262	0.354902	1.05416	0.921404	0.327444	0.0172408	-0.683195	-0.57606	-0.631289	-0.440863	0.172249	0.237642	0.0502806	0.107851	-0.0567044	-0.0863279	0.00694878	-0.0206143	-0.195392	-0.239427	-0.328443	-0.308274	0.128082	0.149175	0.00522485	-0.0771827	-0.341775	-0.250944	-0.221229	-0.248919	0.29474	0.576833	0.533479	0.284822	0.254259	0.479157	0.464917	0.624093	0.654812	0.764959	0.949575	0.681837	0.671329	0.804823	0.612028	0.548729	0.31675
AT2G42400	protein_coding_gene	-	-0.72882	-1.00323	-0.749099	-0.852811	-0.481841	-0.180094	-0.809035	0.379584	0.0336564	-0.16781	0.42637	0.127012	0.989597	0.850365	0.777918	0.406165	-0.0542266	0.0848315	-0.000823053	0.167764	0.449754	-0.0393523	-0.080871	-0.520491	-0.286179	-0.219198	-0.438387	-0.0241297	-0.163804	-0.299524	-0.0152481	0.184271	0.129045	0.222331	0.497549	-0.450927	0.732092	0.583467	0.256126	0.628545	0.668428	0.462849	0.520852	0.16427	-0.384828	-0.115998	-0.184472
AT4G08350	protein_coding_gene	+	0.343589	0.614965	0.271062	-0.115372	0.0669624	-0.411014	-0.750198	-0.126262	-1.03489	-0.374816	-0.4988	-0.652558	0.178224	0.467485	0.469532	-0.0413039	0.0796915	-0.645094	-1.15703	-0.723527	-0.630416	-0.182336	-1.25134	-0.656294	-0.115766	0.10816	0.731615	0.602641	-0.412236	-1.49225	-1.92443	-1.33825	0.424725	1.18158	1.46079	0.913019	-0.137047	0.463792	1.6255	1.13109	0.744094	-0.390598	-0.203005	0.318727	0.46912	0.876958	0.975127
AT1G15930	protein_coding_gene	+	-0.636675	-0.489644	-0.485074	-0.00632946	0.0910447	-0.105886	0.258548	0.241795	0.194762	0.456181	0.700873	0.623906	0.901033	0.88826	0.342506	0.239979	0.378689	0.338909	0.746861	0.827122	0.539022	0.51047	0.480873	0.361244	-0.254813	-0.358466	-0.363745	-0.171709	-0.181665	-0.109724	-0.154317	0.00684008	0.671036	0.408183	0.123332	-0.102635	-0.326939	-0.329894	0.00087234	-0.695145	-0.302256	-0.338132	0.291043	-0.0265676	0.275775	0.00446937	0.594125
AT5G30510	protein_coding_gene	-	0.299195	-0.46024	-0.222758	-0.601195	-0.748491	0.823227	0.757648	1.75863	0.809111	-0.9232	-1.02629	-0.564099	-0.810454	0.80152	0.674765	0.721375	1.05653	0.354208	0.0847496	-0.554088	-0.395951	-0.309729	-0.265792	-0.317333	0.0545281	-0.0598806	-0.248232	-0.423812	0.678457	0.842497	1.20959	0.798199	1.09938	0.626719	0.739791	0.299195	-0.00998892	-0.354539	-0.360245	-0.389365	-0.307115	0.0744489	0.205197	0.708525	0.937312	1.30278	1.78639
AT1G49720	protein_coding_gene	+	0.0805543	0.199247	0.381043	0.179603	0.258209	-0.383825	-0.980538	-1.17649	-1.48265	-0.809832	-0.874702	-0.140113	-0.179546	-0.308169	0.216398	-0.131833	0.144796	-0.118551	-0.186096	-0.208286	-0.478413	-0.114242	-0.350303	-0.0461218	0.215969	0.556429	1.0043	1.10624	0.883934	0.882233	0.791005	0.0358637	-0.0359878	-0.336735	0.0907211	0.331616	0.746587	0.392586	0.244041	0.0465225	-0.0371637	0.32773	0.506661	0.574063	0.207724	0.340521	0.0585433
AT4G09520	protein_coding_gene	-	0.118622	0.392727	0.399298	0.671977	-0.350304	-0.451313	0.0411368	0.280931	0.945249	1.12112	-0.115806	-0.973834	-1.15008	-1.16381	-0.645814	-0.19759	0.05405	-0.76116	-1.19962	-0.893433	-0.627742	-0.609663	-0.478119	-0.600457	-0.753965	-1.1574	-1.11543	-1.26512	-1.79303	-1.20898	-1.20914	-0.700789	-0.198291	-0.214279	-0.0112697	-0.518333	0.147333	-0.209204	0.30095	0.381642	1.00698	0.837015	0.931263	0.64968	0.995464	0.650651	0.167234
AT2G46900	protein_coding_gene	+	-0.53088	-0.223322	-1.40039	-1.49497	-0.552203	-0.560614	0.0785961	0.301151	0.458558	0.775762	-0.379629	-0.450249	-0.684391	-0.938457	-0.470401	-0.192252	-0.0363732	0.0655666	0.146883	-0.249769	-0.257019	-0.479221	-0.351513	-0.190142	0.121585	-0.33533	-0.115728	0.114304	-0.703334	-0.0727542	-0.285913	-0.115963	-0.434851	0.300858	-0.459156	0.0171258	0.358236	0.607661	0.666242	0.351739	0.410226	0.559208	0.345128	0.414068	0.986955	1.38074	0.687118
AT5G47690	protein_coding_gene	+	-0.0517126	0.183417	0.193846	0.610994	0.439205	0.240346	0.325384	-0.0699035	0.0703522	0.297186	-0.359316	0.0366967	-0.361229	-0.186289	0.238129	0.275376	0.365565	0.279742	-0.00470986	-0.169863	-0.115843	-0.234385	-0.0991848	0.542619	-1.04183	-0.776375	-0.198305	0.768371	0.578234	1.33052	-0.0127494	0.478744	0.456171	0.843513	1.21623	-0.23122	0.129051	1.05388	0.742149	-0.380889	0.0768022	0.109959	1.35306	1.88842	0.885307	0.814671	1.19951
AT2G37160	protein_coding_gene	+	0.189012	0.172351	0.281093	0.0866827	0.186819	0.163187	-0.00703416	0.0643578	-0.302521	-0.341041	-0.468383	-0.849332	-0.496214	-0.562917	-0.231052	-0.5498	-0.641874	-0.530168	-0.729647	-0.268402	-0.14979	-0.179323	-0.196011	-0.331268	-0.362965	-0.884429	-0.783189	-1.03583	-0.852434	-1.16663	-1.54526	-2.10813	-0.463834	0.36015	-0.544443	-0.758297	0.151014	0.431651	0.943001	1.11683	1.46912	-0.113709	-1.17631	-1.32217	-0.639134	0.537844	0.378774
AT5G03330	protein_coding_gene	+	0.674704	0.50175	0.641424	-0.177993	-0.44498	-0.840237	-1.4832	-1.09181	-0.828435	-1.70099	-1.06034	-0.907603	-0.245489	0.622659	-0.110901	-0.743562	-0.908108	-1.03029	-0.684572	-0.320607	-0.23132	0.0422523	0.487689	0.141906	0.206618	0.220869	-0.0282734	-0.317181	-0.448899	-0.528036	-0.661328	-0.0708847	0.356226	0.679356	0.649277	-0.115881	-0.725985	-1.04875	-0.827922	-0.762138	-0.632951	-0.067763	-0.0292289	0.330205	0.0261761	-0.218965	0.424231
AT4G03520	protein_coding_gene	-	-0.53088	-0.00129995	-0.700047	-0.657826	-0.105922	-0.238242	-0.719664	0.0233054	-0.490861	0.585696	-0.33736	-0.357522	-0.122987	-0.251297	0.401589	0.451138	0.325599	0.535339	0.481387	0.54026	0.405694	0.299946	0.0732404	-0.00208742	-0.43945	-0.734475	-0.482082	-0.555632	-0.46799	-0.36309	-0.171145	0.621148	1.07302	0.980853	0.791691	0.414057	0.524906	0.556119	0.22811	0.27205	0.634179	0.565215	0.406065	0.1284	0.0614378	0.148617	0.412564
AT4G17520	protein_coding_gene	+	-1.11584	-1.04154	-1.11584	-0.936389	-0.663318	-0.267932	0.0698482	-0.342101	-0.243272	-0.182847	-0.204962	0.315063	-0.192337	-1.1752	-1.08935	-0.785265	-0.344744	0.153598	-0.0880497	-0.206381	-0.0603478	-0.128784	0.312322	0.187924	0.507087	0.378405	0.281844	0.155696	0.369584	0.205191	-0.122616	0.126781	-0.182957	-0.698863	-0.464385	-0.247736	-0.0196276	-0.342486	-0.0068351	0.167976	-0.0569492	-0.463553	0.289371	-0.115278	-0.247087	-0.213076	-0.400994
AT1G13730	protein_coding_gene	+	0.0261761	0.335019	0.686206	0.255148	-0.308637	-0.44845	-0.443127	0.00320376	0.753433	0.752172	0.0690891	-0.334	-0.811082	-0.778406	-0.7226	-0.667543	-0.23336	-0.273637	-0.367789	-0.0458699	-0.0533788	-0.0829583	0.0520206	-0.115022	-0.261483	-0.450177	0.150873	-0.478333	-0.38001	-0.0678742	0.0216929	0.234226	0.0765635	0.194142	-0.166333	-0.427082	-0.719356	-0.329456	-0.597704	-0.634575	-0.00515859	-0.517095	0.324798	0.606619	0.514687	0.652576	0.354499
AT1G80410	protein_coding_gene	-	-0.115843	0.142173	0.286707	0.514298	0.499124	0.125198	-0.198158	-0.0323981	0.215057	0.972993	0.909993	1.01697	0.643065	0.399378	0.91391	1.03186	1.21708	0.916651	0.497901	0.0955293	-0.0865486	-0.40535	-0.3711	0.508648	-0.412825	-0.684127	-0.196013	0.241709	-0.115843	-0.660163	0.369584	0.884157	0.189012	0.928551	0.431645	0.246727	0.505645	0.97162	0.551582	1.09061	0.516425	1.10655	0.536234	0.235629	0.609982	0.369584	-0.218936
AT1G31300	protein_coding_gene	+	-0.280902	-0.207735	-0.410724	-0.339893	-1.10425	-0.805816	-0.778525	-1.15695	-0.881603	-0.793776	-0.972147	-0.389146	-0.396338	0.0829215	0.0355382	-0.180314	-0.0717207	-0.0776323	-0.0320266	0.225037	-0.217723	-0.942115	-0.990319	-1.12407	-0.503231	0.266018	0.298333	-0.00991469	0.135573	-0.271973	-0.361838	-0.00491811	0.217117	0.0361476	0.107842	-0.75268	-0.731492	-0.484144	-0.160487	-0.131481	0.711477	0.719337	0.385704	0.316739	0.551582	-0.1293	-0.337585
AT5G52200	protein_coding_gene	-	0.403531	0.189808	-0.0568306	-0.212161	-0.350475	-0.33788	-0.0696092	0.00846625	0.465455	0.54037	0.678717	0.243445	-0.503627	-0.94076	-1.04687	-1.29909	-0.775178	-0.279877	-0.203623	-0.220859	-0.173558	-0.00816974	-0.0527833	0.107488	0.0665568	-0.156253	-0.422504	-0.296799	-0.431677	-0.340428	-0.0699493	0.380795	0.46912	0.655793	0.780735	1.17693	1.24236	1.1087	0.691512	0.515902	0.561635	0.414367	0.546725	0.632586	0.954546	0.246607	0.370763
AT3G16910	protein_coding_gene	-	-0.115843	0.0214218	0.243765	0.0872855	-0.0542698	0.679329	0.11361	0.0585807	0.261176	-0.0684373	-0.254675	-0.682638	-1.1245	-0.979105	-0.677697	0.224706	0.163081	-0.395933	-0.236121	-0.835729	-1.07737	-0.802052	-0.505636	-0.733316	-0.115665	0.0390075	0.0600725	-0.0427159	0.14966	-0.528148	-0.67569	-0.530556	-0.149594	-0.232704	-0.150348	0.514225	1.06963	0.246416	-0.272155	-0.316712	-0.170001	-0.661198	-0.740432	-0.0936367	-0.402421	-0.530919	-0.350308
AT5G47020	protein_coding_gene	+	0.907241	0.706288	1.14548	1.05967	0.593717	-0.054912	-0.361096	-1.16283	0.205481	0.369595	-0.406295	-0.000365668	-0.103405	-0.215536	-0.0250084	-0.308487	0.0595352	0.384143	1.64911	0.716058	0.0805543	-0.110726	0.461621	0.208854	-0.347168	0.401459	0.857691	-0.119823	0.884157	0.634055	0.323552	0.81171	0.46912	0.708876	-0.183734	0.996252	0.884157	-0.380657	0.178374	0.372106	1.16956	1.27119	1.10607	1.21976	0.884157	1.06354	0.22093
AT5G48250	protein_coding_gene	-	0.135696	0.146955	-0.737312	-0.558701	-0.115842	-0.494458	-0.54698	-0.733497	-1.14936	-0.99357	-0.298214	-0.355006	-0.346628	-0.00858903	-0.146679	-0.233302	0.0539988	0.144087	0.0994731	0.284769	-0.0711738	-0.30661	-0.165283	-0.0750159	0.153491	0.72202	0.313826	-0.152133	0.0880672	0.208619	0.0002253	0.454231	1.39883	1.33526	1.63987	1.19603	1.00299	0.80741	0.603816	0.420909	0.948287	1.20432	0.502843	0.786412	0.707269	0.767871	0.395836
AT3G46450	protein_coding_gene	-	0.827574	1.06103	0.856691	0.636227	0.252441	0.337969	0.562066	1.16464	1.35996	1.58024	1.1591	0.594238	0.245409	0.346208	0.121688	0.646319	0.896077	0.827276	1.23324	1.00507	1.08769	0.566944	-0.0341419	-0.468916	-1.17502	-1.06888	-1.36106	-0.940729	-0.673122	-0.599471	-0.243505	0.0900841	-0.0487549	0.195371	-0.346782	0.00978731	-0.030823	-0.84002	-0.75414	-1.32479	-2.00736	-1.69566	-1.58379	-1.76499	-0.691055	-0.276366	0.0858248
AT5G45360	protein_coding_gene	-	-0.0176625	0.136432	0.136733	0.0583191	0.0231502	-0.0940362	0.0069693	0.0155011	-0.263073	-0.182725	-0.638919	-0.816125	-0.7351	-0.835551	-0.22479	-0.0816899	0.0833003	0.575611	0.0506402	-0.115458	-0.373001	-0.237993	-0.206873	-0.0117004	-0.0480909	-0.200017	-0.638333	-1.30819	-0.222339	-0.0330113	0.258944	0.288933	0.407151	0.403523	0.192412	0.10655	0.38087	0.0159807	0.0194575	-0.567895	-0.308613	-0.760266	-0.668595	-0.482465	0.108518	0.128744	0.450376
AT2G21520	protein_coding_gene	+	-0.772955	-0.158837	-0.148241	0.121819	0.427313	0.228599	0.591182	0.180903	0.467748	0.397625	0.374635	0.149567	0.0429692	0.227864	0.102923	0.759605	0.116761	-0.209121	0.098108	-0.338854	0.500828	0.111545	0.0792448	-0.300191	-0.615372	-0.442577	-0.15287	0.240282	-0.0129431	-0.284042	0.291605	0.337815	0.512188	-0.104576	0.0540676	0.0741576	0.266197	0.274033	0.242418	0.506382	0.798882	0.862028	0.899618	0.772069	0.879145	1.16539	0.936658
AT2G04030	protein_coding_gene	+	-1.30849	-1.28581	-1.30872	-1.55638	-0.656139	-0.922853	-0.815791	-0.531046	-1.57527	-1.11584	-1.25335	0.0735627	-0.922584	-0.293701	-0.220321	-0.502186	0.0922252	-0.269201	-0.561076	-0.115869	-0.271962	0.41143	0.146172	0.715326	0.230068	-0.215377	-0.622033	-0.865157	-0.872153	-0.930719	-0.32248	-0.30332	-0.469349	-0.405346	-0.424866	0.474994	0.54544	0.999342	0.744144	0.732072	-0.115843	-0.363723	-0.0414462	0.262128	1.21017	0.887741	0.24664
AT4G31440	protein_coding_gene	+	1.13692	0.88535	0.757877	0.510202	0.125377	-0.0642851	0.219576	0.839075	0.872499	0.809253	0.845644	0.314699	-0.317303	-1.1701	-2.23159	-1.70288	-0.520051	-0.172042	0.0378904	0.697794	-0.0569492	0.0611999	0.299232	0.134761	-0.177245	0.0214547	-0.192866	-1.06217	-0.708807	-0.702171	-0.404559	-0.328789	-0.470813	-0.115843	-0.12434	0.365092	0.247776	0.393926	0.89155	0.817136	1.02167	0.598396	-0.271934	-0.314919	-0.575506	-0.700275	-0.893879
AT1G69250	protein_coding_gene	+	0.32473	-0.337612	0.399485	0.36801	0.207682	0.839947	-0.195629	-0.771242	-1.05262	-0.668858	-0.587062	-0.657098	-0.226199	-0.818854	-0.760572	-0.0631365	0.0581043	-0.168807	-0.115544	-0.00092975	-0.317477	-0.378034	-0.291499	-0.667559	-0.456331	-0.358786	-0.4236	0.0180954	-0.922912	-0.865699	0.589275	0.572063	-0.0525359	0.253867	-0.212606	-0.419933	-0.449767	-0.107616	-0.0614003	-0.534027	-0.731468	-0.593959	-0.748694	-0.477801	-0.0540491	-0.328594	-0.589648
AT4G03110	protein_coding_gene	-	0.189012	-0.202563	-0.327735	1.56207	1.88416	1.20608	1.15718	0.706894	0.243437	-0.0102201	0.108151	-0.0757997	0.0468797	0.367393	0.0834872	0.0823707	0.17898	0.0378183	0.083715	0.22385	-0.0170647	-0.0915581	-0.262958	-0.732839	-0.90783	-0.724911	-0.870443	-1.29939	-1.78717	-0.84041	-0.427787	-0.249896	0.410498	-0.0384694	0.362972	1.13831	0.546305	0.302898	0.356449	0.581043	0.612855	0.773879	0.60235	0.307132	0.627837	0.793336	0.478324
AT5G25100	protein_coding_gene	-	-0.115843	-0.378877	-0.689006	-0.896037	-0.81189	-0.478055	-0.619337	-0.59507	-0.450538	-0.786212	-0.635182	0.145494	0.650112	1.01166	1.09142	1.28393	0.935141	0.722117	0.501365	0.160321	0.160675	0.054632	0.336834	0.11548	-0.0727064	-0.677965	-0.793915	-0.445015	-0.529218	0.261272	0.341272	0.255709	0.284695	-0.319281	-0.402089	-0.00443282	-0.264197	-0.0307496	0.0705702	-0.00160648	0.175696	0.610842	0.449888	0.441349	0.196101	0.0809255	0.204423
AT2G34720	protein_coding_gene	-	-0.222758	-0.616613	0.0767724	0.321152	0.580423	1.12577	0.790795	0.0585168	0.464077	-0.294408	-0.152995	0.140762	0.309037	0.525792	0.720896	0.520236	-0.00168128	-0.048555	-0.330259	-0.952532	-1.0614	-1.0614	-0.807721	-0.877683	-0.89345	-0.53088	-0.356851	-0.0569492	-0.182957	-0.253346	-0.253346	-0.0418423	-0.0333807	-0.630416	-0.630416	-0.285768	-0.0418423	-0.276308	-0.60127	-0.700805	-0.423965	-0.935271	-1.20331	-0.96384	-0.516381	0.0540821	0.551582
AT5G08420	protein_coding_gene	+	-0.544686	0.0711071	-0.250006	-0.0608285	-0.203815	-0.700355	-0.590873	-0.984989	-0.687397	-0.0543611	-0.269265	-0.412067	-0.274834	-0.536318	-0.368106	0.00191674	0.0132459	0.17292	0.214153	0.234018	0.385351	0.341714	0.386173	0.188725	0.155491	0.167847	-0.447299	-0.371281	-0.124823	-0.635341	-0.0633755	-0.288967	-0.404544	0.0121326	-0.179086	0.171682	0.0899244	0.809143	0.917534	0.996987	1.08579	1.25465	1.06674	0.96216	0.985359	0.441309	0.155796
AT5G63320	protein_coding_gene	-	0.0647294	0.169848	-0.0738552	-0.204945	0.0759794	-0.106331	0.293091	0.0923808	-0.109202	-0.190046	-0.537845	-0.498356	-0.285426	-0.260069	-0.00143373	0.172481	0.0214014	0.0205569	-0.47593	-0.609301	-0.665872	-0.329164	-0.2157	-0.0114429	0.468408	0.598755	0.683375	0.492701	0.375998	0.0151524	-0.0685372	0.62431	0.314164	0.0665787	0.198761	-0.0740227	0.528175	0.670713	0.111712	-0.169873	-0.000365671	-0.19872	-0.255901	0.0444548	0.437016	0.426684	0.0674312
AT3G05280	protein_coding_gene	-	-0.391477	-0.0378518	0.505528	0.714493	0.962145	0.431738	0.183727	0.573143	-0.353383	-0.901101	-0.570381	-0.816896	-0.0707871	0.521139	0.276105	0.507297	0.255753	0.0565836	0.28802	-0.232467	-0.228318	-0.0903313	-0.041866	-0.353827	-0.232371	0.154246	0.491346	0.0990912	-0.0320761	-0.322537	-0.115843	-0.0275136	-0.0735165	-0.123686	-0.306575	-0.388861	-0.548287	-0.693724	-0.740045	-0.39996	-0.76792	0.054659	0.356959	0.232291	0.44059	0.0540821	-0.161461
AT5G28060	protein_coding_gene	-	-0.241374	0.300189	0.776167	0.432998	0.732154	-0.30641	0.23215	-0.00891123	0.547122	0.277085	-0.0899403	-0.308501	-0.794503	-0.778218	-0.52271	-0.24702	0.155464	0.335899	0.179683	0.222693	-0.156485	-0.331345	-0.241286	-0.39848	-0.339302	0.013217	-0.281461	-0.119245	-0.170659	0.282197	0.549687	0.736388	1.14749	0.988083	0.689611	1.21121	1.09535	1.1251	0.66096	0.68062	0.63623	0.543694	0.791731	0.703549	0.338626	0.190816	0.0830277
AT1G70490	protein_coding_gene	-	-1.04873	-1.60127	-0.700011	-0.0452952	0.248098	0.816428	0.98382	0.731856	-0.22355	-0.0249719	-0.297066	-0.115669	0.484705	0.300451	-0.614664	-0.391208	-0.151067	-0.247754	0.13583	0.0340132	-0.192805	-0.340937	-0.0937536	-0.27623	-0.18892	-0.312232	-0.145042	0.182092	0.156671	-0.113348	0.315062	0.43609	0.738312	1.10746	1.3696	1.26646	0.955999	0.788635	0.978956	0.677154	0.329035	0.805296	1.32489	0.883881	0.236149	0.0121325	-0.45173
AT5G39740	protein_coding_gene	+	1.32473	0.714837	0.412735	0.247756	-0.292733	-0.368322	-0.203085	0.084073	0.0203832	-0.237378	-0.352765	-0.545791	-0.418779	-0.223684	-0.41188	-0.44492	-0.463601	-0.833318	-0.449845	-0.862913	-0.490238	-0.539793	-0.142553	-0.086037	0.240997	-0.0376491	-0.0821957	-0.036689	-0.163649	0.186777	1.16031	1.30949	0.646729	0.516347	0.392988	0.339837	0.312381	0.475828	0.4607	0.763423	0.619415	0.49453	0.531941	0.076723	-0.00968402	0.0143868	-0.395476
AT3G62240	protein_coding_gene	-	0.525703	-0.0910458	-0.13973	-0.208969	-0.34893	0.223102	-0.371131	-0.115957	-0.047072	-0.287434	-0.26738	-0.205568	-0.179416	-0.0454026	0.338013	0.396578	0.531513	0.747466	0.411891	0.277613	-0.218205	-0.711416	-0.476018	-0.5405	-0.898443	-0.530304	-0.597482	-0.109194	-0.152783	0.173661	-0.749798	-0.462658	0.180232	0.650377	0.604551	0.167039	0.0386133	0.16922	0.438044	0.775282	0.619352	0.162481	-0.15498	-0.280695	-0.438691	-0.342446	0.1776
AT2G42910	protein_coding_gene	+	-0.177243	0.0504476	0.169887	-0.115747	0.186968	0.303336	0.0486063	0.0497291	-0.0486245	-0.239549	-0.21551	-0.411788	-0.622199	-0.651075	-0.368575	-0.201928	-0.605463	-0.419379	-0.519164	-0.437546	0.313841	0.0886198	-0.28481	0.0502869	0.272914	0.156679	0.218006	0.626693	0.552335	0.225195	-0.0316692	-0.197782	0.132575	-0.437524	-0.701356	-0.579568	-0.320904	-0.656326	-0.118775	0.0978075	0.158381	-0.0616975	-0.625296	-0.722286	-0.721411	-0.434722	-0.801529
AT2G20190	protein_coding_gene	-	0.0768022	0.884167	1.53485	1.06784	0.307242	-0.852814	-1.02272	-1.11418	-0.56722	0.0291069	0.155163	0.659868	1.49393	1.86171	1.28578	0.209091	-0.209788	-0.920883	-0.61559	-0.278822	-0.208952	-0.379371	0.381624	0.153565	-0.512866	-0.205147	0.410465	-0.246924	-0.181279	0.267193	0.0261761	0.604212	-0.156477	0.262548	-0.619019	0.841909	1.7628	0.62322	0.764198	0.733117	-0.16831	0.455925	-0.0547816	0.186176	1.21407	-0.359609	-0.224219
AT5G42080	protein_coding_gene	-	-0.360955	-0.199894	0.00968815	-0.406796	-0.801746	-1.24452	-1.44646	-1.11459	-0.859927	-0.319917	-0.594942	-0.188643	0.190805	-0.0746541	0.106545	0.0515776	0.0536615	0.417809	0.372388	0.148253	-0.196333	-0.664735	-0.552513	-0.246211	-0.149717	0.608149	-0.0641266	0.310772	0.175298	0.424369	0.196006	0.959036	0.983182	0.450033	0.0929347	0.44513	0.639344	0.877035	1.36452	2.63216	1.43164	1.12584	0.493898	0.140261	-0.315848	0.175187	0.42834
AT5G24320	protein_coding_gene	-	-1.23132	-0.855345	-0.83205	-0.782365	-0.207862	-0.830581	-1.33824	-0.72611	-1.56252	-0.719436	-0.607415	-0.436169	0.147466	-0.3838	-0.37633	-0.395579	-0.241561	0.122606	0.324624	0.42334	-0.494355	0.106385	0.620992	0.732571	0.823131	-0.0740937	-0.442324	-0.967639	-1.21068	0.146349	-0.630492	-0.150598	-0.0599267	0.330729	0.84732	1.02147	0.843516	0.746474	0.576086	0.352616	0.551582	0.106537	-0.271889	-0.604769	0.527784	1.39317	1.30672
AT1G66260	protein_coding_gene	-	-0.743874	0.299109	0.00763061	-0.493781	-0.698584	-1.40962	-1.64636	-1.3143	-0.274815	0.0978163	0.407693	0.217182	-0.802804	-0.480445	-0.70083	-0.845516	-0.960603	-1.1159	-1.36226	-0.749728	-1.04873	-0.732514	0.474716	0.240908	0.692979	-0.110084	-0.533445	-0.334602	-0.54461	-0.513534	-0.511949	-0.702822	-0.577219	-0.614995	-0.315508	-0.000341239	0.303956	0.193013	0.190813	0.25893	0.44337	0.616452	0.911367	0.784956	0.452575	0.586827	0.684498
AT4G13550	protein_coding_gene	-	-0.308488	-0.568567	-1.08178	-1.22096	-0.196846	-0.228913	-0.167874	0.0235284	-0.473112	-0.197419	-0.198667	-0.155346	0.244305	-0.148168	0.199515	-0.0204897	-0.427697	-0.550388	-0.638779	-0.432644	-0.60127	-0.19824	-0.273711	-0.325583	0.160306	0.867978	0.820893	0.255619	0.400611	-0.351351	0.364318	0.792308	0.913958	1.55311	1.203	-0.0582781	-0.463782	0.112601	0.501246	-0.419485	-0.835214	-0.682613	-0.717178	0.00863782	0.164527	-0.48965	-0.700293
AT4G35430	protein_coding_gene	-	0.137914	-0.00504827	0.0350846	-0.326292	-0.113434	-0.304019	0.0362716	0.0645831	0.377791	0.566279	0.515187	0.23439	-0.071734	0.376365	0.269213	0.556877	0.287618	0.0165175	-0.115603	0.491972	1.06249	0.844392	0.850647	0.994803	0.847582	0.919781	0.95365	0.888916	0.919682	0.777865	0.718147	0.722304	1.03271	0.973474	0.857317	0.656747	0.829467	0.901381	0.82073	0.72548	0.777242	0.834061	0.821564	0.60613	0.562876	0.746654	0.683878
AT2G18710	protein_coding_gene	-	0.118622	0.469111	0.88401	1.23635	1.02151	1.07661	0.618432	-0.666053	-0.437771	-0.116222	-0.403587	0.237209	-0.34134	-0.347456	0.154802	-0.116148	0.0534771	-0.295531	-0.331117	-0.441941	-0.115843	0.178127	0.339312	0.118465	0.0676142	-0.0114593	-0.00406703	-0.141741	0.108534	0.503625	0.293195	-0.00635738	-0.576129	-0.792166	-0.854897	-0.28929	0.143389	0.851717	1.24531	1.77746	1.11494	0.864073	0.575405	0.30414	-0.157748	0.185494	0.222799
AT5G54280	protein_coding_gene	-	-0.356851	-0.468831	-0.905981	-0.872787	-1.01336	-0.628134	-0.0815021	0.115728	0.244765	0.149282	-0.034437	-0.0300497	0.538703	0.568074	-0.241825	0.0968876	-0.492117	-0.145992	-0.115728	0.176798	0.225194	0.134204	0.452345	-0.17318	-0.83205	-0.945885	-0.377037	-0.0673368	0.253391	0.769398	0.132205	0.0288238	-0.0418423	-0.563122	0.206258	1.40764	0.547122	0.192418	1.28224	1.56445	-0.177243	-0.796866	-0.463259	-0.750138	-0.338235	0.364221	0.0984648
AT5G23630	protein_coding_gene	-	-0.502866	-0.697309	-0.909393	-0.576568	-0.767996	-0.301194	0.553078	0.391138	0.33904	0.470127	0.628891	1.07171	1.08501	1.23396	0.714671	0.517566	0.412297	0.200785	0.218354	0.0629723	0.152646	-0.0825804	-0.117232	-0.265702	0.370608	0.708678	0.17363	0.0482021	-0.296735	0.729554	0.999557	1.54096	1.17062	0.026195	0.2883	1.0768	0.137507	-0.297975	-0.0308787	0.201307	0.610629	-0.460328	-0.086856	-0.844045	-0.126226	1.00471	0.308363
AT3G15730	protein_coding_gene	+	-0.940756	-1.25864	-0.906737	-1.14526	-0.958101	-0.887397	-0.557541	-0.518838	-0.518224	-0.20168	-0.129484	0.00324633	0.753527	0.841552	0.552883	0.380445	-0.461401	-0.17914	-0.10332	-0.259073	-0.212351	-0.546579	-0.495818	-0.289111	0.17322	0.150045	-0.0448494	-0.0114979	0.1644	0.362477	0.476836	0.814767	0.615103	0.645949	1.12096	1.1275	1.4074	1.21561	1.10854	0.937823	0.884157	0.368686	0.306818	0.502629	0.659497	1.02845	0.876997
AT1G18460	protein_coding_gene	+	0.801695	0.652852	0.562037	-0.0572212	0.155101	-0.115848	0.0688743	0.403373	0.440157	0.596893	0.673172	1.02084	0.785388	0.321414	0.293098	-0.0798362	0.437138	0.516779	0.548746	0.443336	-0.105274	-0.182086	-0.230787	0.275613	0.765814	0.777714	0.450147	0.512082	0.225137	0.668478	0.595462	0.819648	0.62681	0.364616	0.285895	0.320273	-0.232033	0.140145	0.65293	0.840151	0.97258	0.881482	1.27208	0.780007	0.456604	0.0855996	0.611878
AT1G58080	protein_coding_gene	-	-0.241374	-0.273559	-0.582883	-0.702755	-0.0308534	0.172869	-0.0259194	0.61688	0.267093	-0.158142	-0.174967	-0.522464	-0.7018	0.108558	0.309352	0.304079	0.296391	0.566973	0.345328	0.457294	0.348825	0.119215	-0.0831356	-0.24727	-0.539108	-0.820003	-0.885064	-0.872513	-0.633515	-1.02287	-1.01015	-0.766619	-0.740286	-0.722216	-0.299559	-0.698441	-0.372954	-0.251035	0.254531	0.16836	-0.274691	-0.483333	-0.655217	-0.120582	0.125002	0.707893	0.625738
AT2G13370	protein_coding_gene	-	-1.43777	-0.437771	0.232172	0.632704	-0.199745	-0.549017	-2.43729	-1.83901	-1.77895	-1.56439	-0.601266	-0.629463	0.241179	0.343659	-0.701719	0.0804487	0.184464	0.0220105	0.194364	-0.28131	-0.543264	-0.700805	0.465711	1.29443	-0.0961758	-0.312209	0.216732	0.194451	1.04278	0.85803	0.160009	0.0381776	-0.604405	0.437507	-0.27377	0.884057	0.508977	-0.209548	-0.0625154	0.0628924	-0.437855	0.53086	0.0737416	0.621122	0.492637	1.23348	0.141978
AT3G26539	protein_coding_gene	-	-0.575275	0.0987381	0.270022	0.796874	0.0431774	-0.26559	-0.6454	-0.853093	-0.186735	-0.13903	0.080454	0.548458	-0.406315	-0.291639	0.123247	0.0163887	0.119559	-0.034899	-0.816749	-0.374521	-0.236137	-0.29279	-0.294209	-0.331153	-0.37542	-0.4789	-0.326073	-0.337682	-0.338856	-0.287603	-0.28622	-0.285089	-0.274845	-0.40628	-0.366733	-0.393108	-0.2173	-0.453591	-0.443174	-0.513943	-0.493093	-0.467521	-0.431136	-0.437611	-0.440418	-0.377028	-0.331134
AT2G41140	protein_coding_gene	+	-0.783268	-0.803834	-0.662971	-0.632803	0.0714437	0.183833	0.0790969	0.0169623	0.00369715	-0.207243	-0.246766	0.0688682	-0.115969	0.119856	-0.214492	-0.528589	-0.338336	-0.284941	-0.150382	0.279275	-0.0256451	-0.0553987	-0.167741	0.218377	-0.0432047	0.299648	0.185332	0.0851186	0.512386	-0.0702812	-0.0758183	-0.815691	-0.665119	-0.351575	-0.467281	-0.604726	-0.15532	-0.505083	-0.426904	-0.350627	-0.262684	-0.490044	-0.680849	-1.33576	-1.07082	-0.118134	0.100746
AT2G42030	protein_coding_gene	-	-0.478413	-0.21998	-0.0325849	0.0511375	0.352472	0.0418504	-0.0334858	-0.0997008	-0.0723409	0.0352242	-0.0025652	-0.110857	-0.0633821	0.123224	0.367778	0.342725	0.886768	0.466857	0.371761	0.597884	0.216732	0.495055	0.379795	0.249442	0.252369	0.362894	0.132085	0.0447333	0.0185958	0.286256	-0.220444	-0.41569	-0.556415	-0.853252	-0.984115	-0.852808	-0.529924	-0.173179	0.488228	0.767438	1.41852	1.00445	1.16203	1.11544	1.42258	1.2583	0.602033
AT1G14590	protein_coding_gene	-	0.934783	0.88638	0.206141	0.0883683	-0.207635	-0.755792	-1.09217	-0.870743	-0.700969	-0.788905	0.32828	0.737917	0.69163	0.700178	0.586888	0.455595	-0.212479	7.18949e-06	0.00241497	0.0649953	0.612078	0.541577	0.369986	0.727868	0.372844	-0.0732473	-0.246178	-0.254901	-0.437551	-0.544415	-0.630316	-0.365379	-0.119847	-0.25988	0.103472	0.0790387	0.270796	-0.128065	-0.204159	-0.326122	-0.450262	-0.745135	-0.635212	-0.36657	-0.378783	-0.239964	-0.740229
AT4G22000	protein_coding_gene	-	-0.656411	-0.16205	-0.663514	-1.18323	-0.958963	-0.961673	-0.599374	-0.247767	-0.0471212	-0.210266	-0.108936	0.155102	0.156854	0.0531194	-0.267656	-1.33215	-0.444844	0.179203	0.17789	0.44523	-0.378877	-0.886956	-0.830125	-0.147745	-0.153672	-0.122753	-0.147603	-0.265547	-0.178644	-0.218569	0.0780189	0.266346	0.216755	0.289548	0.0401271	-0.115843	-0.0440235	0.138001	-0.0326623	0.081199	0.561835	0.760006	0.827235	0.801553	0.518299	0.53117	0.397783
AT2G40430	protein_coding_gene	-	0.317117	0.343964	0.221804	0.0316932	-0.137492	-0.149183	-0.20115	-0.0112299	-0.0973745	-0.11359	0.237248	0.113293	0.242803	0.475099	0.434269	0.645997	0.0876758	0.0904877	-0.391472	-0.174245	-0.289174	-0.280985	-0.416619	-0.416674	0.117723	0.299083	1.04073	0.780385	0.362281	0.259381	-0.0592478	-0.79287	-0.417293	0.00448432	0.512314	1.2817	1.53694	1.09185	0.850284	-0.171961	0.236269	-0.0489104	-0.0698901	-0.0499817	-0.379451	-0.114805	0.0245724
AT4G32440	protein_coding_gene	+	0.758626	0.732353	1.14987	1.21232	1.45511	1.24048	0.581885	0.676086	0.392183	0.475278	0.821653	-0.0173042	0.400217	0.184859	0.240473	0.341936	-0.301942	-0.516685	-0.454857	-0.804391	-0.637796	-0.473975	-0.313765	0.292484	0.42805	0.169183	0.124282	-0.156709	-0.231068	0.447168	0.401195	0.403476	0.1212	0.373669	0.518843	0.157969	0.119434	-0.19111	0.491214	0.475509	1.2228	1.46874	1.77172	0.997891	0.785243	0.494097	0.119696
AT3G17880	protein_coding_gene	+	0.801695	1.18602	1.08976	1.3582	1.15828	0.945331	1.15399	0.933237	1.48276	1.75574	2.208	2.06691	1.73704	1.57852	0.816916	0.635456	0.570961	0.500986	0.773699	0.73383	0.590426	0.215972	0.402703	0.152593	0.141385	-0.205135	-0.2267	0.63813	-0.122241	0.252626	-0.242715	-0.86502	-0.491414	-0.379765	-0.357424	-0.115843	-0.0142043	0.0893127	0.118643	0.288617	0.14709	0.018461	0.349852	-0.0593938	-0.231551	-0.339816	-0.365841
AT5G55600	protein_coding_gene	-	-0.463766	-0.59228	-0.30905	0.0286349	-0.272802	0.378623	0.311052	-0.611777	-0.576989	-0.65094	-0.384871	-0.17847	-0.135659	0.091422	-0.167592	0.200962	0.34209	0.627661	0.590202	0.489463	0.147192	-0.352311	-0.462522	-0.397139	-0.355299	-0.357372	-0.103771	0.1463	0.704166	0.491041	0.764705	0.632968	0.563931	-0.0756847	-0.618301	-0.800793	-0.320752	-0.0572626	0.761055	1.38429	1.37769	0.522808	0.416875	0.469425	0.890723	0.0452308	0.242495
AT5G03160	protein_coding_gene	+	-0.300267	-0.186013	-0.12065	-0.378696	-0.222742	-0.033814	0.00457181	-0.0677338	0.156803	0.17432	0.44343	0.232231	0.43804	0.216342	-0.148171	-0.0842942	-0.468558	-0.765266	-0.649208	-0.626087	-0.580511	-0.279109	-0.214972	0.167704	0.518435	0.681933	0.445321	0.404185	-0.0554677	-0.048738	0.159826	0.0649338	-0.456292	-0.90458	-0.700488	-0.247087	0.299283	-0.0449717	0.344981	-0.422717	0.26749	0.491754	0.309219	0.167519	0.288564	0.0616077	-0.272652
AT4G01850	protein_coding_gene	-	0.228112	-0.11232	0.281282	0.30455	0.183372	0.0764552	-0.571043	-1.15077	-0.520787	-0.89345	-0.437683	0.373428	0.500389	0.714286	0.558364	0.246485	-0.152019	-0.252897	-0.300324	-0.765402	-1.32116	-1.36439	-1.61315	-2.02048	-1.67401	-1.36315	-1.29977	-0.984635	-0.456955	0.0183911	-0.0500652	0.241082	0.360942	0.0861907	-0.00842934	0.178221	0.0494905	0.386356	0.274492	0.164448	-0.000348229	-0.117752	0.206078	0.595648	0.632616	0.684217	0.718199
AT3G15610	protein_coding_gene	-	-0.581506	-0.59959	0.0579308	0.147201	0.0982534	-0.0229465	-0.342438	-0.490999	0.177586	-0.0311488	-0.314394	-0.457132	-0.662228	-0.140569	0.113507	-0.108384	-0.360966	-0.450998	-0.438038	-0.0221057	0.426684	0.514337	0.37102	0.720127	0.291923	-0.421193	-0.614287	-0.164819	-0.0603683	0.343296	-0.181003	-0.003175	-0.722327	-0.516425	-0.800488	-0.900015	-1.21193	-0.841225	-0.351583	-0.11405	0.501483	0.801483	0.659541	0.612663	0.639945	0.656419	0.10351
AT2G21600	protein_coding_gene	+	0.282706	0.109073	-0.595323	-0.109202	-0.174626	0.572215	0.84358	1.12944	1.16417	0.863681	0.403084	0.134075	0.0705702	-0.157377	0.367225	0.441231	0.460234	0.363455	0.622627	0.438221	0.457342	0.284707	0.311577	-0.0836628	-0.056954	-0.23776	-0.537621	-0.607131	-0.297967	0.0609243	0.0237482	0.0774574	0.163701	-0.0125658	-0.512144	-0.589774	-0.380672	-0.170184	0.17272	0.644304	0.487548	0.146992	0.0197506	0.06072	-0.211926	0.22326	0.614089
AT5G59420	protein_coding_gene	+	-0.45688	-0.285768	-0.548226	-0.429164	-0.780298	-0.555323	-0.581609	-0.385232	0.334201	0.245087	0.729766	0.147484	-0.257251	-0.402985	-0.719533	-0.607936	0.344955	0.372236	0.178108	-0.0903972	-0.342119	-0.32369	-0.196898	0.275207	0.665783	-0.205638	-0.774427	-0.923455	-1.11644	-0.386783	-0.198381	0.206135	0.5907	0.798547	1.0268	0.582899	0.18288	0.646233	0.59205	1.67	0.758626	0.639454	0.249948	0.33106	1.01388	1.05825	0.831737
AT2G39260	protein_coding_gene	-	0.0982819	-0.0713894	0.240208	-0.164005	-0.0172876	0.341901	0.160318	-0.294088	-0.890664	-0.292522	-0.445326	0.241416	-0.0323576	-0.539199	-0.543433	-0.708824	-0.179038	-0.140626	0.211003	0.305368	0.244559	-0.545676	-1.11835	-0.776176	0.682537	0.276571	1.14186	0.392274	-0.395839	-1.65609	-0.193793	0.706987	-0.169505	0.330917	0.450624	0.450861	1.51543	0.600194	0.0361656	0.228157	-0.371877	-0.843814	0.231559	-0.0163101	0.395632	-0.175708	1.16335
AT2G28290	protein_coding_gene	+	-0.0333807	0.368537	0.0186914	0.396021	-0.655658	-0.573458	-1.70113	-1.37781	-1.70061	-1.06414	0.0541221	-0.439713	0.293104	-0.115478	-0.375821	-0.40535	-0.168386	-0.497903	-0.702324	-0.757077	-1.04184	-0.658754	0.0956612	-0.838153	0.93081	-0.637464	-0.317477	-0.486175	0.813984	-0.438952	0.0446246	0.0418517	1.13208	0.30313	-1.16263	-0.737344	0.380532	-0.558357	0.584597	1.75936	0.516716	0.658426	0.0138323	-0.539681	0.720658	-0.551731	0.2186
AT4G33690	protein_coding_gene	+	-0.177243	0.386746	-0.000757101	0.691605	0.33722	0.0535995	0.11702	-0.394333	-0.487272	-0.24141	0.22096	0.819415	-0.0376916	0.424733	0.0600465	-0.360886	0.0929741	-0.194404	0.143203	0.487541	0.0700237	-0.174516	-0.141246	-0.29575	-0.326841	-0.501623	-0.603511	-0.235293	-0.198498	0.117384	0.196776	0.19673	0.0998858	0.173133	0.135346	0.0235538	-0.168843	-0.58218	-0.728213	-0.526784	-0.363715	-0.239502	0.177251	0.249375	0.838353	1.07674	1.53757
AT3G07660	protein_coding_gene	-	0.347129	0.121757	-0.111928	0.365989	-0.0586788	-0.00982623	0.711703	0.424866	-0.456421	0.183343	0.047053	0.159369	0.763965	0.490866	0.990738	0.472367	-0.203917	0.0726824	0.0192206	0.455791	1.22296	-0.0685685	-0.116127	0.312617	0.487157	0.299953	0.620314	0.761642	0.0149359	-0.00895725	0.882676	0.710884	-0.529963	-0.774672	-0.42635	-0.310526	-0.617276	0.65755	1.13248	0.0656852	0.275454	0.0195648	0.470327	-0.115843	-1.62805	0.234451	0.56827
AT3G08530	protein_coding_gene	-	-0.415403	0.215041	0.316355	0.373157	0.491322	0.385355	0.30686	0.58714	0.76627	0.505704	0.7583	0.0545935	-0.349175	-0.450702	-1.07296	0.131306	0.455291	0.491841	0.931671	0.660039	0.454013	-0.117828	-0.878713	0.528283	0.70063	0.568725	0.564342	1.04327	0.419883	1.36222	0.600364	0.163572	0.919563	0.907796	0.913394	1.11758	0.655822	0.874084	1.14682	0.987121	0.801695	0.729977	0.122761	0.993402	0.850479	0.423749	1.17319
AT1G19310	protein_coding_gene	-	0.125165	0.0546421	-0.0103562	-0.516217	-0.268447	-0.246202	-0.405965	-0.500897	-1.09535	-1.18443	-0.859322	-0.373292	-0.375984	0.0180257	-0.0601081	-0.00936399	0.265743	0.257006	0.183983	0.0382617	-0.174737	-0.285912	-0.286322	-0.244563	-0.170944	-0.173502	0.00775573	-0.200067	-0.10138	0.399368	0.273525	0.0824278	0.195478	0.274291	0.221673	0.365836	0.705545	0.462966	0.506466	0.475335	0.450824	0.409642	0.457768	0.452799	0.392249	0.164841	0.446993
AT5G13160	protein_coding_gene	+	0.0446218	0.0111685	0.0184587	0.0120558	-0.16269	0.175771	0.49421	0.38822	0.421646	0.00149386	0.0952237	-0.461948	-0.288848	0.583113	-0.267707	0.124128	-0.154801	-0.460708	-0.0888579	-0.00891695	-0.0831767	-0.327868	-0.646726	-0.35279	-0.443034	-0.0359657	0.0829892	0.224838	0.311411	0.321775	0.884157	0.785888	0.64206	0.579311	0.153642	-0.253399	-0.0515749	0.15982	0.993164	1.35708	0.680624	0.401181	0.218606	0.447349	0.337185	0.270614	-0.166239
AT3G59920	protein_coding_gene	+	-0.53088	-0.449213	-0.601227	-1.26757	-0.92385	-0.394102	-0.0479152	0.0479813	0.448571	-0.404484	0.121221	0.100664	-0.281168	0.133982	-0.134323	-0.195359	0.220794	0.428755	0.0940512	-0.300752	-0.866815	-1.0335	-0.649104	0.137415	0.723925	1.26243	0.70232	0.618913	0.740028	0.13777	0.157238	-0.291889	0.279096	-0.429722	-0.647852	-0.215419	0.318524	0.428428	0.847388	0.881703	0.678118	0.545533	0.0780923	-0.159885	0.272877	0.323835	1.03802
AT5G45500	protein_coding_gene	-	-0.50816	-0.780575	-0.793366	-0.477213	-0.753273	-0.949923	-0.715874	-0.591425	-0.700634	-0.344555	-0.947774	-1.63047	-1.701	-1.06633	0.0576608	-0.32789	-0.366955	-0.828716	-1.22054	-1.20981	-1.02838	-0.791804	-0.551167	-0.741532	-0.378702	-0.118257	0.00461379	1.01347	0.915498	0.212907	0.691515	0.497111	0.549177	1.08937	0.957935	0.972803	0.80605	0.881079	0.501511	-0.116286	0.106551	0.125042	-0.115836	0.431436	0.0956693	-0.684067	-0.508071
AT4G32010	protein_coding_gene	+	-0.411299	-0.160145	0.594352	0.214637	0.00649226	-0.0556993	-0.407471	-0.209332	0.162601	0.0485424	0.438671	0.501808	0.166877	0.0381052	-0.51652	-0.556346	-0.3669	-0.0108425	0.841951	0.368195	0.221192	-0.857967	-0.598601	-0.59948	-0.351323	-0.0589509	-0.436976	-0.699395	-0.218347	0.0260987	0.0794107	-0.36395	-0.0362052	0.122618	0.432723	0.110811	0.107826	0.499374	0.230259	-0.299923	-0.0569492	-0.417506	-0.457615	1.12043	0.257378	-0.331867	-0.0731513
AT1G60070	protein_coding_gene	-	-1.6394	-0.488437	-0.0419702	-0.117933	-0.0849056	-0.658785	-1.20288	-0.792143	-0.831085	-0.458768	-0.453125	0.294742	0.147208	-0.186507	-0.239862	-1.28917	-1.1702	-0.944379	-0.695424	-1.07241	-0.610608	-0.432994	0.943534	0.921674	-0.0488486	0.78173	0.625283	0.110436	-0.115874	0.200944	0.731749	0.566632	0.773976	0.398493	0.261334	0.784632	1.24555	0.604082	-0.313273	0.129617	0.324729	0.521144	1.06923	0.464177	-0.194163	0.0184801	-0.110735
AT1G27760	protein_coding_gene	+	0.796694	1.10537	1.10541	0.449974	0.174016	-0.159115	-0.735375	-0.0623776	0.524349	0.076351	0.581016	0.556353	0.149863	-0.124254	-0.653124	-0.602035	-0.162137	-0.0112239	-0.0858564	-0.461027	-0.744861	-0.906787	-0.785732	-0.537295	-0.253127	0.176298	0.289799	-0.41181	-0.468816	-1.45971	-1.85319	-1.38055	-1.11547	-0.37838	0.182585	0.0592438	-0.124028	-0.0304164	-0.413041	-0.0681803	0.279004	0.521528	0.490061	0.587593	-0.511343	-0.890984	-0.771452
AT5G11580	protein_coding_gene	+	-0.881378	-0.881342	-0.00111199	0.239604	0.173648	-0.923441	-0.226825	-0.205624	0.116263	0.517438	-0.369491	-0.55953	-0.288339	-0.286168	-0.063818	-0.101082	0.0645736	0.306891	0.233112	0.00288094	-0.13969	-0.305938	-0.444	-0.510617	-0.528166	-1.07575	-1.61891	-1.15479	-1.05114	-0.601509	0.275609	0.526062	0.598615	0.773806	1.21703	0.83169	0.2838	0.313234	0.273593	-0.115826	0.0140133	-0.065635	0.341562	0.201743	0.336424	0.580051	0.337496
AT1G31440	protein_coding_gene	-	0.551582	0.0772883	0.209813	-0.223061	-0.203306	-0.491726	-0.396164	-0.573972	-0.99722	-0.781762	-1.18781	-1.06811	-0.25328	-0.173037	0.0278341	0.204708	0.0147257	-0.32852	-0.273984	-0.0674195	0.418494	0.642844	0.884549	0.484508	0.0685723	-0.155915	-0.313325	-0.228309	0.0603169	0.0131927	0.156564	-0.176113	-0.594909	-0.434646	-0.912137	-1.03005	-0.851783	-0.681721	-0.172641	0.360878	0.340603	0.646011	0.676009	0.084325	0.0471234	0.106942	0.332549
AT5G21170	protein_coding_gene	+	0.090608	-0.190985	0.696351	0.719797	0.600305	0.287872	-0.17459	0.134339	0.167581	0.372629	0.310197	0.27619	0.183855	0.133963	0.328676	0.324266	0.623319	0.771865	0.590287	0.724942	0.652076	0.675316	0.789373	0.542552	0.672173	0.558723	0.123745	0.264633	-0.262556	-0.387837	0.351936	0.509023	0.79028	0.591825	0.354877	0.304144	0.584341	0.928307	1.13287	1.24453	1.23683	1.12851	1.15874	1.3902	1.54094	1.49914	1.72175
AT3G59970	protein_coding_gene	+	-0.360955	-0.681723	-0.358413	0.165618	0.0641919	0.642554	0.800163	0.757054	0.0693736	-0.183403	0.0724056	0.0317048	0.269629	0.724523	0.611104	0.748641	0.691819	0.0984132	0.258249	0.0249997	-0.0185457	-0.371083	-0.409198	-0.106063	-0.459431	-0.483575	-0.874511	-0.748147	0.109438	-0.711048	-0.682883	-0.529867	-0.654783	-0.178119	-0.255019	-0.115843	-0.115735	0.283475	0.284998	0.367163	0.0476558	-0.104083	0.157822	0.013881	0.158064	0.00445134	-0.447094
AT5G15090	protein_coding_gene	-	-1.04184	-0.276441	-0.405004	-0.530901	-0.195037	-0.236383	0.320186	0.32306	0.281852	0.147862	-0.195381	-0.478369	-0.12376	0.227417	0.521267	0.582583	0.465604	0.562475	0.398725	0.435767	0.100969	-0.280685	-0.508149	-0.471564	-0.929746	-0.715933	-0.430869	-0.353303	-0.317416	0.285829	0.183832	0.336787	0.701341	0.816847	1.32295	1.26772	0.844442	1.15324	0.584061	0.499082	0.796975	0.547855	0.585452	0.373199	0.0733718	0.00276224	0.438745
AT2G43070	protein_coding_gene	-	-0.00481158	-0.320787	-0.856115	-0.785017	-0.629	0.299493	0.306712	0.0801996	0.326479	-0.394192	-0.240938	0.0791776	-0.452844	-0.198355	-0.439115	-1.02979	-0.36803	-0.772519	-0.445642	-0.156702	-0.50816	-0.371695	0.0572083	0.311321	1.13362	-0.911089	-0.264951	-0.751844	-0.217061	-0.112902	1.12273	1.66176	1.28042	1.26027	0.722181	0.676047	-0.596314	-0.579547	-0.537505	0.572214	0.472382	0.528439	0.391887	0.27795	0.332731	0.0588535	0.394591
AT5G54730	protein_coding_gene	-	-1.00337	-0.63035	-0.678739	-0.328353	0.0922749	0.500295	-0.0500304	0.462925	-0.0584939	0.0361623	-0.0980706	-0.626423	-0.332714	-1.0119	-0.859608	-0.391288	-0.39644	-0.423601	-0.0867466	-0.472015	-0.49321	-0.668383	-0.32888	-0.556189	0.159711	0.155459	0.47568	0.445259	0.468518	-0.251782	-0.182957	0.0443219	0.51942	0.67656	1.13052	0.791048	0.810371	0.88687	0.979533	0.529938	0.0705702	-0.49928	-0.624351	-0.111445	0.670953	0.431645	0.0531616
AT3G62870	protein_coding_gene	-	-0.115843	0.327429	0.145709	-0.219714	-0.31369	-0.115124	0.203763	0.345524	0.626473	0.682766	1.09572	1.45364	0.847945	0.851425	0.281748	0.20737	0.421974	-0.214272	-0.277966	-0.573624	-0.588596	-0.614192	-0.188419	-0.157679	0.00297297	0.0913183	0.171553	0.146369	0.200066	-0.0722823	-0.23919	-0.104412	-0.0262435	0.403375	0.723961	0.919781	0.743035	0.512284	0.055939	0.442232	0.405854	0.0484983	-0.2325	-0.0739838	-0.0239252	0.437321	0.209154
AT3G02900	protein_coding_gene	+	-0.267846	-0.23125	-0.24538	-0.72693	-0.731198	-0.190722	-0.416867	0.396702	0.657321	0.144346	0.252584	0.213397	0.440915	0.823401	0.654439	0.39809	0.382887	0.564126	0.855126	0.852142	1.09061	0.808421	0.472078	-0.116949	0.273697	-0.0727742	-0.148168	-0.221439	0.0946339	-0.189312	-0.427787	-0.617091	-0.616621	-0.167643	-1.06736	-0.437771	-0.0456824	0.416306	0.496937	0.424902	0.428478	0.469163	0.481831	0.0704916	-0.264875	-0.115843	-0.461357
AT3G07080	protein_coding_gene	+	-0.327347	-0.467324	-0.277144	0.320562	0.731233	0.563656	0.497688	0.0089433	0.228108	0.172171	0.224178	0.474741	0.274351	0.48649	0.570704	0.511727	0.543606	0.540744	0.769783	0.863891	0.970314	0.892247	0.59934	0.147631	-0.270505	-0.225467	-0.352937	-0.8146	-0.471812	-0.345985	0.27118	-0.346883	-0.374968	-0.45696	-0.831657	-1.06338	-0.886414	-0.225255	-0.216331	-0.220646	0.282706	0.690959	0.726604	0.547004	1.16943	1.0821	1.06892
AT3G17940	protein_coding_gene	-	-0.115843	-0.117564	0.0567897	0.392076	0.0149469	0.154665	-0.103411	-0.447489	-0.122388	-0.181963	-0.287469	-0.446979	-0.661736	-0.862107	-0.258987	-0.115874	0.366956	0.884686	0.357582	0.216739	0.299195	-0.11534	-0.056902	-0.454659	-0.618928	-0.457936	-0.785759	-0.877054	-0.676048	-0.759362	-0.682883	-0.668749	-1.22869	-1.23721	-1.48321	-1.38558	-1.40863	-1.36548	-1.31117	-0.751158	-0.437771	-0.251344	-0.0949417	0.347943	0.382074	0.205613	0.329375
AT3G12560	protein_coding_gene	-	0.278436	-0.0524368	0.0899521	0.0831232	0.107758	0.304432	0.125327	0.0503603	-0.00208642	0.454386	0.318365	0.497764	0.148478	-0.449835	-0.321804	-0.313062	-0.0292226	0.431377	0.417968	0.285356	0.176338	-0.134803	-0.631088	-0.568595	-0.86074	-0.263294	0.192976	0.449056	0.204814	-0.0704186	0.316756	0.405794	0.704543	0.494074	0.160045	0.139925	-0.596667	-0.0449317	-0.18437	-0.107875	-1.19385	-0.942513	-0.65632	-0.55351	-0.179756	0.114054	0.236511
AT1G13870	protein_coding_gene	-	0.497134	0.200246	-0.0726304	0.143325	0.0816606	0.602861	0.549651	0.323715	0.0593235	-0.246501	-0.678248	-0.8677	-0.717775	-0.631006	-0.237363	-0.0945337	-0.0360021	0.0333673	-0.038188	-0.0459122	-0.253346	-0.429618	-0.456783	-0.610161	-0.613219	-0.638004	-0.812436	-1.07534	-1.07602	-0.689671	-0.331082	0.175487	-0.183737	0.0753729	-0.0411154	-0.387655	0.1882	0.269597	0.286104	0.300645	-0.296415	-0.203702	-0.299688	-0.144415	-0.347369	-0.677556	-1.04783
AT3G09300	protein_coding_gene	+	0.194497	-0.182994	-0.352804	-0.370205	-0.0118558	-0.115663	-0.153612	-0.358376	-0.700382	-0.115843	-0.115843	-1.09536	-2.02844	-0.513314	-0.00505155	-0.320724	-0.402018	-0.303756	-0.149094	-0.153365	-0.160697	-0.324034	-0.507959	-0.522355	-0.777252	-0.41129	-0.74113	-0.399762	-0.267748	-0.644999	-0.238001	0.0646585	0.237797	0.314664	0.343864	0.406549	0.608041	0.79058	1.41743	0.575572	0.677093	0.236575	0.439284	0.52019	0.27926	0.908133	0.483409
AT5G46800	protein_coding_gene	-	-0.174737	-0.462161	-0.338792	-0.022756	-0.498871	-0.499765	-0.93895	-0.328897	-0.233175	-0.206737	-0.31942	-0.595752	-0.134553	-0.0484582	0.0373663	0.367822	0.0494519	0.156469	0.180493	-0.247482	0.00320978	-0.147486	-0.332105	-0.479175	-0.556334	-0.345445	-0.113316	-0.213049	0.336473	0.357079	0.347177	0.311313	-0.234734	-0.155405	-0.0879545	-0.0668536	-0.318129	-0.0653869	-0.0522951	-0.369564	-0.253005	-0.00197471	0.0530468	0.118735	-0.0227467	-0.0729466	-0.255909
AT5G42620	protein_coding_gene	+	0.76868	0.189015	0.0971323	0.255933	-0.530906	0.246059	0.475798	0.397714	0.106549	-0.11501	-0.538968	-1.18631	-0.767952	-1.39504	-0.761435	-0.517709	-0.710413	0.194338	0.510366	0.847224	0.517375	-0.641667	-0.684111	-0.610544	-1.51439	-1.20833	-0.591982	0.0749875	0.0834659	-0.138267	0.428967	1.06546	0.536234	1.22694	0.843306	0.555955	1.97931	1.94147	0.638767	-0.122479	0.54312	0.443783	0.205684	0.254562	-0.115843	0.477098	0.834356
AT4G19400	protein_coding_gene	-	1.15226	1.1107	1.23233	1.6418	1.53651	1.57886	1.19869	0.911794	0.818235	0.52914	1.02544	1.16293	1.24502	1.23676	1.32162	1.3134	1.04049	1.02673	0.942834	0.744769	0.918509	1.13224	1.18536	1.32241	1.30506	1.11268	1.17438	1.22803	1.20222	1.15656	1.07941	0.950726	0.927027	0.779899	0.880706	0.888614	0.963262	0.93527	1.43296	1.51899	1.06284	1.06611	0.97959	0.827515	0.651529	0.537114	0.509823
AT2G28000	protein_coding_gene	+	-2.02273	-1.77548	-0.73583	-0.900384	-0.33115	0.269945	0.200566	0.718556	1.09708	0.673572	-0.117046	-0.267673	-0.655032	-0.59504	-0.669862	-0.216633	-0.435651	-0.0123429	0.199981	-0.114694	0.0309985	-0.14559	-0.451446	-0.241374	-0.32443	-0.595011	-0.395951	-0.723525	0.262669	0.147192	0.218576	0.634179	0.446036	0.428478	0.49184	0.147192	-0.0613951	0.10655	0.714232	0.732154	0.494211	0.54312	-0.478413	-0.753273	-0.87073	0.280086	1.10655
AT1G06060	protein_coding_gene	+	-0.656411	-0.43717	-0.725025	0.30193	0.772054	1.00882	1.22147	0.314882	0.468333	0.274858	0.215409	0.059184	0.187839	0.231437	-0.242581	0.0327681	-0.437948	-0.405501	-0.214932	-0.332841	-0.0557219	-0.0494618	-0.01048	0.0776161	0.190285	0.441268	0.647718	0.206876	0.118657	-0.106124	0.0557109	-0.168569	-0.511086	-0.337531	-0.126297	0.177306	0.542747	0.834918	1.39027	1.36963	1.42377	1.63104	1.418	1.37241	0.827449	0.328934	0.206085
AT1G69350	protein_coding_gene	+	0.299195	0.159793	1.26587	-0.045741	-0.649297	-0.0673738	-0.168636	0.0110593	0.280693	-0.116217	-0.103277	0.420731	0.791817	1.27778	1.01676	0.856397	1.03569	0.312757	0.745925	0.683089	0.602386	1.10394	1.18982	1.69261	1.35605	1.7874	1.79842	1.3317	0.776256	0.661298	0.701895	0.185166	0.121475	-0.0021952	0.0552612	-0.00099477	-0.0563332	-0.266516	-0.334869	0.137028	-0.156744	0.0838875	0.332546	0.195185	-0.185324	0.105057	0.325913
AT2G45670	protein_coding_gene	-	-0.387145	-0.342113	0.172482	0.469132	0.944483	1.01813	0.207159	0.376801	0.146771	-0.113822	-0.123989	-0.32352	-0.240646	0.191522	0.472368	0.452816	-0.1197	-0.258453	-0.607706	-0.645617	-0.278114	-0.375263	-0.347317	-0.451794	-0.192292	0.0147596	-0.137368	-0.545482	-0.898821	-0.070033	-0.104041	0.460802	0.3339	0.212691	-0.474421	-0.319397	-0.477927	0.149819	0.576861	0.81114	0.65758	0.271205	-0.319721	0.0772189	0.250398	0.723459	0.645501
AT3G60300	protein_coding_gene	+	0.358088	0.143247	-0.0805625	-0.844434	-0.793211	-0.807222	-0.471611	0.0261533	0.267276	0.323616	0.411857	0.48857	0.463561	1.02028	0.820103	0.218645	0.365807	-0.14234	-0.13772	-0.18003	-0.267846	-0.12588	0.0757478	0.247832	0.409965	0.529213	0.320116	-0.0313465	0.0220936	-0.176939	-0.913932	-1.10738	-0.904472	-0.285767	-0.131954	0.179613	0.261704	0.611596	0.567778	0.156255	-0.00470126	-0.450129	-0.640345	-1.13453	-1.02541	-0.531068	0.14376
AT5G16150	protein_coding_gene	+	0.83169	0.785437	0.663829	0.522012	0.528536	0.495433	0.403396	0.097075	-0.104507	0.00715919	0.238205	0.257584	0.574685	0.158351	-0.527928	-0.184702	-0.149878	-0.377422	-0.567631	-0.610539	-0.609382	-0.806385	-0.470069	-0.558251	-0.0903273	0.326021	0.203387	0.244784	-0.322389	0.0440888	-0.158912	0.0834989	0.179573	-0.118851	0.0534179	0.385728	0.544452	0.666218	0.746521	0.304212	-0.0544423	-0.248188	-0.117074	-0.478391	-0.0168143	0.185003	-0.0644802
AT1G35620	protein_coding_gene	+	-1.17474	0.0306758	0.785624	1.25096	1.1073	0.166709	-0.206203	-1.02146	-0.464563	-0.175748	-0.0132544	-0.000219211	-0.666466	-0.907081	-0.901706	-0.792869	-1.0019	-0.593674	-0.490535	-0.454625	-0.411299	-0.369563	-1.07276	-0.546808	-0.619648	-0.586821	-0.384176	-0.320034	0.393133	0.127697	0.142634	0.422186	0.0724605	0.384175	0.469148	0.576409	0.68562	-0.611159	-0.337711	-0.952381	-0.912082	-1.05928	-0.661232	0.221044	0.734465	0.884134	0.928842
AT2G25620	protein_coding_gene	-	-0.544686	-0.13233	0.0957889	0.0550805	-0.0146009	-0.077177	-0.0773456	0.00598165	0.538121	0.192947	-1.25597	-1.78544	-2.00609	-0.726623	-0.236285	-0.585328	-0.8669	-1.73948	-1.18324	-0.767995	-0.552907	-0.0802293	0.429565	0.300905	0.383497	0.798549	0.477069	0.224727	-0.447733	-0.237827	-0.401441	-0.196912	-0.114875	0.600788	0.982996	0.732744	0.352296	0.0246624	-0.457595	-0.488877	-0.379068	-0.203554	0.369765	0.398443	-0.0192582	-0.428389	-0.751132
AT2G25970	protein_coding_gene	-	-0.630416	-0.930362	0.176307	0.835546	0.790758	0.924144	0.173587	-0.85214	-0.658924	-0.445646	-0.317408	-0.1153	-0.373223	-0.92053	0.353839	0.172922	0.419519	0.0701831	-0.822234	-1.39166	-1.66333	-1.58946	-0.883163	-0.520442	-0.31479	-0.0134773	0.0866091	-0.303852	-0.754786	-0.621108	-0.488225	-0.142805	-0.0234573	0.347872	0.0382144	0.00968888	0.765792	0.402941	0.128547	-0.328994	0.301353	0.536555	0.118971	-0.219131	-0.280359	0.579321	0.195796
AT5G65550	protein_coding_gene	-	-0.0333807	-0.952805	-0.783941	-0.589398	-0.691307	0.166673	0.485641	0.677036	1.0586	-0.127909	0.366984	0.612059	0.350368	0.658055	0.400627	0.343838	0.363011	0.183298	0.175964	0.198485	0.777242	0.968391	0.904698	1.21548	1.08169	0.984034	1.05516	0.83523	0.843582	0.720755	0.832299	1.14857	0.776924	0.739984	0.731276	0.672583	0.465989	0.576147	0.669426	0.524629	1.09383	0.489875	0.362795	0.0533202	0.491443	0.469146	0.370324
AT1G32230	protein_coding_gene	+	-0.36377	-0.636637	-0.332605	-0.322154	-0.330902	0.246416	0.710305	0.505863	0.11735	-0.263721	-0.38038	-0.350812	-0.350398	0.0166913	-0.25693	0.1521	0.405676	0.422125	0.36076	0.185839	0.177516	0.267844	1.07352	1.41665	0.534137	-0.154317	-0.490238	-0.327544	0.0239483	-0.0517126	0.489002	0.689318	0.360595	-0.297734	0.04402	0.639045	1.1368	0.931757	0.814894	0.626449	1.44373	1.67771	1.17733	0.521382	0.0271151	0.316273	-0.0789996
AT5G20290	protein_coding_gene	-	0.21976	0.515472	0.542289	0.794896	0.327453	0.111271	0.494005	0.269557	0.909966	0.900624	1.1797	1.32094	1.04966	1.07293	0.893148	0.846725	0.595054	0.455534	0.395703	0.24585	0.230808	-0.0434926	-0.174693	-0.179394	-0.213728	-0.399307	-0.508891	-0.284257	-0.358856	0.136354	0.454473	0.256673	0.332689	0.524739	0.763532	0.341927	0.384262	0.311639	0.367051	0.466001	0.714232	0.701474	0.924567	1.1065	1.28449	1.09589	0.57452
AT1G43190	protein_coding_gene	-	0.414672	0.372935	0.342581	-0.456664	-0.269661	-0.405899	-0.338235	-0.245301	-0.115785	1.3612	3.16776	1.46941	1.05408	-0.581925	-3.201	-1.19175	-0.448193	0.179743	1.01159	0.467163	-0.080219	-0.47325	-0.819294	-0.414842	-0.533249	-0.96384	-1.11584	-1.25776	-0.348356	0.932799	1.26267	2.02926	1.22184	0.721309	0.491531	-0.182957	-0.189757	-0.436523	-0.286586	-0.246245	0.562229	0.288551	-0.0781873	-0.115836	0.568584	1.67265	1.51377
AT1G52160	protein_coding_gene	-	-0.864304	-1.19718	-1.25226	-1.06303	-2.07827	-0.794345	-1.04012	-0.188327	0.120927	-0.506968	-0.0842915	-0.999985	-1.01608	-0.594742	-0.19785	-0.219156	0.117924	0.171679	-0.524543	-0.0127488	-0.169282	-0.114446	-0.160472	-0.659633	-0.90028	-1.09993	-0.556427	-0.288062	0.346132	-0.377794	-0.746216	-1.17722	-1.58268	-1.41675	-1.33971	-0.378877	0.0657889	0.677706	1.3485	2.02074	1.72168	1.73014	1.69081	-0.189843	-0.397561	-0.818813	-0.93567
AT3G18770	protein_coding_gene	-	-0.354003	0.0185234	0.404778	-0.0777309	-0.171861	-0.0571543	-0.543741	-0.574979	-0.120418	-0.306752	-1.27609	-1.44725	-2.24508	-1.353	-0.756656	-0.445414	0.00176448	-0.347995	-0.149549	-0.0855338	-0.304288	-0.176337	-0.413798	-0.169883	0.0656078	-0.656617	-1.28436	-1.26268	-1.03696	-0.928767	-1.11607	-0.67685	-0.923198	-0.568899	0.013194	0.327257	0.0877227	0.132624	0.181384	0.677476	-0.114378	-0.78206	-1.048	-1.30023	-0.990312	-0.378931	-0.616651
AT2G03470	protein_coding_gene	-	1.29919	1.69151	1.62112	1.3007	1.38796	0.386762	-0.428665	-0.259437	-0.258085	-0.301936	0.262136	-0.161417	-0.208318	-0.191147	-0.262685	-0.0705583	0.415096	0.429432	0.0767628	0.312462	-0.417499	-0.466399	-0.204797	-0.299801	-0.731692	-0.615414	-0.655464	-0.852957	-1.30493	-0.763182	-0.393377	-0.376942	-0.0466096	0.381211	0.611013	0.414672	0.719858	0.886048	1.23707	0.96713	1.46912	1.52574	0.699723	0.642837	0.271771	0.358088	0.0820855
AT5G07090	protein_coding_gene	+	-0.990312	0.0956524	-0.361397	-0.894716	-0.799486	-0.534333	0.262942	0.324713	-0.273469	-0.269613	-0.803409	-0.420892	-0.249409	-0.509079	-0.564721	-0.420963	-0.0166065	0.159156	0.273	0.0542988	-0.401245	-0.701675	-0.682536	-0.735517	-0.943335	-0.966474	-0.927121	-0.810824	-0.186873	-0.208518	0.0216606	0.220137	0.120366	0.374464	0.485104	0.189136	0.738636	0.187432	-0.373005	0.144928	0.0216606	0.155516	0.110437	0.0795337	0.279861	0.888159	0.884651
AT1G50010	protein_coding_gene	+	-1.27338	-0.332012	0.0232984	-0.58129	0.0693302	-0.272728	-0.614702	0.068345	-0.241055	0.0228756	-0.988392	-0.830667	-0.41863	-0.430048	0.00509436	0.316356	-0.11883	0.419149	0.422486	-0.0477252	-0.0881865	-0.548394	-0.961307	-0.583567	-0.136812	0.203862	0.209857	0.751425	0.0990268	0.188506	0.417197	0.346458	-0.0559652	0.32735	0.145549	0.0914643	0.0554372	0.255558	0.456362	0.762894	0.910963	1.29702	1.09041	1.41891	0.762339	0.795371	0.590332
AT5G43130	protein_coding_gene	-	-0.182957	0.157158	-0.0568775	-0.052603	0.20631	-0.0172144	0.206027	0.418964	-0.415362	-0.0838304	0.111651	0.147146	-0.178924	-0.244504	-0.222849	-0.187311	0.130091	0.0758569	0.174543	0.0148508	-0.156485	-0.276873	-0.449044	0.529986	-0.410662	-1.24137	-0.705628	0.137566	-0.115711	-0.241082	0.758626	0.637372	0.0375329	0.225009	1.35236	1.20609	0.103156	-0.240115	0.0331497	-0.125829	0.436698	2.14023	2.05069	-0.110319	-0.037813	-0.115843	-0.750967
AT2G39960	protein_coding_gene	-	0.714232	0.841111	1.05331	0.807478	1.2896	1.07639	0.389287	0.788094	0.903214	0.595392	0.658712	0.170323	0.103227	-0.0743376	0.335709	1.07542	0.903409	0.974317	0.658898	0.665305	0.277588	-0.0865485	0.0106737	-0.0249137	-0.402984	-0.304014	-0.322801	-0.304079	-0.250846	-0.679087	-0.163149	-0.27533	-0.222357	-0.0282019	0.132083	-0.300842	-0.467713	-0.41304	-0.353701	-0.153145	-0.228318	0.262675	0.913046	0.887116	1.51947	1.36071	0.834911
AT4G28760	protein_coding_gene	+	-0.0581274	-0.329081	-0.334416	-1.03053	-0.869065	-0.795375	-0.607581	-0.00653868	-0.0475499	0.00735218	0.0396876	0.267536	0.674813	0.927404	0.718336	0.408466	0.00268833	0.196882	0.0258568	0.122232	0.0685817	0.234032	0.0805543	-0.00278151	-0.115843	-0.492808	-0.3711	-0.41119	0.494211	0.819443	1.24673	0.786177	0.592694	-0.259849	-0.0783682	0.0192612	0.0501671	-0.0211826	-0.115843	0.128054	-0.115843	0.104583	-0.170291	1.05102	1.10655	0.961806	0.410226
AT1G29150	protein_coding_gene	+	0.23208	-0.382728	-0.767863	-0.115644	-0.252837	0.034371	0.0360248	0.29882	0.620681	0.468876	0.203402	-0.114994	-0.31937	-0.217938	-0.208802	-0.326475	-0.420689	-0.557583	-0.595994	0.186175	0.237794	0.169022	0.0255391	-0.264293	-0.921473	-1.29497	-1.00747	-1.23802	-1.28616	-0.687715	-0.55417	-0.465337	-0.356851	-0.260225	-0.328438	0.0702802	-0.263131	-0.114674	-0.305726	-0.108969	-0.269871	-0.177243	0.0283529	0.316645	0.677706	0.885775	0.601696
AT1G54270	protein_coding_gene	+	-1.41841	-1.98076	-1.87526	-0.582307	-0.177135	0.311019	1.13585	0.737235	0.614964	0.706109	0.428253	0.274018	-0.35157	-0.189831	0.190446	0.309472	0.949926	0.511245	0.250632	0.331225	0.163016	0.188579	0.421419	0.308439	0.141758	-0.151058	0.0722813	-0.193445	-0.0706183	0.149081	0.10655	-0.256619	0.0239096	0.0498173	-0.280902	0.300528	0.163532	0.0920607	-0.154434	0.17872	0.19903	0.346357	0.382921	0.328219	0.105704	0.274748	0.38113
AT1G77130	protein_coding_gene	-	-0.700805	-0.192558	-0.601122	-0.622002	0.117493	-0.116294	0.0810628	-0.116926	-0.0902133	-0.213606	-0.128228	-0.286964	-0.418058	-0.568798	-0.510237	-0.649868	-0.911723	-0.700309	-0.908972	-0.578072	-0.333748	-0.362015	-0.129476	-0.188737	-0.00294203	0.331112	0.0752954	-0.118423	0.163482	0.0610374	-0.12956	-0.118028	-0.406254	-1.01092	-0.835807	-1.04806	-0.700782	-0.725099	-0.563617	-0.511102	-0.651896	-0.748093	-0.681037	-0.471054	-0.74863	-0.115851	-0.0560894
AT2G29210	protein_coding_gene	+	-0.76792	-1.11578	-1.55899	-0.96384	-1.21955	-0.816495	-0.927473	-1.10151	-0.997187	-0.8861	-0.365121	-0.080177	0.107818	0.584542	0.628068	0.267598	0.327529	-0.117318	-0.307398	-0.213431	-0.538534	-0.402979	-0.660934	-0.900892	-1.128	-0.615956	-0.950712	-0.380485	0.0768098	0.644706	0.29951	0.314874	1.02059	0.847565	0.271155	0.21731	0.427573	1.27495	1.43547	1.3911	1.10572	1.18956	0.811279	0.661776	0.130965	0.834111	0.799163
AT4G19670	protein_coding_gene	-	-0.53088	-0.629472	-0.269222	-0.113783	0.0667611	0.31237	0.138305	0.470022	0.45789	0.0832923	0.0506513	-0.736979	-0.467855	-0.83536	-0.4474	-0.0811147	-0.250946	0.594613	0.785299	0.658932	0.85099	0.689005	-0.0471255	-0.656607	-0.689922	-0.207561	0.205502	-0.199876	-0.296429	-0.859647	-0.53088	-0.467456	-0.176202	-0.541351	-0.453961	-0.207222	-0.226423	-0.116691	0.101223	-0.0121687	0.115483	-0.000659879	0.142521	0.532852	0.299195	0.243349	0.468138
AT1G26630	protein_coding_gene	+	-0.60127	-0.115913	-0.858038	0.00019662	0.949676	1.02221	0.769197	0.596543	-0.0740041	-0.214711	-0.212787	0.0767586	-0.455466	-0.727116	-0.0400432	-0.0105102	0.686448	0.0696979	-0.306394	-0.45117	-0.771888	-0.826058	-0.85262	-0.755576	-0.778032	-0.608567	-0.433758	-0.258992	-0.226643	0.176024	0.302052	0.203086	0.234916	0.177589	-0.195864	-0.155933	0.154285	-0.148126	0.0431054	0.101368	0.223717	0.332698	0.364908	0.236869	0.389554	0.252436	0.348093
AT1G11840	protein_coding_gene	+	-0.395951	-0.803206	-0.936329	-0.750818	-0.680051	-0.206027	0.0395587	0.0623044	0.146446	0.265353	-0.184503	0.107971	-0.355523	-0.28282	-0.0340827	-0.211911	0.0592735	-0.0456369	0.203666	0.0067867	-0.0537819	-0.233227	-0.317967	-0.0513471	0.0504155	-0.195233	-0.153612	-0.618754	-1.40391	-1.59164	-1.33847	-1.2869	-1.66238	-0.801164	-0.225456	-0.282264	0.269116	0.00517305	0.136304	-0.0706824	0.0757454	-0.0608344	-0.0646701	-0.0621685	0.085642	0.368606	-0.0244958
AT3G55610	protein_coding_gene	-	-0.249109	-0.559474	-0.185877	-0.508109	-0.452154	-0.478186	-0.475187	-0.347816	-0.653477	-0.962659	-0.613573	-0.535797	0.0685816	0.362388	-0.292496	0.114938	0.127283	-0.0331997	0.104507	-0.114454	-0.374155	-0.6251	-1.40982	-1.4569	-1.53844	-1.82187	-0.59706	0.0733725	0.146687	-0.478886	-0.832049	-0.286161	-0.115867	0.542473	0.892358	0.570592	0.087816	0.268974	0.777243	0.00898163	-0.378877	-0.58946	-0.0173164	-0.303997	0.189443	0.572213	0.0147248
AT4G19110	protein_coding_gene	-	1.60998	1.56216	0.678047	0.407851	0.392991	-0.0988455	0.406367	0.584834	0.400564	0.912725	0.85724	0.420237	0.386389	0.498235	0.759597	0.942874	0.751849	0.435243	0.149786	-0.0454816	-0.0633755	0.0698378	0.270938	0.28668	0.484851	0.228133	0.370424	0.464592	0.529373	0.181919	0.26879	0.309606	0.528701	0.729351	0.455274	0.670757	0.737824	1.08132	1.76968	2.14169	1.23178	1.63444	1.76061	2.08022	1.9381	1.38935	1.20304
AT3G59910	protein_coding_gene	-	-0.155371	0.120981	-0.35234	-0.34164	0.255133	0.0610294	0.247941	-0.448717	-0.999314	-0.719894	-0.756215	-0.39308	-0.308573	-0.165707	-0.163747	-0.0702177	-0.155284	-0.15166	-0.0474907	-0.474583	-0.481971	-0.643053	-0.746923	-0.820387	-0.965833	-0.5758	-0.511772	-0.262037	0.280417	-0.115843	0.589179	0.7318	0.639045	0.640308	0.170084	-0.308488	-1.07168	-0.909951	-1.16024	-0.772199	-0.576972	-0.115843	0.2688	0.20536	0.369584	0.0100732	0.431646
AT1G07110	protein_coding_gene	-	-0.677722	-0.648387	0.200059	0.35816	0.300586	-0.0656066	-0.262499	-0.109493	-0.273476	0.108678	0.392864	0.415715	0.816447	0.438007	-0.243555	-0.384685	-0.240797	-0.0344535	0.298056	0.220553	0.127886	-0.605251	-0.401717	0.242559	0.015428	0.932554	0.519336	-0.071462	0.685982	0.698881	-0.445493	-0.422036	0.278066	-0.0133643	0.594866	1.0417	1.03866	0.910354	1.00846	0.739877	0.469533	0.862722	0.075283	-0.932646	0.25255	2.46636	1.80293
AT3G57410	protein_coding_gene	-	0.191135	0.418557	0.280677	0.0848401	0.114899	-0.145816	-0.498448	-0.262276	-0.215339	0.345881	0.831217	0.673808	0.537243	0.400225	0.286548	0.271669	0.173221	-0.08053	-0.388886	-0.689386	-1.03338	-0.675339	-0.21918	0.373057	0.352011	0.906026	0.927009	0.130115	0.376079	0.922762	0.18036	0.524035	0.620868	0.628332	0.325268	0.612078	0.634175	0.712927	0.0268443	1.03989	0.711739	0.836779	0.340609	0.866378	0.90924	0.754105	1.03532
AT4G19860	protein_coding_gene	-	0.192279	-0.0378271	-0.295175	0.407823	0.730879	1.11778	1.01534	0.29905	0.451168	0.154504	0.393228	0.793613	0.898251	0.862049	0.503237	0.472087	0.0954238	0.295932	0.462074	0.418653	0.309687	0.277661	0.131125	-0.218621	-0.0606564	-0.113369	-0.209576	0.290872	-0.164822	-0.489218	-0.408745	-0.431713	-0.22931	-0.153499	-0.243237	-0.119273	0.553033	0.622197	1.33991	0.729948	0.362204	0.417295	-0.0444952	0.0733369	-0.18468	0.00839904	0.0598289
AT3G04240	protein_coding_gene	-	0.218576	0.331671	0.643792	1.1771	0.623316	0.599228	0.382017	0.0280444	0.0250176	0.113337	-0.174161	-0.240839	-0.0891625	0.109022	0.487567	0.547219	0.777357	-0.0399229	0.0370149	-0.00046787	-0.200732	0.45953	-0.219661	0.246748	0.201545	0.117879	-0.189461	-0.425044	0.732882	0.677185	-0.0991147	1.2536	0.261284	-0.543182	0.682073	0.820251	0.387017	0.519416	0.20198	0.436623	0.542291	0.529256	0.44598	-0.0743731	-0.00366396	0.0393744	-0.378978
AT4G30780	protein_coding_gene	+	-0.338235	0.300946	0.486414	0.884153	0.820307	-0.0478924	-0.895473	-0.2159	-0.297442	-0.822362	-1.45736	-1.47454	-1.47913	-0.89644	-0.481937	-0.423018	-0.200857	0.0819983	0.278735	0.407321	0.193107	-0.270572	-0.734156	-0.625346	-0.432273	-0.24517	-0.290151	-0.738854	-0.408294	0.0900287	-0.216499	0.536212	0.575412	0.0554815	0.343052	0.500828	0.366833	0.64601	0.410254	0.153844	0.10007	-0.123586	0.146283	0.222869	0.483113	0.375322	0.331277
AT4G32760	protein_coding_gene	+	0.197315	-0.180353	0.118664	-0.175049	0.127422	0.193711	-0.0411197	-0.0224979	0.0582633	0.16026	0.322097	0.32022	-0.303985	-0.614202	-0.383229	-0.743568	0.283648	0.980638	0.23392	0.631589	0.147192	0.253464	0.25785	0.107136	-0.0163967	-0.120674	1.15605	1.33725	1.35664	1.00684	0.838341	0.303537	-0.163983	0.292303	0.762848	0.0131784	-0.532869	-0.397556	0.176113	-0.05818	0.343514	0.276229	0.60447	0.236922	-0.379077	-0.454642	0.648585
AT2G27860	protein_coding_gene	-	0.139414	-0.0682871	-0.183506	-0.189843	-0.267426	-0.124476	1.05402	1.88416	1.05966	-0.0642549	-0.0869077	-0.859506	-0.974429	-0.280125	-0.51639	-0.22015	-0.186102	-0.182688	-0.117246	0.0799192	-0.0818956	0.0110843	-0.0331192	-0.0185857	0.408678	0.57845	1.14485	1.13131	0.125866	-0.0774008	-0.196013	-0.384075	0.136557	0.426763	0.328946	0.194396	0.271367	0.0922826	0.198192	0.224679	0.299195	0.0914613	0.174103	-0.0132175	0.326535	1.12429	0.933731
AT3G01540	protein_coding_gene	-	0.661765	-0.260825	0.146333	-0.241366	-0.3757	0.280048	0.158248	0.450935	0.763226	0.428388	0.521037	0.115705	0.0528466	0.596305	0.37956	0.924528	0.338219	-0.0745262	-0.130124	-0.11748	-0.0777078	-0.197889	-0.529129	-0.581889	-0.52962	0.283022	0.232147	0.789005	0.343635	0.5408	0.311004	1.05493	-0.140637	-0.483412	-0.508081	0.316652	0.757405	0.19825	0.0876813	0.361897	0.700812	0.960753	0.980904	1.25575	1.32136	1.91912	1.93851
AT5G05700	protein_coding_gene	-	0.661765	0.447804	0.093586	-0.0823807	-0.232512	0.0106033	0.337034	-0.0728204	0.26599	-0.0499994	-0.474363	-0.207435	-0.60083	-0.116354	-0.0705563	-0.112388	0.312201	0.220519	0.367687	0.270322	0.252545	0.405966	0.180573	0.77122	0.493709	0.408677	0.490675	0.68746	0.7169	0.121315	-0.23941	-0.338719	-0.397916	0.09243	0.0805743	0.369475	0.336339	0.422597	-0.0723438	0.130393	-0.00373561	-0.172321	0.563162	0.0746936	-0.368363	0.148437	0.0305044
AT3G07560	protein_coding_gene	-	-0.172426	-0.562671	-0.0681049	0.261861	-0.292195	-0.22712	-0.33582	-0.886144	0.0432778	0.215978	0.225091	0.58248	0.480864	0.235969	0.38518	0.257243	0.201784	0.323307	0.101293	0.00614594	-0.0718995	-0.187807	-0.340735	-0.45578	-0.478388	-0.387779	-0.351936	-0.159672	0.0838832	-0.263569	-0.510122	-0.360709	-0.806239	-0.902417	-0.40223	-0.0206589	-0.0762789	0.196195	0.557743	0.776905	1.20609	1.1591	1.13094	0.99027	0.224122	0.399317	0.48952
AT5G44180	protein_coding_gene	+	-0.390018	-0.566936	-0.417977	-0.155927	-0.04585	0.398257	0.636182	0.555411	-0.0883355	-0.187908	-0.0748424	-0.116447	0.442495	0.338579	0.0590875	-0.0691277	-0.278207	-0.701932	-0.653555	-0.603165	-0.941813	-0.268342	0.0321481	0.730627	0.280494	0.0900523	-0.742829	-0.247075	-0.266506	-0.474802	0.173995	0.971637	1.09066	0.383446	0.26614	0.829659	1.12237	0.58619	1.77176	0.948204	-0.116094	0.102789	-0.99591	-0.632012	0.875107	0.227416	0.738063
AT1G75560	protein_coding_gene	-	-0.115843	-1.11607	-1.18672	-0.567085	-0.164816	0.471487	1.1389	0.273748	-0.395866	-0.116062	-0.411643	-0.649041	-0.37759	-0.746736	-0.878562	-0.548803	-0.51349	-0.311784	-0.110057	0.0501865	-0.250772	-0.923198	-0.761178	-0.665181	-0.6118	-1.0614	-0.494355	-0.206041	-0.338235	-0.115843	-0.624857	-0.923198	-0.76792	0.0416984	0.428478	0.258553	1.09361	1.00615	1.06473	0.796694	-0.0700392	-0.215379	0.206085	0.0717841	0.181139	0.555534	0.983693
AT1G26270	protein_coding_gene	-	0.256126	0.0651919	-0.439796	-0.871028	-0.398129	-0.272766	0.100953	0.240381	0.295836	0.0449911	-0.233775	-0.490966	-0.562452	-0.376045	-0.110448	-0.0779394	0.0112004	0.0884518	0.0231073	0.033106	-0.533511	-0.689151	-0.808832	-0.637807	-0.421953	-0.207736	0.128403	0.21286	0.261544	0.105626	-0.0507185	0.0967858	0.335509	0.698259	0.991745	1.06817	1.13555	1.05897	1.35896	0.336501	0.795456	0.973403	0.827505	1.10325	0.750284	0.253444	0.186699
AT5G52580	protein_coding_gene	+	-1.06338	-0.700415	-0.241066	-0.118979	0.0472609	0.0464063	-0.116932	-0.0756315	-0.178465	-0.226457	-0.173421	0.0726738	0.156372	0.554477	0.0993728	-0.993496	-1.11637	-0.979926	-1.07819	-0.879807	-1.02273	-1.08288	-0.799998	-1.00651	-0.297614	0.10655	-0.0152751	-0.156583	0.142034	-0.831682	-1.02273	-0.543579	0.786211	1.17365	0.732812	0.246727	-0.133719	0.687217	-0.724241	-0.466422	-0.378877	-0.221429	0.630622	0.420667	0.0240937	0.621123	0.0546814
AT3G25520	protein_coding_gene	-	-0.267846	0.235011	0.632492	0.220179	0.514267	0.912229	0.39736	0.0610351	0.0681513	-0.815447	0.639291	0.793138	0.549136	0.756914	0.535467	0.410992	0.347564	0.202803	-0.158438	0.0302155	-0.0577399	-0.448751	-0.381408	-0.371223	-0.618291	-0.436926	-0.106496	0.190512	-0.0349608	-0.118436	-0.182571	-0.377112	-0.123874	-0.00811881	0.183862	-0.232171	-0.515877	-0.14507	-0.0295479	-0.175911	0.13674	0.295707	0.469737	0.581808	0.199784	0.388337	0.652846
AT4G27500	protein_coding_gene	+	-0.443897	-0.383219	-0.38249	-0.342371	0.237165	0.174205	0.192526	0.0998521	0.0217299	0.233976	0.302411	0.300117	0.581195	0.631302	0.723369	0.842928	-0.140011	-0.158654	-0.0714058	0.284343	0.181423	0.0548749	-0.252079	-0.517112	-0.425838	-0.391427	-0.145503	0.240922	0.313771	0.334716	0.482652	0.560752	0.828157	1.01542	1.18997	1.38479	1.33577	0.736035	0.376329	0.258423	-0.19414	0.314227	0.401358	0.54235	0.88313	0.706594	0.551292
AT1G77930	protein_coding_gene	+	-1.94592	-1.70085	-2.11304	-1.75976	-1.953	-2.25223	-2.0725	-2.43755	-2.32529	-2.06414	-1.58573	-0.825512	-0.59389	-0.26083	-0.10005	-0.422173	0.16756	-0.0893263	-0.195392	-0.0909295	-0.523018	-0.374027	-0.318863	-0.37958	-0.368694	-0.322289	-0.630416	-0.721372	-0.469422	-0.32262	-0.488432	-0.11803	0.00968799	-0.163832	-0.024145	-0.109596	-0.13193	-0.182526	0.227045	0.0148374	0.206094	0.367298	0.355694	0.288436	0.223644	0.429633	0.209076
AT3G05530	protein_coding_gene	+	-0.415403	-0.113318	-0.819557	-1.11584	-0.683717	-0.668607	-0.641216	-0.327287	-0.0361295	-0.45893	-0.48061	-0.613436	-0.505786	0.276421	0.704456	1.006	0.484696	-0.146508	-0.464384	-0.634355	-0.589774	-0.471268	-0.387922	-0.32127	-0.277948	-0.418303	-0.574307	-0.646139	-0.545559	0.108944	-0.0428877	0.0956762	0.144477	-0.0253907	-0.0617017	-0.411316	-0.501351	-0.383023	0.194595	0.238454	0.403074	0.499707	0.258463	0.231133	-0.388629	-0.384517	0.204788
AT3G11510	protein_coding_gene	-	0.83169	0.353642	0.0646995	1.13641	0.746912	0.440209	0.59792	0.303942	-0.108465	-0.12262	-0.18955	-0.648895	-0.497483	-0.597014	0.0756158	0.203595	0.212745	0.793344	0.305017	0.129725	0.00151406	-0.237189	-0.42617	-0.49021	-0.807753	-0.71413	-0.808483	-0.867864	-0.448865	-0.412019	-0.312631	0.285548	0.0924308	0.0488045	-0.0367805	-0.0304056	-0.46498	-0.52637	-0.398244	-0.73722	-0.388869	0.112885	-0.0396456	0.0136524	0.124867	0.133429	0.184776
AT3G05210	protein_coding_gene	+	-0.12665	-0.160571	-0.0728592	-0.256491	0.0224264	0.22773	0.464922	0.871599	0.956242	0.831703	0.764585	0.714679	0.67893	0.714048	0.28654	-0.182742	-0.412045	-0.617635	-0.413964	-0.443362	-0.587149	-0.444998	-0.301972	0.0819573	0.266863	0.203764	0.401359	0.152844	-0.057275	0.368297	-0.330004	-0.563149	-0.332114	-0.260266	-0.23922	0.313	0.102667	-0.0654914	0.207821	0.205169	0.0277649	0.301585	0.555477	0.0380678	-0.179975	-0.406626	-0.577691
AT1G63690	protein_coding_gene	+	0.590426	1.39985	0.728939	0.921886	1.10658	0.802492	1.47622	1.38676	1.15055	1.06872	0.860302	0.500749	0.679082	0.70309	0.784238	0.626879	0.42397	0.426535	0.247334	0.546365	0.234654	0.011989	0.125907	0.522497	0.556479	0.328084	0.292482	-0.000308308	0.0572416	-0.333196	-0.448459	-0.313582	-0.359294	0.0963732	-0.0379018	0.196457	0.110093	-0.061241	-0.00622958	-0.17222	0.748847	0.962424	1.59258	1.08916	0.519043	-0.00721451	0.0441015
AT1G04420	protein_coding_gene	+	1.26386	1.10304	0.991181	0.767764	0.675785	0.531374	0.776577	0.557848	0.476137	0.17973	0.00626013	-0.139437	-0.264375	-0.368817	-0.442315	-0.12955	-0.213848	0.109257	0.153768	0.200438	0.333142	0.517206	0.407096	0.58058	0.54073	0.544768	0.517063	-0.0312352	0.0821311	-0.069668	-0.341062	-0.44784	-0.430678	0.271423	0.0539744	0.404989	0.44909	0.425672	0.00286095	0.0956738	0.107901	0.407556	0.644965	1.04709	1.4421	0.848026	0.69151
AT1G79010	protein_coding_gene	-	-0.556415	-0.805089	0.101227	-0.122784	-0.376408	0.260445	-0.52592	-0.800828	-1.34646	-2.70134	-0.845354	-0.585329	-0.0185513	0.954265	0.296029	-0.258331	-0.460152	-0.55255	-0.0929711	0.362721	0.732154	0.201019	0.108981	-0.0861835	-0.197917	-0.268745	-0.0783335	0.12931	0.241114	-0.166221	-0.22268	-0.548275	-0.870695	-0.761262	-0.342689	-0.324867	-0.295658	0.147856	0.194409	0.261249	0.117243	0.441374	0.0450833	0.353393	0.106221	-0.19155	-0.621737
AT5G58380	protein_coding_gene	-	-0.732514	-0.260241	-0.852775	0.603759	0.83869	0.262562	0.0905472	-0.850241	-0.0283433	-0.38699	-0.390205	-0.0387629	-0.863789	-0.389204	0.0717916	-0.0135504	0.393948	0.177279	-0.0909983	-0.217182	-0.425171	-0.32443	0.0971508	0.221192	0.112426	-0.0333807	-0.0196276	-0.581506	-0.329968	-0.236137	0.0956612	-0.0378404	-0.203306	0.46912	0.639045	0.391117	0.838353	0.521587	0.299195	-0.296415	0.10655	-0.487812	-0.0569492	-0.0652168	-0.0633755	-0.411299	-0.514392
AT1G30500	protein_coding_gene	-	-1.00893	-0.567969	0.302526	0.801071	1.14684	0.883687	0.928593	0.621081	0.0481035	0.364442	-0.0965182	-0.00299331	0.207796	0.308078	0.347545	0.484302	0.53073	0.212529	0.343831	0.25353	0.402624	0.39449	0.537687	0.417066	0.310091	0.689009	0.384318	0.240633	0.939104	0.993267	0.829149	0.457305	0.283512	-0.182859	-0.00105271	-1.06053	-0.510765	-0.63028	-0.171763	-0.255575	-0.276308	0.087147	0.460257	0.340921	0.373283	0.192709	0.381039
AT4G29160	protein_coding_gene	+	-0.267846	-0.5526	-0.783462	-0.700597	-0.92028	-0.575274	-0.100137	-0.709543	-0.0737956	-0.273934	-0.149399	0.276541	-0.135444	0.163094	-0.643921	-0.60771	-0.532398	-0.488775	-0.0911664	-0.303422	-0.191131	-0.418174	-0.239646	-0.14152	-0.0664087	-0.146535	-0.213551	-0.137725	-0.111878	-0.362125	-0.52316	-0.231237	0.0125159	0.137762	0.391154	0.41468	0.464253	0.44068	0.210459	0.258879	0.438523	0.257327	0.426416	0.425658	0.406351	0.139268	0.00854929
AT1G02100	protein_coding_gene	+	-0.115843	-0.214064	0.0896921	-0.469365	-0.847878	-0.79893	-0.867975	-0.323444	0.389828	-0.0685608	0.0484273	0.0336104	-0.0719345	-0.223502	-0.334321	-0.563768	-0.863282	-0.328429	-0.384139	-0.0120124	0.165339	0.0819165	0.251178	0.0319936	-0.217712	-0.276445	-0.00942568	-0.141446	0.280344	1.18407	0.634924	0.0735399	0.260882	-0.367076	-0.252876	0.280086	0.56364	1.56335	1.13906	0.830184	0.737263	-0.177242	0.112902	-0.355152	-0.903124	-1.31762	-1.75533
AT5G09380	protein_coding_gene	-	-0.636675	-0.634324	-0.875474	-0.208799	0.284442	-0.12026	-0.393997	-0.340535	-0.0812954	-0.477931	-0.549829	-0.788306	-1.08829	-0.491767	-0.419501	-0.273583	0.0262702	-0.309703	-0.0801978	-0.352118	-0.757389	-0.618389	-0.192747	-0.631512	-0.641243	-0.0598585	-0.222475	-0.249207	-0.319214	-0.148044	0.51957	0.454058	-0.219025	0.405088	0.410343	0.41288	0.598934	0.299254	0.957874	1.24831	1.39162	0.990044	1.46903	1.4696	1.71673	0.988919	0.743248
AT3G62090	protein_coding_gene	-	0.723692	0.665853	0.161513	0.162484	0.189694	0.185034	0.287047	0.359915	0.124363	0.0345453	-0.177912	-0.534548	-0.353213	0.00673188	0.122364	0.437891	0.373244	-0.415286	-1.01554	-0.656499	-0.646358	-0.556324	-0.115837	0.758266	0.457532	0.425022	-0.115881	0.691286	0.679756	0.218127	0.480528	0.46945	0.434277	0.0250098	0.030071	-0.491638	-0.232799	-0.626522	-0.0604051	0.00322109	0.199834	-0.265375	0.267682	0.843182	0.744017	1.01259	0.557363
AT2G20280	protein_coding_gene	-	-0.478413	-0.114287	-0.178234	-0.436284	-0.168526	-0.160321	-0.307993	0.109308	0.1238	0.0700281	0.111292	-0.138928	-0.0345594	0.0153473	-0.0918543	-0.0118893	-0.161353	-0.144356	0.00473209	-0.222352	-0.556415	-1.35908	-0.414355	0.35348	0.5899	0.571023	0.613992	-0.446441	-1.01854	-1.05172	-1.10906	-0.680863	-0.179618	-0.114032	0.168811	-0.116438	0.324784	0.226561	-0.00109942	0.0632164	-0.150943	-0.37505	0.00945039	0.324738	0.13689	0.294701	0.0644233
AT1G79280	protein_coding_gene	-	-0.725896	-0.850103	-0.160287	0.311446	0.410058	0.377143	0.0722945	-0.452463	-0.987192	-0.895801	-0.923525	-0.746578	0.279302	0.705662	-0.165424	0.455634	-0.176019	-0.252596	0.355526	0.0538883	0.292437	0.158411	-0.435343	-1.43035	0.0106254	0.198107	-0.274558	0.638293	0.351322	-0.192392	-0.8417	0.0317275	0.168699	0.246321	0.35846	0.886514	0.71251	-0.115798	-0.49831	0.506261	0.179533	0.0950898	0.399737	-0.0455187	-0.289223	-0.472488	1.43665
AT5G63190	protein_coding_gene	+	0.349821	-0.235653	-0.325503	-0.405416	-0.30723	-0.221658	0.076759	0.180917	0.222183	0.245334	0.197979	0.0314376	0.16018	0.00869619	-0.43755	-0.0584148	-0.473886	-0.382836	-0.411571	-0.483269	-0.285768	-0.388629	-0.00262381	-0.0964202	-0.21228	0.264701	0.0803488	0.367536	0.647071	0.779698	0.869853	0.449975	0.0248345	-0.147285	-0.296829	0.0929774	0.205245	0.68516	0.827466	0.914436	0.982351	0.454065	0.169652	-0.28301	0.0216983	-0.0884809	-0.149302
AT4G01050	protein_coding_gene	+	0.353642	-0.339524	-0.149437	-0.348916	-0.671737	0.174936	0.0958199	0.0274739	0.329086	0.0428478	-0.338736	-0.633226	-0.292992	0.0595886	0.510749	0.911503	0.753799	0.888328	0.929152	0.642457	0.591976	0.149801	-0.197958	-0.261208	-0.475417	-0.179911	0.0617297	0.145234	0.174427	0.145742	0.363325	0.398937	0.444172	0.719055	0.22622	0.0837818	0.0839917	-0.0287772	0.213648	0.500937	0.884157	1.63056	1.22088	0.85201	0.837133	0.525151	1.25329
AT3G46830	protein_coding_gene	-	-2.9232	-2.11365	-2.05443	-1.49435	-1.11695	-1.23944	-0.37891	-0.306213	0.251158	0.621668	0.400933	0.522605	0.153896	-0.378912	0.0107275	-0.49153	-0.722196	-0.662978	-0.775308	-0.70088	-0.459327	-0.266867	-0.327696	-0.0829515	0.0772809	-0.434679	-0.683394	-0.944822	-1.1636	-0.801119	-0.235622	0.175535	-0.378768	-0.310808	-0.777532	-0.381412	-0.618321	-0.174001	0.309754	0.607753	1.04056	1.43935	0.885487	0.230136	0.386862	0.0748448	0.0908102
AT5G48385	protein_coding_gene	+	-0.759699	-0.579752	-1.09038	-1.02384	-0.771845	-0.741063	-0.0586677	-0.180029	0.115924	0.812	0.797374	1.42672	1.17091	0.324508	0.101619	-0.0270033	0.111765	-0.0518805	-0.0932949	-0.140491	-0.632093	0.123817	-0.0597436	0.0964386	0.0460397	0.0853074	-0.400824	0.753042	0.518844	0.571005	0.0861875	0.106248	-0.0666548	0.166493	0.135466	0.788246	0.605352	0.533429	0.266937	-0.540986	-0.163149	0.231917	0.440155	0.398817	0.118854	0.249745	0.300253
AT4G29080	protein_coding_gene	-	0.966619	1.20683	1.39114	0.769239	-0.0503376	-0.326759	-0.744949	-0.762883	-0.546173	-0.160778	-0.281802	0.0867321	-0.11563	-0.343854	-0.583659	-0.621403	-0.303003	-0.395415	-0.461801	-0.426796	-0.53088	-0.666458	-0.32537	-0.021256	0.118476	-0.228985	-0.661987	-0.946038	-0.210529	-0.472237	-0.385725	-0.17286	0.164836	1.14345	0.592168	0.643149	0.48565	0.364465	0.50565	0.536234	0.348164	-0.074943	0.286187	-0.532518	-0.664853	-1.17037	-1.65611
AT5G37780	protein_coding_gene	-	0.536234	-0.196663	0.358565	-0.238068	-0.0579086	0.520101	-0.0592617	0.216516	0.303398	-0.112559	-0.116017	0.746603	-0.204633	-0.297815	-0.0250573	-1.04871	-0.737911	4.12723e-05	-0.337341	-0.18629	0.0768022	-0.0889145	-0.0884486	0.00683972	0.0460794	0.324958	0.526179	0.148677	0.578326	0.351243	-0.0175726	-0.209256	-0.281512	-0.565811	-0.563218	-0.678556	-1.021	-0.551221	-0.181253	-0.0143444	-0.098307	0.0241185	-0.113568	0.132887	0.11861	0.160586	0.157792
AT5G09410	protein_coding_gene	+	-1.20331	-0.471418	0.163374	0.624126	0.524921	-0.0270491	0.0725969	-0.878916	-1.78997	-1.43244	-1.56329	-0.808106	0.180838	0.216771	0.343593	1.3044	1.43303	1.21446	1.54712	1.20805	0.739767	0.746219	0.883832	0.517043	0.550967	0.95589	1.2827	1.56897	0.505473	-0.408857	-0.332159	0.240619	-0.996921	0.142728	0.487931	-0.251864	1.15495	0.43162	0.535297	0.711268	0.698793	0.799633	0.721414	-0.11054	0.19263	0.285205	0.469473
AT1G29690	protein_coding_gene	-	-0.115843	-0.372257	0.381437	0.500848	0.432239	0.35339	-0.79279	-1.1017	-1.52741	-0.340479	-0.191964	0.0146525	0.246733	0.324618	0.276502	0.0742951	0.125302	0.150224	0.212039	0.160351	-0.256705	-0.664129	-0.58092	-0.626594	-0.112655	-0.0401988	-0.269239	-0.248293	-0.501363	0.171321	0.0664467	0.224922	-0.0377436	-0.402599	0.298988	0.218176	0.822031	0.604071	0.906857	0.967967	1.05928	0.999775	0.730655	0.668047	0.636125	0.779704	0.827851
AT5G39500	protein_coding_gene	+	-1.18623	-1.17379	-0.852233	-0.876207	-0.704693	-0.536642	-0.627472	-0.148036	0.0171282	0.11733	0.0640875	0.091732	0.416415	0.328562	0.668682	0.520902	0.0859526	0.0789697	-0.388583	-0.329841	-0.548802	-0.884932	-0.725886	0.165912	0.407764	0.503224	0.732714	0.467849	0.497423	0.284419	0.180105	0.243743	0.240026	0.805162	0.118052	0.515386	-0.247603	-0.248133	-0.542986	0.369437	0.835407	1.81756	1.16508	0.768164	0.257621	-0.26808	-0.109151
AT3G06670	protein_coding_gene	-	0.229293	0.430737	0.280071	0.209099	0.124705	0.53358	0.249176	0.134823	0.473605	0.0597357	0.306311	0.341067	0.0872367	0.426206	0.11907	-0.138873	0.0144104	0.263354	0.228444	0.0826336	0.0208934	0.227257	-0.0987743	0.46898	-0.120633	0.327567	1.0117	1.27783	0.509007	-1.07654	-1.37913	-0.603088	0.778459	0.433073	-0.114137	0.269972	0.0990732	-0.0539664	1.10252	0.369813	-0.46082	0.170301	1.04463	1.12362	1.13597	1.01626	-0.3737
AT1G02080	protein_coding_gene	+	0.028547	-0.154334	-0.265664	0.0119805	0.138237	-0.338624	-0.291165	-0.444768	-0.451677	-0.380101	-0.601701	-0.937687	-0.951072	-1.22682	-1.07578	-0.982689	-0.473074	-0.290934	-0.737243	-0.171416	-0.575275	-0.0171355	-0.620188	0.0673772	-0.119608	0.246727	0.662517	0.0373796	-0.00262146	0.530586	1.20609	0.844771	1.47081	0.148586	0.236293	-0.589774	0.187342	0.24517	1.20641	0.886392	-1.31748	-0.0332548	1.38703	1.51513	0.756553	-0.115843	0.716408
AT1G13560	protein_coding_gene	-	-0.174737	-0.242994	-0.298189	-0.784879	-0.226879	0.312329	0.632877	0.990517	0.884608	0.142616	-1.70296	-1.247	-0.564784	-0.490896	0.288366	0.900178	0.698617	0.846881	0.971543	0.333465	0.3882	0.0894641	0.400995	0.294966	0.482337	-0.184812	0.39873	0.576244	0.452702	1.09318	0.714198	0.668829	0.516425	0.336645	0.202202	-0.27014	0.0492174	0.00126053	-0.166469	-0.838364	-0.705074	0.349318	0.57603	0.727389	0.414672	-0.452878	-0.581334
AT3G27240	protein_coding_gene	-	0.668428	0.735041	-0.109536	-0.83366	-1.1388	-0.965935	-0.487095	-0.438477	-0.309255	-0.481957	-0.377494	0.124607	0.173571	0.31542	0.0370075	-0.178382	-0.203385	-0.151563	-0.0791743	-0.0280123	0.0154016	-0.0519166	0.059296	0.0497403	0.212809	0.0984256	0.555471	0.639076	0.460998	0.159483	-0.751711	-0.368035	0.00230733	0.432715	0.841141	1.02305	0.390367	-0.338723	-0.508387	-0.77579	-0.440065	-0.184136	-1.46591	-1.39663	-0.870684	-0.614402	0.422952
AT2G20240	protein_coding_gene	-	-0.280902	-0.276093	-0.498998	-0.282429	-0.35293	-0.0638275	0.342476	0.531129	0.3338	-0.240994	-1.6395	-1.0333	-0.588673	0.297652	0.52521	0.282964	-0.00510203	0.113895	0.325605	0.0685897	0.090608	-0.172354	-0.382546	-0.161395	-0.331186	-0.0291147	0.250818	0.00924067	-0.231318	-0.399635	-0.367382	-0.882034	-0.556415	-0.215241	-0.923737	-0.287682	0.507096	0.313237	1.1066	1.46887	0.505645	1.41291	0.358917	-0.126454	0.145829	-0.316403	-0.112096
AT1G19880	protein_coding_gene	-	-0.177243	-0.11569	-0.470112	-0.352158	-0.53991	-0.430205	-0.274615	-0.475536	-0.629966	0.0949786	0.239102	0.715597	1.37886	0.609169	0.619221	0.523592	0.233898	-0.0661998	-0.280302	-0.352112	-0.76792	-0.907697	-0.99726	-0.210895	-0.570226	0.141166	-0.0925416	-0.277936	0.176346	0.235964	0.0261761	0.394491	0.082655	0.600968	-0.554897	-0.7859	-0.405504	-0.0540869	0.0147321	-0.116453	0.500828	0.558516	-0.101776	-0.0237482	-0.504173	-0.338507	-0.890301
AT3G06660	protein_coding_gene	+	-0.23132	-0.492397	-0.00532382	0.672971	0.482591	0.402868	-0.0586939	-0.239823	-0.350384	-0.516322	-0.605642	-0.746794	-0.435438	0.05424	0.359649	0.34445	0.228472	0.28263	0.0784292	-0.25844	-0.448418	-0.730607	-0.958308	-0.382441	0.131627	-0.190821	0.16143	0.239808	0.0761074	-0.161086	-0.0714446	-0.0130068	0.448772	0.828775	0.512357	0.313	-0.0754461	-0.151625	-0.461866	0.348208	0.67732	0.8439	0.686684	0.766173	0.621365	0.507897	-0.0569533
AT1G77240	protein_coding_gene	-	-0.732514	0.0984837	-0.159303	0.15534	-0.0371288	0.123382	-0.177989	-0.0532041	0.340795	0.0181527	0.487584	0.416212	0.625136	0.385091	0.53284	0.581054	0.308543	0.372363	0.347928	0.309485	0.175388	0.234331	0.454722	0.00257492	0.432084	0.0994217	0.139519	0.71812	0.0194621	-0.201269	-0.0258975	-0.395346	-0.392631	-0.209767	-0.069845	0.762109	0.76786	0.258756	0.687374	0.751196	0.248902	0.0292147	-0.340209	-0.120049	0.391017	-0.288486	-0.39304
AT2G05710	protein_coding_gene	+	-0.700805	0.146828	-0.00358803	-0.52929	-1.18622	-0.556394	-0.500505	-0.24214	0.661771	-1.11584	-0.116241	0.0548526	0.75315	0.425538	-0.437531	-0.378727	-1.02167	-0.998218	0.275098	0.0610047	0.258553	-0.0368558	0.102933	0.0209986	-0.115116	0.0374821	0.093395	0.29363	0.487685	0.164416	0.548378	0.588487	-0.177537	0.278532	0.7687	0.371375	-0.131273	0.205978	0.609074	1.09773	0.433912	-0.376229	0.0575626	0.677676	0.590261	0.368487	0.227776
AT5G60390	protein_coding_gene	+	0.364783	0.411998	0.259976	0.57828	0.790824	0.951303	0.678545	0.157447	-0.167028	-0.306948	-0.543607	-0.464221	-0.0747173	-0.521358	-0.172406	0.0607867	-0.0359002	0.285703	-0.101196	-0.664481	-0.732102	-0.620197	-0.618319	-0.549138	-0.42065	-0.209182	-0.148216	-0.0239617	0.270514	0.487534	0.778395	0.868216	1.00836	0.935572	0.941127	0.659687	0.724649	0.811503	0.750941	0.819206	1.06278	0.995595	0.976324	1.10014	1.02362	0.915163	0.802191
AT2G19480	protein_coding_gene	+	-0.589774	0.017186	0.245781	-0.611527	-0.639335	-1.1174	-1.60325	-0.923203	-0.548264	0.0865412	0.920847	-0.96384	-0.838675	-0.807722	-0.582052	-0.115853	-0.183121	0.0597879	-0.0667439	-0.022735	0.436698	0.0362394	-0.117882	-0.208611	-0.689663	-0.548893	-0.675964	-1.03127	-0.75285	-0.984545	-0.774723	-0.670331	-0.531945	0.299201	0.382529	0.732058	0.830707	0.360379	0.470142	0.267485	-0.300267	-0.241173	-0.476661	0.0209549	0.542926	0.463835	0.884128
AT5G58800	protein_coding_gene	-	-0.247087	-0.612554	-0.610564	-1.10291	-0.568996	-0.233574	-0.506614	-0.28578	-1.13398	-0.545983	-0.247087	-0.227361	-0.403476	-0.437248	-0.350469	-0.611193	-0.0435823	0.0968356	0.308503	0.093972	-0.00892768	-0.0395146	-0.0187362	-0.0181773	-0.115549	0.20648	0.294488	-0.0438233	-0.118545	-0.230715	-0.233809	-0.428331	-0.726509	-0.59705	-0.656211	-0.443121	-0.511544	-0.234752	0.00220376	-0.531389	-0.344132	0.24154	0.491052	0.691157	0.564215	0.424839	0.191039
AT2G01970	protein_coding_gene	-	-0.793915	-0.666129	-0.0334671	-0.0202809	-0.116354	-0.1379	-0.700647	-0.962943	-0.709278	-1.14083	-0.996899	-0.567758	-0.212896	-0.434002	-0.536324	-0.763154	-0.212031	0.204129	0.195516	0.64082	0.512188	0.714742	1.17007	1.06846	0.76944	0.944955	0.819199	0.833817	1.09742	0.366018	0.0532619	0.349276	-0.18797	-0.35043	-0.246027	-0.241347	-0.168366	-0.163093	0.291261	0.340764	0.494451	0.884157	-0.0487331	-0.635179	-0.280958	-0.356967	0.0285779
AT3G12620	protein_coding_gene	-	-0.129649	-0.24164	-0.348648	-0.420773	-0.181795	-0.248285	0.0194436	-0.00769424	-0.027016	-0.0935212	-0.16575	0.0573766	0.19487	0.490239	0.652965	-0.159592	-0.433073	-0.598782	-0.469947	-0.245326	0.0492164	-0.277438	-0.155473	-0.150513	-0.417412	-0.420697	-0.730027	-0.582029	-0.964614	-0.840561	-0.0783682	-0.249269	-0.189957	0.17608	0.572719	0.128083	0.0488958	0.48455	0.881839	0.939164	0.568655	1.14734	0.578312	0.268032	-0.00358837	-0.447049	-0.381871
AT5G61910	protein_coding_gene	-	0.884157	1.32612	1.04666	-0.308657	-0.65818	-0.795107	-1.00121	-0.987003	-0.828738	-0.880593	0.0889388	0.0999071	0.349408	0.0710687	-0.361321	-0.0593274	-0.141894	0.146797	0.360462	0.495809	0.396056	0.231938	-0.0658851	-0.457857	-0.165159	0.0944476	0.498708	-0.00730262	0.105862	0.145657	1.17896	0.0905925	-0.982499	0.114273	0.333604	-0.0335497	-0.0199296	0.280281	0.712447	0.220213	0.314813	-0.0650045	-0.399962	0.251116	-0.113116	0.765521	1.21797
AT5G04140	protein_coding_gene	+	-0.294813	-0.625223	-0.362249	-0.223638	-0.236496	0.377118	-0.0208729	-0.0791287	-0.248472	-0.547574	-0.620019	-0.470485	0.192167	0.528324	0.188521	-0.241305	-0.135008	-0.298452	-0.560268	-0.419435	-0.626038	0.348499	-0.772558	-1.06194	-0.70242	-0.682767	-0.700805	-0.469325	0.513542	0.352391	-0.375511	-0.189831	-0.182957	0.37858	-0.73293	-0.711628	-0.39774	-0.115791	-0.189843	-0.77474	-1.03611	-1.8303	-0.920266	0.884224	-0.0227335	-0.186181	0.0969732
AT1G62750	protein_coding_gene	-	0.118622	-0.353616	-0.804129	-1.34072	-1.11308	-0.502866	-0.19517	-0.527685	-0.317609	-0.0700884	0.260691	0.987783	0.280086	-0.260344	-1.0598	-0.529747	0.376196	0.0906339	0.179635	-0.150277	-0.417499	-0.496717	-0.198238	-0.229914	0.0695074	0.505646	-0.371486	-0.191645	-0.5214	-0.313327	-0.163807	0.17408	0.308561	0.423649	0.488475	0.0810387	0.399952	0.298452	0.319822	0.501355	0.380639	0.756201	0.668352	0.497335	0.189983	0.362763	0.552449
AT1G12580	protein_coding_gene	+	-0.478413	0.770593	0.157856	0.192092	0.0686322	-0.0325315	0.0877776	-0.168298	-0.150524	0.0974268	0.211667	0.356019	0.501927	0.242039	-0.165219	0.318326	-0.088129	0.0510368	0.128906	-0.176347	-0.105789	-0.0139376	-0.287887	-0.506837	-0.687887	-0.44389	0.0446218	0.206352	0.745444	0.0941467	0.336895	0.85208	0.754097	1.83893	1.4835	1.20419	1.43149	0.821934	0.923685	0.801653	0.5341	0.553873	0.360861	0.380972	0.782277	0.521507	0.508253
AT5G60710	protein_coding_gene	-	-0.923198	-0.216757	0.307534	0.287118	0.831131	0.576821	-0.0673152	-0.244888	-0.642935	-0.376077	-0.219823	-0.0205705	-0.015285	-0.0140205	-0.179701	-0.385398	-0.0363923	-0.114957	0.27834	0.317289	0.413086	0.39269	0.27118	-0.205012	0.0956612	-0.449924	-0.373001	0.278873	0.621123	0.539483	-0.437771	-0.0414256	0.236142	0.51698	0.51529	0.443596	0.311267	0.376829	0.361859	0.581447	0.423523	0.453633	0.18055	0.53084	0.691512	0.390452	0.674704
AT5G47620	protein_coding_gene	-	-0.352882	0.00331345	-0.113279	-0.33924	0.0615225	0.283866	0.48047	0.943674	0.135473	-0.441741	-0.581743	-1.00022	-0.651173	-0.240027	-0.427869	-0.498989	-0.520759	-0.555557	-0.299188	-0.322834	-0.277306	-0.395141	-0.675587	-0.53591	-0.359593	0.179316	-0.00981046	-0.269078	-0.460678	-0.519976	-0.503154	-0.56945	-0.441038	-0.702877	-0.225751	-0.0563744	-0.0637968	0.0254025	-0.187785	-0.290786	-0.241562	0.206839	0.190226	0.268146	0.0415526	0.074427	-0.501694
AT5G43320	protein_coding_gene	-	-0.218936	-0.531791	-0.430358	-0.512628	-0.20706	-0.311482	-0.482801	-0.600878	-0.78172	-0.235812	-0.115843	0.0266287	-0.244736	-0.17032	0.0397041	-0.0176898	-0.246761	-0.253498	-0.485056	-0.576069	-0.359768	-0.14901	0.320256	0.652832	0.825263	0.604049	0.783228	0.748502	0.752054	0.884157	0.198266	0.518873	0.456736	0.773974	0.524615	0.0820965	0.597853	0.137914	-0.115843	-0.115843	0.256126	0.351283	0.541269	0.403531	0.913904	0.503067	0.536234
AT4G18710	protein_coding_gene	+	0.251889	0.710711	0.802907	0.0494337	-0.2572	-0.407784	-0.863818	-0.580794	0.114457	0.160324	0.614869	0.507656	-0.152051	-0.299713	-0.676658	-0.631846	-0.218678	0.0587349	0.338369	0.356809	0.16702	-0.0111615	0.0477282	-0.0720877	0.130714	0.201234	-0.535632	-0.490385	0.129106	0.604369	0.45119	0.521037	0.742138	0.642075	0.86972	1.22451	1.01288	0.987052	0.861651	0.851334	1.25062	1.18742	1.02084	1.24994	1.17961	0.89968	1.14709
AT5G61530	protein_coding_gene	+	-0.762206	-0.685612	-0.474824	-0.410236	-0.141252	-0.0196731	0.0812013	0.0824787	-0.209945	-0.114013	-0.875461	-0.725002	-0.763279	-0.88748	-1.05066	-1.11548	-0.444924	0.0785573	0.306677	0.244186	0.161164	-0.233518	-0.358047	-0.170002	0.184102	-0.00892768	0.525192	0.0138757	-0.2513	-0.384132	-0.59389	-0.523198	-1.19154	-1.05414	-0.575476	-0.427787	0.324879	0.779018	1.37544	0.812977	0.253391	0.361458	-0.261936	0.183833	0.285784	-0.0652168	0.081097
AT1G06430	protein_coding_gene	-	-0.378877	-1.05399	-0.423899	-0.290001	-0.331518	-0.141547	0.0372142	0.204027	0.659861	0.525704	0.63171	0.634186	0.52066	1.0545	0.800428	0.652014	0.909876	0.527575	0.707541	0.521941	-0.387145	-0.0980679	-0.338415	0.0488816	0.103399	-0.293858	-0.29758	-1.20232	-0.383124	-0.367714	-0.257035	-0.0828785	-0.430753	0.024384	-0.160968	-0.507097	-0.303753	-0.895526	-0.4057	-0.121803	-0.205921	0.215198	0.383548	0.71425	1.12303	0.835219	1.31575
AT2G42520	protein_coding_gene	+	1.60662	0.495644	0.216953	0.111012	-0.336876	1.08586	0.763365	0.518848	0.0281264	-0.450295	-0.630308	-0.476204	-0.486394	-0.218336	0.44348	0.43026	0.373022	-0.0186352	-0.300897	-0.255108	-0.160237	-0.181256	0.287614	-0.016001	0.387538	-0.113337	0.428313	0.251227	0.857232	-0.0657109	-0.607813	-0.807691	-0.641912	0.124459	0.425805	0.784183	0.982963	0.943015	1.568	1.88475	1.6726	1.33675	0.604036	0.796688	0.884157	0.568297	0.886389
AT1G42960	protein_coding_gene	+	-0.115843	-0.242363	-0.358828	-0.415622	-0.115856	-0.325688	0.0499498	-0.312335	-0.19818	0.0769516	-0.116737	0.673	0.0406911	-0.00188008	-0.387327	-1.00692	-0.931099	-1.04503	-0.466438	-0.290372	-0.395951	-0.170271	0.0888937	-0.0525708	-0.513259	-0.389115	-0.411126	-0.163924	-0.0863838	-0.310537	-0.0652168	-0.0621183	0.246112	-0.0482258	-0.523245	-0.338049	-0.361004	-0.115407	-0.464267	-0.0314747	0.241709	0.323986	0.593098	0.884353	0.678642	0.448225	0.5084
AT2G46020	protein_coding_gene	+	0.112976	0.0776852	0.0334514	-0.167394	-0.0845717	0.602586	0.556295	0.829137	0.653237	0.253248	0.44007	0.139552	-0.425175	-0.158266	-0.120835	0.136019	0.3715	0.186573	-0.0328128	0.33793	0.427299	-0.313032	0.0190111	0.0519438	0.726689	-0.342603	-0.338235	0.0845751	0.680624	0.785962	0.142576	-0.599932	-0.260233	0.690003	1.01094	0.106703	1.04486	1.16911	0.448058	-0.438035	0.288101	0.787163	1.66591	1.05592	0.085791	1.1473	0.763137
AT5G52430	protein_coding_gene	-	-0.039894	0.178907	0.294496	1.38195	0.9361	0.608781	0.197556	-0.278202	0.271046	0.332022	0.422031	0.244166	-0.143654	-0.0403028	-0.160828	-0.199564	0.267027	0.29008	0.497591	0.694964	0.493782	0.793444	0.922597	0.738436	0.634158	0.748232	0.0612127	-0.119432	0.0929104	-0.0700399	-0.384472	-0.582627	-0.319951	-0.220453	-0.402025	0.0517112	0.376253	0.578206	0.559315	0.629737	0.455017	0.569697	0.953464	0.67672	0.83042	1.22511	0.394349
AT1G78420	protein_coding_gene	+	0.938605	0.517122	0.612666	0.129495	-0.597164	-0.859513	-1.01994	-0.390177	-0.249754	0.221705	0.506231	0.167863	0.3079	-0.281653	0.277137	0.331	0.509152	0.615358	0.586013	0.292459	0.090608	-0.298982	-0.490291	-0.19956	-0.521035	0.0100424	-0.419071	-0.422907	-0.250647	-0.41449	-0.0719253	-0.118934	-0.781768	-1.03116	-1.55123	-0.914885	-0.469624	-0.298795	0.000295856	-0.529799	-0.533422	-0.0614281	0.223684	0.909854	0.367589	0.335876	0.468385
AT4G37120	protein_coding_gene	+	0.0956612	0.476689	0.221213	0.435101	0.454599	0.294002	0.538142	0.650662	0.694119	0.449039	0.433731	0.351556	-0.0457908	0.00919696	-0.0402999	-0.605981	-0.375796	-0.212299	-0.254431	0.0863953	0.022677	-0.216981	-0.261604	-0.00923917	0.0153313	-0.314793	-0.054254	-0.579308	-0.48806	-0.53445	-0.290716	-0.444203	-0.610346	-0.171048	0.0379619	0.102809	0.395442	0.568255	0.717825	0.944385	0.727682	0.629478	0.988781	0.975417	0.613257	0.884507	0.665401
AT3G16090	protein_coding_gene	+	0.63623	0.830992	0.411943	0.282108	0.197707	0.0508162	0.683678	0.559756	0.27041	0.122311	-0.306835	-0.569461	-0.204545	0.704732	0.935442	0.945478	0.683578	0.480601	0.0954888	-0.134574	-0.227351	-0.344317	-0.43341	-0.285424	-0.235514	-0.641902	-0.489938	-0.450165	-0.642354	-0.0670463	-0.182952	0.167859	-0.364624	-0.499149	-0.607498	-0.312492	-0.329647	0.37918	0.38316	-0.109983	0.341741	0.179234	0.473908	0.644189	1.10775	0.36755	-0.178836
AT1G53040	protein_coding_gene	-	-1.23132	-1.23132	-2.11584	-1.11596	-0.115797	-1.11817	-0.374861	-1.25339	-0.639563	-0.638785	-1.23792	-0.819595	-1.33593	-1.16652	-0.290772	-0.226931	-0.171712	0.00507585	-0.398078	-0.699069	-1.28577	-1.0384	-0.97853	-0.939421	-0.723225	-0.658202	-0.438203	-0.193802	-0.22162	-0.00551513	-0.13064	-0.0517097	-0.18567	-0.119217	-0.145232	-0.351349	0.0326569	0.0956442	-0.610976	-0.548803	-0.675893	-0.544981	0.444006	0.00272527	-0.52607	-0.110463	0.0404752
AT3G50500	protein_coding_gene	-	-0.267846	0.20402	-0.117196	-0.364065	-0.294445	-0.9619	-0.380889	0.308238	0.244145	0.617352	0.617416	0.527262	0.851973	0.23887	0.288595	0.331669	0.28933	0.932252	1.20594	1.02612	-0.203306	0.17661	-0.201345	-0.329274	-0.313575	-0.0258209	-0.355321	-0.422586	-0.119421	-0.231453	-0.588628	-0.638216	-1.03327	-0.853275	-0.701574	-0.445354	-0.075666	0.813815	0.450833	0.149273	0.23115	0.0842803	0.396869	0.982625	1.0578	0.634532	0.946166
AT5G08130	protein_coding_gene	-	-0.881378	-0.798083	-0.426083	-0.361285	0.537518	0.590864	-0.113846	-0.758774	-0.209468	-0.377334	0.499306	0.195307	-0.38993	-0.611976	-1.36361	-0.95981	-0.502465	-0.0281998	-0.0117219	0.0848183	-0.551942	-2.39595	-1.29418	-0.650143	0.259666	0.245124	0.27118	-0.00278001	-0.241374	0.288968	0.246727	0.440045	0.353642	-0.0402559	0.199933	0.361887	0.621123	0.463855	0.243238	0.12816	0.249807	0.840263	0.59465	0.185265	0.343589	0.336036	0.628318
AT5G06100	protein_coding_gene	+	-1.06693	-1.16318	-1.26115	-0.943356	-0.276696	0.414169	0.532909	1.00159	0.975256	0.165763	0.590128	0.344362	0.0688332	0.455388	0.29939	0.307969	0.498937	0.850337	0.547382	0.689379	0.299195	-0.115843	-0.0227335	-0.115843	0.353642	0.765513	1.29919	1.29919	0.714232	0.494211	0.378922	0.393171	0.782277	0.791048	0.701293	0.434354	0.438746	0.562229	0.389392	0.0705702	0.0685817	-0.115843	0.378922	-0.437771	-0.618343	-0.677722	-1.16647
AT4G00342	protein_coding_gene	-	-0.463766	-0.115844	-0.267869	-1.3678	-1.7001	-1.33824	-1.34001	-0.499809	0.0768004	0.0647278	0.0410373	0.407635	-0.0138807	-0.316845	-0.0109214	-0.439217	-0.565763	-0.281744	0.801812	0.85487	1.23208	1.25784	1.36641	1.36968	1.3697	1.44232	1.44494	1.44445	1.42142	1.35502	1.36002	1.27217	1.32581	1.27606	1.14917	1.18439	1.07457	1.10745	1.10433	1.10745	1.14027	1.13635	1.12401	1.15304	1.16278	0.844842	0.786468
AT3G61440	protein_coding_gene	+	1.01661	0.873566	0.507353	0.16876	0.0028508	0.0643337	0.556594	0.505192	0.523375	0.540004	0.373381	0.862149	0.708647	0.926375	0.874917	0.652373	0.627833	0.480201	0.606001	0.455969	0.503413	0.174454	0.000321645	-0.0486854	-0.249456	-0.481362	-0.511204	-0.208432	0.0478168	0.289913	0.319483	0.630046	0.322858	0.117772	-0.127874	-0.396678	-0.647842	-0.353243	0.0323819	0.104933	0.343589	0.42769	0.235677	-0.173506	-0.0241717	0.120723	-0.342935
AT1G62020	protein_coding_gene	+	-0.179973	-0.678892	-0.551703	-0.172555	-0.496683	-0.189417	0.598448	0.641341	0.803915	0.70496	0.103272	-0.263378	-0.668256	-0.989844	-0.903697	-0.857303	-0.712096	-0.816251	-0.725844	-0.476598	-0.639405	-0.803333	-0.676742	-0.382343	-0.586451	-0.302355	-0.0652168	0.12804	0.714758	0.673016	0.850434	0.497133	-0.115843	-0.478856	-0.0029688	0.693728	0.974635	1.27939	0.720658	1.25341	1.02115	-0.109844	-0.874551	-0.627476	-0.245126	0.48359	0.268766
AT4G12420	protein_coding_gene	-	0.0885156	0.158806	-0.343054	-0.249114	-0.356124	-0.277703	0.065357	-0.229582	-0.0274017	-0.448877	-1.25996	-0.26966	-0.0421803	-0.0503754	0.02618	-0.475659	-0.704684	-0.48985	-0.0721339	-0.113584	0.069372	-0.245592	-0.156347	-0.260546	-0.173637	-0.159275	-0.0796885	-0.134478	-0.150247	0.0495468	0.273952	0.500737	0.617495	0.609533	0.591693	0.588959	0.775105	0.776525	0.556603	0.219325	0.474528	0.632507	0.5399	0.56309	0.39753	0.681297	0.387011
AT2G32060	protein_coding_gene	-	-0.521099	-0.244172	-0.441734	-0.88869	-0.672036	-0.397358	0.201456	0.476607	0.524793	0.398717	0.569645	1.18085	1.0128	1.01153	0.950593	0.62225	0.46882	0.363748	-0.116783	-0.261348	-0.249109	-0.370667	-0.327189	-0.18852	-0.212362	-0.202138	-0.0198202	0.0227133	-0.235464	-0.284772	-0.365998	-0.385141	-1.05469	-1.07299	-0.826709	-0.948808	-1.03122	-1.04076	-0.700077	-0.548797	-0.431664	-0.565048	-0.436334	-0.353066	-0.100551	0.186475	0.0379281
AT1G65930	protein_coding_gene	+	-0.115843	0.132441	0.00483459	-0.347763	1.07756	1.02486	0.742691	0.695854	0.499524	0.0747613	-0.302968	-0.793633	-1.63502	-1.11591	-0.703808	-0.37408	-0.41254	-0.487781	-0.0919214	-0.488582	-0.497477	-0.440284	-0.379283	-0.0804349	-0.0622455	-0.479629	-0.072182	-0.2855	-0.0934899	0.137119	0.0262477	0.16635	0.234468	0.65266	0.596464	0.81178	1.00443	0.702947	1.01746	1.02591	0.861437	1.08415	1.11157	0.915329	0.693546	0.546345	0.25445
AT5G35630	protein_coding_gene	+	-0.60127	-0.573733	-0.60095	-0.500601	-0.322291	0.281913	1.03392	1.46548	1.33162	0.606316	-0.897852	-1.43777	-1.10896	0.336056	0.51432	0.356899	0.713556	0.934095	1.03605	0.884422	0.602386	0.457984	0.279347	0.298621	-0.134077	-0.465818	-0.227886	0.126646	0.439909	1.205	0.848006	0.794921	0.385635	-0.296485	0.0174495	0.406577	1.28311	1.46733	0.754226	0.281222	0.210129	-0.00649706	-0.100676	-0.554313	-0.780844	-0.104758	-0.317508
AT1G10760	protein_coding_gene	-	-0.292721	-0.485416	0.246107	0.324754	0.665845	0.416955	-0.147872	-0.456874	-1.19407	-0.510106	-0.121374	0.0711657	-0.212002	-0.454724	-0.335897	-0.675022	-0.217732	0.0469461	0.121375	0.484378	0.260024	0.0422624	0.430234	-1.03653	-0.00357736	0.663744	0.517095	0.829394	0.939655	-1.31978	0.966619	0.424936	0.857381	1.52183	0.694419	1.63423	-0.258716	1.20347	-0.00877176	0.245878	0.362204	0.599069	1.03842	0.0544348	1.35296	1.13265	0.00430784
AT1G20640	protein_coding_gene	+	0.991072	0.562209	0.494238	0.198899	-0.241763	-0.335538	-0.680405	-0.477479	-0.163393	0.125744	-0.40192	-0.338347	-1.21975	-1.28568	-0.444919	-0.353495	0.505191	-0.0339229	-0.156116	0.116182	0.00309818	0.124753	-0.370605	-0.545685	-0.434723	0.144366	0.503275	0.186869	-0.133297	-0.637837	-0.940617	-0.647513	-0.580901	-0.34006	-0.485057	-0.115843	0.169436	0.451049	0.619748	0.309969	0.0782739	0.412952	0.487278	0.849635	0.555527	0.287386	0.54327
AT1G07010	protein_coding_gene	+	-0.039894	-0.318333	-0.800986	-0.718888	-0.70506	-0.0878044	0.0826096	-0.146642	-0.0834545	-0.481522	-0.189074	-0.177119	0.0524355	0.0261453	0.0210027	0.323723	0.161696	0.226449	0.150071	-0.0215252	0.0526628	0.125286	-0.113171	-0.464293	-0.791561	-0.710582	-0.741183	-0.268307	-0.63963	-0.761678	-0.420664	-0.280459	-0.0391531	0.108522	0.657198	0.463432	0.0426376	0.182135	-0.0576679	-0.161605	-0.357328	-0.111923	-0.163443	-0.05221	-0.392138	-0.0370383	-0.668832
AT3G17650	protein_coding_gene	+	0.125165	-0.816134	-0.639959	-0.107936	-0.0544348	0.0450981	0.301757	-0.295044	-0.138347	0.162361	0.127972	0.403986	0.341921	0.190369	0.40639	0.641368	0.570564	0.884178	0.740308	0.457776	0.649692	0.465951	0.221266	0.215773	-0.0833423	-0.721211	-0.611414	-0.0727442	0.473378	0.666033	0.0852076	-0.512666	-0.328259	-0.230093	0.240124	0.357847	0.397452	0.712955	1.22296	1.42357	1.15089	0.653487	0.683559	0.90651	1.25035	0.921997	0.903754
AT5G63570	protein_coding_gene	+	-0.551942	-0.832155	-0.227617	-0.0799684	-0.395774	-0.0544678	0.0654603	-0.146103	0.298612	0.159386	-0.170966	0.201865	-0.00361574	0.0884625	0.947428	0.825964	0.730446	0.96632	0.748648	0.337661	0.498867	0.0614196	-0.147976	-0.492789	-0.519675	-0.817501	-0.726876	-0.797734	-0.815745	-0.21242	-0.0556752	0.281376	0.3689	0.343272	0.475628	0.27335	0.426219	0.718239	0.563964	0.701018	0.647072	0.742361	0.774269	0.805866	0.892555	1.0781	1.22755
AT3G48880	protein_coding_gene	+	-0.163149	-0.64584	-0.542828	-0.435304	-0.683472	0.18009	-0.176621	-0.218115	-0.0873247	-0.30639	0.106918	-0.252454	-0.235812	0.111867	-0.11775	0.0546234	0.111616	-0.131828	-0.0652929	-0.0609586	0.127428	0.283558	0.909867	1.20801	1.0221	1.3476	1.26277	0.575189	0.0307533	0.262669	0.344256	0.138818	0.240208	-0.144912	0.195487	0.271053	0.264038	0.559552	0.846393	0.653475	0.746654	0.577057	-0.066537	0.0532238	0.297927	0.503094	0.48823
AT4G02450	protein_coding_gene	-	-0.115843	0.0593502	0.551587	-0.0453487	0.140596	-0.117201	-0.0944879	0.070011	-0.472501	-0.607806	-0.566821	0.255251	0.66923	0.547049	0.632857	0.376149	0.00960439	-0.0661502	-0.487888	-0.45025	-0.246427	-0.255887	0.00504616	0.00445134	0.120251	0.623031	0.435172	0.699758	0.782482	0.647118	0.317277	0.147057	0.266028	0.206695	0.437262	0.488228	0.435124	0.596394	0.999634	0.583345	1.08865	1.77724	1.4782	1.28059	1.12808	0.928597	0.511919
AT1G53050	protein_coding_gene	+	-0.556415	-0.319135	-0.732559	-0.512347	0.0612668	0.278037	0.78686	1.19616	0.492861	0.315596	-0.319738	-1.29004	-0.829361	-0.203799	0.461982	0.758374	0.81739	0.0768547	-0.722227	-0.33419	-0.115843	-0.259709	-0.0863993	-0.417939	-0.159851	-0.587737	-1.30742	-1.32553	-0.45403	0.136178	1.09061	0.49327	0.41357	0.216939	0.55584	0.32061	0.256142	0.654609	0.647803	0.788854	0.085791	0.415045	0.705344	0.638098	0.110587	0.622468	0.241237
AT3G13410	protein_coding_gene	-	-0.0378404	0.0536645	-0.183193	0.317	0.106778	0.246399	0.501823	-0.0227146	0.227451	-0.253492	-0.379074	0.253381	0.0142536	0.669693	0.628774	0.3811	0.537901	-0.0942341	0.00344061	-0.140514	-0.603781	-0.351441	-0.20645	0.169859	0.399189	0.653835	0.208293	-0.273218	-0.677366	-1.05925	-1.32893	-1.14677	-0.838309	-0.488466	-0.0691113	-0.0583832	-0.249577	-0.207196	-0.338523	-0.38734	-0.492786	0.424662	0.0536711	0.328837	0.418494	0.156567	0.171615
AT5G04280	protein_coding_gene	+	0.562229	0.297161	0.579455	0.19243	0.0100233	0.539504	0.595158	0.575811	0.277095	0.0297672	-0.391576	-0.822016	-0.468078	-1.23832	-1.49959	-1.29507	-0.321996	0.0872031	0.142842	0.240107	-0.13161	-0.26087	0.307314	0.52806	0.352626	0.208657	-0.451867	-0.565063	-0.564729	-0.258009	0.147323	0.137951	-0.0458193	-0.288095	-0.165821	-0.463766	-0.30532	-0.173338	-0.153759	-0.0606068	-0.364926	-0.00172233	0.303304	0.589594	0.442704	0.281177	-0.188666
AT3G55480	protein_coding_gene	-	-1.11584	-0.760028	-1.06853	-0.844476	-0.321435	-0.202271	-0.0100641	-0.0658398	0.0160005	-0.277845	-0.22573	-0.500043	-0.99367	0.0273643	0.218934	0.295023	0.874629	0.368159	0.131992	0.186857	-0.415403	-0.157837	0.136754	-0.581506	0.275703	0.143145	-0.369599	0.157091	0.483657	1.13791	0.382577	-0.119244	0.137914	0.245545	0.352122	-0.487812	-1.07014	-0.499057	-0.285768	0.269481	0.0347782	0.10655	0.930047	0.0632015	-0.247087	-1.13411	-0.618392
AT1G07530	protein_coding_gene	-	0.286256	0.0709535	0.00972782	-0.0122869	-0.21849	-0.349785	-0.187249	0.575038	0.105577	-0.20593	0.245063	-0.702571	-0.547876	-0.800694	-1.90875	-0.530962	-0.448831	0.0949927	-0.0219264	0.280004	-0.378877	-0.783068	-0.780216	-1.02797	-0.618672	-0.379351	0.0303898	-0.194569	-0.114892	0.230059	0.0652877	0.184296	-0.152596	-0.0413766	0.107211	0.246727	0.341555	0.405082	-0.0111871	-0.02488	-0.071904	0.179603	0.547727	0.185976	0.150771	0.254473	0.215489
AT3G48580	protein_coding_gene	+	0.566417	0.780198	0.702009	1.29243	1.24106	1.31695	1.59749	1.591	1.70069	1.05755	0.637303	0.645728	0.556416	0.777684	1.06552	0.84972	0.788746	0.865602	0.883326	1.02563	1.30737	1.45246	1.6374	1.47098	1.59914	1.33289	1.53023	1.34589	1.28185	0.997672	1.05583	0.643118	0.724935	0.942022	0.754384	0.389495	0.426202	0.288565	0.305733	0.0746992	0.161691	0.09337	-0.0709333	0.231901	0.538464	0.614074	0.993887
AT5G61380	protein_coding_gene	+	0.122944	-0.0236584	0.318874	-0.105364	-0.0168627	-0.29721	-0.146478	-0.0679579	-0.28082	-0.364177	0.131559	0.251738	0.0496552	0.154673	-0.150395	-0.148808	-0.0638017	0.0289828	0.0786987	0.0377149	-0.307633	-0.384767	-0.570995	-0.54369	-0.538357	-0.600777	-0.137381	0.58225	1.12956	0.995019	0.906525	0.663671	0.470773	0.384175	0.428702	0.606856	0.571018	0.951339	0.93686	1.12315	1.16169	1.31022	1.33152	0.498847	0.4621	0.216	0.928846
AT1G04780	protein_coding_gene	-	-1.37218	-1.18263	-1.22498	-1.5789	-0.981393	-1.18531	-0.526854	-0.054422	-0.640803	-0.0790245	-0.164736	0.246087	0.939498	0.429306	0.481773	0.317718	-0.0499558	-0.0896751	0.0593299	-0.0824355	0.348561	0.448402	0.272982	0.303321	-0.217472	-0.367507	0.264265	0.798432	0.455086	0.658575	0.475706	0.228588	0.516425	-0.232954	0.206045	0.157629	0.0629619	0.260483	-0.218412	-0.121379	0.0356587	-0.457933	-0.485073	-0.356672	-0.0714488	0.569971	1.30476
AT1G02050	protein_coding_gene	-	-1.16315	-1.79651	-0.868734	-0.596218	-0.359996	0.179591	0.191963	-0.0622663	0.422702	0.469408	0.655311	0.742003	0.0580289	-0.876754	-0.189864	0.111621	0.38426	1.29533	0.986128	0.718959	0.44055	-0.293673	-0.297755	-0.564078	-0.484261	-0.660944	-0.425584	-0.673539	-0.56343	-0.43719	-0.453132	-0.119275	-0.236375	0.0189423	0.412423	1.16699	1.43813	1.74051	1.36411	0.961747	0.884157	0.952237	0.576035	0.643154	0.0832414	0.0429357	0.0279379
AT3G02520	protein_coding_gene	-	-0.317477	-0.118939	-0.672268	-0.0698351	0.44808	-0.170287	-0.168729	-0.329295	-0.120821	0.542355	0.723881	0.994445	0.783525	0.352358	0.442953	0.219839	0.455267	0.86882	0.751712	0.735062	0.0712427	0.0186394	-0.449162	-0.530909	-0.554045	-0.424969	-0.30335	0.0496063	0.499675	0.811916	1.08716	1.27463	1.10398	0.443633	0.651011	0.206085	-0.0681057	-0.36087	-0.44524	-0.0627582	-0.376485	-0.116131	0.401089	0.394863	0.200217	0.534543	0.471598
AT1G31870	protein_coding_gene	+	0.606623	0.157141	-0.205341	-0.295654	-0.194497	-0.243521	-0.06041	0.320556	-0.231849	-0.383254	0.0446262	-0.216252	-0.329999	-0.169578	-0.0228011	0.0901347	0.676452	0.633328	0.3781	0.584586	0.206085	0.166033	0.081194	0.0534372	-0.68144	-0.637833	-0.740334	-1.15585	-0.40535	-0.193818	-0.174737	0.275812	-0.215379	0.121923	0.943051	0.835333	0.584597	0.5295	0.299195	0.471775	0.643149	0.828071	0.600364	-0.123732	-0.356851	-0.0544419	0.521587
AT4G33080	protein_coding_gene	+	-0.084134	0.0967897	-0.490943	-0.17733	0.187568	-0.395167	0.415519	0.347014	-0.490727	-0.684521	-0.790477	-0.797064	-0.59804	-0.471149	-0.535408	-0.420727	-0.239877	-0.377539	-0.405624	-0.602314	-0.623638	-0.604219	-0.699806	-0.801705	-0.11066	-0.300444	-0.555946	-0.218434	0.888034	1.24187	0.764908	0.522172	0.387052	0.196819	-0.077609	0.600364	0.733541	0.345783	0.489198	1.08854	0.534693	0.0462893	0.376122	0.546239	1.69386	0.981078	1.09373
AT3G58460	protein_coding_gene	-	-0.89345	-0.8507	-0.327403	-0.187085	0.00396238	-0.285752	-0.36581	-0.569448	-0.602149	0.836706	0.262633	0.875067	0.593893	-0.465569	-0.367254	-0.0689607	0.262203	0.0240412	-0.0379557	0.352011	0.280086	0.558567	0.777157	0.656708	0.683424	0.535702	-0.0681215	-0.462154	-0.657434	-1.49663	-1.60127	-0.973528	-0.26976	0.412695	0.774996	0.640748	0.407901	0.0116773	-0.0592647	0.0597397	0.189012	-0.354117	-0.114521	-0.181524	0.0421026	0.391116	1.40327
AT5G44250	protein_coding_gene	-	-1.20331	-1.11192	-1.08264	-0.704952	-0.804445	-0.515205	-0.289713	-0.207131	-0.133808	0.299539	0.934783	0.98267	1.06837	1.04151	0.756484	0.196167	-0.0564857	-0.372162	-0.252761	0.24765	0.234654	-0.040788	-0.112381	-0.351494	-0.142881	-0.144613	-0.205505	-0.192133	-0.158165	0.113867	0.237284	0.241379	0.385487	0.921738	1.01096	0.716893	0.360691	0.291575	0.319423	-0.220031	-0.133101	-0.167206	-0.528758	-0.711331	-0.63843	-0.520064	-0.699332
AT3G20770	protein_coding_gene	-	0.621123	0.234279	0.419633	0.155452	0.0814869	0.613921	1.11788	0.850274	0.247121	0.363629	0.293586	0.655713	0.816497	0.531391	0.39466	0.370468	0.529242	0.731899	0.412599	-0.47229	-0.22018	-0.565191	-0.0189551	0.206085	0.0491788	0.323859	0.23208	0.266888	0.322596	0.630401	0.713513	0.947313	0.320256	0.390429	0.615248	0.905852	1.24538	1.69616	1.65354	1.56219	1.39778	0.911638	0.995172	0.672628	0.771682	0.933043	0.343601
AT1G22040	protein_coding_gene	+	-0.331572	0.0977548	-0.559533	-0.357376	-0.309827	-0.563047	-0.734825	-0.750525	-0.520626	-0.182614	0.088102	0.421164	-0.196319	-0.615286	-1.05992	-1.41542	-1.49656	-0.999729	-0.682595	-0.832039	-0.749715	-0.80779	-0.984874	-0.80148	-0.553269	-0.282557	-0.598665	-0.665561	-0.510655	-0.2496	-0.727299	-0.581327	-0.437804	-0.0375531	0.15257	-0.120078	0.276665	0.443386	0.384985	-0.0686472	-0.603814	-0.779028	-1.23686	-0.954175	-1.00464	-0.568689	-0.283391
AT2G03890	protein_coding_gene	+	1.01801	0.345436	0.110788	-0.490485	-0.684509	-0.941896	-1.02395	-1.16959	-1.32816	-1.09843	-0.832582	-0.511618	-0.333968	-0.14171	-0.198426	-0.502374	0.132124	0.492933	0.497095	0.602456	0.183002	-0.190531	-0.222038	-0.0604866	-0.0182891	-0.186835	-0.141216	-0.202779	-0.346145	-0.166124	-0.230855	-0.67761	0.317774	0.141345	0.499653	0.51737	-0.149559	-0.181503	-0.330262	0.0901419	-0.026124	0.491449	0.373736	0.0716849	0.432493	0.345709	0.691818
AT4G03250	protein_coding_gene	+	1.69151	1.56214	1.15455	0.946726	0.72515	0.29941	0.196177	-0.189949	-0.11623	0.146407	0.0755188	0.400022	0.571569	0.494679	-0.0598356	-0.223268	0.279208	0.468971	0.523298	0.0836996	-0.241374	-0.44375	-0.475087	-0.116953	0.594722	0.080628	0.188992	0.391554	0.620816	-0.329957	-1.04613	-0.0495533	-0.356208	0.325103	0.791789	0.495976	0.0299109	0.13571	-0.114186	-0.322294	0.389628	1.72828	1.95775	2.27644	1.78051	1.02224	0.521824
AT3G46970	protein_coding_gene	-	-0.200732	0.324451	0.993128	0.428486	0.278972	-0.623244	-0.579603	0.424651	0.761991	1.08653	0.804159	0.0433912	0.239965	0.135107	0.362208	0.549186	0.310739	0.183362	0.255086	0.149446	0.203775	0.293033	-0.042658	-0.0736561	-0.213697	-0.548802	0.121431	-0.264939	-0.80849	0.425161	0.349821	-0.169538	0.388408	0.703649	1.51264	0.192279	-0.424666	-0.282378	-0.121649	-0.121459	0.0768022	0.529161	-0.0965326	0.0858156	1.3171	1.64969	0.310342
AT5G05100	protein_coding_gene	-	-0.360955	0.91482	0.673338	0.692903	0.835914	0.291205	0.659858	1.12133	0.795657	0.776779	0.315715	-0.15947	0.11849	0.420429	1.11844	1.17627	0.934563	0.76256	0.408442	0.131868	-0.260233	-0.349123	-0.623752	-0.573154	-0.615324	-0.779337	-0.459418	-0.398334	-0.364094	-0.484093	-0.638305	0.0666635	0.467416	0.138971	0.329746	0.28516	0.0217984	-0.433707	-0.253069	-0.00486014	0.0567879	0.0150241	0.216743	0.0620009	-0.155595	0.137506	0.253357
AT2G34250	protein_coding_gene	+	-0.502866	-0.469475	-0.0463006	0.241777	0.111141	-0.211348	-0.30912	-1.15321	-1.06313	-0.668371	-0.67201	-0.29149	-0.178084	-0.364128	-0.403825	-0.394055	-0.117456	-0.184973	-0.222208	-0.328506	-0.227736	0.104209	0.116369	0.214948	0.0156656	-0.0309473	-4.2796e-05	0.0520253	-0.3121	0.241895	0.255167	0.119924	0.298075	-0.125541	-0.319729	0.184527	0.424083	0.873074	1.02737	0.909904	0.427252	0.592465	0.205335	0.551405	0.710813	0.6934	0.381607
AT4G37830	protein_coding_gene	-	1.12517	0.576051	-0.0334084	-0.28578	-0.826453	-0.308572	-0.821365	-0.92325	0.231122	0.322779	0.101782	0.163831	-0.51396	-0.661964	-0.35819	-0.249184	0.0977079	0.404479	0.214851	-0.185513	-0.40889	-0.844585	-0.908135	-1.0363	-1.3632	-1.08641	-0.99701	-0.542632	-0.616225	-0.710136	-0.746167	-0.861197	-0.793915	-0.609475	-0.785317	-0.641269	-0.996702	-1.04152	-0.738932	-0.278518	0.0202653	-0.144394	-0.215941	-0.448012	-0.923198	-0.909302	-0.990093
AT5G55230	protein_coding_gene	+	0.740422	0.71099	0.680763	0.771959	1.20904	1.19134	1.21608	1.1648	0.342867	0.254042	0.178799	0.0529374	0.495291	0.205445	0.0543028	0.152855	0.0675393	0.427603	0.444864	0.268644	-0.0783682	-0.239356	-0.490905	-0.372319	-0.734753	0.0135804	0.106524	0.571379	0.343589	-0.653665	0.0426854	0.335202	1.27647	0.432747	0.431414	0.571096	0.754874	0.695295	-0.183079	-0.349958	-0.00892768	0.704012	0.964815	0.974774	0.718147	0.487435	0.84668
AT1G19110	protein_coding_gene	+	0.237794	-0.226872	-0.111573	-0.624291	-0.288817	-0.338222	-0.302302	0.820311	0.755303	0.503261	0.899747	0.283192	0.0859898	0.337591	-0.025583	-0.266308	-0.17562	-0.50324	-0.519566	-0.514952	-0.820387	-0.699242	-0.261372	-0.280569	-0.368108	-0.828307	-0.881622	-0.230518	0.00167543	0.000950481	-0.202124	0.153477	0.271304	0.301733	-0.46032	0.300106	0.264452	0.326762	0.21995	0.584903	0.65068	0.345603	-0.43616	-0.932021	-1.04408	-0.70081	-0.18402
AT1G26550	protein_coding_gene	+	0.369584	0.940788	0.522875	0.45985	-0.25901	-0.737758	-0.275022	-0.694471	-0.19038	-0.550379	-0.121768	0.116719	-0.1897	-0.119705	-0.188503	-0.330907	-0.103342	0.418604	0.446302	0.581376	0.236829	0.0476304	-0.202638	-0.214728	-0.509235	-0.588161	-0.452878	-0.301395	-0.181425	-0.0893199	-0.308467	0.0870713	0.317117	0.0298778	0.427788	0.180134	0.33646	0.0445884	-0.115843	0.176842	0.589348	0.822152	0.968751	0.68508	1.28855	1.03113	0.724618
AT1G72740	protein_coding_gene	-	0.0768022	-0.0423368	-0.115356	0.0777389	-0.25728	-0.026747	-0.307298	-0.447382	-0.446144	-0.587127	-0.271764	-0.203123	0.131963	0.211838	0.169965	0.438672	0.274352	0.0361076	-0.028239	-0.684994	-0.726801	-0.904332	-0.531132	-0.268219	-0.248977	0.155799	0.606623	-0.0239928	0.387897	-0.652793	-0.935257	-0.761148	-0.300267	-0.302347	-0.0487277	-0.351535	-0.533964	0.0989709	-0.177243	0.20201	0.509148	-0.112362	0.118809	0.248384	0.206085	-0.111795	0.110921
AT4G40050	protein_coding_gene	-	-0.762206	-0.718184	-0.430983	-0.174128	0.255815	0.308826	0.130311	-0.112793	-0.354799	-0.196452	-0.214945	-0.353145	-0.057612	-0.116097	-0.0669724	-0.370963	-0.405873	-0.371657	-0.324422	0.407848	-0.323285	-0.365616	0.0143082	-0.326964	0.229593	-0.0555882	-1.37764	-1.65651	-1.37698	-0.681527	-0.00482996	0.2321	0.246293	0.0694384	0.129213	0.184676	0.0711804	-0.466504	0.273868	-0.154656	0.126383	0.352693	-0.27979	0.0966155	0.106435	0.220298	0.262121
AT2G01690	protein_coding_gene	-	0.0216606	-0.120976	-0.763913	-0.289658	0.036165	-0.237338	0.247353	-0.292373	-0.707064	-0.826393	-1.34584	-1.05857	-0.845459	-0.105258	1.06449	1.07681	1.2802	0.973053	0.239608	0.299161	-0.00892768	-0.41664	-0.970856	-0.815974	0.419913	0.198691	0.505026	0.313786	-0.115851	-0.427757	1.06496	0.889925	0.594579	0.921583	0.856862	0.444615	1.13098	0.761814	0.38047	0.843504	0.838353	0.664489	0.206024	-0.214761	0.165869	0.64764	-0.286739
AT5G56030	protein_coding_gene	+	-0.0613951	-0.116208	-0.0013202	0.667419	0.574779	0.252535	0.11089	-0.533029	-0.0614686	0.593513	0.225817	0.50634	0.406426	0.0804125	0.142811	0.119639	0.147984	0.250955	0.227443	0.000398864	-0.342614	-0.525419	-0.269754	0.0466814	0.641593	0.992111	0.701799	0.5918	0.794949	0.846704	1.66369	1.32446	1.46179	1.55249	1.78202	1.74665	0.664708	0.606623	0.0417193	-0.431746	1.10476	1.01787	0.90796	1.47851	0.470846	-0.114353	0.882143
AT1G08010	protein_coding_gene	-	0.825263	0.833276	0.269278	0.323462	0.195274	0.345913	0.929439	0.731701	0.879181	0.280143	-0.175547	-0.116157	0.0530842	0.471666	0.384901	0.0901745	-0.175261	0.0762639	0.261086	0.603591	0.438093	0.147814	0.091852	0.229088	0.125823	-0.0558667	-0.0144071	-0.109791	-0.406794	-0.682278	-0.607657	-0.332321	-0.304625	-0.291327	0.152497	0.364759	0.262655	0.424642	0.757751	0.48493	0.758626	0.435905	0.641875	0.561851	0.403482	0.152156	-0.251836
AT4G34100	protein_coding_gene	+	-0.60127	-0.853325	-0.668382	-0.178621	0.187743	-0.185918	-0.0465411	-0.49574	-0.356128	0.52	0.390448	0.845676	0.754113	-0.0531231	-0.372672	0.100587	0.117411	0.260903	0.558663	0.436424	0.460349	0.189009	-0.00452257	-0.0900146	0.292771	0.247172	0.422922	0.933237	0.553273	0.469715	0.395402	1.03513	0.850207	0.44446	0.341681	0.705325	0.799984	0.887579	0.709865	0.823397	0.685267	0.922804	0.593901	0.445008	0.109633	-0.0320757	0.919361
AT1G78690	protein_coding_gene	+	-0.172426	-0.323203	-0.308668	-0.636962	-0.807949	-0.80122	-0.0696676	-0.0648413	0.535332	0.729574	0.0669204	-0.289253	-0.854982	-0.302827	-0.346712	-0.139658	0.0661748	-0.403477	-0.225164	-0.584068	-0.478413	-0.0215623	-0.047329	-0.607238	-0.527215	-0.48185	-0.601403	-0.96664	-1.11405	-0.623879	-0.923198	-1.15773	-0.4954	-0.723945	-0.742905	-0.677825	-0.424401	0.0292766	-0.45945	0.052549	-0.115843	-0.407214	-0.733104	-0.6638	-0.522187	-0.347151	-0.269558
AT3G59020	protein_coding_gene	-	0.268821	0.241679	0.464456	0.420806	0.516332	0.54043	0.147903	0.19034	0.114149	0.0100298	0.635619	0.466028	0.0261293	0.428721	0.00867511	0.388482	0.659422	0.297947	0.388107	-0.213144	-0.215379	-0.387124	-0.956935	0.583652	-0.370664	-0.116891	0.317248	0.887751	1.27136	0.626353	-0.726892	0.184176	1.20609	1.0727	0.493559	0.947046	0.986861	-0.113171	-0.0418472	0.788139	-0.298924	-0.597504	0.484977	0.683049	-0.793915	-0.787948	-0.734912
AT5G60920	protein_coding_gene	-	0.336669	-0.244778	-0.783313	-0.116858	-0.276687	-0.195268	0.71949	0.369859	0.328748	0.71315	0.569056	0.21003	0.122282	0.0250076	-0.0900087	-0.00600314	0.0184666	-0.00200842	0.0347592	-0.185729	0.208047	-0.297185	-0.515683	-0.391542	-0.67985	-0.476204	-0.131034	-0.198468	-0.242275	0.348487	0.325159	0.303213	0.637454	0.320846	0.256771	0.48058	0.27853	0.511929	0.590808	0.491853	0.452853	0.412629	0.343703	0.50603	0.469475	0.727295	0.632536
AT3G43300	protein_coding_gene	-	-0.0378404	-0.908959	-1.59173	-0.807716	-0.191981	1.13018	0.876788	0.693486	0.647037	0.371611	0.259728	0.401328	0.399763	0.869856	0.853427	0.887853	0.926234	0.783715	0.524937	0.227592	0.228112	-0.00609289	1.03892	-0.232791	-0.19099	-0.111183	0.0976973	0.178377	-0.117428	-0.037111	1.2894	0.436757	0.680539	1.16029	1.41043	-0.00158225	0.211327	0.269043	0.168236	1.30446	-0.115836	1.46913	-0.274961	0.061547	0.312466	0.0458852	0.507583
AT4G25670	protein_coding_gene	-	0.236459	0.252123	0.0697064	0.397825	0.320711	-0.343919	-0.417194	-0.462569	-0.555308	-0.258736	-0.115774	-0.180493	0.289687	0.289698	0.270614	0.472822	0.208536	0.0919117	-0.0557201	-0.36053	-0.253346	-0.129676	-0.135703	-0.10455	-0.262192	-0.0972591	-0.115704	-0.447035	-0.546763	-0.44339	-0.136808	-0.330488	-0.22143	-0.181231	-0.125922	0.0768022	0.122383	0.0628371	0.251033	0.5307	0.730262	0.61939	0.508078	0.317864	0.223546	-0.111452	-0.249451
AT1G22700	protein_coding_gene	-	0.57137	0.844815	0.935722	0.963829	0.636536	0.576482	0.347082	0.33423	0.35357	0.392085	0.31373	0.288359	0.0197117	-0.82935	-0.394055	-0.0505005	0.216703	-0.117261	-0.0316531	0.386766	0.570999	0.725338	0.668249	0.578538	0.260834	-0.0592685	-0.450778	-0.333838	-0.307675	-0.753745	-0.604021	-0.209205	-0.409844	-0.505776	-0.249109	-0.418504	-0.174032	-0.281557	-0.300677	-0.285853	0.0443704	-0.0144337	0.313201	0.327668	0.738948	0.736113	0.813709
AT3G53180	protein_coding_gene	+	1.02166	0.948308	1.14719	0.944812	0.0112333	-0.479782	-0.303588	-0.205605	0.0153033	-0.114586	-0.360344	-0.538422	-0.460875	-0.20364	0.542108	0.420883	0.567494	1.0463	0.793644	0.297457	-0.000365671	-0.606415	-0.540392	-0.472873	-0.812451	-0.287941	-0.0604106	-0.0596943	0.280086	-0.467765	0.506044	-0.0271593	0.137914	0.362987	-0.283033	-0.248717	-0.347168	0.516717	-0.39432	-0.235143	0.311578	1.02595	0.715556	0.573195	0.246727	-0.173263	-0.100246
AT5G21040	protein_coding_gene	-	0.83169	0.732042	0.527906	0.598997	0.308892	0.148278	0.682542	0.657856	-0.117881	-0.0162751	-0.534046	-0.400093	0.209456	0.0639322	0.454781	0.497032	0.521316	1.03044	1.09434	0.994541	0.807536	0.670032	0.313	0.46912	0.363325	0.234654	0.250939	-0.080219	-0.40535	-0.888432	-1.02838	-0.810988	-0.516381	0.0768022	0.508648	0.739767	0.96216	0.32473	0.183717	-0.166469	-0.437771	-0.78722	-0.308488	-0.29093	-0.193845	-0.0752009	0.164265
AT1G08540	protein_coding_gene	+	-0.115843	-0.423015	-0.116076	-0.0570721	0.081405	-0.484588	-0.746312	-0.464119	-0.517796	-0.388498	-0.796559	-0.201508	-0.267684	0.0580371	0.833786	0.625381	1.01331	1.27415	1.20642	1.01907	0.840214	0.522444	0.0495015	-0.153033	-0.0787063	-0.355855	-0.260437	-0.185524	0.0929903	-0.0329859	0.407832	0.694353	1.03106	1.40311	1.53883	0.288602	0.282242	-0.0513589	0.261452	-0.00432081	0.116631	0.173667	0.489388	0.547157	0.756086	0.72321	0.00635727
AT5G02960	protein_coding_gene	-	-1.0752	-1.27246	-1.02798	-1.10105	-0.92829	-0.326253	-0.47511	0.307102	0.422071	0.18654	0.207848	0.331225	0.417991	0.621401	0.544453	0.239018	0.0904038	0.0161069	0.275067	0.197485	0.183002	-0.0402463	0.0763681	0.0250003	-0.0054835	-0.0122416	-0.0684438	-0.114877	-0.114716	0.173851	0.0841627	0.116123	-0.177665	-0.147733	-0.0515496	-0.115843	0.0905275	0.154405	0.0505838	0.194576	0.387074	0.554313	0.305345	-0.0444638	0.180944	0.257468	0.234743
AT1G61210	protein_coding_gene	+	0.299195	0.553158	0.332289	0.00987563	-0.0483763	-0.399311	-0.394062	-0.208992	0.0951449	0.410018	0.392801	0.108907	-0.106966	-0.059886	-0.154521	-0.196609	-0.140884	-0.356358	-0.193842	-0.117327	0.0416984	-0.108841	0.403494	-0.201238	0.122497	1.13919	-0.693516	-0.641893	0.020462	0.0734326	0.554222	0.435921	0.70881	-0.115843	-0.115621	-1.11584	-1.01236	0.27664	-0.115937	0.352393	-0.432405	-0.24154	-0.449235	0.852363	0.306738	-0.478191	-0.837911
AT1G75990	protein_coding_gene	-	0.346061	0.0696772	-0.346026	0.193658	0.0609855	0.817828	0.543687	-0.115668	-0.524407	-0.585298	-0.140612	0.36205	0.203363	-0.480908	-1.00893	-0.491757	-1.32398	-0.397172	-0.325656	-0.258724	0.969046	0.296825	0.740218	0.883223	0.60405	0.366766	0.27161	-0.00485697	-0.900155	-0.83233	-0.251733	-0.273654	0.0746765	0.923791	0.764768	0.60898	0.672054	0.550868	-0.116057	0.157695	0.436698	0.189005	-0.219053	0.0477399	-0.142147	0.115501	0.193847
AT2G40830	protein_coding_gene	+	-0.700805	-0.494153	-0.238498	-0.50593	-0.00335872	0.890883	0.578426	0.558485	0.701143	-0.0133041	0.0427071	0.01396	-0.000709802	0.105681	0.473966	0.827931	0.346429	0.0390952	0.00231778	-0.465468	-0.496115	-0.543886	-0.616845	-0.958885	-0.540451	-0.484404	-0.306377	-0.643784	-0.160851	-0.0591939	-0.563586	-0.36745	-0.563302	-0.444855	-0.701101	-0.384546	-0.622678	-0.670248	-0.311962	0.0105291	0.061167	0.453228	0.206215	0.26308	0.0935915	0.0548141	0.226333
AT5G28770	protein_coding_gene	-	-0.425171	-0.273963	-0.316078	0.157411	-0.811974	-1.57575	-0.703672	-0.478426	-0.595478	-0.378839	-0.28362	-0.874717	-0.295105	-0.0247098	-0.269459	-0.240596	-0.18833	-0.200918	-0.0340091	0.166254	0.147192	0.287753	0.0555581	0.0986579	0.0743225	0.0742637	0.0140656	-0.0809578	0.121086	0.24405	0.033166	0.0387503	0.0253105	0.168468	0.0735317	-0.148131	-0.166073	-0.308155	-0.243477	-0.260985	-0.229553	0.138835	0.0316638	0.534096	0.332284	0.683947	0.524352
AT5G38510	protein_coding_gene	-	-0.203306	0.0272838	-0.116546	0.21163	0.299724	0.176842	-0.168697	-0.844224	-1.06061	-0.349081	0.582836	0.437865	0.663159	-0.165374	-0.515986	0.11639	-0.0545944	0.221904	-0.0678355	-0.522312	-0.526475	-0.537231	-0.122423	0.160331	-0.305029	0.268725	-0.37854	-0.878082	-0.332698	-0.166343	0.0540794	-0.0231564	-0.00768586	-0.59292	-0.0270215	-0.115831	-0.0467052	0.119913	0.581883	1.3476	2.28823	2.32125	1.05054	0.814288	0.67305	0.148337	0.275448
AT2G47960	protein_coding_gene	+	-0.0592594	0.0525307	0.465693	1.02653	0.835727	1.15108	1.35179	0.823631	0.790767	1.24362	0.168609	-0.115817	-0.2666	-0.867666	-0.531381	-0.164521	0.214416	0.455994	-0.03508	-0.00219674	0.0268973	0.0415614	0.613143	0.792327	0.783647	0.801716	0.368428	-0.365681	0.39981	0.114881	-0.287532	-0.0150611	0.395304	1.79653	1.95812	1.40693	1.57834	0.870806	0.354853	-1.17435	-1.2156	-1.05938	-0.57895	-0.853178	0.540081	0.327968	0.425111
AT1G61580	protein_coding_gene	-	-0.60127	-0.852808	-1.38787	-0.734035	-0.968045	-1.27338	-0.0581647	-0.175029	0.27333	0.581029	0.148379	0.219624	0.137978	0.0914683	0.01691	0.209666	-0.0201	-0.256029	-0.0870463	-0.747532	-0.782105	-0.840208	-1.42995	-1.19601	-0.547559	-0.367382	-0.285768	-0.030954	0.189012	-0.157663	0.436698	0.822757	0.732154	0.334819	0.418494	0.621123	0.362204	0.78686	0.884157	1.10655	0.428478	0.884157	0.884157	0.632618	0.666566	0.993782	0.155459
AT3G56050	protein_coding_gene	-	0.251889	0.193713	0.521021	0.428113	-0.0639166	-0.290689	-0.313569	-0.801644	-0.378815	-0.377361	-0.184012	-0.376965	0.0198381	-0.295801	-0.168229	0.13347	-0.206829	0.461851	0.386658	-0.0845254	-0.230014	-0.220793	-0.143857	-0.160658	-0.0788487	-0.217237	-0.0814914	-0.243241	-0.198305	0.422665	0.187549	0.282678	0.858162	0.470394	0.698601	0.297631	0.0876905	0.186588	0.691512	1.07198	1.06249	1.7491	1.39112	1.6707	1.031	1.06891	0.787942
AT1G63830	protein_coding_gene	+	-0.816283	-0.674746	-0.660125	-0.164796	-0.451178	-0.11052	0.0744595	-0.0105222	0.160947	-0.0228362	-0.154702	-0.564894	-1.13036	-1.35132	-2.15533	-1.02109	-0.255364	-0.251282	-0.501013	-0.8852	-0.700805	-0.469135	-0.15021	-0.138902	-0.439287	-0.375032	-0.301058	-0.747554	-0.550923	-0.0329462	-0.103716	-0.190856	0.28552	0.658287	0.927584	1.1046	0.680469	0.753955	0.570049	0.432718	0.0832758	0.0716282	0.297475	0.20563	-0.437771	-0.309782	-0.284276
AT2G27950	protein_coding_gene	-	-0.367382	-0.632035	-1.16113	-1.22588	-0.776771	-0.0508764	0.274067	0.228162	0.158055	-0.124286	0.236876	1.12022	0.957533	0.691505	0.123153	-0.0122738	-0.105572	-0.256439	0.219197	0.242474	-0.164206	-0.588086	-0.700676	-0.179816	0.447747	0.01424	-0.615736	0.166751	0.305502	-0.45043	-0.296853	0.117795	0.315657	0.53736	0.213218	0.0446033	0.457521	0.268321	0.604048	1.29918	1.14241	0.997856	-0.0796454	-0.156231	0.109146	1.04787	1.89281
AT1G33420	protein_coding_gene	-	0.431645	0.147923	-0.195655	0.875558	1.0096	1.13572	0.931411	0.117522	-0.11585	0.306441	0.73659	1.41468	0.960758	0.752796	0.559769	0.355298	0.325114	0.192465	0.673886	0.741532	0.919781	0.714846	0.721142	0.802831	0.825747	0.882542	0.801695	0.335454	0.20394	0.212774	0.131228	0.37724	0.703585	0.823309	0.758239	0.801198	0.593019	0.441821	0.666566	0.510235	0.640095	0.564772	0.571936	0.546355	0.934783	0.698115	0.0941507
AT3G20920	protein_coding_gene	-	0.147192	-0.205618	-0.202546	0.271103	0.364432	1.03849	0.818315	0.484221	-0.0221761	-0.936465	-0.233506	-0.429613	-0.312458	0.0368928	-0.192284	0.16868	0.629865	0.513671	0.328544	-0.0666379	-1.25335	-1.2091	-0.454614	0.0709451	0.192279	0.784342	0.488739	0.452914	0.320256	0.227531	0.0362904	0.539224	0.606623	-0.000317573	-0.209923	-0.183376	-0.115843	-0.219733	0.0975267	-0.290543	-0.452878	-0.34216	-0.613301	-0.675844	-0.551942	-0.783383	-0.470652
AT1G53240	protein_coding_gene	-	-0.0592594	-0.211008	-0.0737226	-0.157616	-0.277608	0.154108	-0.440672	-1.05311	-0.788259	-1.08318	-0.0101745	0.342379	-0.200669	0.0522957	-0.431652	-0.515493	-0.237703	-0.0341523	0.259849	0.191936	-0.174737	-0.802933	-0.77179	-0.948021	-1.02177	-0.987148	-0.605992	-0.57784	-0.644854	-0.442831	-0.245126	-0.121874	-0.461053	-0.360935	-0.229395	-0.234096	-0.368389	-1.03793	-1.12183	-1.31062	-1.43777	-1.08916	-0.491794	-0.392529	-0.0420817	0.247987	0.751654
AT5G16540	protein_coding_gene	+	0.777242	0.731716	0.357905	-0.642417	-0.982566	-0.957589	-0.700813	-0.325673	-0.0617066	0.0466087	-0.403074	-0.0256472	-0.225693	-0.33731	0.0801232	0.173514	-0.111952	0.320046	0.3487	0.141713	0.436698	0.17934	-0.288219	-0.00364657	-0.154505	0.359268	-0.0961976	0.468569	0.458111	0.349035	0.445064	0.266923	0.372125	0.165212	0.192246	0.0640713	-0.00342123	0.398953	-0.200852	-0.425873	-0.054715	-0.115842	-0.293082	-0.0788667	0.398109	0.530823	0.0587791
AT3G52880	protein_coding_gene	-	-0.615414	-0.487786	-0.381933	-0.377905	0.0412346	0.212085	0.180101	0.351621	0.501599	0.384627	0.0114461	0.278352	0.0614965	0.20246	0.562065	0.400966	-0.110114	-0.242785	-0.774216	-0.598905	-0.0349229	-0.233702	0.213974	0.206085	-0.212607	0.227797	0.279665	-0.0456634	0.236548	-0.325634	-0.0207854	0.403185	0.391804	0.352132	0.16884	-0.298104	-0.00659271	0.197416	-0.0808944	0.26731	-0.0043175	0.890068	0.66266	0.788951	0.818962	0.64423	0.576687
AT4G28990	protein_coding_gene	+	0.718147	0.733867	0.625747	0.425446	0.0658538	-0.109557	0.299021	0.57781	1.32872	0.885813	0.749306	0.553218	0.498986	0.788164	0.831582	1.18644	1.27647	1.27734	1.2366	0.915198	0.639738	0.57798	-0.0985772	-0.202093	-0.478594	-0.770321	-0.678594	-1.0668	-0.0486556	-0.32866	-0.435231	-0.250324	-0.258373	-0.291204	-0.44772	-0.117822	-0.0353267	-0.0239445	0.0252238	0.257302	-0.00928847	0.0416996	-0.231427	-0.510586	-0.652571	-0.990308	-0.597669
AT1G54340	protein_coding_gene	+	-0.115843	-0.169032	-0.498734	-0.391477	-0.247314	0.331614	0.440921	-0.0589628	-0.34936	-0.477003	-0.156393	-0.0406222	0.237557	-0.196211	-0.155042	0.0746208	0.216904	0.315373	0.121799	0.236855	0.136344	0.0500668	0.609308	0.0369543	0.396811	0.998139	0.355426	0.164346	-0.441528	-0.35505	-0.399636	-0.0603377	0.0139733	0.0358892	0.133155	0.875965	0.830665	0.834338	0.600833	0.408001	0.758626	0.594655	1.3105	0.655251	-0.0540679	-0.0707879	0.0469407
AT1G12920	protein_coding_gene	-	0.0154016	-0.0581675	-0.503638	-0.800265	-0.62246	-0.964974	-0.600174	-1.21081	-1.00232	-0.933555	-1.06827	0.285649	0.232134	0.53275	1.20299	0.794879	0.489241	0.405064	0.416018	0.44581	0.614236	0.857697	0.734686	0.578433	0.349821	0.363457	0.444346	0.308369	-0.115843	0.207922	0.0322677	-0.00530318	-0.228318	-0.0901041	0.0862536	0.21692	0.750891	1.03108	1.42635	1.31126	1.15425	1.01186	0.65378	0.946953	0.404989	0.129741	0.00148402
AT5G62130	protein_coding_gene	-	0.348825	0.13909	0.618164	0.793272	0.746884	1.00211	0.554683	-0.278781	0.561287	0.351612	-0.0756215	0.387721	0.0111521	-0.0876979	0.282553	0.321157	0.0548083	0.188014	-0.116287	-0.730094	-0.813573	-0.976565	-1.02046	-0.307329	0.194794	0.495024	0.549291	0.59434	0.206107	0.127168	0.00794737	0.0201591	-0.643447	-0.56949	-0.931337	-1.11584	-0.477554	-0.173731	0.172464	0.260209	0.0861124	-0.0489613	-0.311952	-0.297736	0.0347605	-0.293348	-0.23334
AT4G39160	protein_coding_gene	+	0.206085	0.143752	0.594147	0.442785	0.139752	0.896406	0.813774	1.21534	1.07722	0.369933	-0.046438	-0.1644	-0.0201327	-0.460073	-0.228826	-0.0265882	-0.0605563	0.0686343	-0.0301428	-0.336979	-0.469895	-0.464008	-0.710545	-0.763667	-0.82635	-0.274227	0.362209	0.516426	0.648825	0.835339	1.24048	0.642853	0.848037	0.297638	0.192171	-0.115884	-0.466637	-0.118209	-0.45458	-0.876487	-1.85281	-0.477607	-0.189898	-0.111199	-0.116572	-0.405378	-0.0566803
AT3G07050	protein_coding_gene	-	-0.793915	-0.831497	-1.22322	-1.11668	-0.879579	-0.602727	-0.0415872	0.769122	0.746656	0.225923	0.175265	-0.39006	-0.00625975	0.0646428	0.170355	-0.0653377	-0.136471	-0.135291	-0.227685	-0.0711739	-0.408024	-0.209202	0.16157	0.0307293	0.416829	-0.0679455	-0.404148	-0.852601	-1.52235	-1.26711	-1.16749	-0.900405	-0.405339	-0.477226	-0.212198	-0.2512	0.00989412	-0.0457123	-0.499796	-0.727646	-0.485863	-0.576249	-0.336652	-0.343726	0.136729	0.33835	0.0155739
AT2G36990	protein_coding_gene	-	-0.83205	-1.17728	-0.178218	0.105281	0.657774	0.413844	0.188283	0.0771798	-0.231046	0.86055	0.87892	-0.031251	-0.176884	-1.21617	-0.973824	-0.302911	-0.458836	-0.222153	0.0429807	0.24145	0.363325	0.256134	-0.156541	-0.16194	-0.38652	-0.27675	-0.212224	-0.0238027	0.716884	0.523338	0.24267	0.0817898	-0.519249	-0.530253	-0.941937	-0.0669498	0.38716	0.716788	0.99103	0.160634	-0.0383059	-0.316189	-0.547735	-0.213134	-0.354296	-0.704008	-0.317729
AT4G02260	protein_coding_gene	+	0.714232	0.423706	0.57749	0.881412	0.0313663	-0.113247	0.293958	-0.0454416	0.268864	0.030505	-1.23914	-0.618359	-0.523898	-0.222056	0.0966882	-0.359687	-0.513583	-0.694394	-0.707091	0.0921587	-0.372183	-0.116646	-0.112485	0.219311	0.0481776	0.158518	0.10629	-0.17037	0.144735	0.832983	0.696876	0.184884	-0.609182	-0.336045	0.422883	0.884943	0.530169	-0.0583673	-0.0450192	0.118656	0.244734	1.1171	0.956379	0.67772	1.05151	0.667998	0.237817
AT5G44100	protein_coding_gene	-	-0.115843	-0.378858	-2.13476	-0.115843	0.596115	1.41625	0.742845	0.36553	0.363499	0.221852	0.0411234	0.0493436	-0.113335	0.14751	0.053494	-0.188396	-0.242063	-1.02851	-0.285517	-0.5191	-0.585328	-0.594998	-0.543435	-0.269716	-0.0402658	-0.158012	-0.353295	-0.00960967	-0.237751	0.0102206	0.202994	0.660024	0.844163	0.7209	0.427222	0.337447	0.0824581	0.0668439	0.197946	0.172384	-0.39247	-0.656426	-1.02885	-0.874606	0.152321	0.346991	0.543079
AT3G53270	protein_coding_gene	-	0.147192	-0.530693	-1.07548	-1.45144	-1.34033	-1.21459	-0.884863	-1.42439	-1.30028	-1.66248	-1.582	-0.850759	-0.509071	-0.0765234	0.170181	0.48076	0.490808	0.063332	-0.145767	-0.494438	-0.700805	-0.791992	-0.992445	-0.654635	-0.197845	-0.247798	-0.292724	-0.432469	-0.871093	-1.2297	-0.367203	-0.639626	-0.332832	-0.330334	-0.642752	-0.285768	-0.0768171	-0.53088	-0.397646	-0.0179977	-0.231895	0.386674	-0.28182	-0.644307	0.0545005	-0.251254	0.884665
AT5G55100	protein_coding_gene	-	-0.774806	-0.166461	-0.448101	-0.429107	-0.477994	-1.16008	-0.268386	0.0668814	-0.0575164	0.246539	0.0960787	-0.26749	-0.128163	-0.209322	-0.00184432	-0.18109	0.181175	-0.333458	-0.242268	-0.145395	-0.547559	-0.188242	-0.646519	-0.261686	-0.109648	0.779227	0.621923	0.801435	0.2309	0.594701	0.525703	0.794121	0.434701	0.3259	0.0403108	-0.437518	-0.87248	-1.30865	-0.614015	-0.213224	0.164265	0.168334	0.2993	0.298687	0.728023	0.501683	0.613172
AT1G64440	protein_coding_gene	+	0.849392	1.15262	0.601019	0.54644	1.12184	-0.00228758	0.28656	0.668167	0.619214	1.64592	1.75416	1.21846	1.32803	0.776009	0.267569	0.208864	-0.0120148	0.48435	0.930202	1.17949	1.17834	1.41806	1.47737	1.56831	1.68937	1.76419	1.44038	0.665685	0.195479	-0.566395	-0.379854	-0.782938	-0.408537	-0.0701662	0.0160857	0.129142	0.141331	-0.306647	-0.665492	-0.238293	0.164977	0.701264	0.838353	1.08699	0.538139	-0.2596	0.312987
AT1G53510	protein_coding_gene	-	-0.177243	-0.405317	-0.304619	-0.185958	0.221953	0.733033	0.877311	0.623743	0.254143	0.00520119	-0.400685	-0.405937	-0.138847	-0.0351095	0.0387471	-0.0619161	-0.11126	-0.210707	-0.266519	-0.258669	-0.356851	-0.519921	-0.524592	-0.346792	0.198189	0.631457	-0.000629922	0.17997	0.266155	-0.0507548	0.0844966	0.222079	0.322906	0.0906332	-0.426188	-0.473661	-0.377496	-0.682365	-0.455529	0.0245608	0.579303	0.546184	0.0169845	0.842931	0.704829	0.129136	-0.0444584
AT4G37880	protein_coding_gene	+	-0.418406	-1.16661	-2.23136	-1.20215	-0.0452994	-0.196661	-0.347115	-0.436302	-1.24251	-1.14384	-0.215428	-1.23233	-0.139417	-0.12025	-0.291502	0.357954	-0.0623361	0.169878	0.267444	0.361274	0.667059	0.517128	0.417855	0.559859	-0.2701	-0.474603	-0.465137	-0.527659	-0.53902	-0.826401	-0.500782	-0.362066	-0.345212	-0.648063	-0.447493	-0.232275	0.0471469	0.12304	0.0560151	0.144511	0.368265	0.449533	0.631206	0.788844	0.469116	0.23183	0.334135
AT5G59880	protein_coding_gene	+	-0.115843	0.093968	0.349955	0.00105573	-0.199196	-0.399	-0.875326	-0.408071	-0.394449	-0.603901	0.368308	0.121669	0.155326	0.26044	0.044626	0.376167	0.227434	0.663095	0.29834	-0.227811	-0.304605	-0.250608	-0.306087	-0.168816	-0.0345293	0.138012	0.227435	0.535702	0.438866	0.518543	0.0614803	0.180408	0.308391	0.220597	0.452994	0.22734	0.213399	0.191498	0.479868	0.369915	0.509794	0.368728	0.383139	0.59533	0.756161	0.987494	0.648679
AT5G59710	protein_coding_gene	+	0.977267	0.0103651	0.690512	0.791135	0.170444	0.561295	-0.0405361	-0.302082	0.643031	0.86727	0.183571	0.000531655	-0.484127	-0.471486	-0.2095	-0.0326297	0.365506	0.133637	0.29171	0.190553	-0.226267	0.00968937	0.0584542	0.467385	0.0814081	0.506452	0.00630893	-0.437766	-1.22629	-0.779824	-0.601388	0.410941	0.345304	0.113616	-0.29055	0.172992	0.928494	0.577115	-0.222092	-0.44607	-0.279944	-0.115023	0.13627	0.509457	0.682598	0.860827	0.583431
AT2G47700	protein_coding_gene	-	0.451198	0.549281	0.0165914	-0.210247	-0.220921	-0.364284	-0.184848	0.0746919	-0.21184	-0.169252	-0.480257	-0.521686	-0.176996	-0.329212	-0.185702	-0.374721	-0.248164	0.238561	0.331169	0.631996	0.448656	0.239379	0.432763	0.370969	-0.0318967	0.209265	-0.193845	-0.429544	-0.599155	-0.353869	-0.197348	0.15368	0.634179	0.625346	0.706669	1.19605	1.31373	0.806136	0.63623	0.560885	-0.14715	-0.367705	-0.273219	-0.273018	-0.332654	-0.367049	-0.280533
AT5G66120	protein_coding_gene	-	-0.743874	-0.379728	-0.535666	0.234706	0.198044	-0.327822	-0.78259	-1.16361	-0.734873	-0.405126	-0.694624	-0.706407	-0.901799	-0.196333	-0.267441	-0.520003	-0.460007	-0.739399	-0.52264	-0.454102	-0.437771	-0.143681	-0.320233	-0.0494993	0.774061	0.751775	0.491864	0.529238	0.0372443	-0.727704	-1.17027	-0.691004	-0.491183	-0.252252	0.160054	0.884157	0.491327	0.22334	0.193596	-0.0623809	-0.459218	0.167658	0.37462	0.391931	0.673653	0.890628	-0.0452696
AT2G32230	protein_coding_gene	-	0.189012	-0.0389981	0.171252	0.621104	0.263354	0.382097	0.710362	-1.04862	-0.112327	0.265858	0.571251	0.275917	0.0341038	0.0929876	0.104518	0.464964	0.66692	0.324809	0.239616	0.00954185	-0.338235	-0.270644	-0.418415	-0.565631	-0.954807	-1.20672	-1.79627	-2.0738	-2.77697	-0.838094	-0.475918	-0.174606	-0.0503861	-0.277767	-1.09502	-0.308376	-0.451861	-0.468391	-0.192795	-0.48813	-0.601765	0.237684	0.499269	0.628247	1.06618	0.642297	0.232014
AT1G79970	protein_coding_gene	+	-0.741163	-0.872589	-0.906452	-1.38597	-1.19809	-1.14719	-1.25129	-0.868219	-0.995203	-0.533521	-0.506031	0.149318	0.750923	0.212488	0.164426	-0.365766	-0.711309	-0.700003	-0.616543	-0.19166	-0.37637	-0.287166	-0.258084	-0.391295	-0.418749	-0.361237	-0.33682	-0.183615	-0.330849	-0.337043	-0.454655	-0.583281	-0.66923	-0.26975	-0.0463528	-0.193845	0.0902265	0.438945	0.339149	0.229369	0.42686	0.509569	1.29045	0.983608	0.640189	0.621145	0.128228
AT5G04550	protein_coding_gene	-	-0.378877	-0.875458	-0.95235	-0.284832	-0.60646	-0.231235	0.119926	-0.115231	0.147058	0.743772	0.594644	0.371309	0.633423	-0.0957301	0.205107	-0.626071	-0.321751	-0.248658	-0.186194	-0.0068458	-0.0950843	-0.0905778	-0.0917129	-0.0485828	0.167118	0.306044	0.307705	0.423899	0.31107	0.418767	0.547143	0.495253	0.576385	0.147887	0.248437	0.38863	-0.0614038	0.321962	0.0943564	-0.379224	0.0940489	0.0985048	0.300924	0.593588	0.61606	0.70789	0.500233
AT1G45976	protein_coding_gene	+	-0.279342	-0.0677493	-0.377942	-0.329282	-0.284913	-1.12964	-1.78899	-1.11207	-0.831646	-0.970446	-0.37096	-0.432352	0.263608	0.329355	0.262036	0.0450011	-0.372579	-0.490392	-0.625869	-0.714705	-0.411299	-0.447321	-0.308488	-0.372765	-0.115843	0.123631	0.938605	0.945495	0.683858	0.767492	0.752913	0.639017	0.726616	0.264558	0.0768022	-0.409718	-0.516381	-0.618746	-0.636675	-0.541431	-0.420697	-0.879344	-0.852808	-1.18831	-0.923198	-0.929961	-0.76792
AT1G56340	protein_coding_gene	-	-1.07004	-0.834932	-0.571052	-0.0721659	-0.115967	0.154331	0.4733	0.24177	0.351519	0.799563	0.599644	0.992597	0.98882	0.577329	0.657441	0.642472	0.172658	0.102213	-0.166821	-0.268465	-0.299065	-0.610529	-0.569681	-1.07481	-1.32953	-0.431251	-0.606371	0.0311415	0.254045	0.131586	0.0248086	-0.0737065	-0.244352	-0.308457	0.233644	0.27118	0.450596	0.548342	1.14175	0.747346	0.436889	0.283012	0.386611	0.48612	0.252608	0.536516	1.03844
AT5G16620	protein_coding_gene	+	0.226549	0.576314	0.659521	0.599749	0.577905	0.315854	0.177976	0.278671	0.110892	0.213898	0.109621	-0.0526027	-0.0301551	0.167003	0.37205	-0.00752726	-0.0116215	-0.0162731	-0.143942	0.288661	0.181838	0.130523	0.294017	0.530406	-0.243629	-0.731088	-1.38249	-0.413848	0.269478	0.547879	-0.191168	-1.06336	-0.511596	-0.181747	-0.283402	-0.0186785	-0.925975	-0.426547	-0.052339	0.69893	0.427971	0.587003	-0.014137	-0.16383	-0.815647	-0.405078	-0.671096
AT4G05330	protein_coding_gene	-	-0.36377	-0.630416	-0.11585	-0.881127	-0.11621	-0.031602	-0.583413	-1.04206	-0.806837	-0.505334	-0.352876	0.775679	0.381446	0.0493747	0.313791	0.0850009	0.325897	1.0795	0.630606	0.270838	0.40988	0.0841866	0.0582306	-0.15877	-0.450518	-0.554208	-0.437764	-0.31131	-0.0642482	0.157236	0.495735	0.58701	1.08642	1.05452	1.09124	0.845683	0.984422	0.519791	0.936146	1.44477	0.910687	1.14673	0.88331	0.409785	0.424383	1.02972	0.246534
AT4G24190	protein_coding_gene	-	0.266028	-0.116927	-0.682142	-0.700022	-0.357241	0.206355	0.677053	0.798018	1.04165	0.992392	0.749244	1.18096	1.17621	1.30773	1.46544	0.902357	0.710154	0.405963	0.454901	0.122577	0.0216606	-0.245819	-0.0920884	-0.0807885	0.0402559	-0.0319634	-0.0841445	-0.519776	-0.607926	-0.0370583	-0.553651	-0.535098	-0.425838	-0.0639285	0.266865	0.00614764	-0.151436	0.242363	0.608605	1.53186	1.23141	1.17901	0.566804	-0.072657	-0.262356	0.172439	0.84268
AT5G42940	protein_coding_gene	-	-0.115843	0.429271	-0.0301396	-0.420011	0.206147	-0.000246205	-0.0525288	0.282765	0.466357	0.655669	0.782109	0.600644	0.352033	0.279495	-0.00537603	-0.260471	-0.26909	-0.799194	-0.346769	-0.20416	-0.20511	-0.0383851	0.406482	0.54312	0.602456	0.0616504	-0.300267	0.384936	0.531884	1.12294	1.06725	0.585582	0.0174236	-0.309889	-0.0502638	0.49184	0.585862	1.32431	0.562229	0.445854	0.370184	0.424725	0.636647	0.774401	0.377197	0.244918	0.655253
AT5G25350	protein_coding_gene	-	-0.437771	-0.556574	-0.456501	0.209017	-0.658073	-0.826914	-0.356095	-0.541852	0.452677	-0.114941	0.347453	0.257036	-0.128964	-0.0790356	0.129443	0.367102	0.505026	0.631267	0.463491	0.458274	0.348825	0.135191	-0.0379193	-0.534052	-0.795344	-0.5381	-0.379313	-0.342826	0.0595931	0.119661	0.188839	-0.166834	-0.52608	-0.284485	-0.517114	-0.0196276	0.194881	-0.304692	-0.702409	-0.952747	-1.16242	-0.752137	-0.285076	-0.0667552	0.0734609	-0.162658	-0.424271
AT5G14170	protein_coding_gene	-	0.983693	0.742127	0.350206	-0.356941	-0.548901	-0.125703	-0.11724	0.154585	0.139272	-0.15412	0.0261713	-0.178937	0.000103648	0.357024	-0.380332	-0.265952	-0.39543	-0.652332	-0.926479	-0.531126	-0.256021	-0.371247	-0.240474	0.037734	-0.115906	-0.322288	-0.345267	-0.233524	-0.174479	-0.262504	0.0609185	0.341791	0.324683	-0.115825	0.304252	0.2245	1.06456	0.813609	1.22384	0.64109	0.575907	0.0744744	1.03956	0.853334	1.42223	1.46925	0.75769
AT5G43850	protein_coding_gene	-	0.0154016	-0.0333724	-0.299349	-0.116478	0.597069	0.759462	1.29837	1.07682	0.988509	0.366164	0.252003	0.443903	0.0967004	0.689105	0.260074	0.432715	0.610538	0.378898	0.21451	-0.226181	-0.423965	-0.115761	-0.179949	0.164228	-0.18867	-0.220443	-0.284109	-0.393107	-0.499178	-1.0051	-0.700338	-0.412596	-0.23426	-0.458269	-0.838963	-0.48232	-0.280623	-0.358906	-0.273506	0.0659903	0.418494	0.452467	0.256592	0.605787	0.790475	0.326509	0.367139
AT3G53920	protein_coding_gene	-	-0.241374	-0.122307	0.156795	0.315604	-0.618543	-1.21441	-1.52448	-2.06048	-1.54877	-1.11596	-0.499506	0.267859	0.596883	0.317686	0.27138	-0.0791257	-0.338686	-0.00170276	0.0956597	0.882481	0.206085	-0.00642197	-0.118769	-0.483575	-0.563994	-0.667663	-0.236137	-0.289526	-0.195151	0.0216606	0.714788	0.997468	0.621123	0.474512	-0.236036	0.0261761	-0.163466	-0.378614	-0.245126	-0.144422	0.495199	0.758626	1.52042	0.353863	1.06858	0.332916	0.714228
AT1G24300	protein_coding_gene	-	-0.322294	-1.24199	-0.569637	-0.225913	0.232315	1.23787	1.19092	0.692742	0.768699	0.155821	-0.112608	-0.245581	-0.0424093	0.146042	-0.0234222	0.0216648	-0.458659	-0.681502	-0.609066	-0.413499	0.00614764	0.207027	0.63725	0.451794	0.326042	-0.469469	-1.06764	0.270167	0.622359	0.435359	0.954546	0.831496	0.46912	0.673845	0.691418	0.0575096	0.485896	1.13372	0.822067	0.669887	0.775002	-0.118276	-0.204561	0.431664	-0.308488	-0.816578	-0.117336
AT5G21990	protein_coding_gene	+	-0.331572	-0.785652	-0.342385	-0.273744	-0.153034	0.132569	0.000601617	0.364834	-0.127055	0.951451	0.500828	0.791043	1.05278	0.76735	1.09545	0.820487	0.883159	0.891024	0.278499	-0.117816	-0.545831	-1.16924	-0.48316	0.144311	0.946615	0.451217	0.412672	0.140988	-0.165154	-0.340335	-0.111586	0.264871	-0.121029	0.612955	0.0313998	-0.624633	-0.450871	-0.243414	0.331471	0.243977	0.00763192	0.125659	0.21383	0.651905	1.56481	0.65814	0.274145
AT3G28690	protein_coding_gene	+	-1.5665	-1.16399	-1.1608	-0.168229	-0.151696	-0.417605	-0.265469	-1.55049	-1.03227	-0.258772	0.200895	0.920478	-0.21538	-1.02159	-0.801494	0.057172	0.631497	0.614137	0.506892	0.220566	-0.186926	0.0186344	-0.0457517	-0.191898	0.341953	0.545384	0.496636	0.414683	-0.222443	-0.69676	-0.647825	-0.108668	0.141977	4.03645e-05	0.317412	0.810788	0.837249	1.10907	0.409325	-0.308296	-0.485077	-0.904339	-1.00075	-0.973715	-1.56927	-0.896105	-0.462243
AT2G46340	protein_coding_gene	-	-0.548802	-0.701003	-0.278933	0.266513	-0.00432171	0.442642	0.450416	0.128608	0.346789	0.0403423	-0.0479283	0.0900548	0.40572	0.632992	0.56003	0.525531	-0.281054	-0.0816289	0.0487647	0.133315	0.521587	-0.189846	-0.240093	-0.267846	-0.291845	0.228506	0.611139	0.145495	-0.276378	-0.437771	0.441107	-0.0571872	0.369584	1.17372	0.641209	0.59465	0.297258	0.136862	-0.60127	0.502693	0.877827	0.46912	0.0832545	-0.350796	0.10655	0.637965	0.0701689
AT1G77770	protein_coding_gene	-	-0.60127	0.184894	0.0845706	-0.253623	0.206087	-0.30401	-0.0395965	0.0117187	0.0322428	-0.00226423	-0.115019	-0.50384	-0.845896	-0.865692	-0.25122	0.271669	0.166797	0.457315	0.0583964	-0.140494	-0.175964	-0.4612	-0.69329	-0.0649228	-0.147484	-0.689651	-0.326575	-0.370429	-0.325399	-0.467127	-0.587337	0.160576	-0.126695	-0.191687	-0.0421833	-0.568908	-0.0287637	0.275408	0.569142	0.635449	0.397729	0.517745	0.385447	0.490514	0.655987	0.192121	0.213448
AT5G46630	protein_coding_gene	+	0.276475	-0.00970897	-0.350565	-0.115405	-0.660181	-0.00892917	-0.121607	-0.115801	0.244735	0.512191	0.810847	0.800917	-0.480849	-0.637777	-0.272208	0.0470368	0.544589	0.507374	0.0697504	0.0395916	-0.0997232	-0.289957	0.501489	0.344479	0.489124	0.505084	-0.152054	0.581402	0.977268	1.13672	1.98324	0.631474	0.109499	-0.150886	-0.826127	-0.338235	-0.252334	-0.198802	0.462717	0.696459	0.794666	1.58606	1.4734	1.03832	0.637563	0.218718	-0.0238638
AT1G11430	protein_coding_gene	+	0.179613	-0.785973	-1.36986	-0.748534	-0.167721	-0.0676784	-0.0679913	-0.0135082	0.178223	0.948278	0.914289	0.637486	-0.355801	-0.311078	-0.117345	-0.260447	0.0842308	-0.0635369	-0.354881	-0.115991	-0.02838	0.0204487	-0.0751104	0.15136	0.337525	-0.0469983	-0.0637526	-0.144419	0.183017	-0.0751346	-0.253718	-0.483061	0.0681635	0.106972	0.107886	0.121151	-0.0760498	0.289707	-0.0212387	-0.370481	-0.206899	-0.395231	-0.178882	-0.17879	-0.22639	-0.0634866	0.21319
AT2G43210	protein_coding_gene	+	-1.25335	-1.11569	-1.57497	-1.16495	-0.750216	-0.940601	0.317706	-0.0903126	-0.416111	-0.101713	-0.0512698	0.383138	0.512907	0.635285	-0.107292	-0.122334	0.157592	-0.026885	0.197841	0.14788	0.253391	-0.00851623	0.180659	-0.184902	-0.661562	-0.0634598	-0.341199	0.888574	0.527093	0.472456	0.0824172	-0.117702	-0.360374	-0.792342	-0.50816	-0.743211	0.0616863	0.401314	0.0679923	-0.329271	-0.115843	-0.560171	-0.954152	-0.768792	-1.36439	-1.02288	-0.697948
AT3G25020	protein_coding_gene	-	-0.279342	-0.729286	-0.269428	-0.818144	-1.76865	-1.26368	-0.883906	0.885237	0.915312	0.883059	0.658727	0.319174	0.0485365	0.0670136	0.259933	0.236191	0.556446	0.18831	-0.157153	-0.365187	-0.0517126	-0.455063	0.0836465	0.326992	-0.0333153	1.34359	1.20604	-0.115772	0.21576	0.147205	1.14719	1.7563	1.29919	1.69155	0.884179	-0.115843	-1.11584	-1.33813	-0.210435	0.0763617	0.0858158	0.0640586	0.12703	-0.277341	-0.1107	0.683883	1.9991
AT3G63150	protein_coding_gene	-	-0.227488	-0.320183	-0.150939	-0.316431	-0.207054	-0.0321041	0.0661862	0.0511255	-0.0547557	-0.0250787	-0.127797	-0.0707302	0.134194	-0.0166105	0.0621976	-0.0558504	-0.24817	0.0832443	0.241814	0.412047	0.43485	0.0769613	0.0408454	0.48455	0.710558	0.680393	-0.156485	-0.636467	-0.51949	0.46912	0.717434	0.0874638	-0.352882	-0.893361	-0.656937	-0.656411	-0.503186	-0.494906	-0.222758	-0.157368	-0.532017	-0.267846	-0.165683	-0.428854	-0.646358	-0.852811	0.145166
AT3G25800	protein_coding_gene	-	-0.551942	-0.807759	-0.630354	-0.189605	0.258041	0.340288	0.670273	0.532176	0.315292	0.504619	0.0603129	-0.112524	-0.199767	0.143453	0.733529	0.989355	0.885661	0.812847	0.602735	0.626275	0.748502	0.579717	0.614879	0.473098	0.687009	-0.0592594	0.220824	0.280147	0.558184	0.47612	-0.115843	0.139341	0.262484	0.423162	0.983811	0.796694	-0.115178	-0.363029	-0.478859	-0.52904	0.225194	0.672183	0.299803	-0.491988	-0.872442	-0.296415	0.776077
AT5G26751	protein_coding_gene	-	1.11682	0.428521	0.706257	0.687044	0.0377449	0.37318	0.0263947	0.0216101	0.350292	-0.176953	-0.689068	-0.334672	-0.0134352	-0.0207529	-0.233278	-0.433152	-0.970287	-0.659743	0.0493012	0.618389	0.896541	0.818596	0.755084	0.31901	0.423622	0.596801	0.240306	-0.437771	-0.103963	-0.426254	-0.829757	-0.775256	-0.791321	-0.41905	0.177753	0.474401	0.62635	0.529391	0.920012	1.08188	0.584597	0.583723	0.519871	0.628696	-0.0300083	-0.396978	-0.16128
AT4G14880	protein_coding_gene	-	-0.0249344	0.0959657	-0.172563	0.145389	0.377614	0.0541621	0.134865	0.0462999	0.0632184	0.131379	0.146271	-0.190887	-0.383893	-0.372753	-0.688796	-0.395258	-0.236586	0.134551	0.60498	0.494492	0.333142	0.0225625	-0.314591	-0.407266	-0.394715	-0.527366	-0.404124	-0.312087	-0.140927	0.153949	-0.00025378	0.220919	0.514248	0.766133	0.789921	1.28432	1.29585	1.00301	0.755571	0.627067	0.424005	0.307498	0.616186	0.619774	0.546294	0.531791	0.686914
AT3G24020	protein_coding_gene	+	0.343589	0.173287	0.0224358	-0.347455	-1.01493	-1.17028	-0.433106	0.192041	-0.033571	-0.0267885	-0.321313	-0.547368	-0.306895	-0.529161	-0.258593	-0.337646	-0.117583	-0.115843	-0.218863	0.036184	0.125165	0.333678	0.358087	0.522071	0.119754	0.0840995	0.0225096	0.131968	0.566253	0.668487	0.777242	0.601615	0.338739	-0.240673	-0.0475443	0.246725	-0.0547012	-0.0497332	0.347306	0.436749	0.10655	-0.716011	-0.282975	-0.539369	-0.180009	0.168743	0.690821
AT3G51270	protein_coding_gene	+	0.541269	0.531686	0.607819	1.36956	1.7549	0.713057	0.820511	0.479878	-0.112177	0.56577	0.70845	1.00233	0.942054	0.470778	0.346254	-0.116879	-0.28301	0.574676	0.300771	0.498277	1.11093	0.241746	0.157481	0.0469559	-0.198554	-0.0731257	0.0339024	0.331002	-0.186029	-0.115389	0.414641	-0.581878	-0.479652	-0.775016	-0.0511235	0.0261761	0.0663033	0.143002	-0.16727	-0.510392	-0.307596	-0.197211	-0.0223613	0.469757	0.498704	1.14842	0.570004
AT1G25682	protein_coding_gene	-	-0.115843	-0.115843	-0.115843	-0.115843	-0.115843	1.47282	1.21926	-0.478413	-0.437771	-1.11908	-1.5795	-1.11584	-1.70081	1.88561	0.967136	0.173478	-0.0733645	-0.0580338	-0.171903	-0.204496	-0.192078	-0.158334	-0.19155	0.0297637	0.51118	0.663313	0.637406	0.686301	0.337343	-0.284413	0.0057199	-0.044476	0.0658018	0.32672	0.56117	0.187447	0.0337707	0.418101	-0.0828355	-0.0558944	0.0982819	0.361844	-0.0135786	0.299708	0.260276	0.459631	0.0427963
AT5G11170	protein_coding_gene	+	0.913904	0.428939	0.46234	0.258197	0.0343287	0.504004	-0.129614	-0.0772653	0.239963	-0.022556	0.449391	-0.0095553	0.0151066	-0.0526485	-0.296856	0.0471661	0.155565	-0.124472	0.0810122	-0.213458	-0.7083	-0.619998	-1.0695	-1.03338	0.0812729	0.334516	0.090608	0.103973	0.445278	0.908004	0.605138	0.797924	0.677706	0.614569	-0.22883	0.621123	1.05002	1.24466	1.16956	0.802544	1.15762	0.336669	0.09566	-0.877105	0.206085	0.692135	0.60776
AT3G62260	protein_coding_gene	-	-1.48508	-0.909771	-0.971455	-0.322377	0.439006	0.120865	0.350633	0.0552099	-0.0522623	-0.122241	-0.0877779	0.0594953	0.218024	0.187131	0.153895	0.373245	0.363902	0.47695	0.154043	-0.677703	-0.295167	-0.45512	-0.261803	-0.402005	-0.451674	-0.753605	-1.29605	-1.05412	-1.09149	-0.542972	0.337256	0.54076	0.101686	0.529698	0.238951	0.0820592	-0.266794	0.287154	0.129509	0.276198	0.0622009	0.143885	0.298769	0.361726	0.288541	-0.00095416	0.450588
AT5G20720	protein_coding_gene	+	0.090608	0.0517267	0.343899	0.707284	0.489835	0.00121838	-0.79457	-1.20166	0.186678	0.521397	0.635856	0.768433	0.35754	0.476606	0.0426596	-0.953475	-0.439788	-0.530419	-0.239972	0.128521	0.0361602	0.213874	0.186543	-0.186646	0.015432	0.137892	0.105749	0.012264	0.172667	0.967866	0.73241	0.69154	0.448607	0.40096	0.440555	0.588727	1.13821	1.25589	0.612887	0.598944	0.53388	0.342067	0.194475	0.505326	1.00681	1.02542	1.01283
AT2G26280	protein_coding_gene	-	0.505645	0.352736	-0.277793	-0.196541	-0.510223	-0.669173	-0.285791	0.40769	0.146651	-0.180298	-0.247083	-0.860075	0.0228359	0.286534	0.387927	0.324338	-0.0238087	-0.258309	-0.00798354	0.0648197	0.170461	0.172392	0.237924	0.268491	0.645048	0.0959103	0.0368233	-0.321721	-0.437412	-0.0194719	0.667807	0.845892	0.587351	0.616623	0.124135	0.966619	0.83779	-0.174879	-0.700611	-0.618384	-0.612157	-0.423271	-0.0419229	1.80386	1.86729	1.36461	0.299189
AT4G17530	protein_coding_gene	-	0.313	0.197776	-0.0624054	0.06857	-0.233134	-0.436878	-0.371915	0.0739136	0.919949	1.16605	0.852109	0.686397	0.569039	0.367513	0.518402	0.499091	0.431603	0.742387	0.69284	0.627085	0.343589	-0.123611	-0.221331	-0.359829	-0.115455	0.098813	0.310174	0.251136	0.0870221	0.180294	0.27385	0.511644	0.877918	1.53936	0.521774	0.46457	0.341506	-0.0102707	0.0464785	0.926023	1.11084	0.942494	1.15394	1.40357	1.40959	1.17443	1.53881
AT4G30160	protein_coding_gene	+	-0.276308	-0.456697	-1.18188	-1.5914	-1.84998	-0.80773	-0.363422	0.384826	0.751915	0.238008	-0.290251	-0.875757	-2.30663	-1.22414	-0.350015	0.00974338	0.410535	0.139113	-0.291373	0.353923	-0.0163072	-0.700805	-0.115843	0.125165	-0.0163072	-0.0633755	-0.0714488	0.18672	0.746654	0.649692	0.488228	0.0705702	-0.45688	1.26267	0.943051	-0.285768	0.407719	0.528013	0.262669	1.46912	0.576035	1.02166	0.796694	0.884157	1.23208	1.91978	1.51219
AT3G42790	protein_coding_gene	-	-0.115843	-0.826284	-1.43777	-1.87127	-0.851703	-1.43717	-1.03384	-1.27636	-2.0418	-0.869674	-0.867482	0.0586185	-0.495287	-0.44941	0.118622	0.132115	0.242013	-0.183229	-0.36623	-0.542981	-0.670432	-0.599708	-0.551856	-0.492148	-0.316473	-0.347813	-0.405496	0.200393	-0.0208876	-0.493516	-0.820453	-1.16674	-0.783252	-0.945346	-1.27828	-0.800264	-0.115392	0.145892	-0.111393	0.110822	0.535798	0.256304	-0.237947	-0.189833	0.538784	0.950585	0.746272
AT5G13650	protein_coding_gene	+	1.10655	0.634686	1.22917	1.75871	0.6338	0.447524	0.0830374	0.261536	0.310677	-0.00832472	-0.0684904	-0.318684	0.124264	0.417069	0.485859	0.429273	0.386473	0.493972	0.783307	1.04772	0.964327	0.00864978	0.0996425	-0.607961	-1.04517	-0.379977	0.138977	0.44569	0.931133	0.0498568	0.847921	0.96098	0.492751	-0.25735	-0.509042	-0.542803	0.217252	0.840048	0.537872	0.578696	-0.793323	-0.668645	-0.115857	0.232228	-0.0753687	0.382801	0.506217
AT1G75310	protein_coding_gene	+	-0.610608	-0.635144	-0.194901	0.529188	0.170857	-0.700724	-1.01677	-0.869028	-1.2952	-1.52919	-1.41538	-0.663571	-0.293817	-0.552033	-0.291899	-0.305917	-0.191799	-0.102509	-0.177951	-0.114635	-0.0934751	0.531246	-0.104031	-0.191792	-0.180433	-0.189544	0.395119	0.292704	0.792418	0.643149	0.361846	0.448332	1.03616	1.66893	1.31898	0.446036	0.685247	0.623498	1.20609	1.22254	0.549797	0.796694	1.26374	2.06858	0.999634	1.23027	0.792127
AT3G51880	protein_coding_gene	-	0.194497	0.271253	0.538799	0.603795	0.650858	-0.0660881	-0.157992	-0.26136	-0.296745	-0.0905833	-0.202763	-0.2822	-0.0940864	0.348788	0.677715	0.969217	0.56213	0.121991	-0.671571	0.192251	-0.0752009	-0.0926589	-0.12214	0.0610349	-0.0209734	0.161597	0.125165	0.278139	0.759368	0.682523	0.48546	0.263544	0.59465	1.2051	1.15924	1.46912	0.537951	0.405275	0.221192	0.644432	0.330499	0.229293	0.429234	-0.150675	-0.0773687	-0.345531	0.279133
AT1G29940	protein_coding_gene	-	-0.725896	-0.397163	-0.633465	-0.406715	-0.453209	-1.70562	-1.15889	-0.992444	-0.959589	-0.589818	-0.749055	-0.0344681	-0.230383	-0.357135	-0.739283	-0.581638	-0.986322	-1.345	-1.09197	-1.21524	-0.334023	0.0972733	-0.586348	0.303624	-0.600443	-0.57422	-0.03561	0.0702274	-0.115533	-0.907847	-0.115843	-0.908188	-0.602662	0.0210411	0.115925	0.823215	-0.624811	-1.10552	-0.646124	-0.704228	-0.668384	-0.0303637	-0.772844	-0.24452	0.273126	0.171344	-0.852725
AT3G09200	protein_coding_gene	-	0.562229	1.08116	0.973251	0.792272	1.14226	1.31587	0.926069	1.01141	1.10486	0.742283	1.33674	0.974646	0.89414	0.871283	0.911235	1.36294	1.42234	1.79691	1.80842	1.04609	0.803815	0.365607	-0.0277075	-0.190111	-0.479653	-0.215745	-0.384897	-0.584405	-0.362466	-0.822078	-0.512546	-1.30787	-0.973042	-0.608118	-0.963995	-0.59389	-0.507202	-0.112604	0.217395	0.299524	0.316071	0.42186	0.202938	0.331536	0.283001	0.17424	0.361865
AT5G41520	protein_coding_gene	-	0.125165	-0.00247516	0.132118	-0.11571	-0.215699	-0.477984	-0.46532	-0.663488	-0.115368	0.332086	0.155308	0.474292	0.107201	-0.567976	-0.790002	-0.788392	-0.231826	-0.17721	-0.0892484	-0.16488	-0.392683	-0.341401	-0.407191	-0.449972	-0.76387	-0.778874	-0.633193	-0.783405	-0.851742	-0.86339	-0.939285	-0.388098	-0.349106	-0.372123	-0.310629	-0.0713214	-0.0110617	0.169331	0.436217	0.379818	0.343589	0.546909	0.00230824	0.0540848	0.0714745	0.305741	-0.0667263
AT5G17770	protein_coding_gene	-	-0.53088	-0.453584	-0.350818	-0.41342	-0.70077	-0.700805	-0.751811	-0.759137	-0.43158	-0.613364	0.0285464	-0.0233326	-0.420058	-0.347079	-0.166373	-0.0518484	0.107759	-0.0450749	-0.753257	-0.698616	-0.319376	-0.322072	0.377747	0.358747	0.235932	-0.0181812	0.683887	0.586073	0.0405297	-0.00257851	0.232076	-0.888896	-0.803313	-0.219509	0.162831	-0.320669	-0.223975	0.103326	0.612234	0.441015	1.08288	0.934211	0.438687	-0.0549621	-0.222283	-0.646989	-0.27974
AT5G04590	protein_coding_gene	+	0.828662	1.19858	1.92443	2.11023	2.06424	1.79736	1.16244	1.11676	0.745392	0.46419	0.17751	-0.126247	-0.0228917	-0.0226432	0.222023	0.357839	0.316266	0.29481	0.101456	-0.00280151	-0.0413647	-0.530858	-0.586252	-0.663234	-1.01063	-0.345342	-0.700805	-0.482214	-0.181372	0.181187	0.366194	0.504203	0.113639	0.0373894	-0.470498	-0.625195	-0.451971	-0.276414	0.183717	0.892758	0.912886	0.994678	1.14348	0.884114	0.999634	1.34914	1.4957
AT1G16025	protein_coding_gene	+	-0.247087	0.0395589	-0.73785	-1.11707	-0.454261	-0.167967	-0.0899227	1.23977	-0.32186	-0.664605	0.385477	0.928266	1.16694	1.29983	0.313699	0.116439	-0.0414113	0.573015	1.06836	1.68822	1.69151	1.32644	1.10049	1.20465	1.10246	0.931466	0.931464	0.929547	1.031	0.982153	0.77359	0.576058	0.470458	0.332905	0.247439	-0.124361	-0.29962	-0.654323	-0.864122	-0.959633	-0.925331	-1.32533	-0.923284	-0.778791	-0.677436	-0.472595	-0.498115
AT1G45000	protein_coding_gene	+	0.547122	-0.382203	-0.274688	-0.527112	-0.189846	0.370825	-0.125235	2.25124	0.888129	0.125146	-0.202068	-1.04186	-1.42618	-1.20704	-0.769572	-1.11568	-1.32786	0.0676467	0.157203	0.253639	0.362204	-0.511735	-1.15977	-0.577915	-0.663331	0.246679	0.595999	1.46989	0.732154	0.349912	-0.0486954	-0.529195	-0.668384	-0.309496	0.331176	0.127966	0.32473	0.576315	0.398061	0.76539	1.08579	1.20598	1.3515	0.768704	0.884157	0.469197	0.316978
AT3G04090	protein_coding_gene	-	-0.36377	0.327519	-0.205199	-0.237772	-0.437771	-1.1722	-0.743756	-0.329195	0.528009	0.677561	0.605392	1.02564	0.971633	0.983715	0.967574	0.544052	0.193126	0.647861	0.749308	0.805813	0.946441	0.338797	0.420426	0.424951	0.357881	0.268994	-0.0850581	0.0195147	-0.392913	-0.422211	-0.883173	-0.385664	0.324741	0.241726	0.0630049	0.299195	0.424715	0.276644	-0.219919	-0.176613	-0.36345	-0.373716	-0.323649	-0.464211	0.0982918	0.386963	0.782408
AT4G09150	protein_coding_gene	+	0.225194	-0.412141	-0.405665	-1.01146	-0.983731	0.088646	0.264743	0.222729	0.0164728	-0.433535	-1.08461	-0.298233	-1.04848	-0.1747	0.22992	0.568462	0.286028	0.0165513	-0.195384	-0.412752	-0.356851	-0.539654	-0.665655	-0.456423	-0.168457	-0.339042	0.090666	0.106975	0.640866	0.649529	0.737217	1.01602	1.3144	1.24315	0.757797	0.460833	0.6385	0.661766	1.47014	0.924332	0.343589	-0.002864	0.402552	0.266084	-0.0186924	1.18903	1.40478
AT2G40840	protein_coding_gene	+	-0.725896	-0.849572	-0.587512	-0.660444	-1.11625	-0.52351	-1.04858	-0.928947	-0.399607	-0.25231	0.536838	0.396782	0.448406	0.588555	0.381057	0.373332	0.602757	0.4387	0.461254	0.965527	0.860441	1.04135	-0.30001	0.163166	0.74664	0.723796	1.14264	0.758477	-0.911921	-0.215389	0.136766	-0.0700193	0.0428997	-0.279138	-1.11482	-0.487812	0.369686	0.658407	0.341779	0.0138043	-0.0996894	0.149335	1.1866	1.20568	-0.428673	-0.241857	-0.0313491
AT3G22220	protein_coding_gene	-	0.609982	1.12495	0.338466	0.45312	0.951876	0.811548	1.42984	1.41147	1.01511	1.07181	1.25008	1.2602	1.54997	1.52565	0.574892	-0.0625347	-0.201163	-0.408489	-0.34535	-0.156297	-0.157663	0.184692	0.216342	0.196102	0.182573	0.0286194	0.0981525	0.33002	0.264824	0.0743545	-0.369891	-0.757629	0.0224713	-0.072568	0.0990341	0.5312	0.00548738	0.577861	0.561701	0.620665	0.931463	1.22642	1.64966	1.23607	0.299196	-0.038511	-0.9994
AT2G07050	protein_coding_gene	+	0.46912	0.720669	0.777727	1.45873	0.607804	-0.478247	-1.08525	-1.91398	-1.12382	0.0645559	0.110977	0.386171	0.188526	-0.241377	-0.118893	0.044178	0.0432624	-0.228841	0.0107988	-0.474748	-0.326263	-0.322507	-0.0532428	0.791891	0.579303	0.350462	0.599369	1.53021	1.91658	1.33023	1.40388	0.955739	0.773126	1.18562	1.22117	1.13421	0.838353	0.984702	0.732101	-0.0241377	0.817043	1.46923	1.53435	0.754462	0.746654	2.06757	1.63635
AT2G29080	protein_coding_gene	-	0.181838	0.277299	0.271789	0.150346	0.0511317	-0.170642	-0.501493	-0.160479	-0.536884	-0.693653	-0.394123	-0.652735	-0.438526	-0.766343	-0.947597	-0.508412	0.280143	0.103344	0.236772	0.207975	0.0647294	0.296518	0.582736	0.882803	1.03102	0.226023	-0.256446	-0.701421	-0.547368	-0.372583	-0.121121	-0.00611721	0.238091	0.979639	0.906829	0.219913	0.179245	-0.33181	-0.630682	-0.736324	0.0393885	0.299113	1.75966	1.32525	0.679477	-0.405006	-1.07425
AT3G49601	protein_coding_gene	-	-1.07004	-0.725134	-0.700806	-0.29717	-0.74426	-1.53082	-2.02273	-2.08702	-1.99036	-1.16109	-1.07004	-1.32262	-0.519668	-0.0504155	0.773986	0.523923	0.118715	0.0626357	-0.118117	-0.0716852	-0.0934751	-0.13167	0.0111359	0.412236	0.398759	0.88893	0.911079	0.985227	0.393676	0.126185	0.155459	-0.25237	-0.204745	-0.118359	-0.195445	-0.300073	-0.449166	-0.663138	-1.22307	-1.43841	-1.29642	-1.12118	-0.788861	-0.378875	-0.214913	0.260756	0.308181
AT5G47010	protein_coding_gene	+	-0.753273	-0.29248	-0.766805	-1.17597	-0.425225	-0.816352	-1.11867	-0.79651	-0.930454	-0.568301	-0.337512	-0.27214	-0.07285	-0.115311	0.182306	0.205843	0.22124	0.400669	-0.286042	-0.303866	-0.59389	-0.706137	-0.452687	0.341628	0.518353	0.466702	1.3758	0.381938	0.396123	0.469907	-0.552957	-0.211077	0.147192	0.599358	0.252378	-0.18752	0.466766	-0.302897	-0.115992	-0.0424533	0.269275	1.06941	0.928245	0.841076	0.801695	0.918107	0.482313
AT3G43590	protein_coding_gene	+	-0.115843	-0.585327	-0.808142	-0.965148	-0.683164	-1.70085	-1.61048	-0.530871	0.206169	0.186557	0.0646174	-0.0227395	0.125042	0.00732935	0.796298	0.594895	0.536452	0.497012	0.882538	0.578873	0.46912	0.493101	-0.131314	-0.244294	-0.708264	-0.768926	-0.999494	-0.914993	-0.699139	-0.623612	-0.910784	-0.625418	-0.0719629	-0.26335	0.357757	0.704489	0.544419	0.931443	0.424727	0.721695	0.010279	0.42135	0.744866	0.10581	0.21459	4.75933e-05	0.225527
AT3G59540	protein_coding_gene	-	2.69151	1.17861	0.0602748	-1.25373	-1.3983	-1.17107	-0.859178	-0.688065	-0.206049	-0.591547	-0.13045	0.431645	0.404469	1.04133	1.27933	0.264957	0.476717	0.420955	-0.00999574	0.163276	-0.0700392	-0.111603	-0.438272	-0.398679	-0.554704	-0.686014	-0.320616	-0.26854	-0.17911	-0.255651	-0.332834	-0.279817	0.107569	0.408886	0.760458	0.966685	0.854673	1.04485	0.772232	0.883252	0.473965	0.769115	0.575813	0.539525	0.788147	0.884611	0.986089
AT1G17720	protein_coding_gene	-	0.394352	0.326686	-0.0753865	-0.230139	-0.0574585	0.499141	0.462793	0.155544	-0.390807	-0.922956	-0.281464	-0.327918	0.178001	0.171447	0.0126198	0.362229	0.573422	0.532776	0.548331	0.687284	0.643149	0.883394	0.436838	0.72403	-0.0517126	-0.423956	0.280621	0.728234	0.137914	-0.622178	0.054176	0.273305	0.723692	0.585567	0.491865	0.954762	0.758626	0.329982	0.263989	0.810591	1.09361	0.687563	0.379015	0.111182	0.554009	0.536341	0.400346
AT1G73060	protein_coding_gene	+	-0.585328	0.00130638	-1.04509	-0.875139	-0.414497	-0.699186	-0.302511	0.133063	0.34289	1.01156	0.39882	-0.181713	0.0843268	0.284105	0.361304	0.674368	0.324816	0.0814596	-0.0222552	-0.234159	-0.0953788	-0.212955	-0.153278	-0.147471	-0.527593	-0.227305	-0.235774	-0.576483	-0.316102	-0.0066071	-0.0454536	0.195397	0.425648	0.327765	0.128097	0.107698	-0.241885	-0.306882	0.402091	0.381968	0.568655	0.593356	0.600295	0.344967	0.0484009	-0.0299624	0.332805
AT2G43560	protein_coding_gene	-	-0.115843	1.0211	0.537484	0.369584	0.903493	0.247812	0.619348	0.650381	0.137551	0.822771	0.159801	-0.348127	-0.410583	-0.783009	-1.1099	-0.349645	-0.348613	-0.0975517	0.215153	-0.0814963	-0.190805	-0.455038	-0.616872	-0.484747	-0.819846	-0.587875	-0.606729	-0.633549	-0.264928	-0.158899	-0.0634055	0.185023	0.0220657	0.145575	-0.335248	-0.413384	-0.450103	-0.420921	-0.686288	-0.426303	-0.542981	-0.197926	-0.223782	0.147279	0.140894	0.0320469	0.0874363
AT1G17360	protein_coding_gene	+	-1.11584	-0.839494	-1.46154	-0.568159	-0.573965	-0.726591	-0.680923	-0.906616	-0.402616	0.295765	0.255053	0.0180029	0.163262	0.0562637	0.334359	0.443794	0.274154	-0.626077	-0.530953	-0.324153	-0.470938	0.235739	-0.16457	0.0531472	-0.291288	-0.433723	-0.471124	-0.321089	-0.554527	-0.305168	-0.238693	-0.0690063	-0.0457414	1.20616	0.770961	0.7665	0.359815	0.460921	-0.35076	-0.41527	0.147328	0.121192	0.0629762	-0.772719	-0.853009	-0.676227	-1.15442
AT2G30170	protein_coding_gene	-	-0.624857	-0.360131	-0.421042	-0.886367	-0.641351	-1.51439	-1.88544	-0.952344	-0.241611	1.21152	0.699633	0.469119	0.107804	-0.104982	0.264818	0.17371	0.382048	0.515449	0.408891	0.601697	0.908819	0.887235	0.84906	0.576475	0.424531	0.232761	-0.0808852	-0.0318566	-0.048916	-0.227617	0.131145	0.327866	-0.0684284	0.0261761	-0.115908	-0.516381	-0.0048118	-0.437048	-0.0419841	0.455624	0.0965309	-0.489153	0.314083	0.0900719	0.00449432	0.129781	-0.115787
AT5G08670	protein_coding_gene	-	0.197315	-0.0486243	0.0389817	-0.0567097	0.0624338	0.252118	0.0452521	0.430003	0.190462	0.237024	0.29995	-0.167053	-0.258632	-0.128082	-0.18256	0.200467	0.216413	0.173832	0.193595	0.227187	0.33572	0.0917457	0.44746	0.134184	-0.0108273	-0.575408	-1.17446	-0.672186	-0.279622	0.261887	0.461652	-0.191877	-0.313396	-0.168394	0.236458	0.369428	0.393314	0.622033	0.581332	1.08093	0.675856	0.463892	0.384624	0.142632	0.142513	-0.104726	-0.0104497
AT5G16050	protein_coding_gene	-	0.63623	-0.0633666	-0.289203	-0.724524	-0.908361	0.0537707	0.701044	0.9657	0.905942	0.752731	-0.125482	-1.25475	-0.983116	-0.68931	-0.142319	0.117773	-0.00863718	0.0460646	-0.324634	-0.481943	-0.274541	-0.429224	-1.03639	-0.888941	-0.756229	-0.729698	-0.938561	-0.676661	-0.0590076	-0.423932	-0.122624	0.515699	0.118622	0.0443441	0.135945	-0.307481	-0.366547	-0.579216	-0.310323	-0.361537	-0.592271	-0.196261	-0.485291	0.163559	-0.437771	-0.50512	-0.115923
AT3G44340	protein_coding_gene	-	-0.923198	-0.656776	-1.27838	-1.76352	-0.909702	-0.871475	-0.649664	-0.70298	-0.97811	-0.49771	-0.31401	-0.732616	-0.590677	-1.3367	-0.971263	0.137168	0.0504983	0.449375	0.328777	-0.216686	-0.0976955	-0.509966	-0.0462659	-0.364141	-0.147841	0.324932	-0.499723	-0.337521	-0.945474	-0.115732	0.40596	0.794602	0.245201	0.927128	0.680899	-0.880707	-0.601279	0.398664	0.563875	1.15449	2.46664	0.786187	0.887901	0.331671	-0.240002	0.0533546	-0.420639
AT5G03455	protein_coding_gene	+	-0.0544423	-0.2652	-0.609849	0.194976	0.564123	0.625081	0.387529	-0.323645	-0.905869	-0.564525	-0.116679	0.285374	-0.0269763	0.106753	0.0357644	0.062296	0.584594	0.0208553	0.0407849	-0.115875	-0.15592	-0.267149	-0.0138558	0.0880331	0.0245832	-0.210694	0.0172894	0.0143009	-0.115129	-0.160729	-0.366941	-0.0365196	0.152515	0.299443	0.218467	0.194911	0.00773795	-0.0366552	-0.0750114	-0.171387	-0.342666	-0.322689	-0.0620421	-0.0726137	0.00307599	0.158696	0.480037
AT2G02800	protein_coding_gene	-	0.132085	-0.602116	-1.01301	-0.171624	-1.47622	-0.781017	-0.561405	-0.999823	-0.407628	-0.153003	-0.0592363	0.00414121	-0.117785	-0.203506	0.250978	0.298421	0.218467	0.0991768	-0.188678	0.0516778	-0.115843	-0.1494	-0.431705	-0.423295	-0.253888	-0.437872	0.238993	0.435294	0.166566	-0.0672418	0.184647	0.381617	0.260397	-0.118031	-0.571911	0.262669	0.830339	1.07734	1.56015	0.630653	1.16992	-0.18991	0.0824962	-0.634435	0.298967	0.659923	0.428011
AT4G31740	protein_coding_gene	+	-0.367382	0.246406	0.490894	0.126192	0.359644	0.409993	0.466511	0.022526	-0.238004	-0.292432	-0.586185	0.183294	0.236737	-0.0197421	0.0756266	0.205395	0.147739	0.564149	0.828118	0.803714	0.974355	0.814723	0.833224	0.757878	0.590681	0.615629	0.531573	0.352137	0.102044	0.182944	0.241598	0.297364	0.310034	0.32216	0.190701	0.0380881	-0.117612	-0.227842	-0.239468	-0.528928	-0.550385	-0.657076	-0.349764	-0.350346	-0.122284	-0.115905	-0.365134
AT4G30200	protein_coding_gene	-	-0.568355	-1.02917	-1.11652	-1.22276	-1.30036	0.38211	1.00259	0.696119	1.23923	0.858169	0.97971	1.36747	0.846403	0.399075	0.208947	-0.350407	-0.0326326	-0.158289	-0.428485	-0.597611	-0.549939	-0.273661	0.187829	-0.492715	-0.2726	-0.500738	-0.268639	-0.526193	-0.290924	-0.53972	-0.618353	-0.748003	0.468332	0.212875	0.493115	0.505645	0.607086	0.735997	-0.114281	0.105144	-0.0593324	0.276952	0.219922	0.709825	0.93474	1.2509	0.293129
AT1G55840	protein_coding_gene	+	-1.37888	-0.703847	-0.308472	-0.115601	0.746339	0.888978	0.661743	0.555295	0.431644	-0.0172043	-0.109107	-0.48484	-0.78572	-0.202748	-0.149639	0.0815641	-0.0557657	-0.953948	-1.04667	-1.11154	-1.11584	-1.11757	-1.25335	-1.26124	-0.812451	-0.541998	-0.0517126	0.191444	0.0446218	0.0633085	-0.668384	-1.76427	-2.28577	-0.744824	-0.395951	0.739596	0.739767	0.299485	-0.257862	-0.4756	-0.793915	-0.932455	-0.656411	-0.923752	0.0154016	0.705024	1.23208
AT5G17020	protein_coding_gene	+	0.536234	0.369435	0.193645	0.225185	-0.33781	-0.569257	-0.615849	-0.249986	0.0191631	0.352814	0.0905491	0.14066	-0.541232	-0.412015	0.0542141	0.0413738	0.655063	0.335109	0.0463013	-0.220632	-0.344784	-0.445836	-0.817765	-0.783058	-0.08456	-0.0390219	-0.148369	0.367984	1.00337	0.553622	0.371898	1.00427	0.646817	0.303994	-0.48101	0.127686	0.147	-0.111117	0.428395	0.971722	0.560343	-0.224983	0.635767	-0.171465	0.721645	1.23781	0.938695
AT5G43960	protein_coding_gene	-	0.46912	-0.0138232	-0.131637	0.0849846	0.161973	0.656189	0.956647	1.00905	0.609316	0.00207722	0.301746	0.191833	0.335501	0.982492	0.334396	0.725049	0.749563	0.526462	0.747886	0.435942	0.0899058	0.224152	-0.0888368	0.133343	0.832653	0.889323	0.548278	0.237923	0.242678	-0.0958173	0.246725	0.0188356	-0.267183	-0.678789	-0.467975	-0.928486	-0.569808	-0.163552	-0.427103	-0.375773	-0.715916	-0.157807	-0.255631	0.229903	0.388038	0.364307	0.636077
AT5G45410	protein_coding_gene	-	0.576035	0.564846	0.378547	0.503425	0.635884	0.178008	-0.357058	-0.721321	-0.44413	-0.595	0.308437	0.370428	0.745405	1.39162	1.35899	1.24819	1.01484	0.731568	0.268536	0.404648	0.166557	-0.00825244	0.264761	0.217317	-0.0258236	0.0144917	0.0926701	0.176963	0.0877836	-0.0508864	-0.187915	-0.349699	-0.48479	-0.998112	-0.755508	-1.28577	-0.881123	-0.584694	0.0357178	0.0854334	-0.115363	0.0628686	0.392621	0.710159	-0.0624777	-0.340641	-0.307866
AT3G47630	protein_coding_gene	-	0.159792	-0.670286	-0.632047	-1.88313	-1.99032	-1.92319	-2.70081	-1.4376	-0.700805	-0.700805	-1.6994	-0.920575	-1.11527	-0.979263	-0.528803	-0.367391	-0.345418	-0.237977	-0.277908	-0.190094	-0.297173	-0.354413	-0.59047	-0.795006	-1.11574	-1.22588	-1.66838	-1.55792	-1.3486	-0.365684	-0.304451	0.168339	0.714232	0.0802095	-0.0718666	-0.27268	-0.211079	-0.762063	-0.829539	-1.15105	-1.30764	-1.8102	-1.22276	-0.900147	-0.347168	0.293131	0.563347
AT2G17390	protein_coding_gene	+	-0.352882	-0.492092	-0.502636	-0.0683878	0.361261	0.626111	0.707514	0.520202	0.273999	0.416192	0.830179	0.992097	1.3119	1.54059	1.45322	1.42646	0.823234	0.387853	0.29938	-0.249843	0.0726022	0.159053	-0.112909	-0.0333383	0.166879	0.175219	0.319686	0.332133	0.299054	-0.238115	-0.451434	-0.25773	-0.334973	-0.400227	-0.313628	0.0956612	-0.253727	0.00226902	0.148099	-0.0418174	0.0146698	-0.379503	-0.876345	-0.273739	0.073043	0.208257	0.436169
AT5G19690	protein_coding_gene	+	-0.260233	-0.824205	-1.39431	-0.955432	-0.463625	0.174124	0.345074	0.751065	0.892634	0.680817	1.12332	1.02966	0.350508	0.505024	0.383619	0.0706223	0.454968	0.238862	-0.0958012	0.0198999	-0.304047	-0.0687691	-0.286064	-0.116247	0.0261761	0.0915448	0.642324	1.14765	1.4367	0.669461	0.469723	0.539747	0.299195	1.38538	0.884033	0.141995	-0.115843	0.147065	0.177747	0.449541	0.237794	0.224004	0.176589	0.139182	0.677706	0.971615	0.984274
AT5G58420	protein_coding_gene	+	-0.544686	-0.11083	-0.207868	-0.314475	-0.0466678	-0.116198	0.0186299	0.426571	-0.0497366	-0.497121	-0.149246	-0.221817	0.451828	0.64206	0.372976	0.580017	0.334377	0.437131	0.0764516	0.0447731	0.0578052	-0.165205	-0.0995199	0.278621	-0.212383	-0.0646301	-0.180803	0.119877	-0.196399	-0.0628456	-0.258263	0.0913364	0.644545	0.519898	0.737961	0.49184	0.429862	0.795093	0.575168	0.485817	0.472545	0.446055	-0.045603	0.289404	0.468702	0.291527	0.244324
AT2G45100	protein_coding_gene	-	0.173664	0.147187	-0.0163265	0.0538705	-0.116243	0.884224	0.268035	0.514781	0.416175	0.298884	0.755596	0.138282	-0.164004	-0.162645	-0.468325	-0.101568	0.124081	-0.029035	-0.0267633	-0.252324	-0.487812	-0.522857	-0.608883	-0.529336	-0.317477	0.161527	0.0685817	-0.346566	-0.613343	-1.05915	-0.938965	-0.296412	-0.115843	-0.531376	0.10655	0.365578	0.360595	1.10426	0.183717	-0.93199	-1.11584	-1.87386	-2.18623	-1.75824	-1.32229	-0.940589	-0.76792
AT5G21222	protein_coding_gene	+	1.59285	1.45092	1.34457	0.908858	1.19786	1.35163	1.14958	1.50513	1.29626	1.06329	1.33617	1.33346	1.35592	1.47909	1.55354	1.76147	1.96128	2.16131	2.09593	1.85532	1.60597	1.41728	1.64551	0.580721	0.741422	1.23251	0.859298	0.760726	0.787039	0.635776	0.6916	0.886208	0.779482	0.371466	0.86177	0.645356	0.277706	0.459958	1.27804	1.0911	0.0184797	0.806505	1.25876	0.59856	0.711502	0.740787	0.149515
AT1G64520	protein_coding_gene	+	0.0309985	0.00462587	0.423403	0.99465	1.28408	1.08302	0.844176	0.43427	0.424461	0.667601	0.777362	0.650378	0.218649	0.410345	0.200031	0.187796	-0.0945172	-0.402114	-0.842887	-1.07847	-0.778808	-0.946671	-0.825421	-0.215553	-0.0425871	-0.133196	0.471278	0.480499	0.847031	0.151931	0.250349	0.45102	0.43611	0.276543	0.335385	0.796694	0.195514	0.324234	0.0063489	0.421225	0.397552	0.320535	0.678629	0.955558	1.11516	0.255453	0.0560462
AT5G35790	protein_coding_gene	-	-1.55642	-1.33823	-2.11982	-1.60127	-0.0320531	-0.53089	0.369094	1.20527	0.236127	-0.412021	-0.665316	-0.852653	-0.894	-0.699931	-0.660192	-0.67527	-0.388758	-0.10994	0.0159677	-0.0528058	-0.0405548	-0.0919703	0.200225	0.150731	0.0191283	0.0616995	-0.595654	-0.0472479	0.00184985	-0.0270787	-0.0190222	-0.344304	-0.0816305	0.0269807	0.554564	0.968328	1.29234	1.67388	2.37486	1.93368	1.81906	1.26942	0.980448	0.685614	0.493536	0.730734	0.775946
AT3G08680	protein_coding_gene	+	0.668428	0.560857	0.574538	0.854049	1.01361	0.964765	0.957551	0.750194	0.364621	0.493354	0.649952	0.820686	1.15464	1.07054	0.552689	0.528722	0.265748	-0.137458	-0.209039	-0.114049	-0.115843	-0.117447	0.0188295	-0.11874	-0.197185	-0.563257	-0.712609	-0.508357	-0.332129	0.133318	0.0641529	-0.11065	0.324111	0.655645	0.36957	0.226917	-0.203897	0.187617	-0.000208073	-0.159614	-0.375168	-0.259276	-0.113721	0.446974	0.420317	0.282534	-0.0120254
AT4G34670	protein_coding_gene	+	0.276475	-0.115521	0.125122	-0.118896	0.262695	0.674946	0.690868	0.657413	0.656501	0.525789	0.372436	0.237043	-0.362133	-0.234165	-0.268995	0.243943	0.530479	0.329531	0.510352	-0.143597	-0.369599	-0.353081	-0.0532055	-0.283861	-0.57267	-0.430725	-0.364118	-0.194161	-0.431902	-0.732679	-0.172319	0.259864	0.369584	0.488772	-0.0334162	0.278189	0.37734	0.559672	0.525507	0.604701	0.749436	1.31421	1.19906	1.31381	1.04643	0.948104	0.701702
AT3G55440	protein_coding_gene	+	0.253391	0.132643	0.137619	0.268722	0.53034	0.749385	0.830762	0.902738	0.820222	1.06382	0.801392	0.236806	0.120351	0.148558	0.284456	0.260568	0.336379	0.0438327	-0.0296405	0.0756284	-0.261799	-0.193779	-0.298547	-0.304098	-0.337713	-0.305677	0.243699	0.241012	0.748753	0.814743	0.86381	0.801419	0.46912	0.183739	0.236624	0.346804	0.310631	0.451808	0.694887	0.705301	0.833372	1.02753	0.798517	0.92925	0.908819	0.840583	0.81178
AT5G18260	protein_coding_gene	-	-0.000365671	-0.362529	-0.280853	-0.110348	-0.512915	-0.984832	-0.791316	-0.822958	-0.130859	0.265767	0.233935	0.30014	0.924865	1.03939	0.641582	0.525344	-0.161737	-0.112121	0.127596	0.152716	0.639045	0.193253	0.599429	0.345641	0.456082	0.158397	0.161847	0.47884	0.347389	0.417842	0.336063	0.510909	0.577499	0.506361	0.24859	0.378922	0.797149	0.691507	0.505471	0.955484	0.871028	0.438635	0.198678	0.00564489	0.0819577	-0.227466	-0.241306
AT4G39220	protein_coding_gene	+	0.494211	0.0619068	0.340542	-0.283982	-0.457868	0.114856	0.0592563	0.0441558	-0.255259	-0.347149	-0.371348	-0.290931	-0.291295	-0.329151	-0.368231	-0.238133	-0.0031203	0.186444	0.105999	0.0767155	0.180399	0.15577	-0.00713626	-0.0894662	-0.386704	-0.585983	-0.620852	-0.328101	-0.0938546	0.284456	0.166557	0.501991	0.24355	-0.211375	-0.18468	0.381567	0.737961	0.761397	0.607943	0.672104	0.44055	0.265767	0.256386	0.748054	0.648603	0.494281	0.334948
AT3G18520	protein_coding_gene	+	0.0768022	-0.495194	-0.467974	-0.599083	-0.589704	-0.648314	-1.99102	-1.56227	-2.11072	-1.08321	-0.65766	-0.34373	-0.107386	-0.267627	-0.114878	-0.126922	0.666073	0.530685	0.70231	1.06314	0.827574	0.65238	0.179961	0.225337	-0.256754	-0.551942	-0.870728	-1.20671	-0.483014	0.42932	-0.354911	-0.480587	-0.482723	0.470433	0.711058	0.775225	0.431724	-0.60127	-1.06456	0.0343738	0.301319	0.387341	0.274492	-0.223183	-0.164659	0.0741547	0.587232
AT1G12230	protein_coding_gene	+	-0.639405	-0.736988	-0.121123	0.508981	0.599756	0.431037	0.425287	0.609286	0.487268	0.999636	0.474592	-0.13702	0.225846	0.245377	0.675126	0.909879	1.06697	0.904259	0.732331	1.07969	0.748502	0.525518	0.237525	-0.267857	-0.488684	0.0505061	-0.0496348	0.0998311	0.0883326	-0.116373	-0.258728	-0.283847	-1.35456	-1.88413	-1.45392	-0.780624	-0.116266	0.00796966	-0.179944	-0.651055	-0.28817	-0.173443	-0.465116	-0.0368272	-0.135533	-0.507581	0.340064
AT2G20580	protein_coding_gene	+	0.960106	0.51323	0.499481	0.327087	0.137481	-0.0246128	-0.215785	0.0324765	-0.203268	0.00213314	0.0274071	-0.0721713	0.359287	0.213696	-0.0243956	-0.0662884	0.277503	0.0373109	0.124034	0.349006	0.642184	0.593211	-1.41929	-0.798138	0.620365	0.641757	-1.18194	-0.654756	-0.373293	-0.198407	0.390331	0.107797	0.225204	0.530599	0.658185	0.175141	0.0561074	-0.105198	-0.552179	0.104537	-0.646358	-0.397466	0.0484165	0.261262	0.69551	-0.270076	-0.96234
AT2G32970	protein_coding_gene	-	0.10655	0.0373116	-0.067279	-0.0777521	-0.197633	-0.0396645	0.239593	0.0544634	-0.0783466	-0.0908939	-0.910419	-0.393196	-0.151957	0.34288	0.405319	0.576793	0.395144	0.102048	0.00315205	-0.330437	-0.115843	-0.335007	-0.319224	-0.884704	-0.598926	0.246518	0.547944	0.292413	-0.170349	-0.451251	-0.456527	-0.328633	0.502679	0.777767	0.530918	0.488155	0.0886285	0.148086	-0.483199	-0.115601	0.247508	1.03935	0.934756	0.802108	1.12982	0.645711	0.774721
AT1G22930	protein_coding_gene	+	-1.11584	2.20598	2.20609	-0.115843	-0.60127	-1.70424	-1.28577	-0.796714	-0.296421	0.127878	0.715415	1.17706	1.79316	1.5754	0.837738	0.462865	0.031654	-0.294743	-0.634716	-0.639641	-0.819711	-0.750609	-0.706585	-0.444766	-0.115399	-0.0569492	-0.281699	-0.230544	-0.0999239	0.601674	1.88416	0.421139	0.437027	0.541258	0.390561	0.591976	0.0640436	-0.115606	-0.208255	0.0584939	-0.115843	0.354069	-0.244125	0.0767996	0.076285	0.0834659	0.166211
AT3G61960	protein_coding_gene	-	-0.171338	0.212041	-0.054995	0.361334	-0.235919	-0.370278	-0.421822	-0.993927	-0.637555	-0.624182	-0.451878	-0.609522	-0.630632	-0.533814	-0.863662	-0.115909	-0.124704	0.0870221	-0.194276	-0.234472	-0.257862	-0.935496	-0.469659	-0.585303	-0.109338	0.10655	-0.518909	-0.308505	-0.482175	-0.159831	-0.700805	-0.609993	-0.0963345	0.83615	0.469167	0.118622	-0.19386	-0.708445	0.119199	0.0962822	0.299195	0.742161	0.342577	-0.450984	-0.161396	-0.76792	-0.44877
AT5G16660	protein_coding_gene	-	0.137914	0.469212	0.883286	0.268852	0.491673	-0.116039	-0.346114	-0.150192	-0.654134	-0.0684619	0.369807	0.00466094	0.632308	0.195289	0.485918	1.01931	1.08996	1.24678	1.02837	0.638095	0.540673	0.295116	0.220645	0.329953	0.368813	0.606068	0.673392	0.528313	0.671251	0.64458	0.155268	0.317707	0.380866	0.310123	0.518078	0.428814	0.632331	0.886865	1.09876	0.852535	1.09485	1.08827	0.715729	0.912684	1.14735	0.728764	0.66297
AT1G01440	protein_coding_gene	-	-0.0613951	-0.0687136	-0.0763891	0.277347	0.0326788	0.328776	0.604715	0.376947	0.226266	-0.0235382	-0.149648	0.208162	0.568843	0.595054	0.27933	-0.0971656	-0.230596	-0.473239	-0.441512	-0.37674	-0.626038	-0.251935	-0.368933	-0.163913	0.511352	0.263576	0.312035	-0.2106	-0.372898	-0.479213	-0.7186	-0.211788	0.391894	0.4553	0.775075	0.801695	1.09945	0.0103854	-0.238192	-0.327671	-0.501948	-0.466138	0.0602108	0.0484927	0.163606	0.626692	0.672285
AT3G55270	protein_coding_gene	+	-0.874835	-0.732238	-1.64636	-2.11517	-1.01479	-0.895143	0.469119	0.610297	0.833803	1.29915	1.04171	1.57231	1.2414	0.707129	0.732114	0.488406	0.322731	0.0600581	-0.0110817	-0.116883	0.206085	0.325406	0.529955	0.758185	1.01283	0.492263	-0.301513	-0.437524	-0.00480288	0.812845	0.634537	0.758944	0.064606	-0.175136	-0.114301	0.965649	1.04171	1.51334	-0.219939	0.136614	0.325551	1.16515	0.374185	-0.0265704	-0.295514	-0.167734	0.0994294
AT1G79000	protein_coding_gene	-	-0.395951	-0.478398	-0.313849	-0.187783	0.158324	0.61748	0.0097708	-0.16401	-0.681744	-0.632696	0.065573	0.4915	0.689081	0.400648	0.237823	0.344328	0.217836	0.0982688	0.0227253	-0.284508	-0.378877	0.452955	0.326585	0.0398097	0.552661	0.781909	0.398716	-0.157459	0.284715	0.941427	-0.213225	0.1751	0.495753	0.369578	1.01755	0.494773	0.40318	0.604057	0.826964	0.682527	0.378922	0.742932	1.07697	0.269773	0.427539	0.445721	0.676317
AT5G47940	protein_coding_gene	-	-0.285768	0.0540808	-0.43777	-1.03338	-1.00217	-0.115839	0.240053	1.10516	1.2939	-0.284556	-0.886068	-2.27563	-2.05444	-0.853566	-0.730975	0.00242185	0.512309	0.206518	-0.328702	-0.59384	-1.31224	-1.84562	-2.07345	-1.70455	-1.11661	-0.127683	0.641787	0.59107	0.863973	0.108066	-0.529218	-0.832052	-0.578137	-0.632858	-0.695346	-1.16681	-1.17903	0.177507	0.169355	0.727797	0.370621	0.404834	-0.116571	0.0779413	1.04558	0.971389	0.899767
AT4G30310	protein_coding_gene	+	-0.249109	-0.0670924	-0.0750001	0.809615	0.972133	0.825048	0.38502	-0.054979	0.0460189	-0.188068	0.357949	-0.282454	-0.327836	-0.228334	-0.511389	0.0938005	0.0413189	0.377011	0.234338	0.10092	-0.385932	-0.705096	-0.446815	-0.211267	0.516573	0.180986	0.404805	-0.063328	-0.0698111	0.151459	-0.109702	-0.228163	-0.432644	-0.115877	-0.135386	0.272366	0.333397	0.179263	0.218925	0.916645	0.4968	0.827515	0.904791	0.0175252	0.402133	0.82002	0.849399
AT5G46550	protein_coding_gene	-	0.246727	0.179111	0.0631009	-0.064525	-0.0731923	0.194612	0.447384	0.203729	1.28708	1.77744	1.34378	1.05462	0.385488	0.649989	0.700939	0.884157	0.584309	-0.183427	-0.602673	-0.516166	-0.492406	0.0250383	0.284532	0.222704	0.198576	-0.0701783	0.12927	0.0146654	0.0457268	0.355038	0.508486	0.430395	-0.308488	-0.741121	-0.618939	-0.700109	-0.380206	-0.152366	-0.153318	-0.21362	0.324004	0.0804874	0.445529	1.00271	1.09061	0.983492	1.09273
AT1G78010	protein_coding_gene	+	0.0705702	0.147218	0.183996	-0.53235	-0.647841	0.21566	0.0317185	-0.142736	-0.383196	-0.871791	-1.0062	-0.353168	-0.0157195	0.0693403	0.0937792	0.0631454	-0.113133	0.118741	0.30813	0.0578027	0.110928	-0.176008	-0.369455	-0.0978481	0.0349329	-0.296455	-0.44107	-0.674915	-0.918808	-1.02783	-0.898168	-0.759626	-0.488797	0.129922	-0.338223	-0.25988	0.191908	-0.179434	0.823483	0.67048	0.247767	1.13559	0.583318	0.512161	0.936031	0.546013	0.90231
AT5G59430	protein_coding_gene	+	0.140497	0.297852	0.604887	0.786717	0.89846	0.446076	-0.257173	-0.386748	0.263287	-0.252386	-0.19633	-0.332861	-1.18669	-0.229031	-0.0613866	0.0337944	0.0893827	0.168688	0.0306605	-0.114802	0.0634808	-0.0277068	0.0933223	0.312646	0.431693	0.177526	-0.560952	-0.615192	-0.159744	0.636043	0.305598	0.534701	0.0894993	0.200554	-0.433848	-0.308488	-0.359276	0.274532	-0.0811655	-0.287074	-0.176258	1.00255	0.402695	0.253318	-0.730812	-0.52143	0.120063
AT5G55530	protein_coding_gene	+	-0.923198	-0.944164	-0.319715	-0.11569	-0.367846	-0.0596499	-0.208566	-0.340053	-0.262038	-0.369921	-0.258767	-0.13519	0.204703	0.554944	0.599138	-0.0639012	0.0441949	-0.317061	-0.787188	-0.923227	-0.485077	0.137007	0.650412	0.87978	0.570863	-0.0791292	-0.202019	-0.0721707	-0.161789	0.125462	-0.202848	0.485766	0.702073	0.674812	0.812916	0.169559	0.0854609	-0.257564	-0.153676	-0.276095	-0.551413	-0.11415	-0.179035	0.0216809	-0.0197593	0.0768489	-0.443969
AT1G60550	protein_coding_gene	-	0.179613	0.178378	-0.0535076	-0.43724	0.53749	0.741167	0.314791	0.490395	-0.000791965	-0.574609	-0.0501284	-0.115639	0.0972057	0.0865835	0.482761	0.778068	0.352534	0.650562	-0.0908993	0.0205306	0.61497	0.647963	0.691485	0.592386	0.193191	-0.483589	-0.468958	-0.173045	-0.115295	-0.327843	0.232511	0.108999	-0.237822	-0.618722	-0.0590968	-0.694726	-0.65733	-0.514513	-0.520012	-0.552912	-0.402438	-0.329479	0.0970542	0.106705	-0.0701504	-0.0677894	-0.396173
AT2G33470	protein_coding_gene	-	0.284695	0.522339	0.624123	0.40417	0.154097	0.000481678	-0.601611	-0.904816	-0.919376	-1.06158	-0.900447	-0.699133	-0.582016	-0.287806	-0.00154673	0.333016	0.768209	0.221087	0.315199	0.198364	-0.0418423	0.156936	-0.149211	0.00894935	0.215352	0.207353	-0.234487	-0.0734432	-0.343938	-0.616199	-1.02839	-0.934041	-1.04873	-0.661146	-0.301375	0.471743	0.39873	0.562224	0.159792	0.350509	0.594728	0.572496	0.637702	0.321751	0.386657	0.488509	0.271074
AT3G11910	protein_coding_gene	-	-0.115843	0.276143	0.553542	0.746781	0.713873	0.12956	0.0361665	0.362748	0.698368	0.938609	0.706221	0.496886	-0.0190764	-0.180695	0.142388	0.0546813	-0.0647266	-0.174905	-0.0494383	-0.148793	0.164265	0.683312	0.387049	-0.479931	-0.461899	0.924729	-0.658989	-0.0647374	0.882481	0.512389	0.25348	0.00590831	0.497134	0.581694	0.0569665	1.19698	1.20797	1.36693	0.745772	0.548033	1.25462	-0.347295	-0.179278	0.369585	0.317117	-0.0301813	-0.405741
AT1G70770	protein_coding_gene	-	-0.0333807	-0.308245	-0.0224484	0.296659	0.746638	0.129689	-0.700004	-0.665188	-1.35563	-1.90019	-1.46903	-1.06374	-0.46784	0.576568	0.282416	0.26998	-0.106247	0.157302	0.033972	-0.249897	-0.499986	-0.28844	-0.366792	0.168529	0.394987	0.436642	0.585173	0.224957	-0.415456	-0.503003	-0.51184	-0.241693	-0.33402	-0.520417	-0.659988	-0.475247	0.439135	-0.00098047	0.182582	-0.541422	-0.406979	-0.462643	-0.250528	-0.241076	0.579803	1.14572	1.59304
AT1G23870	protein_coding_gene	+	-0.494355	-0.568789	-0.379168	-0.430843	-1.37145	-0.700802	-0.402472	-0.578876	-0.292557	-0.55104	-0.0721607	0.240706	0.56906	0.963196	0.452506	0.660873	0.528062	0.318156	0.325781	0.256782	0.0184582	-0.0717774	-0.050755	0.389789	0.611087	0.530032	0.423257	0.724935	0.425695	0.391305	-0.174397	-0.173261	0.0813829	0.316476	0.572047	0.421936	0.604518	0.29969	0.646581	0.468392	0.407719	0.62172	0.970667	0.676001	0.721616	0.493038	0.104901
AT2G28520	protein_coding_gene	+	-0.563302	-1.7038	-1.04585	-0.116094	0.339463	1.32754	1.98518	1.52177	0.574649	0.311611	-0.490573	-1.12125	-0.83755	-1.35902	-0.0905524	0.37699	-0.0640876	-0.318379	-0.510353	-0.76209	-0.84791	-0.866473	0.296228	0.800263	0.378905	0.703884	0.7289	0.0493386	0.0810747	-0.115592	-0.115901	0.696137	0.026181	-0.500694	-0.0372973	-0.209106	0.559943	0.572773	0.8955	0.796104	-0.43884	-0.338235	0.179598	0.599759	0.335521	-0.791644	-0.765801
AT5G22050	protein_coding_gene	+	-1.11584	-0.702647	-0.891444	-1.18019	-0.292728	-0.551602	-0.895817	-0.535179	-0.651981	-0.367771	0.213116	0.12194	0.358022	0.504699	0.505195	0.372993	0.378058	0.882387	0.491437	-0.0361118	-0.413523	-0.536364	-0.807116	-0.50805	-0.416669	0.0551313	-0.0557162	0.37759	0.751007	0.361734	0.348315	-0.0556125	-0.72244	-1.38537	-1.04208	-0.682286	-0.48856	-0.0722419	-0.0218788	0.115492	0.197315	0.204117	0.631894	0.788167	1.35273	1.05923	0.507743
AT5G05800	protein_coding_gene	-	-0.89345	-0.725554	-0.174947	-0.67799	-0.0446727	-0.26148	-0.757621	-0.518812	-0.113561	0.176437	0.681351	0.645679	0.392291	0.217262	-0.404822	0.0734361	0.113095	-0.109765	0.330374	0.0573543	-0.196461	0.0125999	-0.0423993	0.0722055	-0.11423	-0.145633	-0.560434	-0.115509	-0.315985	-0.567772	-0.523938	-0.175126	-0.226879	-0.281013	-0.419537	-0.452509	-0.794505	-0.437548	-0.672922	-0.685536	-0.0626887	0.678345	0.917305	0.268025	0.432004	0.331917	-0.06965
AT4G19080	protein_coding_gene	-	0.446036	0.315615	0.565382	0.15982	0.0615834	-0.179766	-0.990915	-0.728752	-0.517955	-0.110218	0.691813	1.23202	1.18572	1.08783	0.886587	0.0956379	0.536639	0.20709	-0.201892	0.412459	-0.115843	-0.184933	-0.472674	-0.0608515	0.0541102	-0.000377921	0.343858	0.2742	0.643361	0.288425	0.379885	0.407895	0.206062	0.436401	1.0127	0.884264	0.884011	0.691511	0.092159	0.20552	-0.0540718	-0.0160085	-0.214372	-0.314474	0.120162	-0.0519386	-0.487518
AT1G56580	protein_coding_gene	-	-0.0333807	0.0791658	-0.213922	-0.112322	0.019699	-0.08681	-0.120712	-0.307747	-0.211676	-0.186294	-0.269934	-0.516474	-0.575304	-0.60682	-0.0261226	-0.000623965	0.282321	0.398594	-0.269522	-0.185494	-0.586849	-0.651873	-0.59507	-0.519934	-0.618356	-0.600125	-0.564959	-0.434612	-0.363597	-0.0911352	-0.113543	-0.107174	-0.126665	-0.299079	-0.193872	-0.0375436	-0.0785802	0.0554333	0.00633608	-0.0178062	-0.166501	-0.0508947	0.0130573	-0.00472417	0.114858	0.0585594	-0.141256
AT3G59530	protein_coding_gene	+	-1.06693	-1.77675	-1.04137	-0.92386	-0.606611	0.242431	0.340735	0.3104	0.299461	-0.310239	0.147142	0.30077	0.539661	1.25974	0.961084	1.03286	0.68168	0.48152	-0.264467	-0.157483	-0.115843	-0.0615941	0.386849	0.647647	0.521587	0.785811	0.329986	0.395042	0.0361602	0.719025	0.645622	0.609007	0.46912	0.55231	0.450837	0.513198	0.639045	0.514209	0.537046	0.836133	0.63623	0.192131	0.0595408	0.264046	0.884157	0.924553	0.760665
AT1G34220	protein_coding_gene	-	-0.215379	-0.293981	-0.663331	-0.338225	-1.85448	-2.44818	-1.3277	-1.53088	0.0134746	0.0897691	-0.830915	-0.246566	-0.367385	-0.261377	0.529623	0.548958	0.494858	0.454097	0.450801	0.299088	0.10655	-0.144412	-0.271962	-0.203306	-0.0196276	-0.182957	-0.115843	-0.236137	-0.639405	-0.551942	0.358088	0.336669	1.42848	1.55401	1.60662	1.52159	0.159792	0.0216606	0.336669	0.512188	1.07178	1.23779	0.796694	0.358088	-0.115843	-0.395951	0.225194
AT1G28120	protein_coding_gene	-	0.621123	1.48302	0.884157	0.880426	1.20609	-0.379022	0.0768022	0.244683	-0.11498	0.791081	-0.234151	-0.222627	-0.0582437	-0.16265	0.456671	0.261351	0.330409	0.0575146	-0.225986	-0.232132	-0.45688	-0.412985	-0.27508	-0.0470662	-0.0550085	0.0674081	-0.300116	-0.279733	-0.456652	-0.606697	-0.336696	-0.192001	-0.260233	0.468201	0.530965	0.843478	0.533717	0.730554	0.329407	0.463279	0.11919	0.187612	0.131479	0.0225064	-0.253346	-0.172713	-0.109709
AT5G65670	protein_coding_gene	+	-0.816283	-0.115832	0.319002	0.446599	0.0243127	-0.313953	-0.355539	-0.207321	-0.313719	-0.193485	0.0855618	0.0324519	0.116222	0.0430868	-0.114718	-0.223806	0.0167733	0.448754	0.920012	1.0586	0.677706	0.568544	0.231621	0.144364	-0.190949	-0.140925	-0.300267	-0.259548	0.000341854	0.0694081	0.843308	0.658937	0.943051	0.82315	0.0100048	-0.0901767	-0.813823	-0.766264	-0.504885	-0.329879	0.118716	0.450738	1.01659	0.969149	1.26267	1.30467	1.10726
AT5G49720	protein_coding_gene	-	0.396056	0.181338	0.748119	1.04193	0.875311	1.45229	0.919837	0.707881	0.54404	0.428787	0.453258	0.377505	0.113483	-0.0203646	-0.269752	-0.172833	-0.0792638	-0.00409714	0.0307081	-0.464709	-0.672236	-0.719185	-0.770327	-0.528141	0.045805	-0.0062501	0.381165	0.644135	0.289092	0.578147	0.0116018	-0.0208199	0.201772	0.296552	0.593487	0.754292	0.753238	0.378237	0.393678	0.325271	0.169928	0.236627	0.317654	-0.0508195	0.0351724	0.0441877	0.10133
AT2G03060	protein_coding_gene	+	-0.300267	-0.725867	-0.524456	-0.675866	-0.640738	-0.564441	-1.39594	-0.898488	-0.501971	0.106549	0.702833	-0.115843	-0.115296	-0.466067	0.0573452	0.51141	0.397768	-0.114724	-0.657033	-0.787089	-1.29642	-0.333283	0.037467	-0.128042	0.77946	0.0913019	0.350013	-0.215828	0.164287	-0.0418388	-0.115843	0.547007	0.762547	0.883161	-0.0500599	-0.338702	-0.59352	-0.544786	0.0761202	0.602407	0.505645	0.119438	0.273584	0.0777717	0.168223	0.595349	-0.0104838
AT5G07350	protein_coding_gene	-	1.34359	1.36655	0.380513	0.0648458	-0.0683802	-0.504296	-0.51666	-0.75976	-1.1146	-1.00513	-0.744948	-0.588051	-0.898117	-0.167567	-0.579037	-0.204499	0.0428345	-0.288555	-0.31777	-0.199455	-0.129782	-0.25119	-0.153017	0.964747	0.254229	-0.206962	0.675969	0.741933	0.69357	0.344806	1.35957	1.84862	0.684369	0.759614	0.620253	0.71812	0.457735	-0.45669	-0.173098	1.84945	1.00167	-0.147234	-1.0133	-0.0423669	1.36404	1.3762	0.499864
AT1G66340	protein_coding_gene	+	-0.40535	-0.530877	-1.61704	0.364501	-0.308488	-0.115436	0.284273	-0.850349	-0.301446	-0.585833	-0.980232	-0.475659	-0.0153853	0.0586766	-0.18267	0.114719	-0.264733	-0.330296	-0.323774	-0.549165	-0.292721	-0.105825	-0.277174	0.210586	0.0261292	0.310682	0.362452	0.254686	0.640761	0.596471	0.381657	0.772531	0.831691	0.643768	0.792171	1.11732	0.938612	0.674887	0.39317	0.373939	0.424725	0.555246	1.13002	0.879468	1.42864	1.07132	1.04397
AT5G04430	protein_coding_gene	-	-0.0430865	0.224715	0.395382	0.725985	0.672347	0.950274	0.825317	0.608403	0.616724	-0.259145	-0.604024	-0.437426	-0.905877	-0.69997	-0.603154	-0.68325	-0.704843	-0.152953	0.207703	0.349463	0.46912	0.436341	0.157241	0.204609	-0.548429	-0.0102569	0.0173211	0.373865	0.316134	0.584539	-0.17537	0.190812	0.221344	-0.119643	-0.116365	0.145706	1.15675	1.50225	1.53506	1.27881	0.84863	0.881789	1.02172	0.826881	0.745978	0.28047	0.584329
AT2G32500	protein_coding_gene	-	-0.40535	0.0195838	0.24721	-0.377641	0.198081	-0.519041	-0.126017	-0.116645	-0.0751496	0.605085	-0.500484	-0.827099	-0.52538	-0.320483	0.590412	1.08065	0.435932	-0.319637	-0.411818	-0.671909	-0.982576	-0.687522	-1.39074	-1.0128	-0.965311	-0.982667	-0.409439	-0.424499	0.0211873	-0.351854	-0.706593	0.0848225	-0.418088	-0.53088	-0.186136	-0.693984	-0.797056	0.386657	0.059401	0.0445753	0.0363515	-0.558061	-0.732791	-0.316528	-0.737777	-0.556412	-0.779511
AT5G11430	protein_coding_gene	+	0.899754	0.876494	0.969036	1.1311	1.20931	1.13819	1.18559	0.937246	0.988033	0.972676	1.0045	1.18023	0.888413	0.511962	0.49286	-0.072677	-0.140608	-0.293862	-0.62335	-0.287307	-0.0878285	0.0384023	0.555534	0.789571	0.192279	0.221062	0.525703	0.846081	-0.115843	0.544801	0.536234	0.884232	0.929961	1.02804	0.46912	0.0528953	0.621123	0.737808	1.35364	1.13461	0.698601	0.269285	0.59465	0.729258	0.516425	-0.413533	-0.40535
AT4G18730	protein_coding_gene	+	0.46912	0.79025	0.414693	0.335802	0.786852	0.19171	0.381657	0.572383	0.491845	0.831883	0.732155	0.424818	0.634847	0.482959	0.817889	0.66113	0.391053	0.406822	0.103634	0.241957	0.195743	0.166305	0.235319	0.410094	0.445529	0.446407	0.174757	0.130701	0.324309	0.297341	0.373363	0.201864	0.106196	0.0528156	-0.0309794	0.00560269	-0.0555384	-0.0603259	0.00227081	0.141569	-0.00647295	-0.0426926	0.213904	0.199445	0.0258618	-0.194022	-0.0771164
AT5G12120	protein_coding_gene	-	-0.57979	-0.461649	-0.30252	0.1435	0.387869	0.497907	0.864889	0.666951	0.616092	0.482208	0.199246	0.178535	0.261141	0.16513	-0.0355429	0.110398	-0.0156203	-0.207312	-0.792607	-0.781704	-0.834072	-0.667449	-0.468802	-0.616012	-0.735403	-0.339094	0.131386	0.212705	0.655622	1.15488	0.571258	0.0337664	0.277532	-0.0510268	-0.386135	-0.218515	-0.283219	-0.452683	-0.285792	0.0815357	-0.0233936	0.193459	0.399606	1.12196	1.8319	2.25745	1.87384
AT2G18760	protein_coding_gene	+	0.135696	-0.181552	-0.240649	0.152259	0.47942	0.747646	0.384922	0.674354	0.903113	1.27872	1.44195	1.45105	0.947814	0.454533	0.276496	0.143871	0.22245	0.26352	0.293312	0.22101	0.140497	0.214096	0.315741	0.233995	-0.146601	-0.759653	0.0769147	-0.308611	-0.196392	-0.347732	-0.403669	-0.601922	-0.434302	-0.875351	0.177883	0.494211	0.65646	-1.06016	-1.39037	-1.06148	-0.0231193	0.343583	0.521249	-0.046899	0.552858	0.435384	0.155916
AT4G15410	protein_coding_gene	+	0.320256	0.370376	0.74629	0.499701	0.11464	0.342476	0.344642	0.249296	0.269437	0.405423	0.646794	0.239754	-0.225122	-0.50526	-1.3391	-0.918462	-0.67192	-0.267981	0.281609	0.512738	0.528013	0.462844	0.317257	-0.0610896	-0.0471203	-0.241374	0.0365882	0.0637992	0.060163	-0.199246	-0.437771	-0.329387	-0.391645	-0.328197	-0.363217	0.0768022	-0.251603	-0.770172	-0.840979	-0.890847	-0.610608	-0.596856	-0.373663	-0.0514448	-0.0542457	-0.0378404	-0.39501
AT4G25030	protein_coding_gene	+	0.173664	-1.28593	-1.81662	-1.45892	-0.6651	-0.775113	-0.196596	0.0134894	-0.0711589	0.661803	0.601622	0.365574	0.451761	0.279972	0.305634	0.221559	0.104416	0.0149969	-0.131091	-0.31107	-0.351471	-0.441244	-0.35145	-0.334208	-0.292252	-0.366011	-0.284342	-0.123347	-0.516396	-0.0552638	-0.12312	0.14204	0.146151	0.412454	0.355318	0.311287	0.609106	0.883959	0.946865	1.0817	0.815281	0.529044	0.0266429	0.188607	-0.0253775	0.223204	0.779376
AT4G29950	protein_coding_gene	+	-0.513178	-0.243138	-0.00456396	-0.0467619	0.171357	-0.00450771	-0.296015	-0.398348	-0.644436	-0.422756	-0.363029	-0.264336	-0.322103	-0.796571	-1.21774	-1.34427	-1.09491	-0.774875	-0.812373	-0.459791	-0.0860955	0.110253	0.320103	0.228528	0.0428344	0.0267615	-0.00426512	0.483664	0.621969	0.804453	0.282706	-0.0697518	-0.195758	-0.206512	-0.0079014	0.159164	0.132581	0.607837	0.65017	0.716913	0.985086	0.973953	0.587902	0.528785	0.791915	0.805547	0.852851
AT5G64395	protein_coding_gene	-	-0.539054	-0.378281	-0.0399046	-0.11784	0.176062	-0.135708	-0.370747	-0.588629	-0.537732	-0.632247	-0.430483	-0.147407	0.0931544	0.477964	0.760676	0.648823	0.52712	0.465754	0.137634	0.530206	1.09227	1.14881	1.12454	1.0985	1.08668	1.06248	1.03636	1.00985	1.05099	1.02586	0.986423	0.997311	0.884157	0.977876	1.08055	1.09398	1.16505	1.16272	1.1047	1.17498	1.19388	1.18503	1.14259	1.09055	1.01191	1.01666	1.04094
AT5G24120	protein_coding_gene	-	0.536234	0.883981	2.02129	0.256176	-0.549574	-0.793854	-1.06604	-0.555677	-0.601275	-0.734635	-0.991259	-0.657119	-0.530607	-0.362301	-0.563654	-0.7707	-0.810451	-0.719882	-0.658833	-0.517465	-0.700805	-0.87113	-0.648927	-0.225118	-0.332948	-0.215397	-0.0412037	0.324694	-0.459618	-0.233619	-0.284837	-0.511695	-0.26155	-0.381278	-0.11586	0.241245	0.146987	-0.255295	0.139767	0.121164	0.558772	0.232046	-0.0521223	-0.88926	-1.58891	-1.33902	-2.11531
AT5G25520	protein_coding_gene	+	0.23208	0.0598021	0.58195	0.334768	0.0988088	0.130911	-0.434278	0.0537407	0.423005	0.459732	0.0617922	-0.19888	-0.374011	-0.404072	-0.255778	-0.201273	-0.083375	-0.181511	0.158985	-0.0213893	-0.359114	-0.481636	-0.779595	-0.115902	0.142043	0.824956	0.393112	0.725629	0.547059	0.643462	0.568859	0.767893	0.504023	0.299368	-0.108598	-0.115843	-0.06857	1.24456	0.391739	0.273888	0.205381	0.579536	0.20601	0.306678	-0.425881	-0.357155	-0.0123394
AT5G47200	protein_coding_gene	+	-0.00690852	0.156317	0.166011	0.197173	0.354505	0.299183	0.178027	0.501701	0.278149	-0.167739	-0.0760315	-0.80533	-0.593961	-0.263145	-0.00983951	-0.0761592	0.106703	0.18367	-0.155101	-0.0971547	-0.563302	-0.63066	-0.906655	-0.927766	-1.18818	-0.985259	-1.06945	-0.973215	-0.598213	-0.53655	-0.0487287	0.122092	0.175045	0.0689391	0.570525	0.859066	0.481991	0.774408	0.800954	0.997848	0.836851	0.544338	0.951218	1.15935	1.44038	1.48988	1.48945
AT4G34020	protein_coding_gene	-	0.277821	0.0352758	0.215324	0.432462	0.911064	0.69035	0.395745	0.346404	0.0816178	-0.0281428	-0.178888	-0.123077	-0.298632	0.021555	-0.115589	-0.138699	-0.325025	-0.691163	-0.0919629	-0.295214	0.15209	0.211407	0.162019	0.292007	0.0650491	0.334819	0.715919	0.409418	0.685549	1.20852	1.1357	0.4653	0.637078	-0.116451	-0.931709	-1.21894	-1.68053	-1.15843	-0.436693	-0.0959668	0.327764	0.37077	0.235175	-0.591437	0.0383571	-0.273384	-0.49594
AT4G04350	protein_coding_gene	+	1.63071	1.63082	1.32378	1.4899	1.36089	1.28851	1.86506	1.08226	0.529988	0.296419	-0.125444	-0.287012	-0.179465	0.0430053	-0.315283	0.252764	0.487949	0.399759	0.932002	0.75842	0.78631	0.264216	0.076142	-0.115843	0.0292726	0.230688	-0.53088	-0.041948	0.129167	0.654675	0.470877	0.135697	-0.46948	-0.258069	-0.488449	0.246727	0.189086	0.558878	0.536234	1.25271	1.0207	0.0361602	-0.486658	-0.288203	-0.672236	-0.183793	0.189471
AT1G68140	protein_coding_gene	-	-0.415403	-0.450375	0.876623	0.58396	-0.000365738	0.472794	-0.31856	-0.419762	-0.0133747	-0.349774	-0.26102	-0.058498	-0.439186	-0.443641	-0.488153	-0.504045	-0.167427	0.267353	0.503096	0.661626	0.859066	0.341871	0.197831	0.0572924	0.0256369	0.427299	0.740238	1.14932	1.0123	0.34224	0.206085	-0.340643	-0.0928868	0.848664	1.04489	1.32473	0.547116	-0.315064	-0.249984	-0.556664	-0.352882	0.280273	0.150202	0.338283	0.787561	0.979314	1.05297
AT3G56590	protein_coding_gene	+	1.54127	1.39658	1.14553	0.607831	0.00889012	-0.260373	-0.00121535	-0.416727	-0.271641	-0.231197	-0.42212	-0.1197	-0.426959	-0.80081	-0.799385	-0.622237	-0.249116	0.102478	-0.0120984	-0.315293	-0.245126	-0.624996	-0.46586	-0.416329	-0.550825	-0.914989	-1.11881	-1.16798	-0.206942	0.214526	-0.030954	0.299053	0.170419	0.245519	1.00437	0.396846	0.285682	0.75834	0.163527	0.875136	0.428478	0.0596541	0.062216	-0.325922	0.0417457	0.132388	0.377195
AT3G54500	protein_coding_gene	-	-0.241374	-0.27637	-0.535306	-0.188563	-0.579251	-0.113717	-0.412265	-0.411413	0.280155	-0.473621	0.278345	0.17389	-0.0130543	0.487172	0.33129	-0.150099	-0.211438	-0.723343	-1.1993	-1.00637	-1.01766	-0.615073	-0.00490835	0.0349624	-0.119889	0.387977	0.188774	0.118623	-0.556085	-1.13823	-1.30292	-0.563282	0.469188	0.757616	0.151914	0.353648	0.223247	1.19501	0.394188	-0.116409	0.0540821	-0.0351437	0.0558905	-0.757966	-0.854383	-0.408758	-0.653398
[truncated: 6,532 more rows]
[truncated: 54 more columns]

## Sheet: elf8
gname	tid	strand	1	2	3	4	5	6	7	8	9	10	11	12	13	14	15	16	17	18	19	20	21	22	23	24	25	26	27	28	29	30	31	32	33	34	35	36	37	38	39	40	41	42	43	44	45	46	47
[truncated: 7,367 more rows]
[truncated: 54 more columns]

## Sheet: cdkf;1
gname	tid	strand	1	2	3	4	5	6	7	8	9	10	11	12	13	14	15	16	17	18	19	20	21	22	23	24	25	26	27	28	29	30	31	32	33	34	35	36	37	38	39	40	41	42	43	44	45	46	47
[truncated: 7,367 more rows]
[truncated: 54 more columns]
