# Supplementary material for: Cotranscriptional demethylation induces global loss of H3K4me2 from active genes in Arabidopsis
Source: EMBO J. 2023 Oct 18;42(23):e113798. doi: 10.15252/embj.2023113798 (PMC10690457; doi:10.15252/embj.2023113798)
Supplement: Supplementary file 4 — Source Data for Figure 4 [file EMBJ-42-e113798-s006.zip › Figure_4/4E/4E.xls]

## Sheet: 4E
ID	5'half	3'half
AT1G01020	0.584653	0.171571
AT1G01040	1.43604	0.786139
AT1G01050	0.216759	0.325626
AT1G01090	0.613529	0.389212
AT1G01140	0.120912	-0.252204
AT1G01160	1.26904	0.40236
AT1G01220	1.22888	1.03421
AT1G01230	-0.0212773	0.111059
AT1G01240	0.508777	0.17511
AT1G01260	0.703529	0.490706
AT1G01320	2.28889	1.98708
AT1G01440	1.12223	0.659296
AT1G01450	1.17896	1.02597
AT1G01510	0.75245	0.432603
AT1G01540	1.21481	0.684997
AT1G01550	1.50498	0.986938
AT1G01650	0.894751	0.536457
AT1G01710	0.53072	0.404237
AT1G01740	0.56605	0.369018
AT1G01750	1.24991	0.94974
AT1G01770	1.43269	1.43522
AT1G01780	1.24425	0.904766
AT1G01790	1.12056	0.889802
AT1G01800	-0.0137592	-0.222286
AT1G01820	-0.123059	-0.107072
AT1G01860	0.447514	0.52148
AT1G01910	0.622989	0.668534
AT1G01950	1.38571	0.681445
AT1G01960	1.60005	1.1383
AT1G02010	1.36845	0.913084
AT1G02050	0.609169	0.81562
AT1G02080	1.83533	1.21229
AT1G02090	0.621965	0.547906
AT1G02100	0.839074	0.659299
AT1G02120	1.00045	0.763431
AT1G02130	0.0243057	0.0272113
AT1G02140	0.240287	0.483442
AT1G02145	1.05721	0.423905
AT1G02170	1.27335	0.554631
AT1G02180	-0.227178	0.215788
AT1G02270	1.47312	0.472896
AT1G02290	1.05518	0.538158
AT1G02300	-0.157063	-0.0949527
AT1G02305	0.0596392	0.019546
AT1G02320	-1.23647	-1.4678
AT1G02330	0.541592	0.173385
AT1G02410	0.287322	0.218179
AT1G02430	1.74184	1.11744
AT1G02470	0.369748	1.44487
AT1G02500	0.381957	0.579852
AT1G02560	0.600368	0.405357
AT1G02680	0.48142	0.515718
AT1G02780	0.174914	0.0378818
AT1G02840	0.709399	0.739884
AT1G02890	1.02909	0.589045
AT1G02910	0.752242	0.379139
AT1G02960	0.0596012	0.198831
AT1G03040	1.08889	0.845066
AT1G03060	1.47379	1.13389
AT1G03080	1.39064	1.23498
AT1G03110	0.453346	0.169982
AT1G03150	0.824743	0.790021
AT1G03160	1.4033	0.87893
AT1G03250	0.327465	0.139958
AT1G03260	0.925339	0.416243
AT1G03280	0.741511	0.770294
AT1G03290	0.461588	0.820862
AT1G03310	1.14531	0.772344
AT1G03320	2.02421	1.42453
AT1G03350	1.09417	0.934027
AT1G03365	1.62705	1.24153
AT1G03495	0.712276	0.669602
AT1G03520	0.594688	-0.124229
AT1G03550	-0.0983005	-0.164182
AT1G03590	1.28732	0.875196
AT1G03610	1.60368	1.13693
AT1G03687	-0.193325	-0.112495
AT1G03740	0.626376	0.442799
AT1G03830	0.293251	0.142336
AT1G03860	0.966343	0.889869
AT1G03910	1.18699	0.601898
AT1G03930	0.332476	-0.204468
AT1G03940	1.4669	0.887871
AT1G03950	-0.500558	-0.647357
AT1G03960	0.933622	0.541593
AT1G03990	1.14282	1.5176
AT1G04080	1.20492	1.0226
AT1G04120	1.63651	1.19474
AT1G04140	1.01485	0.808093
AT1G04170	0.790096	0.577389
AT1G04190	0.440452	0.463056
AT1G04200	0.785331	0.718328
AT1G04210	1.62149	0.843616
AT1G04230	0.368915	0.0228895
AT1G04270	0.266057	0.311421
AT1G04300	1.40248	1.47569
AT1G04340	0.438535	0.123826
AT1G04390	1.03973	0.334832
AT1G04400	0.33737	0.236654
AT1G04410	0.591226	0.461364
AT1G04420	0.235577	0.0632163
AT1G04430	0.623433	0.0846275
AT1G04440	1.55183	1.15271
AT1G04480	-0.684872	-0.0343259
AT1G04510	1.22048	1.11386
AT1G04620	-0.552126	-0.879652
AT1G04640	-0.0499293	-0.410544
AT1G04690	0.358799	0.393992
AT1G04710	0.564531	0.596141
AT1G04750	-0.0805802	-0.168344
AT1G04780	1.48994	1.1377
AT1G04790	1.16309	0.810474
AT1G04800	0.827488	0.858121
AT1G04810	1.1895	0.939906
AT1G04820	0.626135	0.670855
AT1G04850	0.949765	0.645449
AT1G04860	1.66548	1.33668
AT1G04940	0.509728	0.357075
AT1G04945	1.03792	0.980276
AT1G04960	0.903186	0.741894
AT1G04970	1.24968	0.824999
AT1G05120	0.986308	0.716776
AT1G05140	1.49668	1.03202
AT1G05150	1.14863	0.671142
AT1G05160	1.06343	0.897012
AT1G05170	1.2165	1.01463
AT1G05180	0.924294	0.536018
AT1G05190	0.295012	0.148298
AT1G05200	1.72196	1.43029
AT1G05270	0.855524	0.595453
AT1G05380	1.4628	0.347636
AT1G05430	0.0361238	0.00250007
AT1G05460	1.04278	1.16351
AT1G05500	0.433303	0.395709
AT1G05590	0.840362	0.217311
AT1G05760	0.33795	0.308106
AT1G05830	1.18841	0.846188
AT1G05835	0.235163	0.260117
AT1G05840	0.235124	0.297024
AT1G05850	0.0675724	0.164807
AT1G05890	1.28034	0.789676
AT1G05900	0.98777	0.742526
AT1G05910	1.19883	0.556797
AT1G05940	1.36236	0.908817
AT1G05960	0.597629	1.72864
AT1G06010	0.48614	0.609314
AT1G06050	1.76047	1.09651
AT1G06060	0.238423	0.108996
AT1G06070	1.5472	1.06809
AT1G06110	-0.00180256	0.256666
AT1G06130	0.406968	0.456678
AT1G06150	1.78959	1.70267
AT1G06190	0.94331	0.890302
AT1G06200	0.730942	0.138405
AT1G06210	0.708102	0.126877
AT1G06220	1.45822	0.839793
AT1G06230	1.45696	1.29474
AT1G06240	1.82338	1.39424
AT1G06250	2.08638	2.02129
AT1G06260	1.95672	2.23712
AT1G06270	1.16187	1.35881
AT1G06290	0.633111	0.00968915
AT1G06390	0.644675	0.337239
AT1G06400	1.42143	0.378346
AT1G06410	1.59818	1.03585
AT1G06420	1.0946	1.28734
AT1G06430	0.82256	0.498306
AT1G06450	1.50835	0.581205
AT1G06460	0.315556	0.0120928
AT1G06470	0.8124	0.271704
AT1G06550	1.05899	1.03682
AT1G06630	0.167051	1.20113
AT1G06670	1.27346	1.18968
AT1G06690	0.712037	0.599472
AT1G06700	0.309338	0.136542
AT1G06790	0.402049	0.219878
AT1G06890	0.615217	0.157468
AT1G06900	1.46395	1.10262
AT1G06950	1.30718	0.864669
AT1G06960	0.57574	0.212779
AT1G07010	2.28936	1.3923
AT1G07080	0.544317	0.0666623
AT1G07110	0.762375	0.713441
AT1G07120	1.58007	1.52541
AT1G07140	0.959151	0.952339
AT1G07170	-0.386169	-0.413132
AT1G07200	1.51326	0.920561
AT1G07300	-0.169165	0.020281
AT1G07350	1.14472	1.18842
AT1G07360	0.890722	1.27886
AT1G07420	0.314558	-0.267081
AT1G07470	0.930147	0.560348
AT1G07476	2.28784	-0.449761
AT1G07480	0.956741	0.449087
AT1G07510	1.55961	1.53134
AT1G07520	2.30129	1.59465
AT1G07530	1.90018	1.44191
AT1G07650	0.145498	-0.424729
AT1G07670	1.37161	1.01757
AT1G07700	1.16668	0.806488
AT1G07705	1.33935	1.01778
AT1G07740	1.28737	0.83658
AT1G07770	-0.262363	-0.354401
AT1G07810	0.854682	0.771785
AT1G07840	0.57887	0.520861
AT1G07890	1.79516	1.7153
AT1G07910	1.04287	0.58924
AT1G07920	0.861379	0.885429
AT1G07930	0.877676	0.93022
AT1G07940	0.814933	0.913171
AT1G07990	1.49673	1.20284
AT1G08000	0.984827	0.9425
AT1G08005	-0.450124	2.50981
AT1G08010	1.44331	1.20302
AT1G08030	1.23332	0.693188
AT1G08040	0.527799	0.27179
AT1G08060	1.59799	1.30715
AT1G08110	0.336382	-0.079219
AT1G08125	0.307869	0.31807
AT1G08190	1.22569	0.858218
AT1G08200	0.178421	0.427861
AT1G08210	0.535256	0.128636
AT1G08220	1.05635	1.06644
AT1G08300	0.645621	0.700305
AT1G08360	0.46951	0.0371926
AT1G08370	0.961236	0.997843
AT1G08410	0.938326	0.521798
AT1G08420	1.14827	0.86168
AT1G08450	1.11191	1.46293
AT1G08470	0.370099	0.433424
AT1G08480	0.475672	0.0426603
AT1G08490	0.846852	0.403272
AT1G08510	0.521331	0.230197
AT1G08520	1.43264	0.942364
AT1G08530	0.861071	0.354001
AT1G08540	1.17823	0.954852
AT1G08550	0.633298	0.631644
AT1G08570	0.230579	0.386017
AT1G08580	0.117422	-0.133701
AT1G08590	0.986241	1.171
AT1G08620	1.3865	1.15152
AT1G08640	0.858813	0.600106
AT1G08660	0.411402	-0.0227643
AT1G08680	1.30221	1.04696
AT1G08710	0.639226	0.661711
AT1G08750	0.669415	0.409179
AT1G08760	1.5465	1.16182
AT1G08830	0.62143	0.636379
AT1G08910	1.08289	1.56006
AT1G08970	1.38429	1.18969
AT1G08980	0.391309	0.335821
AT1G09010	0.582689	0.41278
AT1G09020	1.46207	1.0747
AT1G09040	1.10677	1.49171
AT1G09060	1.74383	1.32978
AT1G09130	0.959602	0.452266
AT1G09140	0.946229	0.864978
AT1G09150	0.999285	0.571298
AT1G09160	1.16875	0.967197
AT1G09210	1.30312	1.37312
AT1G09220	1.48524	0.431803
AT1G09230	2.28733	1.87056
AT1G09270	0.879122	0.42903
AT1G09280	0.492716	0.341092
AT1G09290	0.556285	0.00640799
AT1G09310	-0.191687	-0.286439
AT1G09330	0.418483	0.369809
AT1G09340	0.858552	0.906499
AT1G09390	1.13572	0.848958
AT1G09400	1.15481	1.09896
AT1G09415	0.438783	0.314299
AT1G09490	0.20593	-0.245109
AT1G09530	1.05806	0.746128
AT1G09570	1.03931	0.584305
AT1G09590	0.500052	0.242564
AT1G09610	2.23482	1.22169
AT1G09620	1.28691	0.890821
AT1G09630	0.205671	-0.204207
AT1G09640	0.706127	0.809539
AT1G09645	0.145111	0.109945
AT1G09730	1.09969	0.810589
AT1G09760	0.93976	0.106763
AT1G09770	0.931571	1.01322
AT1G09780	0.68422	0.618976
AT1G09840	0.807824	0.117804
AT1G09870	0.897102	0.709395
AT1G09900	1.05082	0.590618
AT1G09920	1.00527	0.598978
AT1G09940	0.584304	0.731505
AT1G09980	1.11257	0.421265
AT1G10020	1.24679	0.657073
AT1G10090	0.704741	0.180834
AT1G10095	0.105123	-0.19536
AT1G10130	1.29365	1.07887
AT1G10170	2.6218	2.42127
AT1G10180	0.931569	1.27448
AT1G10210	1.03787	0.630409
AT1G10240	1.24451	0.893354
AT1G10290	1.2231	0.947139
AT1G10310	0.727902	0.857412
AT1G10320	1.95879	1.02787
AT1G10390	2.02777	1.37091
AT1G10410	1.92559	1.3773
AT1G10430	0.3153	0.0628038
AT1G10450	1.18982	0.912207
AT1G10490	1.14757	0.768832
AT1G10570	0.787247	0.593897
AT1G10590	-0.0411425	-0.309093
AT1G10600	0.331837	0.301619
AT1G10610	0.574609	0.191117
AT1G10630	0.328554	0.545522
AT1G10650	1.67582	0.94367
AT1G10660	1.12185	0.634038
AT1G10670	0.416398	0.342971
AT1G10700	1.37641	0.73692
AT1G10730	0.850495	0.737662
AT1G10740	1.56956	1.55275
AT1G10760	0.550761	0.119251
AT1G10840	0.688338	0.408073
AT1G10870	0.730876	0.568933
AT1G10890	1.28457	1.2885
AT1G10940	1.71267	1.40581
AT1G10950	0.928981	0.814315
AT1G10970	0.177585	0.0242069
AT1G11180	0.804403	0.428366
AT1G11200	0.0617759	0.140188
AT1G11280	-0.498391	-1.15426
AT1G11310	0.163588	0.208443
AT1G11400	0.700584	0.147417
AT1G11430	0.905338	0.234524
AT1G11440	0.628074	0.99533
AT1G11480	0.953873	0.673366
AT1G11650	0.901947	0.255909
AT1G11660	1.09632	0.712633
AT1G11680	0.73518	0.547142
AT1G11720	0.945	0.578352
AT1G11755	-0.0858223	-0.0557001
AT1G11760	0.477132	0.287279
AT1G11820	1.07617	0.406298
AT1G11840	0.572267	0.567063
AT1G11860	0.765355	0.739956
AT1G11880	0.835385	0.129797
AT1G11890	0.923233	0.283655
AT1G11900	0.586839	0.330492
AT1G11910	0.985098	0.645284
AT1G11960	-0.795259	-1.00532
AT1G12050	1.24494	0.838621
AT1G12120	0.272045	0.0468766
AT1G12210	1.99834	2.09088
AT1G12211	1.96701	2.13064
AT1G12230	0.950612	0.51649
AT1G12240	0.533002	0.532282
AT1G12250	0.751378	0.885088
AT1G12280	1.28398	1.41732
AT1G12290	0.262036	-0.0872863
AT1G12350	0.588357	0.529958
AT1G12360	0.776485	0.771175
AT1G12410	0.171477	-0.226467
AT1G12430	1.00618	0.323925
AT1G12450	0.732107	0.268428
AT1G12470	0.341186	0.317708
AT1G12520	0.908682	0.855345
AT1G12530	1.00355	0.559414
AT1G12580	1.50845	1.06974
AT1G12640	0.725728	0.572467
AT1G12650	0.0709397	-0.0467694
AT1G12680	1.81601	1.02331
AT1G12710	-0.981014	-1.35088
AT1G12730	-1.00868	-1.5511
AT1G12750	0.0404282	-0.462069
AT1G12760	1.28014	0.405386
AT1G12770	0.941552	0.858562
AT1G12780	1.11733	0.813184
AT1G12790	0.580206	0.96096
AT1G12800	1.16848	0.423061
AT1G12820	1.575	1.0907
AT1G12840	0.57951	0.305612
AT1G12920	0.604242	0.532177
AT1G12930	1.64141	0.927743
AT1G12970	1.34713	0.670644
AT1G12990	1.81656	1.1133
AT1G13000	0.235364	0.0156996
AT1G13050	2.07738	1.14531
AT1G13060	0.511939	0.234609
AT1G13120	1.03405	0.576314
AT1G13150	0.589836	0.504833
AT1G13160	1.23309	0.921684
AT1G13180	0.451376	-0.0549824
AT1G13190	0.733741	0.801127
AT1G13195	1.35706	0.772764
AT1G13220	1.05802	1.36773
AT1G13270	0.331246	0.071156
AT1G13320	1.17458	0.633544
AT1G13340	4.21329	3.65883
AT1G13350	1.89045	1.27861
AT1G13380	0.240911	-0.0987798
AT1G13440	0.927269	1.02764
AT1G13460	0.454156	0.399211
AT1G13560	0.910412	0.463488
AT1G13570	0.312548	0.670335
AT1G13580	0.154098	-0.231124
AT1G13640	0.805194	0.920194
AT1G13730	1.05761	0.740311
AT1G13770	0.616394	0.418994
AT1G13780	0.414318	0.245503
AT1G13860	0.882377	0.336392
AT1G13870	0.252759	0.140787
AT1G13880	0.845277	0.780849
AT1G13940	1.34078	1.25998
AT1G13980	0.778658	0.593356
AT1G14000	0.701162	0.517631
AT1G14020	0.858936	0.416226
AT1G14140	0.207145	0.0934912
AT1G14180	0.548941	0.627032
AT1G14205	-0.397829	-0.442601
AT1G14210	0.161765	-0.468075
AT1G14270	0.666297	0.376311
AT1G14300	0.319576	-0.0731466
AT1G14310	0.0317481	-0.135704
AT1G14320	0.436699	0.255244
AT1G14340	0.64144	1.05713
AT1G14360	1.08443	0.645546
AT1G14380	0.714524	0.62896
AT1G14400	-0.256724	-0.291334
AT1G14450	-0.219407	-0.171121
AT1G14510	0.570428	0.253531
AT1G14530	0.491198	0.272717
AT1G14560	0.733979	0.287338
AT1G14570	1.05125	0.948435
AT1G14590	0.439373	0.0307014
AT1G14610	0.950103	0.961058
AT1G14642	2.28727	2.55029
AT1G14650	1.76244	1.43054
AT1G14670	0.278234	0.649118
AT1G14685	0.776519	0.465241
AT1G14690	0.947093	1.04214
AT1G14710	1.11197	1.28927
AT1G14740	1.05845	0.773339
AT1G14830	1.00095	0.685163
AT1G14840	0.851023	0.62348
AT1G14850	1.52423	1.01532
AT1G14910	0.493787	0.521451
AT1G15015	0.9391	0.380201
AT1G15020	0.656164	0.202595
AT1G15030	0.660525	-0.0307219
AT1G15040	2.63125	0.276176
AT1G15050	0.287413	0.56742
AT1G15120	0.145432	-0.0433996
AT1G15125	0.607817	1.02429
AT1G15130	0.957928	0.829295
AT1G15200	0.583876	1.13425
AT1G15240	1.33942	1.01928
AT1G15280	1.80749	1.13817
AT1G15290	2.47498	2.06037
AT1G15340	1.12305	1.28733
AT1G15370	0.106255	-0.131033
AT1G15415	-0.935551	-0.49023
AT1G15430	1.71892	1.11266
AT1G15440	1.6079	0.632952
AT1G15490	0.33488	0.485258
AT1G15570	1.00325	0.827584
AT1G15660	1.2837	0.763591
AT1G15690	0.757413	0.898589
AT1G15730	0.847249	0.579259
AT1G15740	0.886573	0.667901
AT1G15750	1.0491	0.709104
AT1G15780	1.79513	1.22951
AT1G15860	0.999725	0.396268
AT1G15870	0.431803	0.135238
AT1G15880	0.33554	0.193408
AT1G15910	1.07965	0.864482
AT1G15930	-0.002556	-0.118039
AT1G15940	1.07899	1.31904
AT1G15950	1.44094	1.86437
AT1G16010	0.974116	0.826148
AT1G16020	0.493794	0.135918
AT1G16022	1.47974	1.11031
AT1G16025	1.60917	1.87247
AT1G16090	1.11942	0.436196
AT1G16170	-0.0213356	-0.250221
AT1G16180	0.650174	0.529918
AT1G16190	0.910669	0.292071
AT1G16240	0.139551	-0.0700459
AT1G16270	1.56465	0.633414
AT1G16460	0.683259	0.417487
AT1G16470	0.642234	0.391418
AT1G16490	-0.0438485	0.412747
AT1G16540	1.04772	1.09927
AT1G16560	0.432252	0.356776
AT1G16610	1.46191	1.42247
AT1G16650	0.360095	0.40727
AT1G16670	-0.0237822	-0.116887
AT1G16680	1.22389	0.404871
AT1G16690	0.957177	0.812239
AT1G16700	0.554194	0.33433
AT1G16710	1.49221	0.805562
AT1G16720	1.14747	1.02325
AT1G16750	0.801081	0.145311
AT1G16780	0.73536	0.441367
AT1G16810	0.760003	0.170528
AT1G16860	0.780445	0.198249
AT1G16870	0.198269	0.0145462
AT1G16890	0.849984	0.67342
AT1G16900	1.01334	0.800513
AT1G16920	0.143546	-0.410544
AT1G17040	0.689653	0.720882
AT1G17050	1.22555	1.08802
AT1G17070	1.32039	0.315327
AT1G17080	0.12294	-0.3556
AT1G17110	1.28218	1.02803
AT1G17120	1.0112	0.569215
AT1G17130	0.925045	0.671589
AT1G17145	0.842511	0.418133
AT1G17210	1.1675	1.32185
AT1G17220	1.86415	1.38808
AT1G17230	1.28438	0.988131
AT1G17250	1.82681	1.28727
AT1G17280	0.927691	0.402262
AT1G17290	1.84891	1.09868
AT1G17330	0.176876	0.119381
AT1G17350	0.00880612	-0.494483
AT1G17360	2.19361	1.78984
AT1G17370	1.1843	0.981647
AT1G17470	0.569209	0.141846
AT1G17500	1.47588	0.638797
AT1G17520	0.853391	0.674723
AT1G17550	1.41942	1.13651
AT1G17580	1.41346	0.640651
AT1G17680	1.22843	0.671919
AT1G17690	1.176	0.765765
AT1G17720	1.25187	0.73513
AT1G17780	0.516076	0.109333
AT1G17820	1.27191	1.1779
AT1G17860	2.12972	1.37265
AT1G17870	1.93011	1.72338
AT1G17880	0.0674317	0.0164712
AT1G17890	-0.166692	0.236325
AT1G17930	0.912066	0.625105
AT1G17940	0.0237579	-0.394699
AT1G17980	1.6135	0.930685
AT1G18030	1.62673	1.20897
AT1G18070	1.24649	1.2322
AT1G18090	0.642591	0.81458
AT1G18150	0.998387	0.269973
AT1G18160	0.823955	0.596187
AT1G18190	1.07077	0.913268
AT1G18260	0.889211	0.586425
AT1G18270	1.02283	0.404629
AT1G18335	1.24348	0.768192
AT1G18340	0.526449	0.760003
AT1G18450	0.503421	0.341245
AT1G18460	1.16402	0.74983
AT1G18470	1.57107	0.816318
AT1G18490	-0.254552	-0.277454
AT1G18530	0.77284	0.609169
AT1G18540	0.135518	0.378619
AT1G18560	1.26284	0.794323
AT1G18580	1.0136	1.11472
AT1G18610	1.31323	1.32056
AT1G18620	0.713725	0.519822
AT1G18660	1.34068	0.978873
AT1G18670	0.935632	0.279923
AT1G18690	1.05601	1.57436
AT1G18700	1.19561	0.821362
AT1G18730	0.500351	0.788391
AT1G18800	0.383285	0.554616
AT1G18900	1.20293	0.784833
AT1G19010	0.880999	1.16684
AT1G19110	0.771272	0.123656
AT1G19120	-0.00571942	-0.423715
AT1G19130	0.398496	0.134919
AT1G19170	0.472026	0.399061
AT1G19220	1.34588	1.46216
AT1G19270	1.1977	0.769552
AT1G19310	0.118897	-0.205903
AT1G19350	1.13613	0.72969
AT1G19360	0.148815	0.357711
AT1G19370	-0.0491745	-0.620292
AT1G19396	0.1531	0.143855
AT1G19397	0.152741	0.106048
AT1G19400	0.673102	0.646844
AT1G19430	1.11178	0.223211
AT1G19450	2.44843	2.12885
AT1G19485	1.2026	1.12081
AT1G19580	0.531441	0.377424
AT1G19600	0.736196	0.428079
AT1G19650	0.901795	0.537883
AT1G19660	0.0654582	-0.212026
AT1G19680	0.432603	0.343514
AT1G19690	0.230272	0.160011
AT1G19700	1.71819	0.891411
AT1G19715	1.0721	0.297717
AT1G19720	1.41022	1.36765
AT1G19800	0.812866	0.70712
AT1G19835	0.907744	0.336936
AT1G19860	1.09688	0.819715
AT1G19870	1.07017	0.991451
AT1G19880	0.956008	0.701329
AT1G19920	1.40336	0.882413
AT1G19950	0.810881	0.744493
AT1G20010	-0.0732263	-0.407107
AT1G20020	0.753804	0.517587
AT1G20090	0.46553	0.327009
AT1G20100	1.45015	1.02117
AT1G20200	0.811176	0.756451
AT1G20220	0.671177	0.772057
AT1G20260	0.409783	0.363619
AT1G20540	0.517222	0.421099
AT1G20575	0.119019	-0.0126701
AT1G20630	1.59579	1.32646
AT1G20640	1.4479	1.30939
AT1G20650	0.332275	0.0946909
AT1G20670	0.763602	0.365828
AT1G20693	-0.259796	-0.346303
AT1G20696	-0.0831415	-0.190191
AT1G20760	1.425	1.0109
AT1G20780	0.22418	-0.058497
AT1G20810	0.158415	-0.097609
AT1G20816	-0.420879	-0.368052
AT1G20830	0.8423	0.747448
AT1G20840	0.348185	0.579818
AT1G20910	1.44263	1.0032
AT1G20950	1.37215	0.561865
AT1G20960	1.73878	1.19192
AT1G20970	0.989181	0.602245
AT1G20980	1.35997	0.681107
AT1G21080	1.00723	0.861685
AT1G21150	1.2335	0.28727
AT1G21160	1.40122	0.643317
AT1G21370	0.724382	0.26088
AT1G21380	0.639308	0.762479
AT1G21450	1.69006	1.77593
AT1G21480	0.349207	0.330785
AT1G21560	0.63343	0.251911
AT1G21580	1.96257	1.57473
AT1G21590	1.25311	0.711889
AT1G21600	0.745865	0.403172
AT1G21610	1.01846	1.15637
AT1G21630	1.44683	1.099
AT1G21640	1.63923	1.01791
AT1G21660	1.05615	0.564438
AT1G21690	0.689653	0.481976
AT1G21720	0.421188	0.231199
AT1G21750	0.332584	0.359394
AT1G21760	-0.0458598	0.128851
AT1G21770	-0.0422882	-0.0168179
AT1G21900	0.392327	0.206978
AT1G21930	0.0569667	-0.442797
AT1G22020	1.17968	0.737637
AT1G22040	1.44399	0.815922
AT1G22060	0.61044	0.177332
AT1G22070	0.738425	0.457255
AT1G22200	0.531574	0.472775
AT1G22280	0.257135	0.0134776
AT1G22300	0.718733	0.390664
AT1G22450	0.307687	0.00110016
AT1G22510	1.1746	0.872307
AT1G22610	1.73678	1.44631
AT1G22620	0.89375	1.43998
AT1G22660	1.07401	1.24216
AT1G22700	0.678937	0.507112
AT1G22730	0.393633	0.251985
AT1G22750	0.723591	0.323233
AT1G22770	0.572877	0.0832592
AT1G22780	-0.0705072	-0.18072
AT1G22790	0.628353	0.910299
AT1G22850	1.76136	1.05461
AT1G22870	0.788175	0.91489
AT1G22882	0.976659	0.626333
AT1G22920	1.04294	0.279796
AT1G22930	1.55393	1.42994
AT1G22940	0.454354	-0.0798062
AT1G23030	0.757231	0.628926
AT1G23180	1.24739	0.757332
AT1G23190	0.854992	0.817534
AT1G23230	1.35948	1.2345
AT1G23260	0.540865	0.307554
AT1G23280	0.820366	0.576831
AT1G23310	0.836734	0.913537
AT1G23330	0.755714	0.525956
AT1G23360	-0.0333162	-0.232956
AT1G23440	1.14376	1.01739
AT1G23450	1.92312	2.40275
AT1G23490	0.955684	0.672419
AT1G23870	1.88935	1.22099
AT1G23900	1.14756	0.933622
AT1G23950	-0.23872	-0.0459467
AT1G23960	-0.132243	-0.530655
AT1G24030	0.538431	1.11101
AT1G24120	0.455552	0.37775
AT1G24160	0.888237	0.48376
AT1G24190	1.13329	0.730679
AT1G24267	1.41781	0.987599
AT1G24300	2.01368	1.76005
AT1G24360	0.292304	0.0918567
AT1G24440	0.740691	0.413557
AT1G24460	1.38544	1.13624
AT1G24490	1.44392	0.634732
AT1G24510	0.671659	0.396789
AT1G24600	1.4763	1.52734
AT1G24610	0.891826	0.66336
AT1G24706	1.79254	1.35501
AT1G25260	0.275962	0.0106519
AT1G25280	0.83987	1.21965
AT1G25290	0.398359	-0.418116
AT1G25350	1.34915	0.987634
AT1G25380	0.57066	0.6029
AT1G25390	1.39058	1.29988
AT1G25420	0.0767165	0.0603086
AT1G25490	1.08832	0.960969
AT1G25540	1.51219	1.19224
AT1G25570	1.86813	0.645429
AT1G25682	0.878772	0.554631
AT1G26090	0.193354	-0.315676
AT1G26110	1.22457	1.23203
AT1G26150	2.34569	1.24907
AT1G26160	0.71516	0.545897
AT1G26170	0.880556	0.748791
AT1G26180	0.77176	0.833255
AT1G26190	0.950091	0.424096
AT1G26230	1.17637	1.22307
AT1G26270	0.752554	0.823292
AT1G26290	1.02028	1.15786
AT1G26340	0.917381	0.913748
AT1G26370	1.06601	0.597666
AT1G26440	0.0860565	0.112389
AT1G26550	0.193373	0.0780889
AT1G26560	1.78357	1.31842
AT1G26570	1.38191	0.520523
AT1G26580	1.06438	0.815721
AT1G26620	1.36205	1.01832
AT1G26630	0.800199	0.625038
AT1G26640	0.455354	-0.0900855
AT1G26660	0.5689	-0.0634408
AT1G26665	-0.237355	-0.839398
AT1G26810	1.09606	0.314299
AT1G26830	1.11348	0.749846
AT1G26850	0.939491	0.586989
AT1G26880	-0.81465	-0.792945
AT1G26910	0.502254	0.460097
AT1G26940	-0.510187	-0.771594
AT1G27000	0.621064	0.225049
AT1G27070	1.01633	0.592741
AT1G27150	0.763107	0.32589
AT1G27190	1.31544	1.19183
AT1G27320	2.04853	1.24194
AT1G27330	1.05285	0.767351
AT1G27340	1.6286	1.24773
AT1G27350	0.633332	0.521517
AT1G27370	1.49079	1.39036
AT1G27385	0.62515	0.448726
AT1G27390	0.316838	0.427807
AT1G27400	-0.123528	0.40321
AT1G27420	1.87225	1.09197
AT1G27430	1.66044	1.41338
AT1G27460	0.612382	0.258521
AT1G27510	1.17526	0.690785
AT1G27595	1.3718	0.533136
AT1G27630	0.588555	-0.0617415
AT1G27650	1.08929	1.30068
AT1G27695	1.00524	-0.285869
AT1G27700	0.0847683	0.0758322
AT1G27750	1.45552	1.16582
AT1G27752	1.50057	1.18765
AT1G27760	1.91004	1.53945
AT1G27770	2.35421	1.45352
AT1G27840	1.18781	0.464915
AT1G27850	1.48926	0.981588
AT1G27900	1.25742	0.672389
AT1G27910	0.820155	0.284129
AT1G27920	0.926197	1.10404
AT1G27960	1.20575	0.705421
AT1G28060	1.70061	1.35128
AT1G28120	0.813959	0.585553
AT1G28140	-0.547745	-0.251577
AT1G28200	1.16247	0.786628
AT1G28240	1.25717	0.987033
AT1G28260	1.3798	1.34224
AT1G28320	0.45742	0.726773
AT1G28350	1.35858	1.10628
AT1G28380	1.40999	0.853683
AT1G28410	0.885908	0.134827
AT1G28420	1.65452	1.17348
AT1G28490	0.321289	0.233205
AT1G28510	0.756145	0.539154
AT1G28520	1.88294	1.52702
AT1G28550	1.74645	0.109037
AT1G29070	0.84372	0.317201
AT1G29150	1.11201	0.871271
AT1G29250	0.477548	0.0582175
AT1G29310	0.397975	0.684223
AT1G29320	1.08757	0.760204
AT1G29340	1.29351	0.89096
AT1G29350	1.18701	0.917581
AT1G29370	1.15105	0.944032
AT1G29380	1.51436	0.6707
AT1G29390	-0.25023	-0.149014
AT1G29400	1.3263	1.0517
AT1G29410	0.236219	0.114992
AT1G29418	-0.658721	-0.211401
AT1G29470	0.865427	0.41475
AT1G29530	1.45205	1.3177
AT1G29690	2.09118	1.4604
AT1G29700	1.14491	0.895457
AT1G29770	0.509634	-0.2653
AT1G29780	0.287267	0.545039
AT1G29800	0.809115	0.333504
AT1G29850	1.23183	0.991748
AT1G29880	1.26344	1.08977
AT1G29890	0.776711	0.813082
AT1G29900	1.14279	0.635257
AT1G29940	1.51711	0.752752
AT1G29950	1.70968	1.15141
AT1G30010	1.68942	0.759732
AT1G30020	0.396954	0.656494
AT1G30090	1.23277	1.06447
AT1G30120	0.494084	0.328878
AT1G30130	1.26215	1.21449
AT1G30210	0.980482	1.19222
AT1G30230	0.0341787	-0.0822247
AT1G30300	0.293482	-0.274207
AT1G30330	0.893977	0.527762
AT1G30360	0.302094	0.149478
AT1G30400	1.78046	1.3431
AT1G30440	1.40082	0.964689
AT1G30450	1.07465	0.774331
AT1G30470	1.17176	0.805511
AT1G30490	0.6682	0.385675
AT1G30500	0.337553	0.165856
AT1G30520	1.00368	1.01537
AT1G30540	0.277018	0.48106
AT1G30570	0.90383	0.555495
AT1G30580	0.979793	0.730334
AT1G30590	0.712912	0.799544
AT1G30610	1.30966	0.153785
AT1G30620	0.540248	0.306368
AT1G30630	0.352058	0.445591
AT1G30690	1.0802	0.424839
AT1G30755	0.197557	0.273419
AT1G30810	1.20282	0.626684
AT1G30825	0.395089	0.3241
AT1G30890	0.247653	0.15996
AT1G30970	1.87794	1.48061
AT1G31120	1.82278	1.22702
AT1G31150	0.512416	0.719847
AT1G31160	0.329139	0.0905359
AT1G31175	2.30492	1.77121
AT1G31190	0.376364	0.557756
AT1G31200	0.67057	0.987844
AT1G31230	0.350366	0.43452
AT1G31280	1.784	1.65625
AT1G31300	1.83962	1.11245
AT1G31340	1.16469	1.01271
AT1G31360	0.62869	0.474618
AT1G31420	1.30751	0.734951
AT1G31430	1.59602	1.30612
AT1G31440	0.863187	0.879992
AT1G31480	1.15684	0.408913
AT1G31490	-0.59021	0.0113236
AT1G31500	1.02708	0.946889
AT1G31600	1.00641	0.574908
AT1G31650	1.91359	1.50898
AT1G31660	0.847415	0.721
AT1G31730	1.06612	1.07315
AT1G31780	0.279144	0.769403
AT1G31810	1.89692	0.874135
AT1G31812	-0.00828824	0.0872585
AT1G31817	1.06722	0.601445
AT1G31850	0.182591	-0.0724793
AT1G31860	-0.881442	0.297384
AT1G31870	1.30557	0.768225
AT1G31910	0.607339	0.463489
AT1G31930	1.41456	0.476814
AT1G31940	0.674361	0.543007
AT1G31970	1.10676	0.386512
AT1G32050	0.668253	0.665598
AT1G32060	0.822565	0.362392
AT1G32070	0.8063	0.359482
AT1G32080	1.14548	0.467299
AT1G32090	0.399424	0.0661212
AT1G32120	2.48272	1.76537
AT1G32130	0.867671	0.467778
AT1G32150	1.27458	0.628378
AT1G32160	0.565826	0.507116
AT1G32200	1.43922	1.13395
AT1G32210	0.190326	-0.215169
AT1G32220	0.306934	0.0843469
AT1G32230	1.536	1.13524
AT1G32320	-1.09127	1.28784
AT1G32330	1.27034	0.972329
AT1G32340	0.720108	0.357417
AT1G32370	0.303697	0.63793
AT1G32380	1.03189	0.468693
AT1G32400	0.722363	0.354567
AT1G32410	0.69216	0.473009
AT1G32415	1.08634	0.377403
AT1G32440	1.12383	0.845028
AT1G32460	1.05287	0.101172
AT1G32490	1.24003	0.898703
AT1G32500	0.849544	0.65427
AT1G32520	1.78378	1.72951
AT1G32530	1.93669	1.41986
AT1G32550	0.849218	0.654977
AT1G32583	0.439346	0.872137
AT1G32610	0.79876	0.820673
AT1G32730	1.21329	1.4988
AT1G32750	1.48738	1.23364
AT1G32790	0.380813	0.175509
AT1G32870	1.17425	1.52442
AT1G32940	1.61071	1.65751
AT1G32990	0.617982	0.173815
AT1G33040	0.816007	0.447022
AT1G33050	1.09804	1.02481
AT1G33060	0.591513	0.15883
AT1G33110	2.40387	2.23181
AT1G33120	-0.204046	-0.145979
AT1G33140	-0.164606	0.141489
AT1G33290	-0.188405	-0.29291
AT1G33360	1.47968	0.760476
AT1G33390	1.09399	1.22774
AT1G33400	1.07139	0.910772
AT1G33420	1.84712	1.7808
AT1G33470	0.570716	0.255802
AT1G33480	0.634262	0.676909
AT1G33490	0.347647	0.409323
AT1G33680	1.25589	1.42322
AT1G33780	0.514965	0.423189
AT1G33810	0.737748	0.378269
AT1G33970	0.245898	0.168323
AT1G33980	0.906853	0.607289
AT1G33990	0.158755	-0.00147061
AT1G34020	0.573244	0.247966
AT1G34030	0.222029	0.0366969
AT1G34110	1.62996	1.60143
AT1G34130	1.05906	0.170233
AT1G34150	0.581413	0.226638
AT1G34190	1.25861	0.927281
AT1G34200	0.786396	0.658835
AT1G34210	0.975266	0.798297
AT1G34220	0.612502	0.831232
AT1G34260	1.72153	1.14936
AT1G34320	1.2079	0.842025
AT1G34340	1.06269	0.556328
AT1G34360	0.470987	0.688338
AT1G34370	1.2147	0.686367
AT1G34380	0.28734	0.232207
AT1G34420	2.43113	2.13133
AT1G34470	0.769007	0.443913
AT1G34550	1.43374	0.593023
AT1G34570	0.170583	0.0130347
AT1G34780	1.00518	0.476962
AT1G35160	0.149486	0.0327661
AT1G35220	0.567304	0.596466
AT1G35340	0.756378	0.455415
AT1G35470	0.890987	0.576846
AT1G35510	1.2377	0.69966
AT1G35580	1.18212	0.632474
AT1G35620	0.316288	0.316402
AT1G35660	1.46268	1.14387
AT1G35670	0.866375	0.333147
AT1G35680	0.0902451	-0.0242699
AT1G36050	0.522056	0.453916
AT1G36070	0.302135	0.0815005
AT1G36160	1.24274	1.07381
AT1G36310	0.392616	0.205305
AT1G36320	0.269777	0.151098
AT1G36370	1.89157	1.30345
AT1G36730	2.00354	1.50032
AT1G36990	1.9668	1.44329
AT1G41830	0.846625	0.363322
AT1G41880	0.260361	0.198754
AT1G42430	1.36468	1.45811
AT1G42440	0.998256	0.983282
AT1G42470	1.52938	0.680863
AT1G42480	0.457236	0.131069
AT1G42540	1.22973	0.956847
AT1G42960	0.498249	0.156883
AT1G42970	0.972265	0.845642
AT1G42990	1.26177	1.09317
AT1G43130	0.256301	-0.176239
AT1G43170	0.521222	0.381288
AT1G43190	0.856465	0.492231
AT1G43560	0.731967	0.432529
AT1G43670	0.37052	0.33075
AT1G43690	1.452	0.527218
AT1G43710	0.677133	0.365942
AT1G43850	1.49735	1.12392
AT1G43860	0.522815	0.895641
AT1G43890	-0.058282	-0.15729
AT1G43980	1.15164	0.129838
AT1G44000	1.52138	1.37356
AT1G44446	1.96699	1.67724
AT1G44750	0.525222	0.684672
AT1G44770	0.615904	0.411118
AT1G44780	0.541296	0.146605
AT1G44835	0.487774	0.544769
AT1G44910	1.77882	1.41128
AT1G44920	0.889267	0.34978
AT1G45000	0.730003	0.538281
AT1G45150	0.617997	0.230753
AT1G45160	1.77141	1.18294
AT1G45170	0.771359	0.806362
AT1G45180	1.76494	0.989551
AT1G45229	0.975413	0.259613
AT1G45230	0.436517	0.114698
AT1G45248	1.10361	1.28344
AT1G45249	1.29438	1.0098
AT1G45545	2.61847	1.3927
AT1G45976	0.388021	0.421884
AT1G47128	0.982852	0.783809
AT1G47278	0.559527	0.420593
AT1G47330	1.09623	1.00439
AT1G47340	1.44257	1.36006
AT1G47380	1.60773	0.535757
AT1G47410	0.315351	0.463085
AT1G47420	0.444948	0.386877
AT1G47490	1.02391	0.378587
AT1G47500	1.01096	0.563462
AT1G47530	0.910932	0.996308
AT1G47550	1.04506	0.631327
AT1G47640	0.852663	0.457249
AT1G47710	0.605454	-0.0181247
AT1G47740	0.790197	0.357023
AT1G47830	0.33327	0.280855
AT1G47900	1.26214	0.567447
AT1G48030	1.15998	0.851432
AT1G48040	1.18855	0.879569
AT1G48050	0.978004	0.70363
AT1G48090	1.71808	1.13135
AT1G48110	1.83483	1.56807
AT1G48120	1.94305	1.22136
AT1G48140	0.648114	0.301275
AT1G48160	0.339469	0.702352
AT1G48175	0.7049	0.131552
AT1G48195	0.287841	0.412872
AT1G48210	0.273289	0.12759
AT1G48230	0.668758	0.532455
AT1G48270	0.21491	0.0139258
AT1G48310	0.912298	0.214978
AT1G48350	-0.231064	-0.318279
AT1G48360	0.849203	0.717966
AT1G48410	1.11347	0.485217
AT1G48420	0.249953	0.155916
AT1G48450	0.6844	0.624437
AT1G48490	1.46033	0.875584
AT1G48540	1.46095	0.772295
AT1G48600	0.326035	0.353188
AT1G48605	0.665661	1.21321
AT1G48635	0.738637	0.474201
AT1G48650	1.10559	0.984113
AT1G48780	1.00716	1.32753
AT1G48790	1.00164	0.608743
AT1G48830	-0.179562	-0.218038
AT1G48840	0.195405	0.2426
AT1G48850	1.34777	0.776087
AT1G48860	1.30255	0.711927
AT1G48870	0.849873	-0.390831
AT1G48880	1.01869	0.528356
AT1G48900	0.824816	0.608779
AT1G48920	0.682201	1.05287
AT1G48950	0.89242	0.695502
AT1G49040	1.29767	0.865047
AT1G49180	0.365928	0.739152
AT1G49240	0.356305	0.538825
AT1G49300	0.865744	0.00489346
AT1G49340	1.65916	1.04135
AT1G49350	-0.078411	0.202264
AT1G49405	1.78033	0.124998
AT1G49410	0.982853	0.976754
AT1G49480	0.861393	0.501733
AT1G49510	0.903775	1.00416
AT1G49600	0.960475	0.842469
AT1G49630	1.18524	0.800874
AT1G49670	0.806812	0.8051
AT1G49710	0.423998	0.207367
AT1G49720	0.260278	-0.0251991
AT1G49730	0.909445	0.586183
AT1G49740	1.52812	1.17893
AT1G49760	0.447165	0.265391
AT1G49880	1.25898	0.66018
AT1G49950	0.815268	0.517301
AT1G49970	0.701746	0.464419
AT1G49980	0.883883	0.858262
AT1G50010	0.580459	0.627461
AT1G50020	0.912157	1.06494
AT1G50030	1.4558	0.742373
AT1G50120	1.20123	0.611375
AT1G50140	0.667521	0.2722
AT1G50170	0.553317	0.35968
AT1G50200	1.36913	0.956558
AT1G50300	1.50137	1.37099
AT1G50310	2.16149	0.374866
AT1G50370	1.24951	0.721807
AT1G50380	1.23873	0.918232
AT1G50410	1.25263	1.07455
AT1G50430	0.314361	0.578731
AT1G50440	0.107778	0.18934
AT1G50460	1.15144	0.400546
AT1G50480	0.966733	0.727593
AT1G50500	1.11588	1.15565
AT1G50570	1.16678	0.738559
AT1G50600	1.82298	1.19157
AT1G50620	1.41548	1.15029
AT1G50660	0.853891	0.810118
AT1G50670	0.587521	0.33624
AT1G50710	0.283889	0.276321
AT1G50730	0.759495	0.361649
AT1G50740	1.30772	1.59089
AT1G50750	2.22371	2.97178
AT1G50840	1.17986	0.81139
AT1G50920	0.942098	0.878047
AT1G50940	0.551665	0.146302
AT1G51070	0.692045	0.511636
AT1G51110	0.875025	0.819128
AT1G51140	1.04734	0.62869
AT1G51160	0.595299	0.604039
AT1G51200	0.525366	-0.110568
AT1G51310	1.22983	0.615697
AT1G51350	1.64036	0.994111
AT1G51370	0.536043	0.139786
AT1G51430	0.502744	0.124844
AT1G51510	0.767958	0.827902
AT1G51540	0.231183	0.0117049
AT1G51550	1.22672	0.313622
AT1G51560	0.294149	0.0191297
AT1G51570	1.05504	1.22015
AT1G51590	0.677163	0.568348
AT1G51600	0.909195	0.210381
AT1G51630	0.680997	0.587123
AT1G51690	1.14715	1.249
AT1G51710	1.17049	0.493472
AT1G51720	1.34465	0.772761
AT1G51730	0.154299	0.316661
AT1G51740	0.480875	0.592525
AT1G51745	0.923537	0.913729
AT1G51940	0.697086	-0.34262
AT1G51980	0.904234	0.479045
AT1G52150	1.29535	0.787166
AT1G52160	1.45725	0.645136
AT1G52300	0.189267	0.255605
AT1G52310	1.03976	0.823384
AT1G52360	0.967092	0.996262
AT1G52370	0.935866	0.144371
AT1G52380	1.60568	0.928747
AT1G52500	0.734208	0.637648
AT1G52510	0.619878	0.567088
AT1G52520	1.29384	0.956149
AT1G52570	-0.66012	-1.11153
AT1G52580	0.0460149	-0.712492
AT1G52590	-0.429698	-0.433478
AT1G52600	0.531276	0.264967
AT1G52620	1.13342	1.05576
AT1G52630	0.414423	0.116439
AT1G52670	0.436189	0.724013
AT1G52710	-0.246695	-0.518061
AT1G52730	0.858207	-0.00846828
AT1G52740	-0.284745	-0.36021
AT1G52820	1.51254	1.34802
AT1G52980	0.330108	0.0973363
AT1G53000	-0.0359527	-0.0376716
AT1G53030	0.0336232	-1.06213
AT1G53040	0.240859	0.0929258
AT1G53050	1.29933	0.525875
AT1G53120	-0.00511547	0.242616
AT1G53165	1.07841	0.706446
AT1G53190	1.7404	1.35988
AT1G53210	1.11162	0.788333
AT1G53240	1.48011	0.899109
AT1G53290	-0.111405	-0.120767
AT1G53300	1.84647	0.85653
AT1G53310	0.783359	0.786449
AT1G53320	0.760373	0.460624
AT1G53350	0.998478	0.752495
AT1G53380	0.982679	0.768066
AT1G53390	0.0167278	-0.109638
AT1G53400	0.137467	-0.192384
AT1G53430	0.511357	-0.416758
AT1G53450	0.777337	0.0587446
AT1G53500	1.25703	0.965403
AT1G53510	1.32156	1.58301
AT1G53570	1.13313	0.453096
AT1G53580	0.995399	0.401015
AT1G53670	0.376878	0.46898
AT1G53680	0.434199	-0.777107
AT1G53720	0.906457	0.964011
AT1G53730	1.06746	0.538413
AT1G53750	0.872296	0.559696
AT1G53780	1.1547	0.698769
AT1G53800	0.687713	0.568895
AT1G53910	0.554886	0.442023
AT1G54070	0.287413	2.82338
AT1G54080	1.03166	0.882571
AT1G54100	0.848039	0.624801
AT1G54110	-0.651953	-0.639722
AT1G54115	0.482336	0.389359
AT1G54130	0.990678	0.353086
AT1G54140	0.260524	0.183321
AT1G54150	0.131213	-0.201487
AT1G54170	0.953622	1.12812
AT1G54220	1.07555	0.995939
AT1G54260	1.26938	1.49193
AT1G54270	1.40127	1.40234
AT1G54310	0.25876	0.494239
AT1G54320	0.832238	0.770011
AT1G54340	0.841169	0.540186
AT1G54350	1.61548	1.03799
AT1G54360	1.1878	0.854443
AT1G54370	1.07269	0.490907
AT1G54390	0.806448	0.595916
AT1G54460	0.563203	0.569868
AT1G54490	1.28793	0.966278
AT1G54510	0.897843	0.937289
AT1G54610	1.14624	0.774834
AT1G54630	0.381457	-0.0345934
AT1G54650	0.294558	0.0449706
AT1G54710	1.67682	1.06385
AT1G54830	0.58927	0.0947062
AT1G54850	-0.0122275	-0.256993
AT1G54920	0.270721	-0.203237
AT1G55000	0.668659	0.603368
AT1G55090	0.522079	0.313518
AT1G55130	0.720098	0.462742
AT1G55150	0.779454	0.570549
AT1G55170	1.10408	1.37993
AT1G55250	1.16513	0.815009
AT1G55270	1.70888	1.34015
AT1G55280	0.643089	0.287365
AT1G55290	-0.450124	-0.712159
AT1G55300	0.503583	0.353838
AT1G55310	1.05059	0.941485
AT1G55325	1.32042	1.40868
AT1G55340	1.05516	0.784273
AT1G55350	2.0636	1.61054
AT1G55360	0.468231	0.205874
AT1G55490	0.746882	0.585554
AT1G55500	1.14312	0.610143
AT1G55510	-0.366309	-0.050082
AT1G55520	0.84993	0.336047
AT1G55530	0.94367	0.717978
AT1G55540	1.55658	1.73276
AT1G55590	1.15466	0.769822
AT1G55630	-0.117083	0.0649527
AT1G55680	0.826285	0.421667
AT1G55690	0.643919	0.433837
AT1G55750	0.602961	0.830326
AT1G55810	0.553659	0.519346
AT1G55820	1.23797	1.08629
AT1G55830	0.772754	0.488484
AT1G55840	0.386307	0.0747873
AT1G55860	1.77031	1.59299
AT1G55900	0.834827	0.793041
AT1G55970	1.9542	0.767031
AT1G56050	0.988748	0.550358
AT1G56070	1.17732	0.969161
AT1G56090	1.06367	0.755329
AT1G56110	1.14304	1.29495
AT1G56170	0.545039	0.765437
AT1G56180	0.336509	0.38127
AT1G56200	0.759822	0.496603
AT1G56280	-0.397547	-0.30529
AT1G56290	1.28468	0.72836
AT1G56310	0.407384	-0.0803779
AT1G56320	1.23066	0.0440191
AT1G56340	0.682545	1.02646
AT1G56423	0.67589	0.45614
AT1G56440	1.07584	0.71358
AT1G56450	1.05962	0.431127
AT1G56460	0.534462	0.549173
AT1G56500	1.10254	1.0109
AT1G56560	1.39277	0.670901
AT1G56570	0.772745	0.17862
AT1G56580	-0.234609	-0.235841
AT1G56590	0.778081	0.723225
AT1G56610	0.668581	0.117906
AT1G56700	0.72728	0.790391
AT1G57540	-0.74587	-0.610735
AT1G57620	0.0728611	-0.188782
AT1G57680	0.999653	0.586495
AT1G57720	0.344194	0.26107
AT1G57765	0.198353	-0.277993
AT1G57770	0.436938	0.560076
AT1G57870	1.01835	0.551025
AT1G58025	1.41216	0.961149
AT1G58030	1.19765	1.00775
AT1G58070	1.28734	0.213367
AT1G58080	1.80134	1.23508
AT1G58110	0.705375	0.46604
AT1G58200	0.850784	0.591207
AT1G58230	1.73322	1.06219
AT1G58250	1.88617	1.09698
AT1G58290	1.57049	1.59713
AT1G58350	0.818338	0.57889
AT1G58440	0.895276	0.453902
AT1G58470	0.755764	0.443039
AT1G58520	2.66283	2.47586
AT1G58602	1.00255	0.61564
AT1G59580	-0.0560569	-0.1582
AT1G59610	1.43272	1.02806
AT1G59620	0.83165	0.693897
AT1G59650	0.384628	0.216952
AT1G59710	0.182479	0.624576
AT1G59720	1.85808	1.13264
AT1G59750	0.840411	0.563805
AT1G59760	1.00858	0.833638
AT1G59820	1.65841	0.96284
AT1G59830	-0.0595246	-0.0526458
AT1G59840	0.909326	0.642037
AT1G59850	2.56524	0.986335
AT1G59870	-0.17502	-0.0753593
AT1G59890	1.30939	1.02539
AT1G60070	1.16085	1.50365
AT1G60140	0.707132	0.303589
AT1G60160	0.646874	0.29628
AT1G60170	1.09675	1.04287
AT1G60200	1.80487	1.28619
AT1G60220	0.828296	0.480971
AT1G60230	0.919156	0.306699
AT1G60420	0.304474	0.1988
AT1G60430	0.57584	-0.100827
AT1G60440	0.358534	-0.10917
AT1G60490	0.552445	0.27091
AT1G60550	1.0908	0.838859
AT1G60600	1.04104	0.499392
AT1G60620	0.631985	0.479965
AT1G60650	1.03488	0.909186
AT1G60700	0.643767	0.395839
AT1G60710	1.06618	0.858583
AT1G60780	0.509912	0.359008
AT1G60800	1.47474	1.45681
AT1G60890	1.69462	1.77275
AT1G60900	1.49705	1.0601
AT1G60940	1.22096	1.23794
AT1G60989	0.405494	0.45007
AT1G60990	1.01941	1.02895
AT1G60995	1.16997	0.932658
AT1G61030	0.918495	0.464676
AT1G61040	1.22613	0.698473
AT1G61065	-0.0605403	-0.863252
AT1G61100	1.03192	1.00036
AT1G61140	1.88913	1.27317
AT1G61150	0.640149	0.386854
AT1G61180	0.548863	0.367492
AT1G61190	1.17633	0.820855
AT1G61210	2.02093	2.0109
AT1G61240	0.39566	0.0564039
AT1G61250	0.999898	0.626818
AT1G61360	1.26599	0.854984
AT1G61370	1.82569	0.65599
AT1G61430	0.566823	0.390687
AT1G61460	0.817818	0.149738
AT1G61580	0.597097	-0.177893
AT1G61620	0.556812	0.526449
AT1G61670	0.73921	0.811569
AT1G61690	1.29492	1.05093
AT1G61770	0.561963	0.21631
AT1G61780	0.38377	0.158876
AT1G61850	1.4273	1.07767
AT1G61900	0.49035	-0.0316903
AT1G62020	1.04778	1.23583
AT1G62040	0.0309788	-0.0916362
AT1G62240	2.4248	1.53878
AT1G62250	1.36676	0.951274
AT1G62305	0.624906	0.345442
AT1G62310	1.29602	1.04593
AT1G62330	0.760777	0.511892
AT1G62390	0.864253	0.986794
AT1G62430	1.35536	0.939575
AT1G62600	0.454776	0.257159
AT1G62610	0.744397	0.346725
AT1G62680	0.805378	0.595387
AT1G62750	1.44302	1.28351
AT1G62780	0.306597	0.223756
AT1G62840	1.75674	1.07156
AT1G62880	1.14253	1.32877
AT1G62886	0.817664	1.28741
AT1G62935	1.60917	1.4248
AT1G62960	1.50499	1.19927
AT1G62970	1.66522	1.50533
AT1G63000	0.359605	-0.273278
AT1G63050	1.14031	0.876093
AT1G63110	0.366984	0.0688361
AT1G63150	0.646082	0.348759
AT1G63240	0.120576	-0.0255186
AT1G63260	-0.435937	-0.743865
AT1G63270	0.754847	0.224305
AT1G63290	0.18509	0.0715115
AT1G63360	0.959715	1.14803
AT1G63430	1.48053	1.35731
AT1G63490	1.58857	1.10481
AT1G63500	1.02595	0.387998
AT1G63670	0.938943	0.449155
AT1G63680	1.24142	1.01966
AT1G63690	1.32973	1.10097
AT1G63700	1.90912	1.0243
AT1G63740	0.582234	0.350361
AT1G63770	0.911897	0.852147
AT1G63800	0.366811	0.123916
AT1G63810	1.00898	0.8266
AT1G63830	0.600308	0.622884
AT1G63880	1.83395	1.72638
AT1G63940	1.36854	1.09676
AT1G63980	0.610068	0.667974
AT1G64040	0.659296	0.404435
AT1G64050	1.0763	1.43183
AT1G64090	0.0703643	0.199623
AT1G64140	1.72857	1.56505
AT1G64150	1.19055	1.24507
AT1G64180	0.594025	1.00929
AT1G64230	1.11423	0.494308
AT1G64385	0.214084	-0.0228226
AT1G64430	1.91494	1.75763
AT1G64440	2.54546	2.31799
AT1G64460	1.54897	0.928199
AT1G64510	0.307084	0.0467315
AT1G64520	0.500464	0.597773
AT1G64530	1.72574	1.3795
AT1G64550	1.19501	0.87305
AT1G64561	2.74006	2.30443
AT1G64570	1.71522	1.30201
AT1G64630	1.35643	0.612382
AT1G64650	0.968396	0.630217
AT1G64760	0.599164	0.375208
AT1G64790	1.69276	1.12035
AT1G64860	1.60953	1.40535
AT1G64960	1.58492	0.812507
AT1G64980	1.12456	0.748542
AT1G64990	1.38548	1.06212
AT1G65010	0.805547	0.803141
AT1G65032	0.0242069	-0.490195
AT1G65040	1.12279	0.682754
AT1G65070	1.65546	1.11472
AT1G65220	1.06684	0.558256
AT1G65230	0.610353	0.443349
AT1G65260	0.336691	-0.335874
AT1G65280	1.21504	0.693899
AT1G65290	0.520453	-0.134441
AT1G65320	1.26906	0.610143
AT1G65410	0.386872	0.190832
AT1G65430	1.26975	0.798199
AT1G65440	1.49679	1.20123
AT1G65540	0.97297	0.641958
AT1G65580	1.63564	0.894196
AT1G65650	1.25645	0.524836
AT1G65660	0.789664	0.737444
AT1G65700	0.0683265	-0.13669
AT1G65840	1.75098	1.10372
AT1G65930	1.00917	0.972884
AT1G65950	1.24866	0.931828
AT1G65980	0.347592	0.15891
AT1G66070	1.11785	0.582789
AT1G66150	1.01931	0.883537
AT1G66250	1.4455	0.841695
AT1G66260	1.7101	1.63595
AT1G66330	1.54583	1.39627
AT1G66340	0.94101	0.441865
AT1G66410	0.225193	-0.110825
AT1G66530	0.306245	0.210619
AT1G66580	0.732572	0.616644
AT1G66660	1.0041	0.304019
AT1G66670	0.843933	0.341857
AT1G66680	1.05642	0.634103
AT1G66730	1.5898	0.746335
AT1G66750	1.13656	0.646443
AT1G66900	1.46361	0.655489
AT1G66970	0.501821	0.711509
AT1G66980	0.335595	-0.0137526
AT1G67060	2.09687	1.25228
AT1G67080	1.10946	1.12345
AT1G67140	1.4945	1.01572
AT1G67170	0.601244	0.386861
AT1G67190	0.702384	0.636317
AT1G67230	1.09469	0.827508
AT1G67250	0.18618	0.0502683
AT1G67280	0.416736	0.136683
AT1G67300	0.904886	0.558834
AT1G67310	1.40109	0.913537
AT1G67325	1.13576	0.897884
AT1G67350	0.0965069	0.073633
AT1G67430	0.158105	0.254498
AT1G67480	0.690098	0.32402
AT1G67490	1.46987	0.944175
AT1G67530	1.55078	1.06367
AT1G67580	1.82615	1.10297
AT1G67660	0.215187	0.175157
AT1G67670	1.8718	2.8723
AT1G67680	0.616431	0.55452
AT1G67690	0.775134	0.743009
AT1G67700	0.350143	0.249046
AT1G67730	1.09432	0.763659
AT1G67785	0.371724	0.151663
AT1G67790	0.407229	1.09157
AT1G67840	1.15151	0.606984
AT1G67880	1.92337	1.46088
AT1G67890	1.55191	0.941342
AT1G67940	-0.0892021	0.4729
AT1G67950	0.704944	0.212155
AT1G67970	1.29697	1.12134
AT1G68000	0.597679	0.345962
AT1G68010	0.590794	0.785334
AT1G68020	1.07021	0.669651
AT1G68050	-1.26986	-1.30731
AT1G68060	0.243616	0.35687
AT1G68100	0.35524	0.105388
AT1G68140	1.42253	1.09507
AT1G68185	0.478951	0.739825
AT1G68290	-0.712643	0.00193915
AT1G68370	0.614276	0.405626
AT1G68410	1.24903	0.948271
AT1G68580	1.48812	1.28424
AT1G68660	0.89767	0.448976
AT1G68720	1.37954	0.984409
AT1G68790	1.23246	0.833187
AT1G68820	1.1521	0.612504
AT1G68830	1.31147	1.14928
AT1G68890	1.85178	1.44674
AT1G68910	0.859743	0.749914
AT1G68920	1.24073	0.712746
AT1G68930	0.999779	0.93297
AT1G68935	0.420327	0.598987
AT1G68940	1.11474	0.75239
AT1G68990	1.00515	0.424837
AT1G69010	0.627683	0.56605
AT1G69020	0.409517	0.515122
AT1G69040	0.209126	-0.10758
AT1G69060	1.78924	1.4283
AT1G69070	1.254	1.03457
AT1G69170	1.56298	1.40027
AT1G69200	1.34196	0.890903
AT1G69210	0.720337	0.845372
AT1G69220	0.806615	0.50166
AT1G69250	0.847267	0.78463
AT1G69280	1.75636	1.55645
AT1G69325	1.14711	1.09466
AT1G69330	1.39425	1.24553
AT1G69340	0.751341	0.248252
AT1G69350	1.37844	1.67554
AT1G69360	0.949226	0.556098
AT1G69370	0.81447	0.0271519
AT1G69380	-0.0305826	-0.397206
AT1G69390	0.813421	0.182824
AT1G69420	0.649471	0.389139
AT1G69510	0.0256633	-0.320219
AT1G69588	0.635229	0.477132
AT1G69620	0.386097	-0.00949081
AT1G69640	0.751386	0.440551
AT1G69670	1.36163	0.958478
AT1G69740	1.0243	0.515515
AT1G69800	1.15488	1.0041
AT1G69830	0.82494	0.268442
AT1G69840	1.79081	1.16218
AT1G69960	0.103486	0.60558
AT1G70060	1.01059	0.845689
AT1G70100	1.17761	0.727143
AT1G70160	0.961772	0.499691
AT1G70180	1.49539	1.22144
AT1G70200	0.93917	0.808009
AT1G70280	1.55272	1.42327
AT1G70290	1.13962	0.799738
AT1G70300	1.40701	1.26397
AT1G70310	0.413191	0.102061
AT1G70320	1.86314	1.49113
AT1G70330	0.730938	0.683023
AT1G70410	1.7651	1.27441
AT1G70480	0.665841	0.966791
AT1G70490	0.839876	0.632394
AT1G70570	1.04268	0.802172
AT1G70580	0.93132	1.03867
AT1G70620	1.90757	1.28636
AT1G70660	0.931546	0.82898
AT1G70730	0.84776	0.750663
AT1G70740	1.42396	1.13666
AT1G70770	0.701353	0.433082
AT1G70790	0.103326	0.0913114
AT1G70900	0.476878	0.165474
AT1G71010	1.67725	1.13788
AT1G71020	0.643604	0.648908
AT1G71080	0.36134	0.0405834
AT1G71090	0.900118	0.823609
AT1G71190	0.894312	0.387348
AT1G71220	1.27588	0.821692
AT1G71240	1.01829	0.73677
AT1G71270	0.834041	0.532084
AT1G71330	1.52289	1.99778
AT1G71350	0.415468	0.791167
AT1G71410	1.01155	0.853125
AT1G71490	1.67521	1.56426
AT1G71500	0.816579	0.655841
AT1G71696	0.142937	0.158191
AT1G71710	0.917769	0.351461
AT1G71720	1.24433	0.0557847
AT1G71800	0.612166	0.959769
AT1G71810	1.68952	1.58372
AT1G71820	0.768063	0.605866
AT1G71840	0.765697	0.207679
AT1G71860	0.849592	0.425334
AT1G71865	0.544125	0.0834364
AT1G71866	0.509805	0.287274
AT1G71900	0.714471	0.19218
AT1G71980	0.793954	0.729566
AT1G72020	0.060078	-0.266756
AT1G72050	0.988231	0.907711
AT1G72090	0.595614	0.567435
AT1G72175	0.617855	-0.0180845
AT1G72180	1.33186	0.528448
AT1G72190	0.219154	0.83746
AT1G72320	1.22666	0.88509
AT1G72370	0.178232	-0.0152614
AT1G72390	1.40245	1.40353
AT1G72410	0.467352	0.553522
AT1G72420	0.827884	0.319344
AT1G72480	0.698167	0.508976
AT1G72540	0.872265	1.40754
AT1G72550	0.842684	0.75026
AT1G72560	1.06859	0.631849
AT1G72640	0.764876	0.770922
AT1G72650	1.57139	1.3751
AT1G72710	1.09116	0.629562
AT1G72720	0.635336	2.34613
AT1G72730	1.37228	1.00064
AT1G72740	1.06426	0.729129
AT1G72770	2.26768	2.24816
AT1G72820	1.08558	0.682051
AT1G72830	0.682362	0.530037
AT1G72880	1.63231	1.14518
AT1G73060	0.779681	0.96382
AT1G73080	1.86057	1.3167
AT1G73090	1.0604	0.761265
AT1G73100	1.17816	0.828202
AT1G73110	1.00526	0.625936
AT1G73170	1.07076	0.94512
AT1G73180	0.491628	0.13863
AT1G73200	0.870398	0.714947
AT1G73230	0.107099	0.106538
AT1G73310	-0.114752	-0.269778
AT1G73350	0.301144	0.491534
AT1G73390	1.86569	1.86016
AT1G73430	1.24737	0.964445
AT1G73450	1.21162	0.488744
AT1G73460	1.67217	0.758603
AT1G73480	1.25657	0.368802
AT1G73490	0.778103	0.869721
AT1G73530	0.424845	-0.142455
AT1G73600	0.318956	0.234513
AT1G73650	0.635002	0.446026
AT1G73655	-0.235704	-0.344704
AT1G73660	1.75245	1.10707
AT1G73710	1.82312	1.60302
AT1G73720	0.991694	0.287332
AT1G73730	1.38045	1.25035
AT1G73750	1.13996	0.916533
AT1G73760	1.0143	0.396604
AT1G73780	0.950333	1.87247
AT1G73820	-0.284898	-0.334155
AT1G73840	1.41149	0.801052
AT1G73890	0.128516	0.17621
AT1G73920	0.590238	0.609966
AT1G73930	0.836223	0.237161
AT1G73950	1.39079	0.766726
AT1G73960	1.11419	1.04474
AT1G73970	0.779185	0.41145
AT1G73980	1.05953	0.631063
AT1G73990	1.00788	0.459487
AT1G74050	0.0508356	0.119681
AT1G74055	1.97538	0.95471
AT1G74060	0.287335	0.148424
AT1G74120	1.38186	1.10831
AT1G74160	1.35544	1.26466
AT1G74170	0.907937	1.05732
AT1G74180	0.896749	0.988473
AT1G74230	0.99303	0.225422
AT1G74260	0.93493	0.662934
AT1G74310	1.8872	1.52389
AT1G74320	0.328922	-0.40607
AT1G74330	1.62906	0.630934
AT1G74340	1.80433	1.35318
AT1G74350	1.80828	1.87229
AT1G74360	2.23936	2.12911
AT1G74370	0.851975	0.787856
AT1G74470	0.822852	0.620253
AT1G74480	2.4248	2.49295
AT1G74520	-0.725134	-0.483625
AT1G74530	0.944242	0.513525
AT1G74540	2.21321	1.37477
AT1G74600	0.783763	0.813452
AT1G74640	0.881929	0.399711
AT1G74690	0.69851	0.53134
AT1G74750	0.691731	0.574609
AT1G74790	1.51098	1.35806
AT1G74850	1.55875	1.25382
AT1G74910	0.412659	0.338452
AT1G74920	0.685885	0.242639
AT1G74950	1.10573	1.15337
AT1G74960	1.0162	0.480539
AT1G74970	0.960302	0.514533
AT1G75010	0.839046	0.628368
AT1G75020	2.13384	1.53527
AT1G75080	1.25137	1.05082
AT1G75210	1.32574	0.778701
AT1G75220	1.1801	0.704804
AT1G75290	1.06168	0.345043
AT1G75300	0.103961	0.253648
AT1G75310	0.97314	0.350897
AT1G75330	0.974284	0.282173
AT1G75340	0.358154	1.38877
AT1G75370	0.554867	0.0053716
AT1G75380	0.260599	-0.141081
AT1G75400	1.53256	1.03866
AT1G75420	0.478749	0.0797248
AT1G75510	0.382336	0.10742
AT1G75560	1.0372	0.623429
AT1G75660	1.22661	1.04936
AT1G75760	0.530824	0.480775
AT1G75840	0.33415	0.0668509
AT1G75850	0.925855	0.901039
AT1G75860	0.481775	0.102642
AT1G75990	0.52714	0.216335
AT1G76010	0.486006	0.784222
AT1G76030	0.373549	0.550686
AT1G76050	1.11365	1.02954
AT1G76060	0.683326	0.575613
AT1G76065	-0.796064	-1.07108
AT1G76140	0.847636	0.46289
AT1G76150	0.607278	0.561094
AT1G76160	0.591643	0.257505
AT1G76170	-0.191398	-0.790217
AT1G76185	0.214813	0.00834579
AT1G76200	0.115293	0.262794
AT1G76280	1.38218	1.07553
AT1G76340	0.823004	0.221735
AT1G76350	1.47776	1.28086
AT1G76390	1.40418	1.34954
AT1G76400	1.14844	0.737666
AT1G76405	0.643219	0.736646
AT1G76440	0.961031	0.997801
AT1G76450	0.298098	0.0993937
AT1G76460	1.41603	0.228208
AT1G76510	0.914263	0.394261
AT1G76570	0.926529	0.801917
AT1G76580	0.887413	0.267475
AT1G76630	0.781468	0.519701
AT1G76660	1.16912	0.363187
AT1G76670	0.577312	0.552143
AT1G76710	0.552575	0.754327
AT1G76728	0.702879	1.28684
AT1G76730	0.676479	0.266743
AT1G76810	1.80233	0.994853
AT1G76850	0.946491	0.580115
AT1G76870	0.500751	0.702343
AT1G76880	1.09901	0.994631
AT1G76900	1.10351	0.972938
AT1G76940	0.54378	0.393074
AT1G76950	1.20835	0.919729
AT1G76990	1.17542	1.18277
AT1G77000	0.276232	0.102297
AT1G77030	1.38626	1.60412
AT1G77090	0.621266	0.571134
AT1G77130	0.56536	0.726049
AT1G77140	0.573449	0.537836
AT1G77170	1.49373	1.87223
AT1G77180	1.43389	1.58694
AT1G77220	0.844449	0.0967749
AT1G77230	-0.599445	-0.40534
AT1G77240	-0.402917	-0.250315
AT1G77250	1.23077	0.211379
AT1G77300	1.75314	1.34024
AT1G77440	0.677683	0.74736
AT1G77460	1.46969	0.908997
AT1G77480	0.942205	0.376364
AT1G77490	0.559572	0.349867
AT1G77510	1.29417	1.38177
AT1G77580	1.51385	1.33948
AT1G77590	0.509726	0.407345
AT1G77600	1.44271	1.26514
AT1G77610	1.0744	0.660149
AT1G77670	0.895	0.804376
AT1G77680	0.963016	0.403109
AT1G77740	1.62421	0.685286
AT1G77750	-0.648467	-0.605705
AT1G77770	0.930289	0.913858
AT1G77800	2.17065	1.16509
AT1G77840	1.28009	1.34513
AT1G77890	2.1741	1.88753
AT1G77930	0.313327	0.0359806
AT1G77932	1.28784	0.928849
AT1G77940	0.299199	0.362827
AT1G78010	0.740743	0.4701
AT1G78070	1.55355	1.1878
AT1G78130	0.469267	0.471737
AT1G78150	0.450356	0.171847
AT1G78180	1.00378	0.807691
AT1G78190	1.6364	1.35654
AT1G78200	0.464704	0.106764
AT1G78240	0.995857	0.485231
AT1G78280	0.702367	0.280514
AT1G78300	0.67634	0.574275
AT1G78380	0.0832761	0.060741
AT1G78420	1.2829	0.521795
AT1G78510	1.37611	1.18826
AT1G78560	-0.646797	-0.527107
AT1G78590	0.166111	0.793966
AT1G78600	0.429226	0.34352
AT1G78620	0.15106	0.0890592
AT1G78630	0.0590805	-0.00408119
AT1G78690	0.724846	0.672877
AT1G78730	0.856482	0.395801
AT1G78800	0.266319	-0.00478269
AT1G78870	0.578694	0.351859
AT1G78880	1.24258	0.788973
AT1G78890	1.04617	0.352674
AT1G78895	-0.0963076	0.196577
AT1G78900	0.984477	0.683033
AT1G78915	0.368245	0.397507
AT1G78920	1.23661	0.727294
AT1G78922	1.27077	0.670916
AT1G79000	1.61089	0.900122
AT1G79010	0.519745	0.510452
AT1G79020	0.911826	0.818941
AT1G79050	0.771852	0.728457
AT1G79090	1.63145	1.50755
AT1G79150	1.36916	0.887552
AT1G79190	0.856231	0.693962
AT1G79200	0.738349	0.256504
AT1G79210	0.522789	-0.0269879
AT1G79220	0.827914	0.111817
AT1G79230	0.987242	0.78852
AT1G79270	1.67727	1.43506
AT1G79280	1.66348	1.41561
AT1G79340	0.505904	0.627412
AT1G79380	0.907248	0.471034
AT1G79440	-0.609779	-0.933192
AT1G79500	0.378848	0.914896
AT1G79550	0.883975	0.705791
AT1G79570	1.55994	1.05645
AT1G79600	1.22222	0.971973
AT1G79650	1.01873	0.734548
AT1G79690	0.439589	0.0912931
AT1G79730	1.56285	0.511058
AT1G79740	1.78598	1.32686
AT1G79750	0.767804	0.469773
AT1G79780	2.40263	1.44836
AT1G79830	0.805052	0.549479
AT1G79920	1.20117	0.94823
AT1G79930	0.927314	0.730612
AT1G79940	0.689929	0.535261
AT1G79950	0.996399	1.13598
AT1G79960	1.53782	1.5271
AT1G79970	0.776128	0.605308
AT1G79990	0.698189	0.438992
AT1G80000	1.26564	1.23435
AT1G80010	1.89327	0.992284
AT1G80030	1.67758	1.23791
AT1G80040	1.55542	1.20576
AT1G80070	1.32111	0.85329
AT1G80200	0.801814	0.74184
AT1G80210	0.324722	0.477706
AT1G80230	0.487774	0.351196
AT1G80260	1.22181	0.718188
AT1G80350	0.728738	-0.0424512
AT1G80360	0.826468	0.865255
AT1G80380	1.01	0.272606
AT1G80400	0.874064	0.685662
AT1G80410	1.23093	1.02134
AT1G80420	1.06952	0.699944
AT1G80460	1.1361	0.872288
AT1G80480	0.145734	-0.313803
AT1G80490	0.942713	0.375099
AT1G80500	0.563991	-0.0569057
AT1G80510	0.704086	0.265987
AT1G80560	-0.382257	-0.419406
AT1G80570	1.18735	0.983667
AT1G80600	0.540483	0.388584
AT1G80640	1.14555	0.554817
AT1G80670	0.733579	0.811847
AT1G80680	1.12242	-0.192842
AT1G80750	0.404598	0.52015
AT1G80770	1.15456	0.62038
AT1G80790	1.44865	1.14416
AT1G80810	0.895977	0.983807
AT1G80830	1.00722	0.98964
AT1G80900	0.38047	0.298761
AT1G80910	0.691236	0.278895
AT1G80930	1.44328	0.4407
AT1G80940	0.712771	0.566386
AT2G01060	0.29863	-0.0708159
AT2G01070	0.497905	0.136723
AT2G01100	1.22993	1.28443
AT2G01110	0.413487	0.174567
AT2G01170	0.588344	-0.247177
AT2G01180	1.12518	0.210049
AT2G01220	0.367581	0.31134
AT2G01250	0.536586	0.330228
AT2G01270	0.997074	0.414622
AT2G01320	0.877656	0.60616
AT2G01330	1.47604	0.671401
AT2G01350	0.348311	0.574972
AT2G01440	0.680966	0.511321
AT2G01450	1.32397	1.0987
AT2G01460	1.48388	1.0919
AT2G01470	0.39409	0.125841
AT2G01480	1.1535	0.785821
AT2G01490	0.422002	0.468967
AT2G01600	1.23559	1.2886
AT2G01630	1.126	0.796212
AT2G01640	-0.587113	-0.820421
AT2G01680	1.07441	1.15062
AT2G01690	1.3454	1.14155
AT2G01720	0.985617	0.55085
AT2G01820	1.25652	0.872826
AT2G01910	0.308806	-0.196313
AT2G01970	0.780324	0.989623
AT2G01980	1.50592	1.11014
AT2G02040	0.459923	0.443016
AT2G02050	0.942041	1.3085
AT2G02090	1.17386	0.22982
AT2G02160	0.623125	1.35253
AT2G02170	0.0414282	-0.430801
AT2G02180	-0.168603	-0.204439
AT2G02370	0.859914	0.84178
AT2G02390	0.591119	0.810893
AT2G02410	-0.0848465	-0.142627
AT2G02470	0.514011	0.534463
AT2G02480	1.5472	0.778462
AT2G02560	1.42865	1.09207
AT2G02570	0.125243	-0.0377656
AT2G02730	0.392233	0.71137
AT2G02760	-0.126382	-0.036098
AT2G02790	0.68515	0.597774
AT2G02800	1.44292	0.958907
AT2G02860	0.805921	0.672566
AT2G02870	1.0821	0.912212
AT2G02910	-0.746071	0.375974
AT2G02960	0.54259	0.279786
AT2G03060	0.712008	0.593769
AT2G03070	1.0736	1.14068
AT2G03120	0.449043	0.137788
AT2G03150	1.65869	0.964799
AT2G03270	0.798296	1.01566
AT2G03280	0.803647	0.0701898
AT2G03340	0.434815	0.412139
AT2G03350	0.594775	-0.056915
AT2G03380	1.17766	0.392756
AT2G03390	0.327539	0.24485
AT2G03470	0.384741	0.571125
AT2G03480	0.48127	-0.00495
AT2G03510	0.0640744	0.307802
AT2G03620	0.057538	0.0428263
AT2G03640	0.575967	0.252443
AT2G03667	0.374204	0.225224
AT2G03680	0.49501	0.382858
AT2G03690	-0.430892	-0.00964282
AT2G03730	1.01699	0.600716
AT2G03770	1.50966	0.746727
AT2G03820	0.653742	0.457881
AT2G03870	0.198326	-0.0699746
AT2G03880	0.309609	0.640826
AT2G03890	1.26151	0.90941
AT2G04030	1.35451	1.24589
AT2G04240	-0.19498	-0.578292
AT2G04270	1.25102	0.908753
AT2G04280	0.885732	0.512784
AT2G04305	0.784313	0.545146
AT2G04340	0.422421	0.15715
AT2G04350	0.811819	0.440753
AT2G04390	0.829569	0.133876
AT2G04410	0.463096	-0.0650421
AT2G04520	0.808373	0.809908
AT2G04550	0.00287517	0.10578
AT2G04660	0.660239	0.589685
AT2G04690	0.784258	0.458957
AT2G04700	-0.377706	-0.391292
AT2G04842	1.1047	0.671746
AT2G04865	0.862739	0.807077
AT2G04880	0.978714	0.550712
AT2G04940	0.422564	0.0721729
AT2G05170	1.17186	0.908154
AT2G05210	0.456677	0.123611
AT2G05220	0.257949	-0.0560713
AT2G05590	1.01388	0.239148
AT2G05630	-0.421832	-1.08648
AT2G05710	1.92628	1.42805
AT2G05753	0.989468	0.795844
AT2G05755	0.745544	0.221526
AT2G05830	0.643899	0.384574
AT2G05840	0.416618	0.550935
AT2G05920	1.92556	0.68046
AT2G05990	0.221957	0.113632
AT2G06000	1.4776	1.2514
AT2G06210	1.51167	0.260115
AT2G06530	1.80341	1.35943
AT2G06990	1.11585	0.232328
AT2G07050	1.16909	0.397676
AT2G07340	-0.705149	-0.648574
AT2G07360	1.26433	0.956497
AT2G10930	-0.850262	-1.03409
AT2G10950	0.949135	0.745056
AT2G11000	1.24589	0.690774
AT2G11520	1.09632	0.658256
AT2G11891	0.110311	-0.0998742
AT2G11910	0.320504	0.593671
[truncated: 5,311 more rows]
