# Supplementary material for: Cotranscriptional demethylation induces global loss of H3K4me2 from active genes in Arabidopsis
Source: EMBO J. 2023 Oct 18;42(23):e113798. doi: 10.15252/embj.2023113798 (PMC10690457; doi:10.15252/embj.2023113798)
Supplement: Supplementary file 4 — Source Data for Figure 4 [file EMBJ-42-e113798-s006.zip › Figure_4/4F/4F.xls]

## Sheet: WT
gname	tid	strand	1	2	3	4	5	6	7	8	9	10	11	12	13	14	15	16	17	18	19	20	21	22	23	24	25	26	27	28	29	30	31	32	33	34	35	36	37	38	39	40	41	42	43	44	45	46	47
AT1G01010	protein_coding_gene	+	-6.64386	-6.64386	-6.64386	-6.64386	-6.64386	-6.64386	-6.64386	-6.64386	-6.64386	-6.64386	-6.64386	-6.64386	-6.64386	-6.64386	-6.64386	-6.64386	-6.64386	-6.64386	-6.64386	-6.64386	-3.58918	-2.10568	-2.12488	-2.12488	-2.12488	-2.12488	-2.79455	-3.58918	-3.58922	-2.12488	-2.12488	-1.72566	-2.12488	-1.75573	-2.11425	-2.12488	-2.70738	-2.67872	-2.96321	-6.64386	-6.64386	-3.58891	-0.749715	-0.749715	-0.749715	-0.749715	-0.749737
AT1G01020	protein_coding_gene	-	-6.64386	-6.64386	-6.64386	-6.64386	-6.64386	-6.64386	-6.64386	-6.64386	-6.64386	-6.64386	-6.64386	-6.64386	-6.64386	-6.64386	-6.64386	-6.64386	-6.64386	-2.67872	-2.67872	-0.938863	-0.938899	-1.41331	-0.735639	-0.170892	-0.938899	-0.749543	0.546206	0.818984	0.87755	0.933832	0.14582	-1.72566	-0.934224	-0.300662	-0.584728	-0.172862	0.150397	-0.432521	-0.432647	-0.750969	-0.0585945	-0.172862	-0.172862	-0.296915	0.324853	0.0472054	0.0472054
AT1G01030	protein_coding_gene	-	-6.64386	-6.64386	-6.64386	-6.64386	-6.64386	-6.64386	-6.64386	-6.64386	-6.64386	-6.64386	-6.64386	-6.64386	-6.64386	-6.64386	-6.64386	-6.64386	-6.64386	-6.64386	-6.64386	-6.64386	-6.64386	-6.64386	-6.64386	-6.64386	-6.64386	-2.12488	-2.12488	-2.12488	-2.12488	-2.12488	-2.1248	-6.64386	-3.58918	-3.59725	-1.73157	-1.41331	-1.15621	-0.938899	-0.938927	-0.433418	-0.940521	-0.296201	-0.297658	0.237955	0.238104	0.0472052	0.140553
AT1G01040	protein_coding_gene	+	-6.64386	-6.64386	-6.64386	-6.64386	-6.64386	-6.64386	-6.64386	-6.64386	-6.64386	-6.64386	-6.64386	-6.64386	-6.64386	-6.64386	-6.64386	-6.64386	-6.64386	-6.64386	-6.64386	-6.64386	-3.58918	-0.296915	0.145815	0.0479985	-0.173714	0.661313	0.145824	0.557458	0.87756	-0.459849	-0.0584728	-0.582466	-2.67872	-1.4133	-1.15669	-0.172196	0.627462	-0.172987	-0.298126	-0.432645	-2.12488	-1.40525	-0.938899	-0.578191	-0.432585	0.0478717	-0.277802
AT1G01050	protein_coding_gene	-	1.27618	0.879216	0.237762	0.484716	0.238102	0.242889	-0.171033	-1.15672	-3.58918	-3.71332	-3.58918	-3.58918	-3.58918	-6.64386	-3.58936	-3.58918	-3.58918	-3.58919	-1.72562	-1.41331	-1.41331	-1.41331	-3.5889	-3.58923	-6.64386	-6.64386	-6.64386	-6.64386	-6.64386	-3.58849	0.484259	0.830111	2.13581	2.15979	2.1832	2.1442	2.22887	2.16318	0.765199	1.03694	2.0367	2.49486	2.0367	2.03618	2.46156	2.68615	2.72332
AT1G01060	protein_coding_gene	-	-3.58918	-6.64386	-6.64386	-6.64386	-6.64386	-6.64386	-6.64386	-6.64386	-6.64386	-6.64386	-6.64386	-6.64386	-6.64386	-6.64386	-6.64386	-6.64386	-6.64386	-6.64386	-6.64386	-6.64386	-6.64386	-6.64386	-6.64386	-6.64386	-6.64386	-6.64386	-6.64386	-6.64386	-1.72566	-1.15669	-1.72517	-0.582488	-0.0586361	-0.0572785	-0.7493	-1.15669	-1.61172	-6.64386	-6.64386	-6.64386	-6.64386	-6.64386	-6.64386	-2.74352	-1.1987	0.324847	0.877435
AT1G01070	protein_coding_gene	-	-6.64386	-6.64386	-6.64386	-6.64386	-6.64386	-6.64386	-6.64386	-6.64386	-6.64386	-6.64386	-6.64386	-6.64386	-6.64386	-6.64386	-6.64386	-6.64386	-6.64386	-6.64386	-6.64386	-1.72833	-1.15669	-0.938899	-0.938899	-0.938899	-1.71142	-3.58918	-2.50089	-1.41331	-1.41331	-1.41331	-1.41331	-1.41331	-0.938899	-0.938899	-0.749715	-0.582488	-0.582488	-2.81022	-2.67872	-2.67874	-3.45998	-6.64386	-6.64386	-6.64386	-3.58918	-3.58918	-2.67906
AT1G01073	protein_coding_gene	+	-3.58918	-3.58918	-3.58918	-6.64386	-6.64386	-6.64386	-6.64386	-6.64386	-6.64386	-6.64386	-6.64386	-6.64386	-6.64386	-6.64386	-6.64386	-6.64386	-6.64386	-6.64386	-6.64386	-6.64386	-6.64386	-6.64386	-6.64386	-6.64386	-6.64386	-6.64386	-6.64386	-6.64386	-6.64386	-6.64386	-6.64386	-6.64386	-6.64386	-6.64386	-6.64386	-6.64386	-6.64386	-6.64386	-6.64386	-6.64386	-6.64386	-6.64386	-6.64386	-6.64386	-6.64386	-6.64386	-6.64386
AT1G01080	protein_coding_gene	-	5.04324	5.18633	5.47052	5.3032	5.32196	5.2037	4.26663	4.02113	3.02079	2.71854	0.602034	-6.64232	-6.64386	-6.64386	-6.64386	-6.64386	-6.64386	-6.64386	-6.64386	-6.64386	-6.64386	-6.64386	-6.64386	-6.64386	-0.74659	-0.180342	0.627406	1.6567	2.94905	3.02201	3.10064	3.46674	3.81684	4.16299	4.12755	3.67686	3.67816	3.64296	3.27239	2.66865	0.978245	-0.296915	-0.582488	-0.432647	-0.43246	2.60268	3.10376
AT1G01090	protein_coding_gene	-	5.31894	4.99113	4.1093	3.62883	-1.7255	-3.58918	-6.64386	-6.64386	-6.64386	-6.64386	-6.64386	-6.64386	-6.64386	-6.64386	-6.64386	-6.64386	-6.64386	-6.64386	-3.58918	-1.72567	0.14581	0.694006	1.51583	2.15947	2.75282	3.57578	3.56689	3.49378	3.43449	3.78977	3.87006	4.48479	4.23226	4.3666	4.42497	4.71903	4.49576	4.31316	3.72675	3.79447	3.77365	3.5537	3.31496	3.34142	3.90441	4.00579	4.19627
AT1G01100	protein_coding_gene	-	-1.41331	-1.41331	-1.72553	-1.72698	-6.64386	-6.64386	-6.64386	-6.64386	-6.64386	-3.58918	-3.58918	-3.58918	-3.58918	-6.64386	-6.64386	-6.64386	-6.64386	-6.64386	-3.58918	-3.58918	-3.58918	-3.58918	-3.58918	-1.42234	-0.172463	-0.180664	0.893814	1.13928	1.13928	1.13928	1.13928	1.13928	1.13928	1.13926	0.603628	0.406669	-0.973911	-4.37164	-2.67873	-2.67872	2.07932	3.63795	3.96823	4.07841	4.11608	4.5909	4.64013
AT1G01110	protein_coding_gene	+	-3.58918	-3.58918	-6.64386	-6.64386	-6.64386	-6.64386	-6.64386	-3.58918	-3.58918	-3.58918	-3.58918	-6.64386	-6.64386	-6.64386	-6.64386	-6.64386	-6.64374	-1.72566	-1.41331	-1.41331	-1.41331	-3.58918	-6.64386	-3.58918	-2.08475	-1.72566	-0.570529	-0.582488	-0.172816	-0.582607	-0.582488	-1.72574	-1.72566	-6.64386	-3.58918	-2.67872	-2.67872	-2.12488	-1.15669	-1.41331	-1.72566	-1.72566	-2.12649	-3.58918	-3.58918	-3.58918	-3.58918
AT1G01115	protein_coding_gene	+	-6.64386	-6.64386	-6.64386	-6.64386	-6.64386	-6.64386	-6.64386	-6.64386	-6.64386	-6.64386	-6.64386	-6.64386	-6.64386	-6.64386	-6.64386	-6.64386	-6.64386	-6.64386	-6.64386	-6.64386	-6.64386	-6.64386	-6.64386	-6.64386	-6.64386	-6.64386	-6.64386	-6.64386	-6.64386	-6.64386	-6.64386	-6.64386	-6.64386	-6.64386	-6.64386	-6.64386	-6.64386	-6.64386	-6.64386	-6.64386	-6.64386	-6.64386	-6.64386	-6.64386	-6.64386	-6.64386	-6.64386
AT1G01120	protein_coding_gene	-	-6.64386	-6.64386	-6.64386	-6.64386	-6.64386	-6.64386	-6.64386	-6.64386	-6.64386	-6.64386	-6.64386	-6.64386	-6.64386	-6.64386	-6.64386	-6.64386	-6.64386	-6.64386	-6.64386	-6.64386	-2.67872	0.324939	0.757938	1.35261	1.44373	1.58671	2.54977	2.61408	2.68749	2.95507	2.94191	3.04774	2.45749	2.43793	2.20615	2.27134	1.68885	1.64306	1.96469	2.29486	2.35792	2.35071	2.60367	2.41001	2.39853	2.11225	1.81491
AT1G01130	protein_coding_gene	-	2.65438	1.90211	1.27618	1.27618	0.757184	1.62283	2.08721	2.61496	2.56836	1.90211	1.36071	-0.538793	-3.58918	-6.64386	-6.64386	-6.64386	-2.67872	-2.67872	-1.72565	-1.403	-1.15669	-0.582448	-0.347314	-0.296915	-0.432647	-0.749718	-0.432647	-0.749985	-0.749616	-0.938899	-0.960591	-0.749715	-1.41285	-1.41331	-1.72566	-3.58918	-2.69688	-3.58918	-3.58918	-3.58918	-3.58918	-3.58918	-3.58919	-6.64386	-6.64386	-6.64386	-6.64386
AT1G01140	protein_coding_gene	-	-6.64386	-6.64386	-6.64386	-6.64386	-6.64386	-6.64386	-6.64386	-6.64386	-6.64386	-6.64386	-6.64386	-6.64386	-6.64386	-6.64386	-6.64386	-6.64386	-6.64386	-6.64386	-3.58918	-0.940586	2.17154	2.58576	3.11012	2.72042	1.79607	1.14036	-6.64386	-6.64386	-6.64386	-6.64382	1.23198	1.36073	1.81456	1.40459	0.988	0.987955	2.41835	2.3372	2.3372	-0.488438	1.47893	1.47893	1.51525	1.04021	0.757938	0.694196	-0.282501
AT1G01150	protein_coding_gene	-	0.238104	0.557584	0.628834	0.557575	0.238177	0.238104	0.232289	0.694199	0.406669	1.18213	2.09974	2.17884	2.45769	2.33845	1.57719	1.04569	-0.298337	-6.64386	-6.64386	-6.64386	-6.64386	-6.64386	-6.64386	-6.64386	-6.64386	-6.64386	-6.64386	-6.64386	-3.58915	-2.67872	-2.67872	-2.67872	-2.67872	-2.67872	-3.58918	-6.64386	-6.64386	-6.64386	-6.64386	-6.64386	-6.64386	-6.64386	-6.64386	-6.64386	-6.64386	-6.64386	-3.59111
AT1G01160	protein_coding_gene	+	-6.64386	-6.64386	-6.64386	-6.64386	-6.64386	-6.64386	-6.64234	-2.67872	-2.67872	-2.67872	-2.67881	-6.64386	-6.64386	-6.64386	-6.64386	-6.64386	-6.64386	-6.64386	-6.64386	-6.64386	-0.296915	0.757939	1.0402	1.23198	1.96489	2.31713	2.55076	2.4383	2.25139	2.1832	2.29666	1.51514	1.1939	0.491756	0.626796	0.730542	0.565086	0.237577	0.238104	0.236133	0.333761	0.0472024	0.565972	0.689498	0.55839	0.557584	0.557584
AT1G01170	protein_coding_gene	-	0.484099	0.14581	0.0472074	-1.41329	-2.67872	-6.64386	-6.64386	-6.64386	-6.64386	-6.64386	-6.64386	-6.64386	-6.64386	-6.64386	-6.64386	-6.64386	-6.64386	-6.64386	-6.64386	-2.67872	-2.67872	-2.67872	-2.67872	-2.67872	-2.67872	-2.67872	-2.67872	-2.68699	0.483825	1.47628	1.59091	1.62295	2.06013	2.99519	3.04727	3.28996	3.29338	3.29338	3.29338	3.29338	3.29338	3.29338	3.31361	3.28212	3.21664	3.89913	3.90285
AT1G01180	protein_coding_gene	+	1.75367	-0.172699	-2.67872	-2.67872	-2.67872	-6.64386	-6.64386	-6.64386	-6.64386	-6.64386	-6.64386	-6.64386	-6.64386	-6.64386	-6.64386	-6.64386	-6.64386	-6.64386	-6.64386	-2.67871	-1.41331	-0.435781	-0.0586475	0.0472054	0.0472054	0.14581	0.144974	0.560844	0.466781	0.758186	1.04021	0.797518	0.757938	1.03907	1.18478	1.18642	1.31895	1.23194	1.2806	1.03957	0.694419	0.694198	0.877549	0.756446	0.757938	0.694196	0.63267
AT1G01190	protein_coding_gene	-	-6.64386	-6.64386	-6.64386	-6.64386	-6.64386	-6.64386	-6.64386	-6.64386	-6.64386	-6.64386	-6.64386	-6.64386	-6.64386	-6.64386	-6.64386	-6.64386	-6.64386	-6.64386	-6.64386	-6.64386	-6.64386	-6.64386	-6.64386	-6.64386	-6.64386	-6.64386	-6.64386	-6.64386	-6.64386	-6.64386	-6.64386	-6.64386	-6.64386	-6.64386	-6.64386	-6.64386	-6.64386	-6.64386	-6.64386	-3.58918	-3.58918	-3.58918	-3.58918	-3.58918	-3.58918	-3.58918	-6.64386
AT1G01200	protein_coding_gene	-	0.14581	0.14581	0.145448	0.695607	1.04022	1.04021	1.04059	-0.759004	-6.64386	-6.64386	-6.64386	-6.64386	-6.64386	-6.64386	-6.64386	-6.64386	-6.64386	-6.64386	-6.64386	-6.64386	-6.64386	-6.64386	-6.64386	-6.64386	-6.64386	-6.64386	-6.64386	-6.64386	-6.64386	-3.58919	-3.58918	-2.67369	-2.67872	-2.67872	-2.67872	-2.67872	-3.58911	-2.67872	-3.73263	-3.58918	-3.58918	-3.58918	-3.58918	-3.58918	-6.64386	-6.64386	-6.64386
AT1G01210	protein_coding_gene	+	-2.67872	-3.58918	-6.64386	-6.64386	-6.64386	-6.64386	-6.64386	-6.64386	-6.64386	-6.64386	-6.64386	-6.64386	-6.64386	-6.64386	-6.64386	-6.64386	-6.64386	-6.64386	-6.64386	-0.749715	0.87755	1.03939	1.04021	1.04021	1.04021	1.04021	1.04021	1.04021	1.04021	0.757365	0.626181	0.694196	0.527106	0.361639	0.431903	0.246761	0.14581	0.14581	0.14581	0.14581	0.14581	0.14581	0.14581	0.14581	0.154038	-0.0586337	-0.0563552
AT1G01220	protein_coding_gene	+	-0.296915	-0.931972	-1.43334	-6.64386	-6.64386	-6.64386	-6.64386	-6.64386	-6.64386	-6.64386	-6.64386	-6.64386	-6.64386	-6.64386	-6.64386	-6.64386	-6.64386	-6.64386	-6.64386	-6.64386	-2.67872	-1.41331	-1.41331	-2.12488	-0.582488	-0.0480101	0.0667775	-0.919352	-1.72566	-2.12488	-3.58923	-2.66107	-0.938899	-0.582404	0.143242	0.0417239	0.324847	0.0250284	0.49917	0.324841	0.557584	-0.446684	-1.44198	-2.12488	-2.12488	-1.18137	0.0474032
AT1G01225	protein_coding_gene	+	0.757938	0.696264	0.690654	0.238105	0.324847	0.0464822	0.341356	0.694194	0.987999	1.31899	0.988355	0.14581	-0.582486	-2.67604	-6.64386	-6.64386	-6.64386	-6.64386	-6.64386	-3.58918	-2.67872	-2.67872	-2.67872	-2.67872	-2.67872	-2.67847	-3.58918	-3.45998	-6.64386	-3.58918	-3.58918	-3.58918	-3.58918	-3.58918	-3.58918	-3.58918	-3.58918	-6.37054	-6.64386	-6.64386	-6.64378	-3.58918	-3.58918	-3.58918	-3.58918	-2.67872	-1.44194
AT1G01230	protein_coding_gene	+	-6.64386	-3.58918	-3.58909	-1.15858	-0.29575	0.240429	0.324835	0.049234	-0.435186	-1.73552	-2.12488	-3.71405	-2.12513	-2.12489	-0.938791	-0.574007	-1.15669	-1.15669	-1.40149	0.324837	1.53459	2.40911	2.56824	2.81773	2.88598	2.79613	2.87187	2.60324	1.9618	1.81491	1.13999	0.874854	0.0506445	-2.11307	-3.58918	-3.58918	-3.58918	-3.58918	-3.58918	-3.58918	-3.58918	-3.58918	-3.58918	-3.58918	-3.58918	-3.58931	-6.64386
AT1G01240	protein_coding_gene	+	2.47634	2.69911	2.73603	2.47634	1.51989	1.0178	-0.948944	-6.64386	-6.64386	-6.64386	-6.64386	-6.64386	-6.64386	-6.64386	-6.64386	-6.64386	-6.64386	-6.64386	-3.58918	-1.4133	-0.582488	-0.582488	-0.432647	-0.0586361	-0.0586353	-0.432636	-1.15669	-0.749716	-0.737009	-0.0586361	-0.432647	-0.582465	-0.296915	-0.296655	-0.310707	-1.15669	-0.593922	-0.296915	-0.582488	-0.749782	0.0156178	0.818984	0.812304	1.31998	1.4406	2.03684	2.01081
AT1G01250	protein_coding_gene	-	-6.64386	-6.64386	-6.64386	-6.64386	-6.64386	-6.64386	-6.64386	-6.64386	-6.64386	-6.64386	-6.64386	-6.64386	-6.64386	-6.64386	-6.64386	-6.64386	-6.64386	-6.64386	-6.64386	-2.12474	-1.72566	-1.15669	-1.15669	-1.15669	-1.15669	-1.15669	-1.15669	-1.15669	-1.15669	-1.15669	-1.1545	-1.73336	-1.71107	-1.72566	-1.72566	-2.66924	-2.67872	-2.67872	-1.80112	-0.938899	-0.938899	-0.93887	-0.582426	-0.310838	-0.248205	-0.296915	-0.323712
AT1G01260	protein_coding_gene	+	-6.64386	-6.64386	-6.64386	-6.64386	-6.64386	-6.64386	-6.64386	-6.64386	-6.64386	-6.64386	-6.64386	-6.64386	-6.64386	-6.64386	-6.64386	-6.64386	-6.64386	-6.64386	-6.64386	-6.64386	-6.64386	-2.69307	-1.40678	-1.15669	-0.582488	-0.296806	-0.172862	-0.582488	-0.438878	-0.582163	-1.41353	-0.44559	-0.296843	-0.749199	-0.750721	-0.749533	-0.285426	-0.0586361	0.552245	0.557584	0.125038	-0.172862	-0.0608694	-0.584104	0.238105	0.238104	0.0473693
AT1G01280	protein_coding_gene	+	0.0472054	-0.0586358	0.406669	0.483987	0.324847	0.0472045	-1.72565	-6.64386	-6.64386	-6.64386	-6.64386	-6.64386	-6.64386	-6.64386	-6.64386	-6.64386	-6.64386	-6.64386	-6.64386	-6.64386	-6.64386	-6.64386	-6.64386	-6.64386	-6.64386	-6.64386	-6.64386	-6.64386	-6.64386	-6.64386	-6.64386	-6.64386	-6.64386	-6.64386	-6.64386	-6.64386	-6.64386	-6.64386	-6.64386	-6.64386	-6.64386	-6.64386	-6.64386	-6.64386	-6.64386	-6.64386	-6.64386
AT1G01290	protein_coding_gene	+	-6.64386	-6.64386	-6.64386	-6.64386	-6.64386	-6.64386	-6.64386	-6.64386	-6.64386	-6.64386	-3.58918	-3.58918	-3.58918	-3.49629	-6.64386	-6.64386	-6.64386	-6.64386	-6.64386	-3.58918	-2.12488	-2.12488	-2.12488	-2.12488	-2.35398	-2.67872	-2.67872	-2.6787	-1.15668	-0.693821	0.238567	0.484099	0.553102	1.18589	0.985095	1.27607	1.04407	1.28851	2.01404	1.8149	1.76012	1.90755	1.87355	1.75361	1.33673	0.557662	0.988
AT1G01300	protein_coding_gene	+	0.324847	0.625786	0.324847	-0.172873	-1.41331	-3.39688	-3.58918	-6.64386	-6.64386	-3.58918	-3.58918	-3.58918	-3.58862	-6.64386	-6.64386	-6.64386	-6.64386	-6.64386	-6.64386	-6.64386	-2.67872	-0.296915	0.604887	1.59242	1.78372	1.9901	2.53643	2.78929	3.2697	3.26152	3.21605	3.30317	3.1243	2.81063	2.34171	2.03672	2.22716	2.62027	2.70232	2.77548	2.62049	2.62049	2.51707	2.29483	2.02861	2.01661	1.93005
AT1G01305	protein_coding_gene	+	3.20467	3.02192	2.31581	1.95697	1.47917	0.276698	-0.296915	-1.6597	-6.64386	-6.64386	-6.64386	-6.64386	-6.64386	-6.64386	-6.64386	-6.64386	-6.64386	-6.64386	-6.64386	-6.64386	-6.64386	-6.64386	-6.64386	-6.64386	-6.64386	-6.64386	-6.64386	-6.64386	-6.64386	-6.64386	-6.64386	-6.64386	-6.64386	-6.64386	-6.64386	-6.64386	-6.64386	-6.64386	-6.64386	-6.64386	-6.64386	-6.64386	-6.64386	-6.64386	-6.64386	-6.64386	-6.64386
AT1G01310	protein_coding_gene	+	-6.64386	-6.64386	-6.64386	-6.64386	-6.64386	-6.64386	-6.64386	-6.64386	-6.64386	-6.64386	-6.64386	-6.64386	-6.64386	-6.64386	-6.64386	-6.64386	-6.64386	-6.64386	-6.64386	-6.64386	-6.64386	-6.64386	-6.64386	-6.64386	-6.64386	-6.64386	-6.64386	-6.64386	-6.64386	-6.64386	-6.64386	-6.64386	-6.64386	-6.64386	-6.64386	-6.64386	-6.64386	-6.64386	-6.64386	-6.64386	-6.64386	-6.64386	-6.64386	-6.64386	-6.64386	-6.64386	-6.64386
AT1G01320	protein_coding_gene	-	-6.64386	-6.64386	-6.64386	-6.64386	-6.64386	-6.64386	-6.64386	-6.64386	-6.64386	-6.64386	-6.64386	-6.64386	-6.64386	-6.64386	-6.64386	-6.64386	-6.64386	-6.64386	-3.58921	0.484099	1.04021	0.818984	2.49517	3.21586	1.51627	-6.64386	-6.64386	-6.64386	-6.64386	2.35793	-0.172862	-6.64386	1.36073	0.406965	3.14631	2.81189	2.0872	3.07303	2.94194	2.18264	3.45595	2.86718	3.55796	2.49634	2.1832	3.28376	4.33506
AT1G01340	protein_coding_gene	-	0.694196	0.321777	0.484099	0.484099	-0.430908	-2.53571	-6.64386	-6.64386	-6.64386	-6.64386	-6.64386	-3.74745	-1.72566	-1.72566	-1.72566	-1.88453	-6.64386	-6.64386	-6.64386	-6.64386	-6.64386	-6.64386	-6.64386	-6.64386	-6.64386	-6.64386	-6.64386	-6.64386	-6.64386	-6.64386	-6.64386	-6.64386	-3.58918	-3.58893	-2.67872	-3.59407	-3.35039	-2.67872	-2.67872	-2.67872	-6.64386	-2.67872	-2.67872	-2.12522	-2.12488	-3.58918	-2.67872
AT1G01350	protein_coding_gene	+	-3.58918	-6.64386	-6.64386	-6.64386	-6.64386	-6.64386	-6.64386	-6.64386	-6.64386	-6.64386	-6.64386	-6.64386	-6.64386	-6.64386	-6.64386	-6.64386	-6.64386	-6.64386	-6.64386	-2.67872	-1.72566	-1.72566	-1.72566	-1.72566	-2.67872	-6.64386	-6.64386	-6.64386	-6.64386	-6.64386	-6.64386	-6.64386	-6.64386	-3.58918	-0.930383	-0.35882	0.484099	0.484099	0.484099	0.40667	0.244015	0.505296	0.829603	1.27618	1.31908	1.65635	1.58702
AT1G01355	protein_coding_gene	+	1.47893	1.51627	1.32691	-0.173136	0.381148	-0.0586361	0.036563	1.31866	1.35104	1.31908	0.993332	-0.936147	-6.64386	-6.64386	-6.64386	-6.64386	-6.64386	-6.64386	-6.64386	-6.64386	-6.64386	-6.64386	-6.64386	-6.64386	-6.64386	-6.64386	-6.64386	-6.64386	-6.64386	-6.64386	-6.64386	-6.64386	-6.64386	-6.64386	-6.64386	-6.64386	-6.64386	-6.64386	-6.64386	-6.64386	-6.64386	-6.64386	-6.64386	-6.64386	-6.64386	-6.64386	-6.64386
AT1G01360	protein_coding_gene	+	-6.64386	-6.64386	-6.64386	-6.64386	-6.64386	-6.64386	-6.64386	-6.64386	-6.64386	-6.64386	-6.64386	-6.64386	-6.64386	-6.64386	-6.64386	-6.64386	-6.64386	-6.64386	-6.64386	-6.64386	-3.58918	-3.64353	-2.67872	-2.67909	-2.12488	-0.582488	-0.431763	-0.308652	0.236059	0.238104	0.14581	0.0383421	0.0472054	0.0479936	-0.0586359	-0.938899	-0.749429	0.0601467	-0.0584571	0.130011	0.406669	0.482349	0.483705	1.13818	1.13935	1.27618	1.2752
AT1G01370	protein_coding_gene	+	0.557584	0.757936	0.552305	0.614528	1.27894	1.31912	0.948643	1.0108	0.627506	-0.0586434	-0.172853	-1.15666	-6.64386	-6.64386	-6.64386	-6.64386	-6.64386	-6.64386	-6.64386	-6.64386	-2.12488	-2.12488	-1.73241	-1.72566	-1.41331	-1.41335	-2.67872	-0.938899	-1.15669	-1.41331	-1.41331	-0.588382	-0.432647	-1.41331	-0.93887	-0.749715	-0.749715	-2.12488	-0.938899	-0.938899	-1.72562	-1.72566	-1.41437	-0.93893	-0.749715	-0.749715	-0.571144
AT1G01380	protein_coding_gene	+	-6.64386	-6.64386	-6.64386	-6.64386	-6.64386	-6.64386	-6.64386	-6.64386	-6.64386	-6.64386	-6.64386	-6.64386	-6.64386	-6.64386	-6.64386	-6.64386	-6.64386	-6.64386	-6.64386	-3.58654	-2.12488	-2.12488	-2.12488	-2.12488	-2.12488	-2.12488	-2.12488	-2.12488	-2.12488	-2.12488	-2.12488	-2.13816	-2.67902	-2.12488	-2.12488	-2.33831	-3.58918	-3.58918	-3.58918	-3.58918	-3.58918	-3.58918	-3.58918	-3.58918	-3.58918	-3.58918	-3.58918
AT1G01390	protein_coding_gene	-	-6.64386	-6.64386	-6.64386	-6.64386	-6.64386	-6.64386	-6.64386	-6.64386	-6.64386	-6.64386	-6.64386	-6.64386	-6.64386	-6.64386	-6.64386	-6.64386	-6.64386	-6.64386	-6.64386	-6.64386	-3.58918	-3.58918	-1.72578	-1.41331	-1.41284	-1.15669	-1.41331	-1.41331	-1.41331	-2.66819	-3.58918	-3.58917	-6.64386	-3.62495	-3.58918	-3.58918	-2.67872	-2.67872	-2.67872	-1.15249	-0.749715	-0.938899	-0.938899	-1.15669	-1.15669	-1.15669	-1.65213
AT1G01400	protein_coding_gene	-	-6.64386	-6.64386	-6.64386	-6.64386	-6.64386	-6.64386	-6.64386	-6.64386	-6.64386	-6.64386	-6.64386	-6.64386	-6.64386	-6.64386	-6.64386	-6.64386	-6.64386	-6.64386	-6.64386	-6.64386	-6.64386	-6.64386	-6.64386	-6.64386	-6.64386	-6.64386	-6.64386	-6.64386	-6.64386	-6.64386	-6.64386	-6.64386	-6.64386	-6.64386	-6.64386	-6.64386	-6.64386	-6.64386	-6.64386	-6.64386	-6.64386	-6.64386	-6.64386	-6.64386	-6.64386	-6.64386	-6.64386
AT1G01410	protein_coding_gene	+	-6.64386	-6.64386	-6.64386	-6.64386	-6.64386	-6.64386	-6.64386	-6.64386	-6.64386	-6.64386	-6.64386	-6.64386	-6.64386	-6.64386	-6.64386	-6.64386	-6.64386	-6.64386	-6.64386	-6.64386	-6.64386	-6.64386	-6.64386	-6.64386	-6.64386	-6.64386	-6.64386	-6.64386	-6.64386	-6.64386	-6.64386	-6.64386	-6.64386	-6.64386	-6.64386	-6.64386	-6.64386	-6.64386	-6.64386	-6.64386	-6.64386	-6.64386	-6.64386	-6.64386	-6.64386	-6.64386	-6.64386
AT1G01420	protein_coding_gene	-	3.87066	3.50358	3.03339	2.22777	0.238104	-1.1567	-2.03234	-6.64386	-6.64386	-6.64386	-6.64386	-6.64386	-6.64386	-6.64386	-6.64386	-6.64386	-6.64386	-6.64386	-6.64386	-2.11239	-0.938899	-0.73115	-0.749715	-0.581573	0.0472054	-0.0151085	-0.584756	-0.582486	-0.9389	-0.955639	-0.582488	-0.85808	-0.749715	-0.58267	-0.582489	-0.296915	-0.0599665	-0.0587096	-0.172862	-0.172778	-0.432647	-0.582472	-0.432645	-0.760396	-0.444868	-0.437186	-0.0586361
AT1G01430	protein_coding_gene	-	-6.64386	-6.64386	-6.64386	-6.64386	-6.64386	-6.64386	-6.64386	-6.64386	-6.64386	-6.64386	-6.64386	-6.64386	-6.64386	-6.64386	-6.64386	-6.64386	-6.64386	-6.64386	-6.64386	-1.72605	0.238104	1.51621	2.01098	2.79886	2.94194	3.37498	3.69673	3.51096	3.42525	3.05902	2.71986	2.24221	1.98415	2.00375	2.81424	3.20524	3.33581	3.36676	3.59112	3.45537	3.33577	2.99818	2.41831	2.43662	2.29194	1.84106	2.13673
AT1G01440	protein_coding_gene	-	-6.64386	-2.67872	-2.67872	-2.67872	-2.67872	-6.64386	-6.64386	-6.64386	-6.64386	-6.64386	-6.64386	-6.64386	-6.64386	-6.64386	-6.64386	-6.64386	-1.72566	0.406669	0.933832	0.933832	0.757938	-0.582126	-3.58918	-0.432647	-0.0535649	0.328098	0.694196	0.406671	0.484446	1.39782	1.35655	1.23153	1.36003	1.13391	0.627505	1.09059	1.4394	1.27168	1.04258	1.18718	0.563252	0.877552	0.484193	0.557584	0.324809	-0.169472	0.238104
AT1G01450	protein_coding_gene	-	-6.64386	-6.64386	-6.64386	-6.64386	-6.64386	-1.16675	-0.452408	0.486219	0.87755	0.489716	0.489068	-0.0154361	-0.865629	0.0581134	0.408883	0.564525	0.80941	0.751354	0.757932	0.756128	0.484099	0.484101	0.240044	-0.0847264	-0.582434	-0.16028	-0.745613	-0.749713	-0.309857	-0.0586357	-0.0552803	0.0472054	0.0472063	0.238231	0.278706	0.406669	0.335924	0.145797	0.407898	0.326337	0.406669	0.137651	0.320301	0.698005	0.694189	0.557584	0.324897
AT1G01453	protein_coding_gene	-	-6.64386	-6.64386	-6.64386	-6.64386	-6.64386	-6.64386	-6.64386	-6.64386	-6.64386	-6.64386	-6.64386	-6.64386	-6.64386	-6.64386	-6.64386	-6.64386	-6.64386	-6.64386	-6.64386	-6.64386	-6.64386	-6.64386	-6.64386	-6.64386	-6.64386	-6.64386	-6.64386	-6.64386	-6.64386	-6.64386	-6.64386	-6.64386	-6.64386	-6.64386	-6.64386	-6.64386	-6.64386	-6.64386	-6.64386	-6.64386	-6.64386	-6.64386	-6.64386	-6.64386	-6.64386	-6.64386	-6.64386
AT1G01460	protein_coding_gene	+	-6.64386	-6.64386	-6.64386	-6.64386	-6.64386	-6.64386	-6.64386	-6.64386	-6.64386	-6.64386	-6.64386	-6.64386	-6.64386	-6.64386	-6.64386	-6.64386	-6.64386	-6.64386	-6.64386	-6.64386	-6.64386	-6.64386	-6.64386	-6.64386	-6.64386	-6.64386	-6.64386	-6.64386	-6.64386	-6.64386	-6.64386	-6.64386	-6.64386	-6.64386	-6.64386	-6.64386	-6.64386	-6.64386	-6.64386	-6.64386	-6.64386	-6.64386	-6.64386	-6.64386	-6.64386	-6.64386	-6.64386
AT1G01470	protein_coding_gene	-	-6.64386	-6.64386	-6.64386	-6.64386	-6.64386	-6.64386	-6.64386	-6.64386	-6.64386	-6.64386	-6.64386	-6.64386	-6.64386	-6.64386	-6.64386	-6.64386	-6.64386	-6.64386	-6.64386	-0.743611	1.81489	2.16162	2.33738	2.35724	2.41849	2.58649	3.07454	3.11011	3.11013	3.29868	3.4071	3.39708	3.38684	3.36626	3.36814	2.92983	3.02169	3.14573	3.37814	3.36679	3.39759	3.28934	3.44631	3.47373	3.49419	3.45211	3.63378
AT1G01471	protein_coding_gene	+	1.68973	3.13396	3.23858	3.65433	3.86441	3.69449	4.05957	3.63391	3.44549	3.37124	2.92811	3.39677	3.11013	2.39844	1.81498	-0.744429	-6.64386	-6.64386	-6.64386	-6.64386	-6.64386	-6.64386	-6.64386	-6.64386	-6.64386	-6.64386	-6.64386	-6.64386	-6.64386	-6.64386	-6.64386	-6.64386	-6.64386	-6.64386	-6.64386	-6.64386	-6.64386	-6.64386	-6.64386	-6.64386	-6.64386	-6.64386	-6.64386	-6.64386	-6.64386	-6.64386	-6.64386
AT1G01480	protein_coding_gene	+	-6.64386	-6.64386	-6.64386	-6.64386	-6.64386	-6.64386	-6.64386	-6.64386	-6.64386	-6.64386	-6.64386	-6.64386	-6.64386	-6.64386	-6.64386	-6.64386	-6.64386	-6.64386	-6.64386	-6.64386	-6.64386	-6.64386	-6.64386	-6.64386	-6.64386	-6.64386	-6.64386	-6.64386	-6.64386	-3.50907	-3.58918	-3.58918	-3.58918	-3.58918	-6.64386	-6.64386	-6.57011	-3.58918	-3.58918	-3.58918	-3.58918	-6.64386	-6.64386	-6.64386	-6.64386	-6.64386	-6.64386
AT1G01490	protein_coding_gene	-	-6.64386	-6.64386	-6.64386	-6.64386	-6.64386	-6.64386	-6.64386	-6.64386	-6.64386	-6.64386	-6.64386	-6.64386	-6.64386	-6.64386	-6.64386	-6.64386	-6.64386	-6.64386	-3.52358	-2.12488	-2.12488	0.0586864	0.145809	0.484099	0.324847	0.324847	-0.749745	-0.976056	-3.58683	-3.58918	-2.12488	-1.72566	-2.12489	-2.12488	-1.13494	-0.789175	-0.44078	-0.0586356	0.158131	-0.058636	1.02006	2.13797	2.25208	2.25122	2.255	2.0364	0.145812
AT1G01500	protein_coding_gene	+	-6.64386	-6.64386	-6.64386	-6.64386	-6.64386	-6.64386	-6.64386	-6.64386	-6.64386	-6.64386	-6.64386	-6.64386	-6.64386	-6.64386	-6.64386	-6.64386	-6.64386	-6.64386	-6.64386	-3.58918	-0.00474494	0.484099	0.557584	0.988	1.18303	1.74126	1.90211	1.62299	1.51656	1.51622	1.43897	1.12633	0.14581	0.25014	0.653722	1.04021	1.08963	0.881981	1.36073	1.31799	1.28125	1.09536	1.40084	1.93007	1.98436	1.65698	1.47966
AT1G01510	protein_coding_gene	+	0.818984	1.51627	1.93004	2.0872	1.92435	1.4406	0.865614	0.874566	0.4841	0.87755	1.1705	0.988887	0.14581	-0.582488	-2.23293	-6.64386	-6.64386	-6.64341	-3.58918	-2.12488	-0.432647	0.62803	1.43562	1.56039	1.58312	1.18625	1.09077	0.993989	0.75796	0.879796	0.935726	0.480148	0.14581	0.0472048	-1.72565	-0.749445	0.0473894	0.631598	0.701198	0.483999	0.365679	0.324981	0.694195	0.694196	0.694196	-0.782501	-0.296722
AT1G01520	protein_coding_gene	+	1.90211	1.58817	1.0906	1.51627	1.65667	1.392	1.87392	1.07426	0.87755	0.518813	-1.41345	-4.28891	-6.64386	-6.64386	-6.64386	-6.64386	-6.64386	-6.64386	-2.67872	-1.72565	-0.938899	-0.938899	-0.939089	-0.327639	-0.582488	-0.749716	-0.938899	-0.938899	-1.72499	-1.41331	-1.78065	-2.67872	-2.67872	-2.67872	-2.67872	-2.67872	-3.55428	-3.41191	-1.72566	-1.16187	-0.582402	-0.582488	-0.582488	-0.582189	-0.296914	-0.296835	-0.582488
AT1G01530	protein_coding_gene	-	-6.64386	-6.64386	-6.64386	-6.64386	-6.64386	-6.64386	-6.64386	-6.64386	-6.64386	-6.64386	-6.64386	-6.64386	-6.64386	-6.64386	-6.64386	-6.64386	-6.64386	-6.64386	-6.64386	-6.64386	-6.64386	-6.64386	-6.64386	-6.64386	-6.64386	-6.64386	-6.64386	-6.64386	-6.64386	-6.64386	-6.64386	-6.64386	-6.64386	-6.64386	-6.64386	-6.64386	-6.64386	-6.64386	-6.64386	-6.64386	-6.64386	-6.64386	-6.64386	-6.64386	-6.64386	-6.64386	-6.64386
AT1G01540	protein_coding_gene	+	-6.64386	-6.64386	-6.64386	-6.64386	-6.64386	-6.64386	-6.64386	-6.64386	-6.64386	-6.64386	-6.64386	-6.64386	-6.64386	-6.64386	-6.64386	-6.64386	-6.64386	-6.64386	-6.64384	-1.15669	0.406669	0.885018	1.27242	1.68969	2.1575	2.63753	2.71712	2.6056	2.68315	2.35677	2.78251	3.33525	3.4052	3.55796	3.26308	2.45727	1.55839	-6.64385	-6.64386	-6.64386	-6.64386	-6.64386	-3.58918	-3.58918	-3.58918	0.406669	1.68973
AT1G01550	protein_coding_gene	+	-2.67872	-6.64386	-6.64386	-6.64386	-6.64386	-6.64386	-6.64386	-6.64386	-6.64386	-6.64386	-6.64386	-6.64386	-6.64386	-6.64386	-6.64386	-6.64386	-6.64386	-6.64386	-6.64386	0.238101	0.406669	0.757938	1.18646	1.82574	2.02112	3.5217	3.51249	3.4845	3.40709	3.20474	2.1118	-1.41326	-1.15672	-1.15669	-1.72424	-1.41331	-1.41331	-1.4133	-1.15669	-1.15668	-1.15669	-0.296915	2.62243	3.98739	4.21117	4.48856	4.67679
AT1G01560	protein_coding_gene	+	3.79671	3.96148	4.43106	4.4429	4.44063	5.0959	4.69002	4.67345	4.3215	2.14713	1.87284	0.824157	-2.67872	-6.64386	-6.64386	-6.64386	-6.64386	-6.64386	-6.64386	-6.64386	-6.64386	-6.64386	-3.57974	-3.58918	-3.58918	-3.58918	-3.58918	-3.58918	-6.64386	-6.64386	-6.64386	-6.64386	-6.64386	-3.58918	-3.58918	-3.58918	-3.58918	-2.12492	-2.12463	-2.67872	-2.67872	-2.67872	-2.67872	-6.64386	-6.64386	-6.64386	-6.64386
AT1G01570	protein_coding_gene	+	-6.64386	-6.64386	-6.64386	-6.64386	-6.64386	-6.64386	-6.64386	-6.64386	-6.64386	-6.64386	-6.64386	-6.64386	-6.64386	-6.64386	-6.64386	-6.64386	-6.64386	-6.64386	-6.64386	-2.12488	-2.12488	-2.12488	-1.72566	-2.12814	-3.58918	-2.67872	-2.67872	-2.07429	-1.87966	-0.74982	-0.938899	-0.736938	-0.432647	-0.582488	-1.43414	-1.41331	-1.15669	-2.12488	-2.12488	-2.12488	-2.67872	-6.44466	-6.64386	-6.64386	-6.64386	-6.64386	-6.64386
AT1G01580	protein_coding_gene	+	-6.64386	-6.64386	-6.64386	-6.64386	-6.64386	-6.64386	-6.64386	-6.64386	-6.64386	-6.64386	-6.64386	-6.64386	-6.64386	-6.64386	-6.64386	-6.64386	-6.64386	-6.64386	-6.64386	-6.64386	-6.64386	-3.58918	-3.58918	-3.58918	-6.64386	-3.58918	-3.58918	-3.58918	-6.64386	-6.64386	-6.64386	-6.64386	-6.64386	-6.64386	-6.64386	-6.64386	-6.64386	-3.58918	-3.58918	-3.58918	-6.64386	-6.64386	-6.64386	-6.64386	-6.64386	-6.64386	-2.67872
AT1G01590	protein_coding_gene	+	-6.64386	-6.64386	-6.64386	-6.64386	-6.64386	-6.64386	-6.64386	-6.64386	-6.64386	-6.64386	-6.64386	-6.64386	-6.64386	-6.64386	-6.64386	-6.64386	-6.64386	-6.64386	-6.64386	-6.64386	-6.64386	-6.64386	-6.64386	-6.64386	-6.64386	-6.64386	-6.64386	-6.64386	-6.64386	-6.64386	-6.64386	-6.64386	-6.64386	-6.64386	-6.64386	-6.64386	-6.64386	-6.64386	-6.64386	-6.64386	-6.64386	-6.64386	-6.64386	-6.64386	-6.64386	-6.64386	-6.64386
AT1G01600	protein_coding_gene	+	-6.64386	-6.64386	-6.64386	-6.64386	-6.64386	-6.64386	-6.64386	-6.64386	-6.64386	-6.64386	-6.64386	-6.64386	-6.64386	-6.64386	-6.64386	-6.64386	-6.64386	-6.64386	-6.64386	-6.64386	-6.64386	-6.64386	-6.64386	-6.64386	-6.64386	-1.72566	-1.72566	-1.72566	-0.940574	-0.167872	-0.582488	-0.582488	-0.582488	-1.15669	-2.1356	-3.58918	-3.61893	-2.12488	-1.72565	-1.19598	-0.938899	-0.582486	-0.749722	-0.587049	-0.745607	-0.938899	-0.296916
AT1G01610	protein_coding_gene	-	-6.64386	-6.64386	-6.64386	-6.64386	-6.64386	-6.64386	-6.64386	-6.64386	-6.64386	-6.64386	-6.64386	-6.64386	-6.64386	-6.64386	-6.64386	-6.64386	-6.64386	-6.64386	-6.64386	-2.12506	0.238104	1.4406	1.90796	2.0872	2.29348	2.33412	1.75367	1.36481	1.58858	1.15712	2.25126	2.56783	2.45407	2.35713	1.75192	0.933845	0.398085	-0.431667	-3.58949	-6.64386	-6.64386	-5.75043	-3.58918	-3.58918	-0.350397	2.14269	2.73973
AT1G01620	protein_coding_gene	-	-6.64386	-6.64386	-6.64386	-6.64386	-6.64386	-6.64386	-6.64386	-6.64386	-6.64386	-6.64386	-6.64386	-6.64386	-6.64386	-6.64386	-6.64386	-6.64386	-6.64386	-6.64386	-2.6794	1.72172	3.21037	4.79695	5.09923	5.19971	5.83427	5.82548	6.18602	6.15215	5.84289	5.80964	5.68391	5.39391	4.89852	4.11706	3.3149	2.9372	4.6386	4.68091	5.00477	5.35326	5.43064	5.70307	5.86296	5.73532	5.42745	5.45744	5.40912
AT1G01630	protein_coding_gene	+	-6.64386	-6.64386	-6.64386	-6.64386	-6.64386	-6.64386	-6.64386	-6.64386	-6.64386	-6.64386	-6.64386	-6.64386	-6.64386	-6.64386	-6.64386	-3.58919	-3.58918	-3.58918	-3.58918	-6.64383	-1.72566	-0.29705	0.143331	0.933815	1.04024	2.08666	2.02666	1.95688	1.75389	1.9286	2.34647	2.45513	2.39541	2.88968	2.93457	3.16994	3.06883	3.08448	3.03548	2.95552	2.51375	2.26883	2.0358	1.28674	1.44023	1.95746	1.98443
AT1G01640	protein_coding_gene	-	0.557584	1.09632	1.04099	1.4406	1.75164	1.98437	1.92881	1.65616	1.32275	0.324823	-1.72064	-6.44116	-6.64386	-6.64386	-6.64386	-6.64386	-6.64386	-6.64386	-6.64386	-6.64386	-6.64386	-6.64386	-6.64386	-6.64386	-6.64386	-6.64386	-6.64386	-6.64386	-6.64386	-6.64386	-6.64386	-6.64386	-6.64386	-6.64386	-6.64386	-6.64386	-6.64386	-6.64386	-2.5663	-2.67872	-2.67872	-2.67872	-2.67872	-2.67872	-2.67872	-2.67872	-6.64386
AT1G01650	protein_coding_gene	-	-6.64386	-6.64386	-6.64386	-6.64386	-6.64386	-6.64386	-6.64386	-6.64386	-6.64386	-6.64386	-6.64386	-6.64386	-6.64386	-6.64386	-6.64386	-6.64386	-6.64386	-6.64386	-6.64386	-6.64386	-3.58918	-0.749715	-0.749715	-6.64386	-6.64386	-6.64386	-6.64386	-6.64386	-0.749715	0.758902	0.69443	0.933831	0.87755	-0.749715	-0.400951	0.14581	-1.15669	-1.72114	-0.432647	-0.938899	0.0432077	-0.0588127	0.327015	-0.296915	-2.12488	-6.64386	-6.64386
AT1G01660	protein_coding_gene	-	-2.67872	-2.12486	-2.67872	-2.67872	-3.58918	-6.64386	-6.64386	-6.64386	-6.64386	-6.64386	-3.62376	-3.58918	-3.58918	-3.58918	-6.37665	-6.64386	-6.64386	-6.64386	-6.64386	-3.58918	-3.58918	-3.58918	-3.58918	-6.64386	-6.64386	-6.64386	-6.64386	-6.64386	-6.64386	-6.64386	-6.64386	-6.64386	-6.64386	-6.64386	-6.64386	-6.64386	-6.64386	-6.64386	-6.64386	-6.64386	-6.64386	-6.64386	-6.64386	-6.64386	-6.64386	-6.64386	-6.64386
AT1G01670	protein_coding_gene	-	-6.64386	-6.64386	-6.64386	-6.64386	-3.58918	-3.58918	-3.58918	-3.58918	-3.58918	-3.58918	-3.58918	-3.58918	-6.64386	-6.64386	-6.64386	-6.64386	-6.64386	-6.64386	-6.64386	-6.64386	-6.64386	-6.64386	-6.64386	-6.64386	-6.64386	-6.64386	-6.64386	-6.64386	-6.64386	-6.64386	-6.64386	-6.64386	-6.64386	-3.58918	-3.58918	-3.58918	-6.64281	-6.64386	-6.64386	-6.64386	-6.64386	-6.64386	-6.64386	-6.64386	-6.64386	-6.64386	-6.64386
AT1G01680	protein_coding_gene	-	-6.64386	-3.58918	-3.58918	-3.58918	-3.58918	-6.64386	-6.64386	-6.64386	-6.64386	-6.64386	-6.64386	-6.64386	-6.64386	-6.64386	-6.64386	-6.64386	-6.64386	-6.64386	-6.64386	-6.64386	-6.64386	-6.64386	-6.64386	-6.64386	-6.64386	-6.64386	-6.64386	-6.64386	-6.64386	-6.64386	-6.64386	-6.64386	-6.64386	-6.64386	-6.64386	-6.64386	-6.64386	-6.64386	-6.64386	-6.64386	-6.64386	-6.64386	-6.64386	-6.64386	-6.64386	-6.64386	-6.64386
AT1G01690	protein_coding_gene	+	-6.64386	-6.64386	-6.64386	-6.64386	-6.64386	-6.64386	-6.64386	-6.64386	-6.64386	-6.64386	-6.64386	-6.64386	-6.64386	-6.64386	-6.64386	-6.64386	-6.64386	-6.64386	-6.64386	-6.64386	-3.58918	-3.58918	-3.58918	-3.58918	-6.64386	-1.72557	0.0472054	0.0472054	0.0472054	-1.75047	-6.64386	-6.64386	-3.58918	-3.58918	-3.58918	-6.64386	-3.58918	-3.58918	-3.58918	-6.64385	-6.64386	-6.64386	-6.64386	-3.58918	-3.58918	-3.58918	-2.10018
AT1G01695	protein_coding_gene	+	-0.172862	0.32739	0.324494	0.484099	0.87755	0.877221	0.239432	0.238104	-0.296915	-1.41331	-2.12464	-3.58918	-6.64386	-6.64386	-6.64386	-6.64386	-6.64386	-6.64386	-6.64386	-6.59115	-2.12488	-2.12488	-2.12488	-2.12488	-2.12488	-2.12488	-6.64386	-6.64386	-6.64386	-6.64386	-6.64386	-6.64386	-6.64386	-6.64386	-6.64386	-6.64386	-6.64386	-6.64386	-2.67872	-2.67872	-2.67872	-2.12488	-2.12488	-2.12488	-2.12488	-2.12488	-3.58918
AT1G01700	protein_coding_gene	-	-6.64386	-6.64386	-6.64386	-6.64386	-6.64386	-6.64386	-6.64386	-6.64386	-6.64386	-6.64386	-6.64386	-6.64386	-6.64386	-6.64386	-6.64386	-6.64386	-6.64386	-6.64386	-6.58988	-3.58918	-3.58918	-3.58918	-1.4133	-1.41272	-1.72566	-1.41331	-1.41331	-1.41331	-3.59175	-3.58918	-3.58918	-3.58918	-3.58918	-3.58918	-3.58918	-3.58918	-2.12488	-2.67872	-2.67872	-2.67872	-2.67872	-2.67872	-3.58918	-3.58918	-3.58918	-3.58918	-3.58918
AT1G01710	protein_coding_gene	+	-6.64386	-6.64386	-6.64386	-6.64386	-6.64386	-6.64386	-6.64386	-6.64386	-6.64386	-6.64386	-6.64386	-6.64386	-6.64386	-6.64386	-6.64386	-6.64386	-6.64386	-6.64386	-3.58915	-1.15708	-0.582488	-0.582488	1.47994	1.47893	1.72229	1.44284	-0.0677495	0.486157	0.484099	0.877544	-0.431338	0.144422	0.238104	0.238104	-0.0212844	0.694196	1.23522	1.25519	1.36073	0.419383	1.27618	1.47741	-1.15669	1.90317	1.98436	0.586363	0.757938
AT1G01720	protein_coding_gene	+	0.0472054	0.0469699	-0.0570808	-0.749613	-1.14684	-1.40924	-1.42115	-2.12488	-2.7375	-2.67882	-6.64386	-6.64386	-6.64386	-6.64386	-6.64386	-6.64386	-6.64386	-6.64386	-6.64386	-0.172615	1.23198	1.657	2.53736	2.60323	3.02125	3.07307	2.95469	2.87164	2.67071	2.49685	1.7207	1.9016	0.753347	0.814055	0.702101	1.43982	1.51637	1.842	2.30004	2.45705	2.47461	2.54986	2.55021	2.23211	2.17411	2.01248	1.90444
AT1G01725	protein_coding_gene	-	2.2732	2.25521	2.20558	2.79762	2.56577	2.27531	1.86746	0.408444	-0.749715	-0.0844364	0.374537	0.693715	1.16989	1.70137	1.52923	1.13946	0.639345	-2.10712	-1.72517	-1.72566	-1.72566	-1.72566	-1.72566	-1.72566	-1.72566	-1.72444	-2.67872	-3.59544	-6.64386	-6.64386	-6.64386	-6.64386	-6.64386	-6.64386	-6.64386	-6.64386	-6.64386	-6.64386	-6.64386	-3.58918	-2.67965	-2.63306	-1.72566	-1.72566	-1.72566	-1.41318	-1.4133
AT1G01730	protein_coding_gene	+	1.36073	1.40122	1.07824	0.757939	0.146939	-0.172861	-1.03561	-0.938899	-1.41331	-1.72566	-3.58673	-6.64386	-6.64386	-6.64386	-3.58917	-1.72566	-1.72566	-1.72566	-1.72566	-2.67872	-0.582488	0.449767	0.983607	1.09059	1.14018	1.27605	1.51627	1.58817	1.62036	1.65455	1.65667	1.65648	1.18637	0.877286	0.757939	0.67187	0.505566	0.409352	0.235695	0.0456681	-0.0635305	-0.749715	-0.749715	-0.749715	-0.749715	0.360059	0.696191
AT1G01740	protein_coding_gene	-	-3.58918	-3.58918	-6.64386	-6.64386	-6.64386	-6.64386	-6.64386	-6.64386	-6.64386	-6.64386	-6.64386	-3.57962	-3.58918	-3.58918	-3.58918	-6.64386	-6.64386	-6.64386	-6.64386	-6.64386	-2.67872	-2.67872	-2.67872	-2.70509	-1.72566	-2.12912	-2.12488	-2.12488	-3.59301	-2.12488	-2.67873	-1.72566	-1.15708	-1.15669	-1.72566	-1.41331	-1.41137	-2.12488	-1.72566	-1.72566	-2.12488	-2.67872	-0.754447	-0.586472	-0.582488	-0.582488	-0.582488
AT1G01750	protein_coding_gene	+	-2.12488	-1.72566	-2.67872	-2.67872	-2.67872	-6.64386	-6.64386	-6.64386	-6.64386	-6.64386	-3.58918	-3.58918	-3.58918	-3.58914	-6.64386	-6.64386	-6.64386	-6.64386	-6.64386	-6.64386	-6.64386	-6.64386	-6.64386	-6.64386	-6.64386	-6.64386	-6.64386	-6.64386	-6.64386	-3.61849	-3.58918	-3.58918	-3.58918	-3.58918	-3.58918	-3.58918	-3.58918	-3.58918	-3.58918	-3.58918	-2.67878	-2.67871	-3.58921	-3.58918	-2.67842	-2.67872	-2.67872
AT1G01760	protein_coding_gene	-	-0.296915	-0.287997	-0.172862	-0.172862	0.0665315	0.324847	0.238104	0.8782	0.687166	0.406669	0.97728	0.557597	0.704716	0.404381	-0.0444578	-0.172862	-0.760698	-1.15216	-2.67872	-3.58918	-3.58918	-2.67899	-2.12488	-1.72566	-1.72566	-2.12488	-2.67872	-3.74152	-2.12488	-2.67872	-2.67872	-2.67872	-1.41331	-1.72566	-1.41331	-1.41331	-1.41331	-1.40683	-2.66307	-2.12734	-2.67872	-1.72566	-1.72566	-1.72566	-2.12488	-2.67872	-2.67872
AT1G01770	protein_coding_gene	+	-1.72566	-1.72566	-2.6806	-2.6016	-2.67872	-1.41331	-1.41331	-1.72566	-1.41331	-2.67872	-2.67872	-2.12488	-2.67872	-2.12488	-1.72566	-2.12488	-2.67871	-3.58918	-3.49862	-2.63306	-0.938899	-0.0523438	0.242318	0.404823	0.560758	0.406693	0.756961	0.694196	0.324876	0.145796	-0.172862	-0.0688209	-0.773156	-0.938899	-2.12486	-2.12488	-1.41237	-0.74969	-0.0586493	-0.058636	-0.321453	0.0709551	0.238187	0.384986	-0.0618059	-0.059089	0.406669
AT1G01780	protein_coding_gene	+	2.2289	2.3372	2.01269	1.61439	1.7571	1.72205	1.97827	2.01036	1.08916	0.87755	-0.116871	-2.33544	-6.41776	0.820082	0.888965	1.09039	1.18584	-0.434404	-0.590847	-1.15652	-0.363185	-0.0586559	-0.432647	0.146242	0.7552	0.758027	0.757938	0.759607	0.323355	0.0534704	0.818525	0.624945	0.900368	1.27616	1.27618	1.27618	1.27618	1.39659	1.29274	1.04213	0.771137	-1.15669	-0.173348	0.55949	0.818956	1.09715	0.933832
AT1G01790	protein_coding_gene	+	-6.64386	-6.64386	-1.16917	0.757954	1.47984	2.08795	2.01348	2.06216	1.78424	1.18473	1.04021	-0.582488	-1.72566	-6.64385	-6.64386	-6.64386	-0.749722	0.239489	1.23198	1.27918	1.75367	2.73578	2.95745	2.56806	2.65437	2.43674	2.53592	2.3782	2.7359	3.04405	2.55094	2.32599	2.36563	3.05832	3.1855	2.67103	2.15992	2.0872	0.970427	1.36076	1.04722	-0.0584527	1.27618	0.830836	-0.0586361	-0.0585564	1.75367
AT1G01800	protein_coding_gene	+	-6.64386	-6.64386	-6.64386	-6.64386	-6.64386	-6.64386	-6.64386	-6.64386	-6.64386	-6.64386	-6.64386	-6.64386	-6.64386	-6.64386	-6.64386	-6.64386	-6.64386	-2.67872	-2.67872	-2.67872	-2.67872	-1.1277	0.321104	1.13575	1.13971	1.47909	2.22994	2.60436	2.75538	2.84715	2.63753	2.62047	2.47634	1.87356	1.22402	0.700729	-1.56014	-3.58918	-3.58918	-3.58918	-2.67872	-0.499734	1.61037	1.65667	1.65667	1.65667	2.136
AT1G01810	protein_coding_gene	+	3.15817	3.1462	2.78252	2.94941	2.91304	3.35681	3.63681	3.5677	3.16889	2.82172	2.81316	2.68872	2.44183	1.75536	0.135981	-2.15709	-3.56004	-6.64386	-6.64386	-6.64386	-6.64386	-6.64386	-6.64386	-6.64386	-6.64386	-6.64386	-6.64386	-6.64386	-6.64386	-6.64386	-6.64386	-6.64386	-6.64386	-6.64386	-6.64386	-6.64386	-6.64386	-6.64386	-6.64385	-3.56411	-3.58918	-3.58918	-3.58942	-2.6788	-2.67872	-2.67872	-2.67863
AT1G01820	protein_coding_gene	-	0.694196	0.81885	1.5371	2.04479	1.96183	2.01096	1.6303	0.818946	0.408617	-0.749717	-1.15669	-6.64386	-6.64386	-6.64386	-6.64386	-6.64386	-3.59129	-3.58918	-1.72556	-1.72566	-2.12488	-1.73554	-2.12488	-3.58918	-3.58918	-3.58918	-1.17393	0.238972	2.29882	2.37615	2.63721	2.84254	2.71919	2.53135	1.13919	0.564535	-2.67376	-6.64386	-6.64386	-6.64386	-6.64386	-6.64386	1.08837	1.9626	2.06217	2.06217	2.35791
AT1G01830	protein_coding_gene	-	-6.64386	-6.64386	-6.64386	-6.64386	-6.64386	-6.64386	-6.64386	-6.64386	-3.58918	-3.58918	-3.58918	-3.58918	-6.64386	-6.64386	-6.64386	-6.64386	-6.64386	-6.64386	-6.64386	-6.64386	-6.64386	-2.67872	-2.67872	-2.67872	-3.58918	-3.58918	-3.58918	-6.64386	-6.64386	-6.64386	-3.58918	-3.58918	-3.58918	-6.64386	-6.64386	-6.64386	-6.64386	-6.64386	-6.64386	-6.64386	-6.64386	-1.15669	-0.296915	-0.296915	-0.749715	-1.41331	-0.938899
AT1G01840	protein_coding_gene	+	-6.64386	-6.64386	-6.64386	-6.64386	-6.64386	-3.58918	-3.58918	-3.58918	-3.58918	-6.64386	-6.64386	-6.64386	-6.64386	-6.64386	-6.64386	-6.64386	-6.64386	-6.64386	-6.64386	-6.64386	-6.64386	-6.64386	-6.64386	-5.64099	-1.41331	-1.30464	-1.15669	-1.15669	-1.15625	-0.938899	-0.938899	-0.938899	-0.938899	-0.938899	-0.653119	-0.284389	-0.296915	-0.296913	-0.994832	-1.15669	-1.41341	-1.41331	-1.41331	-1.74716	-1.72566	-1.15516	-1.15669
AT1G01860	protein_coding_gene	-	-1.41331	-1.15669	-1.15669	-0.749713	-0.582488	-1.15667	-1.72566	-3.58921	-1.41548	-1.15669	-0.749715	-0.432647	-1.41159	-1.72566	-2.67872	-6.64386	-6.64386	-6.64386	-6.64385	-1.7255	-0.432647	-0.172862	-0.0586361	-0.061697	-0.0236187	-0.0802453	-0.646777	0.047681	0.324849	0.484098	0.406669	0.406654	-0.0586361	-0.0520344	-0.723834	-0.172862	-0.172862	-0.738252	-0.938899	-1.15669	-0.0586361	-0.296915	-0.433077	-0.432607	0.0472054	0.987998	0.406669
AT1G01880	protein_coding_gene	-	-6.64386	-6.64386	-6.64386	-6.64386	-3.58918	-3.58918	-3.58918	-3.58918	-6.64386	-6.64386	-6.64386	-6.64386	-6.64386	-6.64386	-6.64386	-6.64386	-6.64386	-6.64386	-6.64386	-6.64386	-6.64386	-6.64386	-6.64386	-6.64386	-6.64386	-6.64386	-6.64386	-6.64386	-6.64386	-3.62613	-2.67872	-2.67872	-2.12488	-2.12488	-2.67855	-2.12488	-2.12499	-2.67872	-2.67872	-6.64386	-6.64386	-6.64386	-3.58918	-2.67872	-2.67872	-2.67872	-2.12491
AT1G01900	protein_coding_gene	+	-6.64386	-6.64386	-6.64386	-6.64386	-6.64386	-6.64386	-6.64386	-6.64386	-6.64386	-3.58918	-3.58918	-3.58918	-3.58918	-6.64386	-6.64386	-6.64386	-6.64386	-6.64386	-2.67872	-2.67872	-1.15669	-0.939667	-0.381877	0.557488	0.484113	0.484391	0.4841	-0.432636	-0.933402	-0.163235	-0.172862	0.407084	0.406669	-0.0586506	-0.749715	-6.64207	-6.64386	-6.64386	-6.64386	-3.58918	-3.58918	-1.72566	0.0430987	0.261978	0.557584	0.627506	0.00145591
AT1G01910	protein_coding_gene	-	-1.41331	-0.582817	-0.432647	-0.432645	-0.432647	-1.15742	-0.938899	-0.749719	-1.41331	-0.581166	-0.938899	-1.15669	-1.15669	-1.15669	-1.15669	-1.15669	-1.15669	-6.64386	-3.58259	0.237878	1.40122	1.93421	2.15828	2.11179	1.09059	0.703601	-0.575792	-6.64386	-6.64386	-6.64386	-6.64386	-6.64386	-3.58918	-3.58918	-3.58918	-1.74211	1.75371	2.01019	2.0872	2.08721	1.98077	1.65075	2.75127	2.94194	2.68619	2.66905	1.5835
AT1G01920	protein_coding_gene	+	1.81489	0.417409	-3.58918	-3.58918	-3.58918	-3.58919	-6.64386	-6.64386	-6.64386	-6.64386	-0.173551	0.877544	1.0875	2.136	1.95762	1.55268	1.40244	-1.41331	-6.64386	-2.68537	-1.15669	-1.15669	-1.15669	-1.15669	-1.15669	-0.938899	-1.17719	-1.15666	-0.938899	-1.4428	-0.432647	-0.432647	-0.432647	-1.41326	0.0472054	0.14581	0.324847	-2.12514	0.14581	0.145806	0.406669	0.232784	-1.15658	0.132207	0.14581	0.238104	-0.967823
AT1G01930	protein_coding_gene	-	-1.72566	-0.0585733	0.758585	1.04021	0.818984	0.145627	-1.41904	-6.64386	-6.64386	-6.64386	-6.64386	-3.58919	-2.12678	-2.12488	-2.12488	-2.67871	-6.60915	-6.64386	-3.58437	-2.67872	-0.938899	0.340922	0.819032	0.87755	0.557584	-0.432647	-0.296915	0.406669	0.406669	0.484107	-0.0586361	-0.170133	0.974568	1.04864	0.987976	0.484099	-2.16136	-2.14424	-0.58249	-0.582488	-0.582488	-0.938907	-6.64386	-6.64386	-6.64386	-3.58918	-2.12558
AT1G01940	protein_coding_gene	+	-2.12488	0.145815	0.694196	1.13928	1.09059	0.238072	-0.418938	-0.172924	0.406669	0.406669	0.315421	-0.582418	0.324986	0.757939	0.93159	0.87755	-0.432763	-1.72566	-3.57131	-6.64386	-6.64386	-6.64093	-2.67872	-2.12156	-2.12488	-2.12488	-2.12488	-2.12488	-3.58918	-3.58919	-6.64386	-6.64386	-6.64386	-6.64386	-6.64386	-6.64386	-6.64386	-1.4137	-0.582488	0.325823	0.818984	1.04021	1.04021	0.877656	0.627506	-0.0578389	-1.72566
AT1G01950	protein_coding_gene	+	0.238104	-1.38744	-3.58918	-1.1579	-0.0592836	1.27438	1.75371	1.62309	1.31923	0.0545573	-3.59181	-6.64385	-6.64386	-6.64386	-6.64386	-6.64386	-6.64386	-6.64386	-6.64386	-2.67872	-1.15669	-0.295925	-0.0585155	-1.41331	-6.64386	-2.63082	-0.432647	-0.432633	-0.296915	-0.432647	-0.278348	0.757938	0.0472054	-0.0628873	-0.749715	-0.749715	-1.15669	-3.58918	-0.938899	-1.15669	-2.12865	-0.296915	-0.285867	-0.431269	-0.0586361	0.237637	0.238104
AT1G01960	protein_coding_gene	-	2.0872	2.01047	1.84455	1.19536	0.238109	-0.0617016	-0.432647	-1.10711	-2.67872	-6.64386	-6.64386	-6.64386	-6.64386	-6.64386	-6.64386	-3.58918	-0.953026	-0.176047	0.407164	1.23197	1.87362	2.47775	1.77772	0.873178	0.759368	1.84519	1.88127	1.81484	1.7537	1.04021	-6.62932	0.564269	1.2361	0.557584	-1.72591	-0.0586343	1.58821	1.51627	0.638715	2.22881	2.50695	2.27312	1.09059	-0.293628	1.47893	2.2289	1.7891
AT1G01970	protein_coding_gene	+	1.23198	2.0116	1.69088	2.25091	2.41831	1.98434	1.92535	1.23292	0.32481	-0.432454	-1.69076	-3.58918	-6.64386	-6.64386	-6.64386	-6.64386	-6.64386	-6.64386	-2.67872	-1.15827	-0.432647	-0.296914	0.285493	0.238106	0.761933	1.55093	1.77795	1.82493	2.03913	2.06224	2.11992	2.31048	2.06654	1.87362	1.84543	2.15212	2.14168	2.06192	1.84404	1.75367	1.58818	1.40196	0.145808	0.0362197	0.0469909	1.27281	1.93008
AT1G01980	protein_coding_gene	-	-0.172862	-0.751094	-1.15692	-2.67822	-6.64386	-6.64386	-6.64386	-6.64386	-6.64386	-6.64386	-6.64386	-6.64386	-6.64386	-6.64386	-6.64386	-6.64386	-6.64386	-6.64386	-6.64386	-6.64386	-6.64386	-6.64386	-6.64386	-6.64386	-6.64386	-6.64386	-6.64386	-6.64386	-6.64386	-6.64386	-6.64386	-6.64386	-6.64386	-6.64386	-6.64386	-6.64386	-6.64386	-6.64386	-6.64386	-6.64386	-6.64386	-6.64386	-6.64386	-6.64386	-6.64386	-6.64386	-6.64386
AT1G01990	protein_coding_gene	-	-6.64386	-6.64386	-6.64386	-6.64386	-6.64386	-6.64386	-6.64386	-6.64386	-6.64386	-6.64386	-6.64386	-6.64386	-6.64386	-6.64386	-6.64386	-6.64386	-6.64386	-6.64386	-1.4133	-0.422148	0.521309	1.139	1.55744	1.83747	1.87683	1.95734	2.22888	2.35793	2.36391	2.41991	2.47552	2.57135	2.5321	2.62085	2.65308	2.65414	2.49527	2.53118	2.38035	2.41732	2.33726	2.20046	1.95108	1.76832	1.51627	1.54718	1.76742
AT1G02000	protein_coding_gene	+	-6.64386	-6.64386	-6.64386	-6.64386	-6.64386	-6.64386	-6.64386	-6.64386	-6.64386	-6.64386	-6.64386	-6.64386	-6.64386	-6.64386	-6.64386	-6.64386	-6.64386	-6.64386	-6.64386	-6.64386	-1.41331	-0.748798	-0.582488	-0.432647	-0.0586361	0.0472044	0.0472054	-0.172237	-0.173478	0.238104	0.315827	0.238104	0.238104	0.406452	0.173737	-0.296915	-0.172897	-0.432654	-0.582488	-0.422418	-0.440797	-0.432647	-0.565769	-0.582488	-0.432647	0.350391	0.557584
AT1G02010	protein_coding_gene	+	0.818984	0.818981	0.987996	0.934283	0.480928	0.40667	-0.432668	0.557584	0.324845	-0.0586366	-0.0586361	-3.58918	-3.58918	-6.64386	-6.64386	-6.64386	-6.64386	-6.64386	-6.64386	-2.67872	-2.12488	-1.41331	-2.12488	-2.55739	-2.67872	-2.12488	-2.12488	-3.69747	-3.58918	-3.58918	-3.58918	-3.58918	-2.11425	-2.12488	-2.12488	-6.64386	-6.64386	-6.64386	-3.58918	-3.58918	-6.64386	-2.12488	-1.41331	-1.41331	-0.939231	-1.41331	-1.38376
AT1G02020	protein_coding_gene	-	-2.67872	-3.58918	-6.64386	-2.67871	-2.67872	-2.12488	-2.12488	-3.58921	-3.58918	-6.64386	-6.64386	-6.64386	-6.64386	-6.64386	-6.64386	-6.64386	-6.64386	-6.64386	-3.52358	-1.72562	-1.72566	-0.939107	-0.938899	-0.749715	-1.41279	-0.296915	-0.26502	-0.0556281	0.145809	1.04022	0.761494	1.03488	1.29276	1.47893	1.22744	1.13928	0.987999	0.757921	0.0674448	-0.432648	-0.172862	-0.432647	-0.749727	0.138187	0.236161	0.406781	0.626995
AT1G02030	protein_coding_gene	-	-6.64386	-6.64386	-6.64386	-6.64386	-6.64386	-6.64386	-6.64386	-6.64386	-6.64386	-6.64386	-6.64386	-6.64386	-6.64386	-6.64386	-6.64386	-6.64386	-6.64386	-6.64386	-6.64386	-6.64386	-6.64386	-6.64386	-6.64386	-6.64386	-6.64386	-6.64386	-6.64386	-6.64386	-6.64386	-6.64386	-6.64386	-6.64386	-6.64386	-6.64386	-6.64386	-6.64386	-6.64386	-6.64386	-6.64386	-6.64386	-6.64386	-6.64386	-6.64386	-6.64386	-6.64386	-6.64386	-6.64386
AT1G02040	protein_coding_gene	-	0.0472054	0.410449	-0.172983	-0.449444	-1.1574	-2.66836	-2.12487	-1.98908	-0.938869	-0.297443	0.0471875	0.615655	0.81899	0.758215	0.627382	-0.0470196	-0.938992	-2.12488	-3.58791	-3.58918	-6.64386	-6.64386	-6.64386	-6.64386	-6.64386	-6.64386	-6.64386	-6.64386	-6.64386	-6.64386	-6.64386	-6.64386	-6.64386	-6.64386	-6.64386	-6.64386	-6.64386	-6.64386	-6.64386	-6.64386	-6.64386	-6.64386	-6.64386	-6.64386	-6.64386	-6.64386	-6.64386
AT1G02050	protein_coding_gene	-	-0.938899	-1.15669	-0.432647	-0.181639	0.238099	0.757938	0.627506	0.774068	0.555932	0.557584	0.406669	-0.0579257	-0.430036	-2.67872	-1.15669	-1.41331	-1.72566	-1.15669	-2.12552	-1.15669	-1.15669	-1.15688	-0.938899	-0.938899	-1.15851	-1.72576	-2.12488	-2.12488	-1.72566	-1.15669	-2.12868	-2.12488	-1.72566	-0.581428	-0.432647	-0.297409	-0.172862	-0.429068	-0.432657	0.0472234	0.14581	0.360946	-0.0578172	-0.172863	-0.432653	-0.582511	-0.432647
AT1G02060	protein_coding_gene	-	-6.64386	-6.64386	-6.64386	-6.64386	-6.64386	-6.64386	-6.64386	-6.64386	-6.64386	-6.64386	-6.64386	-6.64386	-6.64386	-6.64386	-6.64386	-6.64386	-6.64386	-6.64386	-6.64386	-6.64385	-2.12488	-0.938905	-0.0607084	0.0472054	0.148193	0.146303	-0.0586373	-0.713882	-1.15669	-0.938899	-1.72747	-1.71263	-1.72566	-2.12487	-2.12488	-2.12488	-2.12488	-2.12145	-1.41159	-2.12497	-2.12424	-0.938893	-0.432647	-0.582487	-0.938875	-0.749715	-1.71372
AT1G02065	protein_coding_gene	+	-6.64386	-6.64386	-6.64386	-6.64386	-6.64386	-6.64386	-6.64386	-6.64386	-6.64386	-6.64386	-6.64386	-6.64386	-6.64386	-6.64386	-6.64386	-6.64386	-6.64386	-6.64386	-6.64386	-6.64386	-6.64386	-6.64386	-6.64386	-6.64386	-3.58918	-3.58918	-3.58918	-3.58918	-3.58918	-4.21601	-2.67872	-1.7283	-0.749715	-0.75229	-0.296915	-0.0469099	-0.0523438	-0.408722	0.0382466	0.0472041	0.0545475	-0.164334	-0.432589	-0.582488	-1.72567	-3.58918	-2.6799
AT1G02070	protein_coding_gene	-	-6.64386	-6.64386	-6.64386	-6.64386	-6.64386	-6.64386	-6.64386	-6.64386	-6.64386	-6.64386	-6.64386	-6.64386	-6.64386	-6.64386	-6.64386	-6.64386	-6.64386	-6.64386	-6.64386	-6.64386	-6.64386	-6.64386	-6.64386	-6.64386	-6.64386	-6.64386	-6.64386	-6.64386	-6.64386	-6.64386	-6.64386	-6.64386	-6.64386	-6.64386	-6.64386	-6.64386	-6.64386	-6.64386	-6.64386	-6.64386	-6.64386	-6.64386	-6.64386	-6.64386	-6.64386	-6.64386	-6.64386
AT1G02074	protein_coding_gene	+	-6.64386	-6.64386	-6.64386	-6.64386	-6.64386	-6.64386	-6.64386	-6.64386	-6.64386	-6.64386	-6.64386	-6.64386	-6.64386	-6.64386	-6.64386	-6.64386	-6.64386	-6.64386	-6.64386	-6.64386	-6.64386	-6.64386	-6.64386	-6.64386	-6.64386	-6.64386	-6.64386	-6.64386	-6.64386	-6.64386	-6.64386	-6.64386	-6.64386	-6.64386	-6.64386	-6.64386	-6.64386	-6.64386	-6.64386	-6.64386	-6.64386	-6.64386	-6.64386	-6.64386	-6.64386	-6.64386	-6.64386
AT1G02080	protein_coding_gene	+	-6.64386	-6.64386	-6.64386	-6.64386	-6.64386	-6.64386	-6.64386	-6.64386	-6.64386	-6.64386	-6.64386	-6.64386	-6.64386	-6.64386	-6.64386	-6.64386	-6.64386	-6.64386	-6.64386	-6.64386	-6.64386	0.0495023	-0.432647	2.01016	-0.293892	0.0472054	1.44699	-0.423869	-0.749715	0.818984	1.04021	1.09051	-1.9924	1.36066	1.23194	1.40122	0.757938	0.14581	1.55198	0.157471	0.988	-0.934825	0.324847	1.27618	0.406669	1.81489	1.09059
AT1G02090	protein_coding_gene	-	-0.296915	-2.12488	0.403277	0.933832	1.06152	1.40123	0.638042	0.512945	0.892503	0.987958	1.62257	1.73425	1.55236	0.988015	0.407057	-0.289984	-0.582488	-0.582488	-2.1255	-2.12941	0.484099	1.31908	1.31908	1.18637	1.47893	1.25455	0.757938	0.757938	0.757938	1.60015	1.68973	1.47893	1.47893	1.48228	1.04021	0.240602	0.324847	0.324847	1.27618	0.757939	0.484099	0.406669	0.694196	0.87755	0.757938	0.757938	0.757938
AT1G02100	protein_coding_gene	+	0.406669	0.627171	0.815809	0.324293	0.324847	0.0500801	1.40559	1.47893	1.47893	1.77049	1.40064	0.757938	0.757938	1.21663	1.18637	1.31908	1.31908	0.323488	-1.41332	-1.71473	-0.582488	-0.582488	-0.534821	0.488428	1.09059	1.65667	1.89795	1.55324	0.989237	0.818975	-0.0586361	0.818984	1.43506	0.933832	0.933832	0.14581	-2.61622	-0.172823	0.81796	0.874251	0.903269	0.982607	1.55341	1.75689	1.69046	1.2861	-0.0586279
AT1G02110	protein_coding_gene	+	-6.64386	-6.64386	0.326126	0.406669	0.406679	0.484099	-1.42101	1.51627	1.81427	2.37309	2.78774	2.26705	2.29541	2.38934	2.03911	2.3251	2.35793	1.7846	1.40156	0.320801	-1.41331	-3.58918	-0.749715	-0.170571	0.145799	0.324847	-0.0521817	0.352124	0.238104	0.145344	1.03438	1.31947	1.59195	1.6887	1.82653	1.8445	1.98438	1.75367	2.03846	1.68984	1.13928	0.988	-0.057803	0.386022	0.631457	0.987629	1.13928
AT1G02120	protein_coding_gene	+	2.0367	1.65689	1.36055	1.13995	1.08199	1.72201	2.01076	1.95689	1.70088	1.40127	1.55281	1.58818	1.49101	1.04021	-0.582885	-1.72566	-2.67872	-2.67872	-0.938899	0.151267	1.18637	1.51766	1.23252	0.6273	0.0530013	0.758287	0.912585	1.95816	1.93027	2.01076	0.933832	1.4373	2.15979	2.18341	2.1118	0.87755	1.23574	1.58442	1.58228	1.40122	-0.296913	-0.749721	-2.12311	-2.12511	-1.15669	-1.731	-1.15049
AT1G02130	protein_coding_gene	-	-6.64386	-6.64386	-6.64386	-6.64386	-6.64386	-6.64386	-6.64386	-6.64386	-6.64386	-6.64386	-6.64386	-6.64386	-6.64386	-6.64386	-6.64386	-6.64386	-6.64386	-6.64386	-6.64386	-6.64386	-6.64386	-6.64386	-1.7135	-1.41331	-1.41331	-1.41331	-1.41331	-0.29717	-0.358663	-1.15669	-1.15669	1.52024	2.01076	1.95745	1.84455	2.1282	2.25117	2.41388	0.981407	0.988	1.46804	1.91713	1.78607	1.90209	2.39849	2.92816	2.92816
AT1G02140	protein_coding_gene	-	-1.72566	-1.72566	-1.7253	-2.12488	-3.58918	-3.58918	-3.59172	-1.15669	-1.15669	-1.15526	0.14581	-0.432648	-0.172863	0.32448	-0.749715	-0.938899	-1.15669	-3.58918	-3.58918	-0.567985	1.93005	2.18224	2.98652	3.49268	3.54898	3.54898	3.53085	3.52503	3.46553	3.23237	2.98253	2.35548	0.620415	-1.41177	-1.41331	-1.12755	1.25075	3.46518	3.7876	3.86249	3.92026	4.19873	4.35846	4.39329	4.39643	4.31252	3.56347
AT1G02145	protein_coding_gene	+	4.13353	2.58585	-1.40813	-2.67872	0.771704	2.6768	3.31135	4.39643	4.29884	3.88732	3.48751	-1.41331	-0.0716248	3.04727	3.46482	3.54898	3.47577	1.93074	0.0426473	-3.58918	-3.58918	-0.939057	-0.939188	0.0495834	-0.297031	-0.29852	-0.557654	-1.15669	-1.41318	-3.58918	-3.58918	-1.40262	-1.72566	-1.72566	-0.868386	0.550606	0.757938	0.00984413	0.42793	0.238104	0.145758	-0.172856	-0.172862	0.553766	0.14581	0.14581	0.0089268
AT1G02150	protein_coding_gene	+	-3.58918	0.238103	0.238104	0.238104	0.154039	-6.64308	-6.64386	0.751658	1.13928	1.13928	1.62283	0.703273	0.14581	0.323844	0.425791	0.871601	1.18666	1.18659	0.401907	-0.744239	-2.12488	-2.12471	-1.15669	-0.173408	1.03132	2.13612	2.43868	2.67097	2.95558	3.08933	3.17836	3.23626	3.06399	2.85717	2.51375	2.41562	2.43441	2.52497	2.79751	3.08539	3.56689	3.60207	3.66692	3.40254	3.81885	3.78097	3.5203
AT1G02160	protein_coding_gene	+	4.41137	4.30459	4.42562	4.55295	4.63591	4.51284	4.39852	3.89901	3.75407	4.31827	4.52138	4.84788	5.04098	4.55986	4.13831	3.1356	0.31173	-6.64386	-6.64386	-6.642	0.933832	0.933832	0.934791	0.988	0.988	0.988	0.985186	1.04021	1.04021	1.04021	1.04021	0.989076	0.988242	-0.11471	-2.68661	-2.67872	-2.67983	-3.58918	-3.58918	-3.58918	-3.58918	1.04754	1.61888	2.00611	2.22219	2.2289	2.2289
AT1G02170	protein_coding_gene	+	0.988	0.987992	1.04021	0.819758	-3.39381	-3.59262	2.09216	2.2289	2.35792	2.5658	1.71218	2.52853	2.70373	2.56981	2.11182	0.53155	-2.124	-6.64386	-3.58918	-2.67872	-1.15669	-0.750018	0.144715	0.233304	0.492105	1.03381	1.18637	1.13942	1.186	1.3191	1.4828	1.58718	1.23198	1.13927	0.935035	0.877609	-0.071227	-0.432623	-2.12483	-0.172936	0.619074	0.849836	1.44071	1.62283	1.81489	2.03391	1.71388
AT1G02180	protein_coding_gene	-	-6.64386	-6.64386	-6.64386	-6.64386	-6.64386	-6.64386	-3.58918	-3.58918	-3.58918	-3.58918	-6.64386	-6.64386	-6.64386	-6.64386	-6.64386	-6.64386	-3.58918	-3.58918	-1.72566	-1.41331	-1.72566	-1.41331	-1.41331	-1.13987	-2.12507	-2.12488	-2.12488	-2.1249	-2.12488	-2.12488	-2.12488	-2.6788	-2.67862	-2.12488	-2.67874	-1.21533	-0.938897	-0.297011	-0.432647	-0.432647	-0.432647	-0.0583868	0.144539	0.194865	0.324847	0.411508	0.247713
AT1G02190	protein_coding_gene	+	0.14581	-0.17395	0.484784	0.145813	-0.432647	-0.296932	-2.72322	-2.67872	-2.12488	-2.12482	-1.15161	-1.41331	-1.4133	-1.72566	-3.61786	-3.58918	-6.64386	-6.64386	-6.64386	-6.64386	-6.64386	-6.64386	-3.58875	-3.58918	-3.58918	-3.58918	-6.64386	-6.64386	-6.64386	-6.64386	-6.64386	-6.64386	-6.64386	-3.58918	-3.58918	-2.67872	-2.67882	-3.58918	-2.67869	-3.58918	-2.67872	-1.72566	-1.71961	-1.72566	-1.52492	-2.12488	-2.67872
AT1G02205	protein_coding_gene	+	-1.41331	-1.72566	-2.12138	-6.64386	-6.64386	-6.64386	-6.64386	-6.64386	-6.64386	-6.64386	-6.64386	-6.64386	-6.64386	-6.64386	-6.64386	-6.64386	-6.64386	-6.64386	-2.67853	-1.15015	-0.582488	-0.432667	1.09059	0.867527	1.87362	2.28449	2.1118	2.53125	2.62049	3.0741	3.1223	2.78038	2.51375	2.55032	2.5681	3.15457	3.78911	3.38835	2.96913	1.98168	-3.58918	-6.64239	-2.12488	-1.72566	-1.41331	-1.41316	-2.67872
AT1G02210	protein_coding_gene	-	-6.64386	-6.64386	-6.64386	-6.64386	-6.64386	-6.64386	-6.64386	-6.64386	-6.64386	-6.64386	-6.64386	-6.64386	-6.64386	-6.64386	-6.64386	-6.64386	-6.64386	-6.64386	-6.64386	-6.64386	-6.64386	-6.64386	-6.64386	-6.64386	-6.64386	-6.64386	-6.64386	-6.64386	-6.64386	-6.64386	-6.64386	-6.64386	-6.64386	-6.64386	-6.64386	-6.64386	-6.64386	-6.64386	-6.64386	-6.64386	-6.64386	-6.64386	-6.64386	-6.64386	-6.64386	-6.64386	-6.64386
AT1G02220	protein_coding_gene	-	-6.64386	-6.64386	-6.64386	-6.64386	-6.64386	-6.64386	-6.64386	-6.64386	-6.64386	-6.64386	-6.64386	-6.64386	-6.64386	-6.64386	-6.64386	-6.64386	-6.64386	-6.64386	-3.58918	-3.58918	-3.58918	-3.58918	-3.58918	-6.64386	-6.64386	-6.64386	-6.64386	-6.64386	-3.5871	-2.67872	-2.67872	-2.67872	-2.67872	-2.67872	-3.59511	-5.27847	-3.58918	-3.58918	-2.12487	-2.12488	-2.12488	-2.12488	-2.67872	-1.72566	-1.72545	-1.72566	-1.72566
AT1G02230	protein_coding_gene	-	-6.64386	-6.64386	-6.64386	-6.64386	-6.64386	-6.64386	-6.64386	-6.64386	-6.64386	-6.64386	-6.64386	-6.64386	-6.64386	-6.64386	-6.64386	-6.64386	-6.64386	-6.64386	-6.64386	-6.64386	-6.64386	-6.64386	-6.64386	-6.64386	-6.64386	-6.64386	-6.64386	-6.64386	-6.64386	-6.64386	-6.64386	-6.64386	-6.64386	-6.64386	-6.64386	-6.64386	-6.64386	-6.64386	-6.64386	-6.64386	-6.64386	-6.64386	-6.64386	-6.64386	-6.64386	-6.64386	-6.64386
AT1G02250	protein_coding_gene	-	-6.64386	-2.66639	-2.67872	-2.67872	-2.67872	-6.64386	-6.64386	-6.64386	-6.64386	-6.64386	-6.64386	-6.64386	-6.64386	-6.64386	-6.64386	-6.64386	-6.64386	-6.64386	-6.64386	-6.64386	-6.64386	-6.64386	-6.64386	-6.64386	-6.64386	-6.64386	-6.64386	-6.64386	-6.64386	-6.64386	-6.64386	-6.64386	-6.64386	-6.64386	-6.64386	-6.64386	-6.64386	-6.64386	-6.64386	-6.64386	-6.64386	-6.64386	-6.64386	-6.64386	-6.64386	-6.64386	-6.64386
AT1G02260	protein_coding_gene	-	0.238104	0.694196	0.694196	0.56182	0.55841	1.14179	1.62286	2.22957	2.41817	2.16999	1.93001	1.13801	-0.939247	-2.26526	-6.64386	-6.64386	-3.58918	-3.58938	-1.72566	-0.739464	-0.749715	-0.749715	-0.938899	-1.15669	-0.745662	-0.749715	-0.0586361	-0.295457	0.477489	0.398085	0.757938	0.757938	1.19066	0.875532	0.627506	0.0472054	0.237957	-0.568342	0.0452131	0.40634	1.09059	0.987888	0.875702	0.757853	0.55757	-0.432647	-0.568755
AT1G02270	protein_coding_gene	-	-6.64386	-6.64386	-6.64386	-6.64386	-6.64386	-6.64386	-6.64386	-6.64386	-6.64386	-6.64386	-6.64386	-6.64386	-6.64386	-6.64386	-6.64386	-6.64386	-6.64386	-6.64386	-6.64386	-6.64386	-0.432647	-0.296915	0.138589	0.627495	0.754354	0.757938	0.877718	0.931698	0.238104	0.238104	0.753677	0.988032	1.23198	1.23198	0.0482114	-1.32747	-6.64386	-6.64386	-6.64386	-6.64386	1.18634	1.36073	1.62315	1.84586	0.475964	0.238095	-0.0898067
AT1G02280	protein_coding_gene	-	-0.172862	-0.173109	-0.172894	-0.431286	-0.0623514	0.758808	0.879178	1.36054	1.50863	1.27616	1.08891	0.87776	0.945977	0.877572	0.934084	0.694186	-0.0630576	-0.749715	-1.41331	-6.64337	-1.41331	-0.475567	0.680874	1.55267	1.58818	1.58818	1.72127	2.49516	2.81484	2.79775	2.78251	2.78251	2.68869	2.15471	2.92585	3.17263	3.40709	3.40709	3.40717	3.29472	2.38674	1.08881	-3.58916	0.716687	1.90474	2.39891	2.76724
AT1G02290	protein_coding_gene	-	0.484099	0.557631	-0.432647	-2.67847	-3.58918	-6.64386	-6.64386	-0.938899	-0.938899	-0.749715	-0.749715	-3.58918	-3.58918	-6.64386	-6.64386	-6.64386	-6.64386	-6.64386	-3.58918	-1.72561	-1.72566	-1.72566	-1.72571	-2.12488	-6.64386	-6.64386	-6.64386	-6.64386	-6.64386	-6.64386	-6.64386	-6.64386	-6.64386	-6.64386	-6.64386	-2.60778	-1.15676	-0.432635	-0.296915	0.149139	0.818984	0.694263	0.694196	0.694203	0.557584	0.145187	0.627506
AT1G02300	protein_coding_gene	+	-6.64386	-6.64386	-6.64386	-6.64386	-6.64386	-6.64386	-6.64386	-2.12488	-1.72566	-1.72566	-1.72548	-3.58918	-6.64386	-6.64386	-6.64386	-6.64386	-6.64386	-3.58918	-3.58918	-0.749715	-0.749715	-0.752264	-0.938899	-1.10684	-6.64386	-6.64386	-3.58918	-3.58918	-3.58918	-0.432893	-0.447019	0.55745	0.484099	0.484099	0.930427	0.876726	0.557584	0.741127	1.11514	1.23204	0.694196	0.627443	0.932345	0.632139	0.757938	1.04021	0.932928
AT1G02305	protein_coding_gene	+	2.75153	2.3372	2.03732	2.29703	1.7216	1.72206	1.94645	1.87688	1.40118	2.06216	2.00762	2.08761	2.27321	1.81489	1.43781	0.237019	-1.72566	-3.58918	-6.64386	-5.64074	-0.938899	0.306488	2.68749	2.68749	2.62049	2.5681	2.06406	-3.58918	-3.58919	0.318369	1.13928	1.13928	1.58859	2.40042	1.92674	1.65667	1.91536	2.33192	2.50729	2.98189	3.14631	2.92055	2.58578	1.51108	-0.298865	-1.50595	0.627278
AT1G02310	protein_coding_gene	-	-6.64386	-6.64386	-6.64386	-6.64386	-6.64386	-6.64386	-3.58918	-3.58918	-3.58918	-3.58918	-6.64386	-6.64386	-6.64386	-6.64386	-6.64386	-6.64386	-3.58918	-3.58918	-3.58918	-3.58918	-6.64386	-6.64386	-6.64386	-6.64386	-6.64386	-6.64386	-6.64386	-6.64386	-6.64386	-6.64386	-6.64386	-6.64386	-6.64386	-6.64386	-6.64386	-6.64386	-6.64386	-6.64386	-6.64386	-6.64386	-6.64386	-6.64386	-6.64386	-6.64386	-6.64386	-6.64386	-6.64386
AT1G02320	protein_coding_gene	+	-3.58918	-3.58918	-6.64386	-6.64386	-6.64386	-6.64386	-6.64386	-6.64386	-3.58918	-3.58918	-3.58918	-3.58918	-6.64385	-6.64386	-6.64386	-6.64386	-6.64386	-6.64386	-6.64386	-6.64386	-6.64386	-6.64386	-6.64386	-6.64386	-6.64386	-6.64386	-6.64386	-6.64386	-6.64386	-6.64386	-6.64386	-6.64386	-6.64386	-6.64386	-6.64386	-6.64386	-6.64386	-6.64386	-6.64386	-6.64386	-6.64386	-6.64386	-6.64386	-6.64386	-6.64386	-6.64386	-6.64386
AT1G02330	protein_coding_gene	-	0.818984	1.47766	1.55049	2.1119	1.87228	2.01348	2.08961	1.39967	1.93412	1.62369	1.81548	1.84455	1.08135	0.557584	-1.15622	-2.67872	-6.64386	-6.64386	-6.64386	-3.58918	-0.0586361	-0.0586361	-0.0586361	-0.0586361	0.137621	0.757936	1.09059	0.687248	1.40112	1.90914	1.95748	2.0612	1.90289	1.87345	1.68973	1.6897	0.877552	-0.0584079	1.75209	2.01727	2.56851	2.62048	2.62049	2.62049	2.62038	2.54361	1.90206
AT1G02335	protein_coding_gene	-	-0.582488	-0.938861	-1.15669	-6.64386	-6.64386	-6.64386	-6.64386	-6.64386	-6.64386	-6.64386	-6.64386	-6.64386	-6.64386	-6.64386	-6.64386	-6.64386	-6.64386	-3.58918	-3.58918	-0.173788	0.406669	0.40667	0.406702	0.406669	0.406669	0.406669	0.406691	0.261851	-0.429007	-1.09441	-3.58918	-3.58918	-1.72566	-2.1742	-0.6578	-0.441666	0.624654	0.818984	0.933966	1.18646	1.4404	1.56108	1.62283	1.55235	1.79414	1.96292	2.11183
AT1G02340	protein_coding_gene	-	-6.64386	-6.64386	-6.64386	-6.64386	-6.64386	-6.64386	-6.64386	-6.64386	-6.64386	-6.64386	-6.64386	-6.64386	-6.64386	-6.64386	-6.64386	-6.64386	-6.64386	-6.64386	-6.64386	-6.64386	-6.64386	-6.64386	-6.64386	-6.64386	-2.68634	-1.41312	-1.15669	-0.296915	-0.296915	0.818672	0.757939	0.484099	0.0107701	0.406669	0.406669	-1.72498	-1.72566	-1.72566	-1.15688	-0.937535	-0.938899	-0.938899	-0.938899	-0.938977	-2.62223	-1.77271	-1.41331
AT1G02350	protein_coding_gene	+	-6.64386	-6.64386	-6.64386	-6.64386	-6.64386	-6.64386	-6.64386	-6.64386	-6.64386	-6.64386	-6.64386	-6.64386	-6.64386	-6.64386	-6.64386	-6.64386	-6.64386	-6.64386	-6.64386	-6.64386	-2.67872	-1.87329	-1.41331	-1.41331	-1.41331	-1.41331	-1.41345	-0.917727	-0.749715	-0.749715	-0.582593	-0.582488	-0.582488	-0.565677	-0.74364	-1.1338	-1.41331	-1.41331	-1.41331	-1.41331	-1.38385	-2.12425	-2.12488	-2.12493	-2.12488	-2.12488	-2.67899
AT1G02360	protein_coding_gene	-	-6.64386	-6.64386	-6.64386	-6.64386	-6.64386	-6.64386	-6.64386	-6.64386	-6.64386	-6.64386	-6.64386	-6.64386	-6.64386	-6.64386	-6.64386	-6.64386	-6.64386	-6.64386	-6.64386	-2.67875	-1.72566	-1.72566	-1.72566	-1.72566	-1.72566	-1.72566	-1.72566	-2.6836	-1.72566	-1.72566	-1.72566	-1.72566	-1.72566	-1.72566	-1.72566	-1.72566	-1.72566	-1.72566	-2.67872	-6.64375	-6.64386	-2.67872	-2.67872	-2.67872	-2.67872	-2.67872	-2.67872
AT1G02370	protein_coding_gene	+	-6.64386	-6.64386	-6.64386	-6.64386	-6.64386	-6.64386	-6.64386	-6.64386	-6.64386	-6.64386	-6.64386	-6.64386	-6.64386	-6.64386	-6.64386	-6.64386	-6.64386	-6.64386	-6.64386	-6.64386	-6.64386	-3.58918	-2.68233	-2.67465	-1.15669	-1.15669	-1.15669	-1.15669	-1.41464	-1.40687	-3.58918	-3.58918	-3.58918	-6.64386	-6.64386	-6.64386	-6.47967	-2.67872	-0.176494	0.0461558	0.14581	0.238104	0.245651	0.238119	-0.58385	-0.749919	-0.582562
AT1G02380	protein_coding_gene	+	-0.296915	-0.0586361	0.0471022	-0.744312	-1.16666	-0.928624	-0.939589	-1.43363	-0.938899	-1.42872	-2.12488	-2.12654	-3.58918	-6.64386	-6.64386	-6.64386	-6.64386	-6.64386	-6.64386	-6.64386	-6.64386	-3.58918	-3.58918	-3.58918	-3.58918	-3.58918	-3.58918	-6.64386	-6.64386	-6.64386	-6.64386	-6.64386	-6.64386	-6.64386	-6.64386	-6.64386	-6.64386	-6.64386	-1.41297	-0.582488	-0.296915	-0.296915	0.0470773	0.557584	0.147266	0.0472088	0.324745
AT1G02390	protein_coding_gene	+	-6.64386	-3.58918	-3.58918	-3.58918	-3.58918	-6.64386	-6.64386	-6.64386	-6.64386	-6.64386	-6.64386	-6.64386	-6.64386	-6.64386	-6.64386	-6.64386	-6.64386	-6.64386	-6.64386	-6.64386	-3.58918	-2.27311	-1.15669	-0.749715	-0.938898	-0.938894	-1.41331	-2.67872	-6.64386	-6.64386	-6.64386	-1.72566	-1.72566	-1.72585	-0.939313	-0.938899	-2.12488	-2.12488	-2.12488	-6.64386	-6.64386	-6.64386	-6.64386	-6.64386	-6.64386	-6.64386	-6.64386
AT1G02391	protein_coding_gene	-	-6.64386	-6.64386	-6.64386	-6.64386	-6.64386	-6.64386	-6.64386	-6.64386	-6.64386	-6.64386	-6.64386	-6.64386	-3.58918	-3.58918	-3.58918	-3.58918	-6.64386	-6.64386	-6.64386	-6.64386	-6.64386	-6.64386	-6.64386	-6.64386	-6.64386	-6.64386	-6.64386	-6.64386	-6.64386	-6.64386	-6.64386	-6.64386	-6.64386	-6.64386	-6.64386	-6.64386	-6.64386	-6.64386	-6.64386	-6.64386	-6.64386	-6.64386	-6.64386	-6.64386	-6.64386	-6.64386	-6.64386
AT1G02400	protein_coding_gene	+	-6.64386	-6.64386	-6.64386	-6.64386	-6.64386	-6.64386	-6.64386	-6.64386	-6.64386	-6.64386	-6.64386	-6.64386	-6.64386	-6.64386	-6.64386	-6.64386	-6.64386	-6.64386	-6.64386	-6.64386	-3.58918	-2.67872	-2.67872	-2.12478	-0.432647	-0.749715	-0.749715	-0.582434	-1.44176	-1.41331	-1.41331	-1.40281	-2.67872	-3.58855	-6.64386	-6.64386	-6.64386	-6.64386	-6.64386	-6.64386	-6.64386	-6.64363	-2.67872	-2.12488	-2.12488	-2.12488	-2.67872
AT1G02405	protein_coding_gene	-	1.13928	-0.0581791	-0.180407	1.3986	1.4406	1.4406	1.23819	-1.71861	-6.64386	-6.64386	-2.67872	-2.67872	-2.67872	-2.67872	-6.64386	-6.64386	-6.64386	-6.64386	-6.64386	-6.64386	-6.64386	-6.64386	-6.64386	-6.64386	-6.64386	-6.64386	-6.64386	-6.64386	-6.57011	-3.58921	-3.58918	-3.58918	-3.58918	-3.58918	-3.58918	-3.58917	-2.61288	-2.67872	-2.67872	-2.67872	-2.67872	-2.67872	-2.67872	-2.67872	-2.67872	-2.67872	-2.67872
AT1G02410	protein_coding_gene	+	-6.64386	-6.64386	-6.64386	-6.64386	-6.64386	-3.58918	-3.58917	-2.67872	-2.67872	-3.58918	-3.58919	-6.64386	-6.64386	-6.64386	-6.64386	-6.64386	-6.64386	-6.64386	-6.64386	-2.67872	-2.67872	-2.67872	-2.67872	-2.67872	-6.64386	-6.64386	-3.4381	-1.38387	1.18637	1.4406	1.4406	1.4406	1.39123	1.35226	-0.0586364	-0.749715	-0.0584335	0.694389	1.13928	1.09994	1.09059	1.40203	1.319	0.877845	0.324847	0.121084	0.694261
AT1G02420	protein_coding_gene	+	2.2732	2.06217	1.18691	0.555396	-0.430232	-6.64386	-6.64386	-6.64386	-6.64386	-6.64386	-6.64386	-6.64386	-6.64386	-6.64386	-6.64386	-6.64386	-6.64386	-6.64386	-6.64386	-1.72566	-1.72566	-1.72566	-1.15669	-0.432647	-0.296915	-0.301657	-0.582488	-0.582488	-0.582488	-0.582488	-0.749598	-1.72566	-1.72566	-2.12488	-2.1247	-2.12488	-2.12483	-1.72566	-2.15911	-1.72566	-1.72565	-1.72566	-1.42298	-1.15488	-1.15669	-0.939011	-0.749684
AT1G02430	protein_coding_gene	-	-6.64386	-6.64386	-6.64386	-6.64386	-6.64386	-6.64386	-6.64386	-6.64386	-6.64386	-6.64386	-3.46699	-3.58918	-3.58918	-3.58918	-6.64386	-6.64386	-6.64386	-6.64386	-6.64386	-6.64386	-6.64386	-6.64386	-6.64386	-6.64386	-6.64386	-6.64386	-6.64386	-6.64386	-6.64386	-6.64386	-6.64386	-6.64386	-6.64386	-6.64386	-6.64386	-6.64386	-6.64386	-3.60884	-3.58918	-3.58918	-3.58918	-3.62877	-2.12488	-2.12488	-2.12488	-1.72614	-1.72566
AT1G02440	protein_coding_gene	-	-6.64386	-6.64386	-6.64386	-6.64386	-3.58918	-3.58918	-3.58918	-3.58918	-6.64386	-6.64386	-6.64386	-6.64386	-6.64386	-6.64386	-6.64386	-6.64386	-6.64386	-6.64386	-6.64386	-6.64386	-6.64386	-6.64386	-6.64386	-6.64386	-6.64386	-6.64386	-6.64386	-6.64386	-6.64386	-6.64386	-6.64386	-6.64386	-6.64386	-6.64386	-6.64386	-6.64386	-6.64386	-6.64386	-6.64386	-6.64386	-6.64386	-6.64386	-6.64386	-6.64386	-6.64386	-6.64386	-6.64386
AT1G02450	protein_coding_gene	-	-6.64386	-6.64386	-6.64386	-6.64386	-6.64386	-6.64386	-6.64386	-3.58918	-3.58918	-3.58918	-3.58918	-6.64386	-6.64386	-3.58918	-3.58918	-3.58918	-3.58918	-6.64386	-6.64386	-6.64386	-6.64386	-6.64386	-6.64386	-6.64386	-6.64386	-6.64386	-6.64386	-6.64386	-6.64386	-6.64386	-6.64386	-6.64386	-6.64386	-6.64386	-6.64386	-6.64386	-6.64386	-6.64386	-6.64386	-6.64386	-6.64386	-6.64386	-3.58918	-3.58918	-3.58918	-3.58918	-3.58918
AT1G02460	protein_coding_gene	-	-6.64386	-6.64386	-6.64386	-6.64386	-6.64386	-6.64386	-6.64386	-6.64386	-6.64386	-6.64386	-6.64386	-6.64386	-6.64386	-6.64386	-6.64386	-6.64386	-6.64386	-6.64386	-6.64386	-6.64386	-6.64386	-6.64386	-6.64386	-6.64386	-6.64386	-6.64386	-6.64386	-6.64386	-6.64386	-3.58918	-3.58918	-3.58918	-3.58918	-3.58917	-3.58918	-3.58918	-3.58918	-3.70507	-3.58918	-3.58918	-3.58918	-3.58918	-3.58918	-6.64386	-6.64386	-6.64386	-6.64385
AT1G02470	protein_coding_gene	-	3.42683	2.7516	2.75152	3.51887	2.47813	2.65379	3.44485	3.08186	3.19888	3.43138	2.81853	2.2732	2.26521	0.987939	0.0480552	0.0472054	-3.58918	-3.58918	-3.58918	-3.58899	-3.58918	-3.58918	-3.58918	-3.58918	-3.58918	-6.64385	-6.64386	-6.64386	-6.64386	-6.64386	-6.64386	-6.64386	-6.64386	-6.64386	-6.64386	-6.64386	-6.64386	-6.64386	-6.64386	-6.64386	-6.64386	-6.64386	-6.64386	-6.64386	-6.64386	-6.64386	-6.64386
AT1G02475	protein_coding_gene	-	-6.64386	-6.64386	-6.64386	-6.64386	-6.64386	-6.64386	-6.64386	-6.64386	-6.64386	-6.64386	-6.64386	-6.64386	-6.64386	-6.64386	-6.64386	-6.64386	-6.64386	-6.64386	-3.58931	0.698842	1.62283	2.47625	2.98238	3.50583	3.57537	3.56685	3.29339	3.2717	3.01117	2.71991	2.56808	1.56764	2.18122	2.20623	2.20623	2.20623	2.27877	3.07856	3.03267	2.66467	2.75152	2.75153	2.75153	2.7224	3.38943	2.72605	2.45727
AT1G02490	protein_coding_gene	+	-6.64386	-6.64386	-6.64386	-6.64386	-6.64386	-6.64386	-6.64386	-6.64386	-6.64386	-6.64386	-6.64386	-6.64386	-6.64386	-6.64386	-6.64386	-6.64386	-6.64386	-6.64386	-6.64386	-3.58918	-2.67872	-2.67872	-2.67872	-2.67872	-2.67872	-2.67872	-2.67872	-2.67872	-2.67872	-2.67872	-2.67872	-2.67872	-2.67872	-2.67872	-2.67872	-2.67872	-2.67872	-2.67872	-2.67872	-2.67872	-2.67872	-2.67872	-2.67872	-2.67872	-2.67872	-2.67872	-2.67872
AT1G02500	protein_coding_gene	+	-6.64386	-6.64386	-6.64386	-3.58918	-3.58918	-3.58918	-3.58918	-6.64386	-6.64386	-6.64386	-6.64386	-6.64386	-6.64386	-6.64386	-6.64386	-6.64386	-6.64386	-6.64386	-3.57779	1.75428	3.95467	3.96145	3.96146	3.93659	3.62151	-3.58918	-3.58918	-6.64386	-6.64386	-6.64386	-6.64386	-6.64386	-6.64386	-6.64386	-6.64386	-6.64386	-6.64386	-6.64386	2.82673	4.08941	5.1429	5.23831	5.69247	5.67697	5.55761	5.07393	5.09936
AT1G02510	protein_coding_gene	-	-6.64386	-6.64386	-6.64386	-6.64386	-6.64386	-6.64386	-6.64386	-6.64386	-6.64386	-6.64386	-6.64386	-6.64386	-6.64386	-6.64386	-6.64386	-6.64386	-6.64386	-6.64386	-6.64386	-6.64386	-6.64386	-6.64386	-6.64386	-6.64386	-6.64386	-6.64386	-6.64386	-6.64386	-6.64386	-6.64386	-6.64386	-6.64386	-6.64386	-6.64386	-6.64386	-6.64386	-6.64386	-6.64386	-6.64386	-6.64386	-6.64386	-6.64386	-6.64386	-6.64386	-6.64386	-6.64386	-6.64386
AT1G02520	protein_coding_gene	+	-6.64386	-6.64386	-6.64386	-6.64386	-6.64386	-6.64386	-6.64386	-6.64386	-6.64386	-6.64386	-6.64386	-6.64386	-6.64386	-6.64386	-6.64386	-6.64386	-6.64386	-6.64386	-6.64386	-6.64386	-6.64386	-6.64386	-6.64386	-6.64386	-6.64386	-6.64386	-6.64386	-6.64386	-6.64386	-6.64386	-6.64386	-6.64386	-6.64386	-6.64386	-6.64386	-6.64386	-1.72566	-1.72566	-6.64386	-3.58918	-3.58918	-3.58918	-3.58918	-3.58918	-6.64386	-4.42523	-3.58918
AT1G02530	protein_coding_gene	+	-6.64386	-6.64386	-6.64386	-6.64386	-6.64386	-6.64386	-6.64386	-6.64386	-6.64386	-6.64386	-6.64386	-6.64386	-6.64386	-6.64386	-6.64386	-6.64386	-6.64386	-6.64386	-6.64386	-6.64386	-6.64386	-6.64386	-6.64386	-6.64386	-3.58918	-3.58918	-3.60354	-6.64386	-6.64386	-6.64386	-6.64386	-6.64386	-6.64386	-6.64386	-6.64386	-6.64386	-6.64386	-6.64386	-6.64386	-6.64386	-6.64386	-6.64386	-6.64386	-6.64386	-3.58918	-3.58918	-6.64386
AT1G02540	protein_coding_gene	-	-6.64386	-6.64386	-6.64386	-6.64386	-6.64386	-6.64386	-6.64386	-6.64386	-6.64386	-6.64386	-6.64386	-6.64386	-6.64386	-6.64386	-6.64386	-6.64386	-6.64386	-6.64386	-6.64386	-6.64386	-6.64386	-6.64386	-6.64386	-6.64386	-6.64386	-6.64386	-6.64386	-6.64386	-6.64386	-6.64386	-6.64386	-6.64386	-6.64386	-6.64386	-6.64386	-6.64386	-6.64386	-6.64386	-6.64386	-6.64386	-6.64386	-6.64386	-6.64386	-6.64386	-6.64386	-6.64386	-6.64386
AT1G02550	protein_coding_gene	+	-6.64386	-6.64386	-6.64386	-6.64386	-6.64386	-6.64386	-6.64386	-6.64386	-6.64386	-6.64386	-6.64386	-6.64386	-6.64386	-6.64386	-6.64386	-6.64386	-6.64386	-6.64386	-6.64386	-6.64386	-6.64386	-6.64386	-6.64386	-6.64386	-6.64386	-6.64386	-6.64386	-6.64386	-6.64386	-6.64386	-6.64386	-6.64386	-6.64386	-6.64386	-6.64386	-6.64386	-6.64386	-6.64386	-6.64386	-6.64386	-6.64386	-6.64386	-6.64386	-6.64386	-6.64386	-6.64386	-6.64386
AT1G02560	protein_coding_gene	+	-6.64386	-6.64386	-6.64386	-6.64386	-6.64386	-6.64386	-6.64386	-6.64386	-3.58918	-3.58918	-3.58918	-3.58918	-6.64386	-6.64386	-6.64386	-6.64386	-6.64386	-6.64386	-1.39164	0.484097	3.02201	4.72777	5.11163	5.2007	5.23743	5.02411	4.75398	4.15545	4.99805	5.00106	5.00106	5.13317	5.47787	5.34193	5.39858	5.39859	5.39859	4.89375	4.53286	4.51783	3.39712	3.39712	4.36826	4.1093	3.95456	3.87794	4.12645
AT1G02570	protein_coding_gene	+	-6.64386	-6.64386	-6.64386	-6.64386	-6.64386	-6.64386	-6.64386	-6.64386	-6.64386	-6.64386	-6.64386	-6.64386	-6.64386	-6.64386	-6.64386	-6.64386	-6.64386	-6.64386	-6.64386	-6.64386	-6.64386	-6.64386	-6.64386	-6.64386	-6.64386	-6.64386	-6.64386	-6.64386	-6.64386	-6.64386	-6.64386	-6.64386	-6.64386	-6.64386	-6.64386	-6.64386	-6.64386	-6.64386	-6.64386	-6.64386	-6.64386	-6.64386	-6.64386	-6.64386	-6.64386	-6.64386	-6.64386
AT1G02575	protein_coding_gene	+	-6.64386	-6.64386	-6.64386	-6.64386	-6.64386	-6.64386	-6.64386	-6.64386	-6.64386	-6.64386	-6.64386	-6.64386	-6.64386	-6.64386	-6.64386	-6.64386	-6.64386	-6.64386	-6.64386	-6.64386	-6.64386	-6.64386	-6.64386	-6.64386	-6.64386	-6.64386	-6.64386	-6.64386	-6.64386	-6.64386	-6.64386	-6.64386	-6.64386	-6.64386	-6.64386	-6.64386	-6.64386	-6.64386	-6.64386	-6.64386	-6.64386	-6.64386	-6.64386	-6.64386	-6.64386	-6.64386	-6.64386
AT1G02580	protein_coding_gene	+	-6.64386	-6.64386	-6.64386	-6.64386	-6.64386	-6.64386	-6.64386	-6.64386	-6.64386	-6.64386	-3.58918	-3.58918	-3.58918	-3.58918	-6.64386	-6.64386	-6.64386	-6.64386	-6.64386	-6.64386	-6.64386	-6.64386	-6.64386	-6.64386	-6.64386	-6.64386	-6.64386	-6.64386	-6.64386	-6.64386	-6.64386	-6.64386	-6.64386	-6.64386	-6.64386	-6.64386	-6.64386	-6.64386	-6.64386	-6.64386	-6.64386	-6.64386	-6.64386	-6.64386	-6.64386	-6.64386	-6.64386
AT1G02590	protein_coding_gene	-	0.988	0.757655	1.232	1.62272	1.51724	1.51985	1.04007	-0.93924	-0.436752	2.27167	2.33724	2.35792	2.2289	-1.38735	-2.67954	-6.64386	-6.64386	-6.64386	-6.64386	-6.64386	-6.64386	-6.64386	-6.64386	-6.64386	-6.64386	-6.64386	-6.64386	-6.64386	-6.64386	-6.64386	-6.64386	-6.64386	-6.64386	-6.64386	-6.64386	-6.64386	-6.64386	-6.64386	-6.64386	-6.64386	-6.64386	-6.64386	-6.64386	-6.64386	-6.64386	-6.64386	-6.64386
AT1G02610	protein_coding_gene	-	-2.67872	-6.64386	-6.64386	-6.64386	-6.64386	-6.64386	-6.64386	-6.64386	-6.64386	-6.64386	-6.64386	-6.64386	-6.64386	-6.64386	-6.64386	-6.64386	-6.64386	-6.64386	-6.63991	0.412269	0.818984	1.23198	1.31908	0.371573	0.779479	0.694196	0.627506	0.627506	-0.287429	-3.58918	-6.64386	-6.64386	-2.67872	-2.67865	-1.41331	-1.15669	-1.41331	-1.41331	-1.72566	-2.12488	-1.42487	0.694196	0.557584	0.557584	0.481928	1.39696	2.06171
AT1G02620	protein_coding_gene	+	-6.64386	-6.64386	-6.64386	-6.64386	-6.64386	-6.64386	-6.64386	-6.64386	-6.64386	-6.64386	-6.64386	-6.64386	-6.64386	-6.64386	-6.64386	-6.64386	-6.64386	-6.64386	-2.67872	-2.67872	-2.67872	-2.67872	-2.67872	-2.67872	-2.67892	-6.64386	-6.64386	-6.64386	-6.64386	-6.64386	-6.64386	-6.64386	-6.64386	-6.64386	-6.64386	-6.64386	-4.71968	-3.58918	-2.6788	-2.67872	-2.67872	-2.67872	-2.67864	-2.12488	-2.12488	-2.12488	-2.12488
AT1G02630	protein_coding_gene	-	-6.64386	-6.64386	-6.64386	-3.58918	-3.58918	-3.58918	-3.58918	-6.64386	-6.64386	-6.64386	-6.64386	-6.64386	-6.64386	-6.64386	-6.64386	-6.64386	-6.64386	-6.64386	-6.64386	-6.64386	-6.64386	-6.64386	-6.64386	-3.58918	-3.58918	-3.58918	-2.67872	-2.67872	-2.67872	-2.67865	-3.58918	-3.58918	-3.58914	-6.64386	-6.64386	-6.64386	-6.64386	-6.64386	-6.64386	-3.58918	-2.67872	-2.67872	-2.67872	-2.67872	-2.67872	-2.67972	-6.64386
AT1G02640	protein_coding_gene	+	-3.58918	-3.58918	-3.58918	-6.64386	-6.64386	-6.64386	-6.64386	-6.64386	-6.64386	-6.64386	-6.64386	-6.64386	-6.64386	-6.64386	-6.64386	-6.64386	-6.64386	-3.58918	-3.58918	-1.41432	-0.432647	0.238104	0.693433	1.36077	1.23205	1.18637	1.42554	0.757952	0.406634	-3.53444	-6.64386	-6.64386	-6.64386	-3.58914	-3.58918	-2.67872	-2.67872	-3.58918	-3.59129	-0.93642	0.557584	0.879049	1.40143	0.760557	0.324847	-0.582488	0.691905
AT1G02650	protein_coding_gene	+	-2.67872	-3.58919	-6.64386	-6.64386	-6.64386	-6.64386	-6.64386	-6.64386	-6.64386	-6.64386	-6.64386	-6.64386	-6.64386	-6.64386	-6.64386	-6.64386	-6.64386	-6.64386	-3.58918	-3.58918	-2.12488	-2.12513	-1.72566	-1.4232	-1.41331	-1.15669	-0.712055	-0.938893	-0.938791	-1.15669	-1.71224	-1.72566	-2.12488	-3.89227	-6.64386	-6.64386	-6.64386	-3.58919	-3.58918	-3.58918	-3.58965	-2.67872	-2.12488	-2.12488	-2.12487	-2.14076	-1.41331
AT1G02660	protein_coding_gene	-	-6.64386	-6.64386	-6.64386	-6.64386	-3.58918	-3.58918	-3.58918	-3.58918	-6.64386	-6.64386	-6.64386	-6.64386	-6.64386	-6.64386	-6.64386	-6.64386	-6.64386	-6.64386	-6.64386	-6.64386	-2.12488	-0.17286	1.58827	1.72199	1.8717	1.87524	0.874205	1.40046	1.51635	1.75421	2.13596	2.49665	2.55021	2.65428	2.33746	1.44343	0.757985	0.677205	1.23198	1.55973	1.90211	1.861	1.72218	1.90194	1.65667	1.1422	1.0883
AT1G02670	protein_coding_gene	+	-6.64386	-6.64386	-6.64386	-6.64386	-6.64386	-6.64386	-6.64386	-6.64386	-6.64386	-6.64386	-6.64386	-6.64386	-3.58918	-3.58918	-3.58918	-3.58918	-6.64386	-6.64386	-6.64386	-6.64386	-6.64386	-6.64386	-6.64386	-6.64386	-6.64386	-6.64386	-6.64386	-6.64386	-6.64386	-6.64386	-3.58918	-2.67872	-1.72566	-2.12488	-2.12488	-2.67802	-0.938899	-1.15664	-1.72831	-2.67872	-2.67872	-6.64384	-6.64386	-3.58918	-3.58918	-3.58918	-6.64386
AT1G02680	protein_coding_gene	+	-1.15669	-1.15669	-1.15848	-3.58843	-3.58918	-3.58918	-2.67872	-2.12555	-2.67872	-2.67872	-3.72269	-2.67735	-2.12462	-1.72564	-1.39519	-2.12488	-2.67902	-3.58921	-6.64386	-6.64386	-6.64386	-6.64386	-6.64386	-6.64386	-6.64386	-6.64386	-6.64386	-6.64386	-6.64386	-6.64386	-6.64386	-6.64386	-2.67872	-1.16044	-0.912305	-0.749715	-0.749715	-0.749715	-0.749809	-0.295972	-1.15656	-1.41383	-1.72566	-1.72566	-1.72566	-1.72566	-6.64386
AT1G02690	protein_coding_gene	+	-6.64386	-6.64386	-6.64386	-6.64386	-6.64386	-6.64386	-6.64386	-6.64386	-6.64386	-6.64386	-6.64386	-6.64386	-6.64386	-6.64386	-6.64386	-6.64386	-3.58918	-3.58918	-3.58918	-2.63306	-0.296915	-0.0661856	0.757938	0.876658	0.817887	1.13918	0.557577	0.324847	-0.749935	-6.64386	-0.938899	-0.938899	-0.938899	-0.938899	-1.72567	-0.172859	-0.172862	0.0469786	-0.0555822	0.238099	0.324847	0.138066	-0.172846	-1.41338	-1.72566	-0.432647	-0.0586367
AT1G02700	protein_coding_gene	+	-6.64386	-6.64386	-6.64386	-6.64386	-6.64386	-6.64386	-6.64386	-6.64386	-6.64386	-6.64386	-6.64386	-6.64386	-6.64386	-6.64386	-6.64386	-6.64386	-6.64386	-6.64386	-6.64386	-6.64386	-3.58918	-3.58918	-3.58918	-3.58918	-3.58918	-3.58918	-3.58918	-3.58918	-6.64386	-6.64386	-6.64386	-6.64386	-6.64386	-6.64386	-6.64386	-6.64386	-6.64386	-6.64386	-6.64386	-6.64386	-6.64386	-6.64386	-3.58918	-2.69519	-2.12488	-2.12488	-2.12488
AT1G02710	protein_coding_gene	-	-6.64386	-6.64386	-6.64386	-6.64386	-6.64386	-6.64386	-6.64386	-6.64386	-6.64386	-6.64386	-6.64386	-6.64386	-6.64386	-6.64386	-6.64386	-6.64386	-6.64386	-2.67872	-1.15669	-0.938899	-0.296915	-0.297014	-0.130994	-0.00539872	0.145968	0.14581	0.14581	0.145809	0.146553	0.039627	0.174026	0.323136	0.324847	0.325098	-0.0388626	-0.0586666	-0.058639	-0.0576261	0.0472054	0.0472067	0.0472076	0.0457325	0.232875	0.135782	0.406669	0.406667	0.406236
AT1G02720	protein_coding_gene	+	-6.64386	-6.64386	-6.64386	-6.64386	-6.64386	-6.64386	-6.64386	-6.64386	-6.64386	-6.64386	-6.64386	-6.64386	-6.64386	-6.64386	-6.64386	-6.64386	-6.64386	-6.64386	-6.64386	-6.64386	-3.58918	-3.58918	-2.67872	-2.67862	-1.72566	-0.432621	0.627506	0.694196	0.69422	0.697827	0.819113	0.760396	0.988	1.13751	1.2245	1.36101	0.989068	0.758093	0.757938	0.518808	-0.0584853	0.480034	0.877619	1.44069	1.4406	1.4793	1.47835
AT1G02730	protein_coding_gene	-	-0.938899	-1.1557	-2.67872	-2.67872	-3.39381	-6.64386	-6.64386	-6.64386	-6.64386	-6.64386	-6.64386	-6.64386	-6.64386	-6.64386	-6.64386	-6.64386	-6.64386	-6.64386	-6.64386	-6.64386	-3.06329	-0.432647	0.406741	0.75791	1.39809	1.88916	2.36006	2.00709	2.18422	2.27861	2.97574	2.56811	2.65361	2.18381	2.41776	1.62283	-0.739044	0.249882	0.988	1.41955	1.35584	2.13591	2.27221	2.52782	2.31742	2.39849	2.64115
AT1G02740	protein_coding_gene	-	-0.0586361	0.0472054	-0.582488	-0.749669	-2.67881	-0.939938	0.406669	0.406057	0.694196	0.146666	-1.72566	-1.72331	-6.64386	-6.64386	-6.64386	-6.64386	-6.64386	-6.64386	-2.67872	-1.72566	-0.938899	-0.172862	-0.428555	-0.750309	0.0472843	-0.938892	-1.15669	-1.15669	-1.4133	-6.64386	-6.64386	-1.72588	-0.749715	-0.0586062	0.0471229	0.0472054	-0.939063	-1.72433	-3.58918	-6.64386	-3.58918	-1.41331	-1.16348	-0.938899	-0.172862	0.0473111	-0.0586361
AT1G02750	protein_coding_gene	+	-0.432647	-0.939133	-6.64386	-6.64386	-1.41327	-1.15669	-1.15669	-0.296914	-0.582512	-0.432627	-0.172862	-0.9389	-1.72566	-2.67879	-6.64386	-6.64386	-6.64386	-6.64386	-6.64386	-6.64386	-1.72566	-1.72566	-0.643155	0.145874	0.694196	0.694196	0.521309	0.406669	0.406669	-0.749707	-3.69319	-6.6404	-1.72566	-0.75027	-0.582488	-0.584775	0.0472054	0.143553	-0.0594856	-0.583709	-1.00217	-0.938899	-2.66882	-2.67872	-3.58918	-3.58918	-3.58918
AT1G02770	protein_coding_gene	-	-2.67872	-2.67872	-3.58918	-6.64386	-6.64386	-6.64386	-6.64386	-6.64386	-6.64386	-6.64386	-6.64386	-6.64386	-6.64386	-6.64386	-6.64386	-6.64386	-6.64386	-6.64386	-6.64386	-6.64386	-6.64386	-6.64386	-6.64386	-6.64386	-6.64386	-6.64386	-6.64386	-6.64386	-3.58918	-3.58918	-3.58918	-3.58918	-3.58918	-3.58918	-3.45998	-6.64386	-6.64386	-6.64386	-6.64386	-6.64386	-6.64386	-6.64386	-6.64386	-6.64386	-6.64386	-6.64386	-3.50043
AT1G02780	protein_coding_gene	-	-6.64386	-6.64386	-6.64386	-6.64386	-6.64386	-6.64386	-6.64386	-6.64386	-6.64386	-6.64386	-6.64386	-6.64386	-6.64386	-6.64386	-6.64386	-6.64386	-6.64386	-6.64386	-2.66544	1.14093	4.5971	4.59709	4.623	4.62301	4.60143	4.53478	4.27857	0.0472123	0.0471659	-0.295903	-0.432647	-0.586324	1.71134	4.72216	4.78856	5.08343	6.02645	6.0964	6.0964	6.0964	5.54949	6.09325	6.29279	5.78325	6.2732	6.51405	6.55582
AT1G02790	protein_coding_gene	-	-2.12488	-2.67872	-3.58437	-6.64386	-6.64386	-6.64386	-6.64386	-6.64386	-6.64386	-6.64386	-6.64386	-6.64386	-6.64386	-6.64386	-6.64386	-6.64386	-6.64386	-6.64386	-6.64386	-6.64386	-6.64386	-6.64386	-6.64386	-6.64386	-6.64386	-6.64386	-6.64386	-6.64386	-6.64386	-6.64386	-6.64386	-6.64386	-6.64386	-6.64386	-6.64386	-6.64386	-6.64386	-6.64386	-6.64386	-6.64386	-6.64386	-6.64386	-6.64386	-6.64386	-6.64386	-6.64386	-6.64386
AT1G02800	protein_coding_gene	-	-6.64386	-6.64386	-6.64386	-6.64386	-6.64386	-6.64386	-6.64386	-6.64386	-6.64386	-6.64386	-6.64386	-6.64386	-6.64386	-6.64386	-6.64386	-6.64386	-6.64386	-6.64386	-6.64386	-6.64386	-2.67872	-1.72566	-0.749168	-0.582488	-0.936805	-1.41331	-3.72197	-6.64386	-6.64386	-6.64386	-6.64386	-1.41388	-0.432647	-0.296896	0.235034	-0.171155	-0.937853	-1.15383	-2.6742	-2.12487	-1.72566	-1.72432	-2.12488	-3.58993	-6.64386	-1.41331	-1.41331
AT1G02810	protein_coding_gene	+	-6.64386	-6.64386	-6.64386	-6.64386	-6.64386	-6.64386	-6.64386	-6.64386	-6.64386	-6.64386	-6.64386	-6.64386	-6.64386	-6.64386	-6.64386	-6.64386	-6.64386	-6.64386	-6.64386	-6.64386	-6.64386	-6.64386	-6.64386	-6.64386	-6.37054	-3.58918	-3.58918	-3.58918	-3.58918	-3.58918	-6.64386	-3.58918	-3.58918	-3.58918	-3.58918	-3.58918	-1.75791	-1.72566	-1.72566	-1.41331	-1.15669	-1.15717	-1.72566	-1.72566	-1.72566	-2.10411	-2.67872
AT1G02813	protein_coding_gene	+	-3.58918	-6.64386	-6.64386	-3.58918	-3.58918	-3.58918	-3.58918	-6.64386	-3.58655	-2.12486	-2.12488	-1.72566	-2.12563	-3.58923	-3.58918	-6.64386	-6.64386	-6.64386	-6.64386	-6.64386	-6.64386	-6.64386	-6.64386	-6.64386	-6.64386	-6.64386	-6.64386	-6.64386	-6.64386	-6.64386	-6.64386	-6.64386	-6.64386	-6.64386	-6.64386	-6.64386	-6.64386	-6.64386	-6.64386	-6.64386	-6.64386	-6.64386	-6.64386	-6.64386	-6.64386	-6.64386	-6.64386
AT1G02816	protein_coding_gene	+	-6.64386	-6.64386	-6.64386	-6.64386	-6.64386	-6.64386	-6.64386	-6.64386	-6.64386	-6.64386	-6.64386	-6.64386	-6.64386	-6.64386	-6.64386	-6.64386	-6.64386	-6.64386	-6.64386	-6.64386	-1.41331	-1.41284	-0.301198	0.145625	0.43941	0.988	1.4401	1.62283	1.68973	1.73125	2.20623	2.15374	2.25169	2.47105	2.55376	2.65438	2.56668	2.56816	2.48204	2.40021	2.47634	2.41902	2.13234	2.02856	2.06655	1.7846	1.79885
AT1G02820	protein_coding_gene	-	-6.64386	-6.64386	-6.64386	-6.64386	-6.64386	-6.64386	-6.64386	-6.64386	-6.64386	-6.64386	-6.64386	-6.64386	-6.64386	-6.64386	-6.64386	-6.64386	-6.64386	-6.64386	-6.64386	-2.68008	1.87362	2.37816	2.53269	2.56763	2.56845	2.58578	2.58578	2.58578	2.58578	2.58571	2.55021	2.55021	2.55021	2.49469	2.32303	1.63466	1.47542	1.32126	0.484099	0.331381	0.469618	1.23943	1.47807	1.72205	1.72205	1.81693	1.98345
AT1G02830	protein_coding_gene	-	-6.64386	-6.64386	-6.64386	-6.64386	-6.64386	-6.64386	-6.64386	-6.64386	-6.64386	-6.64386	-6.64386	-6.64386	-6.64386	-6.64386	-6.64386	-6.64386	-6.64386	-6.64386	-6.64386	-6.64386	-6.64386	-6.64386	-6.64386	-6.64386	-6.64386	-6.64386	-6.64386	-6.64386	-6.64386	-6.64386	-6.64386	-6.64386	-6.64386	-6.64386	-6.64386	-6.64386	-6.64386	-6.64386	-6.64386	-6.64386	-6.64386	-6.64386	-6.64386	-6.64386	-6.64386	-6.64386	-6.64386
AT1G02840	protein_coding_gene	+	-6.64386	-6.64386	-6.64386	-6.64386	-6.64386	-6.64386	-6.64386	-6.64386	-6.64386	-6.64386	-6.64386	-6.64386	-6.64386	-6.64386	-6.64386	-6.64386	-6.64386	-6.64386	-6.64386	-6.64386	-6.64386	0.237922	1.96764	2.41835	2.41836	2.27315	0.809705	0.406669	0.28303	1.27869	2.94194	2.94194	3.18155	3.39592	2.95575	2.96913	2.67052	1.04022	0.237413	2.13675	2.87165	2.63749	3.07303	2.11575	1.18602	2.6175	2.06217
AT1G02850	protein_coding_gene	+	3.13435	2.2303	2.65439	2.67103	1.55282	0.973823	-1.41386	-3.58918	-6.64386	-6.64386	-6.64386	-6.64386	-6.64386	-6.64386	-6.64385	-3.58918	-3.58918	-3.58918	-3.58918	-2.6786	-0.938899	-0.432647	-0.432647	-0.7497	-1.75573	-2.66548	-1.15669	-1.1561	0.154039	0.0472054	-0.432647	0.692279	0.563657	0.238104	0.825074	1.36405	0.757938	0.758073	1.18601	0.479072	-0.296915	0.117456	0.209679	0.324839	1.23115	1.40522	1.2358
AT1G02860	protein_coding_gene	+	-6.64386	-6.64386	-6.64386	-6.64386	-6.64386	-6.64386	-6.64386	-6.64386	-6.64386	-6.64386	-6.64386	-6.64386	-6.64386	-6.64386	-6.64386	-6.64386	-6.64386	-6.64386	-3.58883	-2.67872	-2.67872	-2.67872	-0.965395	-0.749764	-0.749715	-0.293449	0.14581	0.627549	0.541221	1.02777	1.18637	1.04021	0.877993	0.48414	0.0449051	-0.841307	-0.296915	-0.296914	0.15037	0.480157	0.484099	0.147743	-0.0586361	0.318042	-0.058635	-0.582466	-0.582488
AT1G02870	protein_coding_gene	-	-6.64386	-6.64386	-6.64386	-6.64386	-6.64386	-6.64386	-6.64386	-6.64386	-6.64386	-6.64386	-3.58918	-3.58918	-3.58918	-3.58918	-6.64386	-6.64386	-6.64386	-6.64386	-6.64385	-2.67862	-0.938899	-0.750092	0.626918	1.23111	1.27614	1.78446	1.8468	2.29482	2.47659	2.56977	2.48947	2.06226	2.03595	1.62321	1.52207	0.332184	-0.938573	-6.64386	-6.64386	-6.64386	-6.64386	-6.64386	-6.64386	-6.64386	-6.64386	-6.64386	-6.64386
AT1G02880	protein_coding_gene	-	1.09059	1.4404	2.45763	1.81306	1.84455	1.7978	1.87268	2.75855	2.7671	2.80906	2.03543	0.470032	0.757939	0.0364243	-0.0586361	-1.15619	-6.64386	-6.64386	-6.64386	-6.64386	-6.64386	-6.64386	-6.64386	-6.64386	-6.64386	-6.64386	-6.64386	-6.64386	-3.58918	-3.58918	-3.58918	-3.58918	-3.58918	-6.56416	-3.58918	-3.58918	-2.67872	-2.67872	-2.67872	-3.58917	-3.58918	-6.64341	-0.749714	-0.749715	-0.749715	-0.749715	-0.749715
AT1G02890	protein_coding_gene	-	-6.64386	-6.64386	-6.64386	-3.58918	-3.58918	-3.58918	-3.58918	-6.64386	-6.64386	-6.64386	-6.64386	-6.64386	-6.64386	-6.64386	-6.64386	-6.64386	-6.64386	-6.64386	-6.64386	-2.12488	-0.0586361	-0.172916	0.559067	1.27562	1.13928	0.145883	-0.582488	-6.64386	-0.296915	0.0468127	0.929646	0.324729	0.484099	1.85485	1.87422	1.56425	2.50102	2.53207	1.5163	1.72205	1.36428	0.818984	0.241697	0.190112	1.81489	1.58807	0.694321
AT1G02900	protein_coding_gene	-	-6.64386	-6.64386	-6.64386	-6.64386	-6.64386	-6.64386	-6.64386	-6.64386	-6.64386	-6.64386	-6.64386	-6.64386	-6.64386	-6.64386	-6.64386	-6.64386	-6.64386	-6.64386	-6.64386	-6.64386	-3.58918	-2.67872	-2.68076	-1.72563	-1.24935	-0.9389	-0.934217	-0.749717	-0.749715	-0.749715	-0.749715	-0.749715	-0.749715	-0.749715	-0.749715	-0.749715	-0.749715	-0.749715	-0.749424	-0.582493	-0.56577	-0.933283	-0.946504	-0.735998	-0.747503	-1.40557	-1.4133
AT1G02910	protein_coding_gene	-	2.75153	3.38707	3.51928	3.51758	3.01477	2.37428	1.78507	0.61364	-0.0119243	-2.4232	-6.64386	-6.64386	-6.64386	-6.64386	-6.64386	-6.64386	-6.64386	-6.64386	-2.6752	0.563534	1.31908	1.93091	2.45208	2.25033	1.84462	1.32066	0.216722	-6.64386	-6.64386	-6.64386	-6.64386	-2.12488	-0.947397	-0.0519601	0.14581	0.14581	1.6564	1.9292	1.95793	2.20623	2.20623	0.933862	1.18611	2.07326	1.90216	2.60655	2.90643
AT1G02920	protein_coding_gene	-	-6.64386	-6.64386	-6.64386	-6.64386	-6.64386	-6.64386	-6.64386	-6.64386	-6.64386	-6.64386	-6.64386	-6.64386	-6.64386	-6.64386	-6.64386	-3.58918	-3.58918	-3.58918	-2.12471	-2.12488	0.406669	1.51749	1.51627	1.51627	1.51627	1.44098	1.62281	2.03685	2.2289	2.2289	2.23129	1.72187	1.0402	1.04021	1.27704	1.75777	1.98032	2.65652	2.3331	2.74886	2.95056	3.07306	3.08423	3.13435	3.13435	3.01386	2.84983
AT1G02930	protein_coding_gene	-	-3.58918	-3.58918	-3.58918	-1.15669	-1.15669	-1.15669	-1.41331	-6.64386	-6.64386	-6.64386	-6.64386	-6.64386	-6.64386	-6.64386	-6.64386	-6.64386	-6.64386	-6.64386	-6.64386	-6.64386	-6.64386	-6.64386	-3.58918	-3.58918	-2.71802	-0.333886	-0.0586361	0.787375	0.791187	1.44356	2.39425	2.56811	2.5681	2.55021	2.53209	2.67119	3.14154	3.11014	3.00821	2.39828	2.1118	2.1118	2.13605	2.6027	2.46337	2.47016	2.51466
AT1G02940	protein_coding_gene	-	-6.64386	-6.64386	-6.64386	-6.64386	-6.64386	-6.64386	-6.64386	-6.64386	-6.64386	-6.64386	-6.64386	-6.64386	-6.64386	-6.64386	-6.64386	-6.64386	-6.64386	-3.58918	-2.67872	-2.67872	-2.67872	-3.72522	-3.58918	-3.59041	-2.67876	-2.67872	-2.12488	-2.12488	-2.12488	-2.12488	-2.12488	-2.12488	-2.12488	-2.12488	-2.12488	-3.59045	-3.58918	-3.84007	-6.64386	-6.64386	-6.64386	-6.64386	-6.64386	-6.64386	-6.64386	-6.64386	-6.64386
AT1G02950	protein_coding_gene	-	1.47893	1.32076	1.55333	1.18637	0.971286	1.13927	0.932294	0.987997	0.77875	-0.432647	-2.12488	-2.12486	-2.67872	-2.67872	-2.67872	-6.64386	-6.64386	-6.64386	-6.64386	-3.58918	-3.58918	-3.58918	-3.58918	-3.58918	-3.51851	-1.73564	-1.41331	-1.41331	-1.41331	-1.41331	-1.41331	-1.41331	-1.41331	-1.41328	-2.1225	-6.64386	-6.64386	-2.67897	-2.12488	-2.12488	-2.12488	-2.12488	-2.12488	-1.35469	-1.41331	-1.15669	-0.735595
AT1G02960	protein_coding_gene	-	-6.64386	-6.64386	-6.64386	-6.64386	-6.64386	-6.64386	-6.64386	-6.64386	-6.64386	-6.64386	-6.64386	-6.64386	-6.64386	-6.64386	-6.64386	-6.64386	-6.64386	-6.64386	-2.67872	-2.67872	-1.15669	-1.15669	-1.72566	-1.41331	-0.9389	-0.938899	-0.938899	-1.15669	-0.917513	-0.749715	-0.749715	-0.432646	-1.41331	-2.12488	-0.432713	-0.153418	0.0472056	0.0472054	-0.938344	0.491185	0.155922	0.406669	0.406669	-1.72566	-1.41331	-1.1567	-0.172862
AT1G02965	protein_coding_gene	-	-6.64386	-6.64386	-1.41477	-1.41331	-1.41331	-1.15669	-3.56728	-1.72566	-1.72566	-2.12488	-2.12488	-6.64386	-6.64386	-6.64386	-6.64386	-6.64386	-6.64386	-6.64386	-6.64386	-6.64386	-6.64386	-6.64386	-6.64386	-6.64386	-6.64386	-6.64386	-6.64386	-6.64386	-6.64386	-6.64386	-6.64386	-6.64386	-6.64386	-6.64386	-6.64386	-6.64386	-6.64386	-6.64386	-6.64386	-6.64386	-6.64386	-6.64386	-6.64386	-6.64386	-6.64386	-6.64386	-6.64386
AT1G02970	protein_coding_gene	+	-6.64386	-6.64386	-6.64386	-6.64386	-6.64386	-6.64386	-6.64386	-6.64386	-6.64386	-6.64386	-6.64386	-6.64386	-6.64386	-6.64386	-6.64386	-6.64386	-6.64386	-6.64386	-6.64386	-6.64386	-2.67872	-2.12488	-1.72566	-1.72566	-3.58958	-1.15669	-1.41331	-1.41331	-1.3834	-6.64386	-6.64386	-6.64386	-6.64386	-3.58914	-3.58918	-3.58918	-3.58918	-6.64386	-6.64386	-6.64386	-6.64386	-6.64386	-2.12488	-2.12488	-2.12488	-2.12488	-3.58918
AT1G02980	protein_coding_gene	+	-6.64386	-6.64386	-6.64386	-6.64386	-6.64386	-6.64386	-6.64386	-6.64386	-6.64386	-6.64386	-6.64386	-6.64386	-6.64386	-6.64386	-6.64386	-6.64386	-6.64386	-6.64386	-6.64386	-6.64386	-6.64386	-6.64386	-6.64386	-6.64386	-6.64386	-6.64386	-6.64386	-6.64386	-6.64386	-6.64386	-6.64386	-6.64386	-6.64386	-6.64386	-6.64386	-6.64386	-6.64386	-6.64386	-6.64386	-6.64386	-6.64386	-6.26966	-2.67872	-2.67872	-2.67872	-6.64386	-6.64386
AT1G02990	protein_coding_gene	-	-1.15669	-0.0613938	0.987425	1.98436	1.90211	1.59565	1.09237	-2.67871	-2.67872	-2.7173	-6.64386	-6.64386	-6.64386	-6.64386	-6.64386	-6.64386	-6.64386	-6.64386	-6.64386	-6.64386	-1.41331	-0.9331	-0.578099	-0.749689	-2.67593	-1.15669	0.0472094	-0.582254	-0.938901	-0.173309	-0.172923	-0.749695	-3.58918	-0.938901	0.234619	0.757703	0.718722	0.69416	0.326547	-0.18567	0.694196	0.757938	0.757962	0.87755	0.554455	0.480052	0.634723
AT1G03000	protein_coding_gene	-	-6.64386	-6.64386	-6.64386	-6.64386	-6.64386	-6.64386	-6.64386	-6.64386	-6.64386	-6.64386	-6.64386	-6.64386	-6.64386	-6.64386	-6.64386	-6.64386	-6.64386	-6.64386	-6.64386	-6.64386	-0.749715	0.738526	0.987998	0.32735	-0.935095	-0.173321	0.757938	0.87755	1.13928	0.693944	0.934045	0.494074	0.988	0.323025	0.764588	0.406666	0.989773	0.0472054	-0.582488	-0.428562	0.541691	1.23198	0.237434	-1.72246	-1.15669	0.406512	0.484099
AT1G03010	protein_coding_gene	+	0.818984	-0.172854	-1.11899	-6.64386	-6.64386	-6.64386	-6.64386	-6.64386	-6.64386	-6.64386	-6.64386	-6.64386	-6.64386	-6.64386	-6.64386	-6.64386	-6.64386	-6.64386	-6.64386	-6.64386	-6.64386	-6.64386	-6.64386	-6.64386	-6.64386	-6.64386	-6.64386	-6.64386	-6.64386	-6.64386	-6.64386	-6.64386	-6.64386	-6.64386	-6.64385	-3.58918	-3.58918	-3.58951	-2.12488	-2.67872	-2.67872	-2.67872	-3.58918	-3.58918	-2.67872	-2.67872	-3.58918
AT1G03020	protein_coding_gene	-	-6.64386	-6.64386	-6.64386	-6.64386	-6.64386	-6.64386	-6.64386	-6.64386	-6.64386	-6.64386	-6.64386	-6.64386	-6.64386	-6.64386	-6.64386	-6.64386	-6.64386	-2.67869	-1.72565	-1.15867	-0.432647	-0.432647	-0.433234	-0.300655	-0.29691	-0.29692	-0.293912	-0.172841	-0.29552	0.0734702	0.0470184	-0.0696805	0.161994	0.145795	0.14581	0.14581	0.14581	0.14581	0.14581	0.145809	0.146539	0.0483543	0.0472048	0.0470464	0.329185	0.559928	0.694291
AT1G03022	protein_coding_gene	+	-0.296915	-0.43521	0.0472054	0.560001	0.697129	0.694446	0.14581	-0.326672	-0.766022	-1.41519	-1.72566	-2.67839	-6.64386	-6.64386	-6.64386	-6.64386	-6.64386	-6.64386	-6.64386	-6.64386	-6.64386	-6.64386	-6.64386	-6.64386	-6.64386	-6.64386	-6.64386	-6.64386	-6.64386	-6.64386	-6.64386	-6.64386	-6.64386	-6.64386	-6.64386	-6.64386	-6.64386	-6.64386	-6.64386	-6.64386	-6.64386	-6.64386	-6.64386	-6.64386	-6.64386	-6.64386	-6.64386
AT1G03030	protein_coding_gene	+	-6.64386	-6.64386	-6.64386	-6.64386	-6.64386	-6.64386	-6.64386	-6.64386	-6.64386	-6.64386	-6.64386	-6.64386	-6.64386	-6.64386	-6.64386	-6.64386	-6.64386	-6.64386	-6.64386	-6.64386	-2.12488	-1.40621	-0.938899	-0.938899	-0.938899	0.484148	0.55814	0.406669	0.406669	0.483706	0.14581	-0.172862	-0.172864	0.238104	0.758402	-0.172862	-0.172862	0.145962	0.145812	-0.237854	-0.296914	0.238104	-0.0587755	-0.582487	-1.15487	-1.15669	-3.58918
AT1G03040	protein_coding_gene	-	-6.64386	-6.64386	-6.64386	-6.64386	-6.64386	-6.64386	-6.64386	-6.64386	-6.64386	-6.64386	-6.64386	-6.64386	-6.64386	-6.64386	-6.64386	-6.64386	-6.64386	-6.64386	-6.64386	-1.15666	0.87755	1.47893	1.68973	1.75363	2.11975	2.06139	2.27543	2.27284	1.97567	0.8194	-0.290741	-1.15669	-0.938899	-0.749715	-0.749715	-1.72566	-2.67922	-3.58915	-0.437812	0.757918	1.04021	1.04021	0.934104	-1.16077	-0.749715	0.145796	0.14581
AT1G03050	protein_coding_gene	+	-6.64386	-6.64386	-6.64386	-6.64386	-6.64386	-6.64386	-6.64386	-6.64386	-6.64386	-6.64386	-6.64386	-6.64386	-6.64386	-6.64386	-6.64386	-6.64386	-6.64386	-6.64386	-6.64386	-6.64386	-6.64386	-6.64386	-6.64386	-6.64386	-6.64386	-6.64386	-6.64386	-6.64386	-6.64386	-6.64386	-6.64386	-6.64386	-6.64386	-6.64386	-6.64386	-6.64386	-6.64386	-6.64386	-6.64386	-6.64386	-6.64386	-6.64386	-6.64386	-6.64386	-6.64386	-6.36917	-3.58918
AT1G03055	protein_coding_gene	-	1.13928	1.18601	0.993557	0.557584	0.485234	-1.72566	-2.12488	-6.64386	-6.64386	-6.64386	-6.64386	-6.64386	-6.64386	-6.64386	-6.64386	-6.64386	-6.64386	-6.64386	-6.64386	-6.64386	-1.41331	-0.938895	-0.582488	-0.582329	-0.296915	-0.296915	-0.750055	-1.16695	-1.15669	-0.43245	-0.309738	-0.296915	-0.296915	-0.296915	-0.43189	-0.65231	-1.41331	-1.41327	-1.15669	-1.15669	-1.15669	-0.941806	-1.15845	-1.72567	-2.12488	-1.15668	-1.15669
AT1G03060	protein_coding_gene	-	-6.64386	-6.64386	-6.64386	-6.64386	-6.64386	-6.64386	-6.64386	-6.64386	-6.64386	-6.64386	-6.64386	-6.64386	-6.64386	-2.67872	-2.67872	-2.67872	-2.62305	-3.58918	-3.58918	-0.938897	-0.296915	-6.64386	-3.58918	-0.938899	-3.58918	-6.64386	-0.43263	-0.432647	-0.749715	-2.12488	-2.12488	-3.28251	-0.729309	0.627506	0.162633	-0.0586386	-1.72564	0.14588	-0.938787	-0.625642	-3.58918	-1.15669	0.238062	0.0477409	-1.15405	-0.297049	-0.749715
AT1G03070	protein_coding_gene	+	-6.64386	-6.64386	-6.64386	-6.64386	-6.64386	-6.64386	-6.64386	-6.64386	-6.64386	-6.64386	-6.64386	-6.64386	-6.64386	-6.64386	-6.64386	-6.64386	-6.64386	-6.64386	-6.64386	-6.64386	-6.64386	-3.58918	-3.58918	-3.58918	-3.58918	-3.58918	-3.58918	-3.58918	-6.64386	-6.64386	-6.64386	-6.62219	-3.58918	-2.67872	-2.67872	-2.67872	-2.67872	-2.12486	-2.12488	-2.67878	-1.15669	-0.938899	-0.938899	-0.938899	-1.01836	-1.15669	-1.15669
AT1G03080	protein_coding_gene	-	-6.64386	-6.64386	-6.64386	-6.64386	-6.64386	-6.64386	-6.64386	-6.64386	-6.64386	-6.64386	-6.64386	-6.64386	-6.64386	-6.64386	-6.64386	-3.58918	-3.58918	-3.58918	-3.58918	-3.58654	-1.72566	-1.72566	-6.64386	-2.67872	-2.67851	1.04012	1.31907	-1.41334	-0.172838	0.627379	0.438006	0.93382	0.757938	1.14149	0.818994	0.406669	-0.175347	0.758753	1.18639	0.324848	1.27619	2.01179	1.62289	1.47893	1.40122	1.319	1.30924
AT1G03090	protein_coding_gene	+	-6.64386	-6.64386	-6.64386	-6.64386	-6.64386	-6.64386	-6.64386	-6.64386	-6.64386	-6.64386	-6.64386	-6.64386	-6.64386	-6.64386	-6.64386	-6.64386	-6.64386	-6.64386	-3.58952	-0.432647	1.27618	2.1118	2.41859	1.84451	1.35774	0.809574	0.933832	-0.058635	0.612889	1.65667	1.62283	0.631769	1.98436	2.0367	1.65666	-6.62429	0.557634	1.51627	2.3178	1.95699	2.03507	0.330433	-0.306717	1.55382	1.51627	1.81438	1.51565
AT1G03100	protein_coding_gene	-	-6.64386	-6.64386	-6.64386	-6.64386	-6.64386	-6.64386	-6.64386	-6.64386	-6.64386	-6.64386	-6.64386	-6.64386	-6.64386	-6.64386	-6.64386	-6.64386	-3.58918	-3.58918	-3.58823	-2.12488	-1.72566	-1.72566	-1.72566	-2.67872	-2.68552	-6.64386	-6.64386	-6.64386	-3.58918	-1.72566	-1.72566	-1.15669	-1.15669	-1.72569	-2.71802	-2.1244	-3.58918	-3.58918	-3.58945	-0.745373	-0.582488	-0.29188	-0.296915	-0.448059	-2.12488	-2.12488	-3.58918
AT1G03103	protein_coding_gene	+	-6.64386	-6.64386	-3.58918	-2.67872	-1.72566	-1.72566	-1.82276	-2.12488	-3.58918	-3.58918	-4.42523	-6.64386	-6.64386	-6.64386	-6.64386	-6.64386	-6.64386	-6.64386	-6.64386	-6.64386	-6.64386	-6.64386	-6.64386	-6.64386	-6.64386	-6.64386	-6.64386	-6.64386	-6.64386	-6.64386	-6.64386	-6.64386	-6.64386	-6.64386	-6.64386	-6.64386	-6.64386	-6.64386	-6.64386	-6.64386	-6.64386	-6.64386	-6.64386	-6.64386	-6.64386	-6.64386	-6.64386
AT1G03106	protein_coding_gene	-	-0.432647	-3.58918	-2.67872	-1.41331	-0.749715	-0.938899	-1.15669	-2.12488	-6.64386	-6.64386	-0.815736	-0.432647	-0.296915	-0.296915	-1.86814	-3.58918	-6.64386	-6.64386	-6.64386	-6.64386	-6.64386	-6.64386	-6.64386	-6.64386	-6.64386	-6.64386	-6.64386	-6.64386	-6.64386	-6.64386	-6.64386	-6.64386	-6.64386	-6.64386	-6.64386	-6.64386	-6.64386	-6.64386	-6.64386	-6.64386	-6.64386	-6.64386	-6.64386	-6.64386	-6.64386	-6.64386	-6.64386
AT1G03110	protein_coding_gene	+	-6.64386	-6.64386	-6.64386	-6.64386	-6.64386	-6.64386	-6.64386	-6.64386	-6.64386	-6.64386	-6.64386	-6.64386	-6.64386	-6.64386	-6.64386	-6.64386	-6.64386	-6.64386	-6.64386	-6.64386	-6.64386	-3.58918	-1.27554	-0.296915	-0.296915	-0.432647	-0.432647	-6.64386	-6.64386	-6.64386	-1.41327	-1.13621	-0.938897	-0.749715	-1.41331	-2.67905	-3.58918	-1.1568	-0.296912	-0.0586361	0.694194	0.694197	-0.172862	-0.0590685	-0.296872	-2.67872	-2.67872
AT1G03120	protein_coding_gene	+	-0.172862	-0.172933	0.15581	-1.18405	0.560825	0.793206	0.989479	1.41402	0.816342	0.811783	0.482068	-0.749715	-1.1567	-2.12488	-6.64386	-6.64386	-6.64386	-6.64386	-6.64386	-3.58918	-2.67872	-2.67872	-2.67872	-2.12581	-2.12488	-1.72564	-1.72566	-1.72566	-2.13725	-2.12488	-2.12488	-1.15136	-1.42516	-1.41331	-1.41331	-1.41331	-1.41331	-1.72567	-1.7158	-1.72566	-1.72566	-1.72566	-1.72585	-1.41331	-1.4133	-2.67859	-2.67872
AT1G03130	protein_coding_gene	-	-2.67872	-2.12488	-2.12488	0.818504	1.40088	2.3372	2.62838	2.67136	2.72021	2.49299	2.60369	2.58579	2.58569	2.49598	2.03626	1.23195	0.32481	-6.64386	-0.258905	5.20729	6.99618	7.0662	7.28718	7.48978	7.68199	8.11902	8.24254	8.5474	8.56323	8.70537	8.73251	8.87128	8.83326	8.73846	8.78105	8.98066	9.11452	9.10344	9.23584	9.10142	8.98698	8.97253	9.07872	9.01929	8.92917	8.94842	9.17761
AT1G03140	protein_coding_gene	-	-3.58918	-3.58918	-6.64386	-6.64386	-6.64386	-6.64386	-6.64386	-3.58918	-3.58918	-3.58918	-3.58918	-0.240928	0.484099	0.484099	0.484099	0.744451	0.88441	1.27618	1.59003	1.36074	1.42104	1.65666	1.78538	1.6557	1.3653	2.06217	2.63724	2.86152	2.91493	3.00916	3.21606	3.09672	2.97099	2.82234	2.96793	3.33577	3.55113	3.5933	3.65939	3.53779	3.64483	3.56611	3.19658	3.07204	2.90019	2.5681	1.95193
AT1G03150	protein_coding_gene	+	-0.582488	1.65813	2.73462	3.0731	3.40685	3.62441	3.52696	3.56675	3.45624	2.94385	2.99636	3.18703	3.00936	2.91459	2.5563	1.64311	1.6563	1.68928	1.27042	1.51542	1.55267	1.27619	1.12901	0.992576	0.878794	0.484099	0.484099	0.484099	0.484099	-0.170796	-3.5534	-3.58918	-3.58918	-3.58918	-3.58918	-6.64386	-6.64386	-6.64386	-6.64386	-6.64386	-6.64386	-6.64386	-6.64386	-3.58918	-3.58918	-3.58918	-3.58918
AT1G03160	protein_coding_gene	+	-6.64386	-6.64386	-6.64386	-6.64386	-6.64386	-6.64386	-6.64386	-6.64386	-6.64386	-6.64386	-6.64386	-6.64386	-6.64386	-6.64386	-6.64386	-6.64386	-6.64386	-6.64386	-6.64329	-0.582459	0.445904	2.18315	1.95492	1.62662	1.69421	1.84462	1.21504	0.826344	1.98432	1.86807	2.30993	2.91389	2.82768	1.78144	1.58575	1.51627	0.715155	-3.55388	-6.64386	-6.64386	-1.02557	1.62281	2.71944	2.23099	2.01137	1.93005	1.65667
AT1G03170	protein_coding_gene	+	-6.64386	-6.64386	-6.64386	-6.64386	-6.64386	-6.64386	-6.64386	-6.64386	-6.64386	-6.64386	-6.64386	-6.64386	-6.64386	-6.64386	-6.64386	-6.64374	-2.67872	-2.67872	-2.67872	-2.67872	-6.64386	-6.64386	-6.64386	-6.64386	-6.64386	-6.64386	-6.64386	-6.64386	-6.64386	-6.64386	-6.64386	-6.64386	-6.64386	-6.64386	-6.64386	-6.64386	-6.64386	-6.64386	-6.64386	-6.64386	-6.64386	-6.64386	-6.64386	-6.64386	-6.64386	-6.64386	-6.64386
AT1G03180	protein_coding_gene	+	-6.64386	-6.64386	-6.64386	-6.64386	-6.64386	-6.64386	-6.64386	-6.64386	-6.64386	-6.64386	-6.64386	-6.64386	-6.64386	-6.64386	-6.64386	-6.64386	-6.64386	-6.64386	-6.64386	-3.58918	-3.58918	-2.12791	-1.41344	-1.15669	-1.41331	-1.41331	-1.41331	-2.12488	-3.58918	-6.64386	-6.64386	-3.58918	-3.58918	-3.58918	-3.58918	-3.58918	-3.85663	-2.67872	-2.11838	-1.72566	-1.72566	-1.71586	-1.15666	-1.41331	-1.72566	-1.72566	-1.15669
AT1G03190	protein_coding_gene	+	-1.41331	-1.72567	-2.12488	-1.15669	-1.50227	-1.41331	-1.40495	-1.41901	-0.987233	-1.15669	-0.945137	-1.71586	-2.67872	-2.12488	-2.67737	-2.67872	-3.58918	-6.64386	-6.64386	-6.64386	-6.64386	-6.64386	-6.63691	-2.67872	-2.12488	-2.12488	-1.41331	-0.938804	-0.172848	-0.296915	-0.945845	-1.41358	-2.12488	-0.749715	-0.582488	-1.41545	-1.72566	-3.58918	-6.64386	-6.64386	-1.15669	-0.582488	-0.427825	-0.758129	-0.582488	-0.463947	-1.15669
AT1G03200	protein_coding_gene	+	-0.432647	0.23814	-0.172862	0.238104	0.569939	-0.297091	-0.582488	-1.41331	-6.64385	-6.64386	-6.64386	-6.64249	-3.58918	-3.58918	-2.67872	-2.67877	-3.58918	-2.67872	-3.56946	-1.72566	-1.72566	-1.72566	-1.72566	-2.15836	-1.72631	-1.4145	-1.41331	-1.41331	-1.41331	-2.90932	-2.67872	-2.67872	-2.67872	-2.67872	-2.67872	-2.67872	-2.67872	-2.67872	-2.67872	-2.67872	-2.67872	-2.68038	-3.59141	-6.64386	-6.64386	-6.64386	-6.64386
AT1G03210	protein_coding_gene	+	-6.64386	-3.58918	-3.58918	-3.58918	-3.58918	-6.64386	-6.64386	-6.64386	-6.64386	-6.64386	-6.64386	-6.64386	-6.64386	-6.64386	-3.58918	-3.58918	-3.58918	-2.67872	-1.13532	-0.432647	-0.0586361	0.238104	0.324847	0.129453	0.14581	-0.305288	-0.582486	-0.749709	-1.15837	-0.938291	-1.72591	-1.72583	-1.41327	-0.438045	0.0472019	0.406669	0.484018	0.877572	0.819446	0.818984	0.905391	1.09059	0.81897	0.695376	0.692472	0.557731	0.235026
AT1G03220	protein_coding_gene	+	-6.64386	-6.64386	-6.64386	-6.64386	-6.64386	-6.64386	-6.64386	-6.64386	-6.64386	-6.64386	-6.64386	-6.64386	-6.64386	-6.64386	-6.64386	-6.64386	-6.64386	-6.64386	-6.64386	0.410632	1.98436	2.0115	2.47625	2.95453	3.20436	3.2453	3.37037	3.25128	3.27176	3.36655	3.35762	3.12091	3.14453	3.25137	3.02504	3.04568	3.09947	3.4843	3.55797	3.50348	3.38891	3.57664	3.71173	3.77207	3.83937	3.54768	3.48364
AT1G03230	protein_coding_gene	+	-6.64386	-6.64386	-6.64386	-6.64386	-6.64386	-6.64386	-6.64386	-6.64386	-6.64386	-6.64386	-6.64386	-6.64386	-6.64386	-6.64386	-6.64386	-6.64386	-6.64386	-3.58918	-1.726	0.0453323	1.27618	1.27618	1.36244	1.95768	2.06214	2.15747	2.22579	1.87119	1.98396	2.20623	2.1559	1.68895	1.75349	1.40183	1.13848	1.18699	0.879575	0.859413	1.04001	1.18773	1.04021	1.36154	2.15966	2.41794	2.47635	2.36334	2.45684
AT1G03240	protein_coding_gene	-	0.818984	0.757939	0.878031	1.89	2.2289	2.39848	2.49448	2.21728	2.06412	2.136	1.47942	0.701075	-0.304763	-6.64386	-6.64386	-6.64386	-6.64386	-6.64386	-6.64386	-6.64386	-6.64386	-3.51809	-3.58918	-3.58918	-3.58918	-3.58918	-3.58918	-3.58918	-3.58918	-3.58918	-3.58918	-3.58918	-3.58918	-3.58918	-3.58918	-3.58918	-3.58919	-6.64386	-6.64386	-6.64386	-6.64386	-6.64386	-6.64386	-6.64386	-6.64386	-6.64386	-6.64386
AT1G03250	protein_coding_gene	-	-6.64386	-6.64386	-6.63317	-3.58918	-2.67872	-2.67872	-2.68007	-1.89728	-1.04311	0.557918	1.18635	1.26046	1.1687	0.406244	-0.938833	-2.12475	-3.53476	-6.64386	-6.64386	-6.62501	-1.15669	0.0492468	1.10506	1.27618	1.27618	1.18637	0.933117	0.482505	-1.92883	-0.172862	-0.172862	-0.172862	-0.172796	-0.296915	-0.756682	-6.64386	-0.820609	0.831432	1.23032	1.75367	1.75367	1.75367	1.4419	0.563376	0.638787	0.2994	0.406669
AT1G03260	protein_coding_gene	-	-6.64386	-3.58918	-3.58918	-3.58918	-3.58918	-6.64386	-6.64386	-6.64386	-6.64386	-6.64386	-6.64386	-6.64386	-6.64386	-6.64386	-6.64386	-6.64386	-6.64386	-6.64386	-2.12491	-1.72566	-0.432647	0.14581	0.228898	0.324807	0.0591367	-0.296668	-0.938937	-1.15669	-2.12451	-3.5637	-3.58918	-6.64386	-6.64386	-6.64386	-2.67777	-0.938899	-0.938899	-0.938899	-0.423437	-1.41331	-1.41331	-1.41331	-3.58918	-6.64386	-3.57734	-2.12494	-2.12488
AT1G03270	protein_coding_gene	+	-0.296915	-0.296914	0.406993	0.406661	0.14581	-0.0586677	-1.41331	-2.12488	-6.64386	-6.64386	-6.64386	-6.64386	-6.64386	-6.64386	-6.64386	-6.64386	-6.64386	-6.64386	-6.64386	-6.64386	-6.64386	-6.64063	-3.58918	-3.58918	-3.58918	-6.64386	-6.64093	-2.67872	-2.12488	-2.12488	-1.41331	-1.39654	-1.41331	-1.15669	-2.70209	-2.67872	-3.58923	-3.58918	-6.64386	-6.64386	-3.58918	-1.41331	-1.41331	-1.41331	-1.72566	-2.12488	-2.12488
AT1G03280	protein_coding_gene	+	-6.64386	-1.72566	-1.72566	-0.938902	-0.749715	-1.72566	-1.15669	-2.12487	-2.67872	-2.67872	-6.64386	-6.64386	-6.64386	-6.64386	-6.64386	-6.64386	-6.64386	-6.64386	-6.02254	-3.58918	-3.58918	-2.67872	-3.58918	-3.58918	-6.64386	-6.64386	-3.59047	0.0472054	0.14581	0.114455	-0.582485	1.04073	1.47981	1.18636	-0.457994	-6.64386	-6.64386	0.480638	1.18635	1.23198	-0.216662	-3.59094	-6.64386	-6.64386	-2.66365	1.40122	1.40122
AT1G03290	protein_coding_gene	+	1.27618	0.324847	-6.53785	-6.64385	1.78456	2.11185	2.31533	2.52542	2.47648	2.4183	2.22892	1.97407	-0.583064	-6.64374	-6.64386	-6.64386	-6.64386	-6.64386	-6.64386	-6.61817	-2.12488	-2.12488	-1.41331	-1.72566	-2.67872	-6.64386	-6.64386	-6.64386	-3.59127	-0.172862	-0.172862	-0.172862	-6.64386	-2.77933	-0.75466	-0.582445	-0.582493	-1.72515	-1.41331	0.152802	0.484099	0.785545	1.14159	0.773116	1.18744	1.31874	1.58818
AT1G03300	protein_coding_gene	-	2.29485	2.3994	2.25009	2.01154	1.23175	0.402095	0.0678904	-0.432647	-0.569078	0.23421	0.476514	0.406669	0.31576	-0.425579	-1.70323	-6.64386	-6.64386	-6.64386	-3.58919	-3.58918	-3.58918	-3.58918	-3.58918	-3.58918	-2.67873	-2.12488	-1.15669	-1.15669	-0.938892	-0.750135	-0.74364	-0.938751	-0.93891	-0.934456	-0.938899	-1.39833	-1.15666	-0.938899	-1.41331	-1.15642	-1.15669	-0.938895	-0.938899	-0.432869	0.145816	0.238791	0.237919
AT1G03310	protein_coding_gene	+	-1.41331	-0.938899	-1.74422	-0.938899	-0.938899	-0.938899	-0.731061	-0.938899	-1.15669	-2.12488	-2.68002	-3.58918	-3.58918	-3.58918	-3.58918	-6.64386	-6.64386	-6.64386	-2.67871	-0.583914	0.324847	0.406669	0.611519	0.237947	-0.745153	-0.432936	0.144075	0.557581	1.72133	2.39801	2.25469	2.39848	2.25137	1.98433	2.47933	2.55292	2.6869	2.51654	2.95557	2.92818	2.63753	2.52769	1.72202	2.08859	2.10812	2.1832	2.07203
AT1G03320	protein_coding_gene	+	3.1223	2.56581	2.73439	2.98304	2.85589	2.68742	2.72643	2.1829	2.63937	2.53212	2.22894	1.84491	0.324631	-0.296915	-6.64386	-6.64386	-6.64386	-6.64386	-3.58918	-3.58918	-3.58918	-3.58918	-3.58918	-3.58918	-3.58918	-3.58918	-3.58918	-3.59094	-6.64378	-6.64386	-6.64385	-2.70505	-2.67872	-2.67872	-2.67872	-2.67872	-2.67872	-2.67872	-2.67872	-2.67872	-2.67872	-2.67872	-2.67872	-2.67872	-2.67872	-2.67872	-2.67872
AT1G03330	protein_coding_gene	-	-3.58918	-3.58918	-2.14927	-1.72566	-1.15669	-1.15669	-1.38469	-1.15669	-1.72566	-1.72566	-1.72566	-2.67872	-1.15487	-1.15669	-1.72566	-1.72566	-6.64386	-6.64386	-6.64386	-6.64386	-6.64386	-6.64386	-6.64386	-6.64386	-6.64386	-6.64386	-6.64386	-6.64386	-6.64386	-6.64386	-6.64386	-6.64386	-6.64386	0.877536	1.36062	1.36073	1.92857	2.79775	2.79775	2.79775	2.74988	2.35792	2.136	2.05596	-0.749715	-2.67872	-2.67872
AT1G03340	protein_coding_gene	+	-1.72566	-2.12488	-2.71675	-2.67872	-2.67872	-2.67872	2.08693	2.35709	2.79775	2.79775	1.44035	0.880778	-6.64386	-6.64386	-6.64386	-6.64386	-6.64386	-6.64386	-6.64386	-6.64386	-6.64386	-6.64386	-6.64386	-6.64386	-3.58971	-1.72566	-1.72566	-1.72566	-1.72495	-1.15669	-1.15669	-1.13608	-2.67872	-2.68429	-1.72566	-1.41003	-1.72566	-1.72566	-1.72566	-1.41331	-1.15669	-1.72566	-0.822062	-1.15669	-1.15669	-1.15669	-1.41331
AT1G03350	protein_coding_gene	-	-2.67872	-1.72572	-0.749715	-1.15669	-0.972617	-0.4325	-1.15669	-1.15669	0.0857148	-0.172862	-0.172862	0.0472064	-0.750082	-1.41331	-1.15669	-0.749716	-1.41284	-1.41331	-1.72566	-6.64386	-1.2793	0.143269	1.47707	2.15617	2.47634	2.60327	2.90133	2.99547	2.98253	2.89802	2.52041	2.49515	2.35792	1.91903	1.75366	1.87362	1.36073	1.23195	1.40122	1.95232	2.3372	2.37838	2.21084	2.4379	2.45727	2.61992	2.56535
AT1G03360	protein_coding_gene	+	2.37834	2.37896	2.53025	2.41694	2.27058	2.37834	1.97165	1.2326	1.71533	1.75378	2.15448	2.4951	2.79555	2.9954	2.78311	2.45731	1.46665	-0.935013	-6.64386	-1.72566	-1.41331	-1.41331	-1.22142	-0.938898	-0.43045	-1.15669	-1.41328	-1.41371	-0.749715	-0.941767	0.0471531	-0.172862	-0.172862	-0.172862	-0.582337	0.0417244	-0.311707	-1.15669	-1.15669	-1.15669	-0.432647	-0.828412	-1.15669	-1.15669	-1.15669	-0.749715	-0.935474
AT1G03365	protein_coding_gene	+	0.238104	0.484099	-0.247919	-0.582488	0.557585	1.09608	1.47915	1.58817	1.17638	0.681457	0.047429	0.145876	0.161931	-0.13469	-0.582488	-2.67906	-3.58918	-3.74634	-6.64386	-6.64386	-2.67872	-2.12488	-1.72566	-2.6786	-3.58918	-3.61571	-6.64386	-6.64386	-1.3864	-0.725247	-0.164313	-0.0587418	-0.296914	-0.0669326	-0.0586291	0.406669	0.694851	0.145612	-0.0637404	-0.749715	0.23812	0.557565	0.557604	1.31864	0.988	0.93475	0.635291
AT1G03370	protein_coding_gene	+	-0.749715	1.03844	1.36031	1.78385	1.92167	1.48547	1.40192	0.881027	0.265068	0.104288	-0.055951	-0.172862	-0.644174	-1.84371	-6.62293	-6.64386	-6.64386	-6.64386	-6.64386	-3.48097	-1.41331	0.406693	0.410355	0.0472579	-0.297123	-0.172862	0.0455412	-0.582488	-1.15788	-2.66918	-1.41331	-1.41331	-0.938898	-0.938849	0.0124279	0.406669	0.557584	-0.296707	-0.70601	-0.431897	0.324847	0.145784	0.322895	0.485632	0.406669	-0.566709	-1.72566
AT1G03380	protein_coding_gene	+	1.31908	1.03791	0.885453	0.467688	0.614598	0.133054	-0.432647	-1.08262	-3.17082	-6.64386	-6.64386	-6.64386	-6.64386	-6.64386	-6.64386	-6.64386	-6.64386	-6.64386	-3.58918	-2.67872	-2.12488	-0.0891159	0.933525	2.06432	1.69007	1.04021	0.557586	-6.64386	-6.64386	-6.64386	-6.64386	-1.72566	0.238104	1.09135	1.98436	1.956	0.558171	-0.744656	-6.64386	-0.245777	1.48375	1.75412	1.61491	1.47893	0.627506	-2.13076	0.816836
AT1G03390	protein_coding_gene	-	1.51627	1.14411	0.322495	0.629545	1.30634	1.4406	1.58816	1.787	1.72272	1.75367	1.62283	1.04021	-0.938864	-3.58919	-6.64386	-6.64386	-6.64386	-6.64386	-6.64386	-6.64386	-6.64386	-6.64386	-6.64386	-6.64386	-6.64386	-6.64386	-6.64386	-6.64386	-6.64386	-6.64386	-3.58918	-3.58918	-3.58918	-3.58918	-3.58918	-3.58918	-3.58918	-3.58918	-3.58852	-6.64386	-6.64386	-6.64386	-6.64386	-6.64386	-6.64386	-6.64386	-6.64386
AT1G03400	protein_coding_gene	-	-1.41331	-6.64386	-3.58906	-0.749687	-0.582488	-0.198731	-0.0586571	-0.582568	-0.296911	-0.514493	-0.752274	-0.938868	-1.72567	-2.12487	-2.67244	-6.64386	-6.64386	-6.64386	-3.60727	-1.72566	-0.749715	-0.172613	0.483968	0.694196	0.696933	0.627209	0.55787	0.627505	0.428367	0.32432	0.815892	0.582247	0.627468	0.628888	0.627824	0.557308	0.484103	0.405135	0.153549	-1.4111	-0.749715	-0.172862	0.046109	0.766886	0.818884	0.987893	1.27444
AT1G03410	protein_coding_gene	-	0.988	0.988	1.13928	1.3081	1.01195	1.18637	1.09059	0.751656	-0.942602	-2.68248	0.238147	0.987999	1.58802	2.11762	1.81487	1.40126	0.758076	-1.45668	-3.5892	-1.15673	-1.15669	1.81433	2.06717	2.51631	2.56318	2.18336	2.60824	2.37781	2.27263	2.22954	2.4378	2.35793	2.41721	2.26216	2.08641	2.20386	2.03593	1.55269	0.694197	-0.170545	-0.577599	-0.0586361	0.324847	0.14581	0.145725	0.693157	0.486183
AT1G03430	protein_coding_gene	+	2.25122	2.09063	2.22847	2.42136	2.27678	2.31699	2.37888	2.27598	2.22889	2.4602	2.43807	2.20624	2.62237	2.47213	2.08676	1.81487	0.401512	-1.41331	-3.58902	-1.72566	0.521309	0.757939	1.44008	1.4406	1.8149	2.03429	2.05895	1.90211	1.58818	1.04071	1.03867	0.329336	0.147089	-1.38772	-2.67872	-1.72922	0.233264	0.875088	1.04014	1.09059	1.20047	1.18637	1.18373	0.874416	0.879896	1.18626	1.13928
AT1G03440	protein_coding_gene	+	-6.64386	-6.64386	-6.64386	-6.64386	-6.64386	-6.64386	-6.64386	-6.64386	-6.64386	-6.64386	-6.64386	-6.64386	-6.64386	-6.64386	-6.64386	-6.64386	-3.58918	-3.58918	-3.58918	-1.72566	-1.72566	-0.749715	-0.0590431	0.14581	0.485479	0.238104	0.240679	0.470472	0.701023	1.13787	1.04021	1.22334	1.40122	1.81484	1.75055	1.81494	1.55253	1.78457	2.18253	2.11164	1.84589	2.0367	2.23191	2.11826	2.0705	1.87381	1.9299
AT1G03445	protein_coding_gene	-	-6.64386	-6.64386	-6.64386	-6.64386	-6.64386	-2.12488	-2.12488	-2.12488	-2.12488	-6.64386	-6.64386	-6.64386	-6.64386	-6.64386	-6.64386	-6.64386	-6.64386	-6.64386	-6.64386	-6.64386	-6.64386	-6.64386	-6.64386	-6.64386	-6.64386	-6.64386	-6.64386	-6.64386	-6.64386	-6.64386	-6.64386	-6.64386	-6.64386	-6.64386	-6.64386	-6.64386	-6.64386	-6.64386	-6.64386	-6.64386	-6.64386	-6.64386	-6.64386	-6.64386	-6.64386	-6.64386	-6.64386
AT1G03457	protein_coding_gene	-	-6.64386	-6.64386	-6.64386	-6.64386	-6.64386	-6.64386	-6.64386	-6.64386	-6.64386	-6.64386	-6.64386	-6.64386	-6.64386	-6.64386	-6.64386	-6.64386	-6.64386	-6.64386	-6.64386	-6.64386	-6.64386	-1.47625	-0.749715	-0.749715	-0.750044	-6.64386	-6.64386	-6.64386	-1.72566	-1.72566	-1.72566	-1.69443	-6.64386	-6.64386	-6.64386	-6.64386	-6.64386	-6.64386	-6.64386	-6.64386	-6.64386	-2.12488	-2.12488	-2.12488	-1.15678	-0.938899	0.0472054
AT1G03470	protein_coding_gene	-	-6.64386	-6.64386	-6.64386	-6.64386	-6.64386	-6.64386	-6.64386	-6.64386	-6.64386	-6.64386	-6.64386	-6.64386	-6.64386	-6.64386	-6.64386	-6.64386	-6.64386	-6.64386	-6.64386	-6.64386	-6.64386	-6.64386	-6.64386	-6.64386	-2.67872	-2.67872	-2.67872	-2.67872	-2.67872	-2.67872	-2.67872	-6.64386	-4.1808	-3.58918	-2.67453	-2.67872	-2.67872	-2.67872	-2.67872	-3.58918	-3.58918	-2.12488	-0.582283	0.40667	0.627529	0.823772	1.04021
AT1G03475	protein_coding_gene	-	-6.64386	-6.64386	-6.64386	-6.64386	-6.64386	-6.64386	-6.64386	-6.64386	-6.64386	-6.64386	-6.64386	-6.64386	-6.64386	-6.64386	-6.64386	-6.64386	-6.64386	-6.64386	-2.12478	1.4018	2.31618	3.03494	3.99491	4.52107	4.52107	4.5971	4.69398	4.68171	4.50723	4.36095	4.16326	3.96146	3.51249	3.21606	4.00808	4.00151	3.96146	3.98162	4.27096	3.38707	2.2732	2.2732	2.55021	3.95467	4.1154	4.10318	4.10318
AT1G03490	protein_coding_gene	+	4.3193	4.50727	4.70617	4.59307	4.61274	4.27088	3.03497	2.27562	-0.269477	-6.64386	-6.64386	-6.64386	-6.64386	-6.64386	-6.64386	-6.64386	-6.64386	-6.64386	-6.64386	-6.64386	-6.64386	-6.64386	-6.64386	-6.64386	-6.64386	-6.64386	-6.64386	-6.64386	-6.64386	-6.64386	-6.64386	-6.64386	-6.64386	-6.64386	-6.64386	-6.64386	-6.64386	-6.64386	-6.64386	-6.64386	-6.64386	-6.64386	-6.64386	-6.64386	-6.64386	-6.64386	-6.64386
AT1G03495	protein_coding_gene	+	-6.64386	-6.64386	-6.64386	-6.64386	-6.64386	-6.64386	-6.64386	-6.64386	-6.64386	-6.64386	-6.64386	-6.64386	-6.64386	-6.64386	-6.64386	-6.64386	-6.64386	-6.64386	-6.64386	-3.58918	-3.58918	-3.58918	-1.72564	-1.72566	-1.39727	-1.41414	-1.15668	-0.172799	-0.0616963	-0.296914	-0.058623	0.0468828	0.0495711	0.0453856	-0.749716	-0.938884	-1.15686	-1.72998	-3.29018	-2.67872	-2.67872	-2.67872	-2.67872	-2.12488	-1.72566	-2.67788	-2.67872
AT1G03510	protein_coding_gene	-	0.324847	0.322403	1.04024	1.51627	1.27618	1.40549	1.18596	0.694196	0.757938	0.551679	0.0479453	-0.582488	-1.72566	-3.58918	-6.64386	-6.64386	-6.64386	-6.64386	-6.64386	-6.64386	-6.64386	-6.64386	-6.64386	-6.64376	-3.58918	-2.67882	-2.67872	-2.67872	-2.67872	-2.12488	-1.41331	-1.41331	-1.41284	-1.15716	-1.13475	-1.41331	-1.41331	-1.41331	-1.76247	-2.10476	-2.12488	-2.12488	-2.67872	-2.12488	-2.12488	-2.12488	-2.12488
AT1G03520	protein_coding_gene	-	-0.582488	-0.29691	0.758433	0.980328	1.0906	1.07987	0.631445	0.64171	0.324839	-0.121377	-1.18049	-2.67872	-3.58918	-3.58918	-3.58918	-6.64375	-6.64386	-6.64386	-6.64386	-6.64386	-2.12488	-2.12488	-1.15669	-0.753715	-0.749715	-1.23064	-0.0741754	-0.0586239	-0.0586442	-0.296915	-0.296915	-0.168808	-0.172862	0.557584	0.694191	1.09059	1.36073	1.04021	0.758204	0.627692	1.08908	0.625943	0.627506	0.557685	0.406669	0.55901	0.328794
AT1G03530	protein_coding_gene	-	-3.58918	-2.67872	-2.12488	-2.12488	-2.67872	-3.58918	-2.12488	-2.11172	-1.72566	-1.15669	-1.72566	-1.73444	-2.12488	-3.58918	-6.64386	-6.64386	-3.58918	-3.58918	-3.58918	-0.91928	-0.432647	-0.431777	0.445893	0.145727	-0.296915	0.491413	0.152807	0.238104	0.324847	0.406639	0.324903	0.0472054	0.0472054	-0.417649	-0.173169	-0.296915	0.324847	0.32485	0.636664	0.627634	0.238104	-0.0825034	-1.79676	-3.58918	-6.64386	-2.12489	-1.72566
AT1G03540	protein_coding_gene	+	-0.172862	-0.0624138	0.0472126	0.238104	0.406913	0.343212	0.324836	0.238132	0.0465767	-0.173662	0.484102	0.145784	-0.432647	-0.582488	-3.58923	-3.58918	-3.58918	-6.64386	-6.64386	-3.58918	-2.12488	-2.12488	-1.72551	-1.72566	-1.71264	-1.15668	-1.15656	-1.72566	-1.72566	-2.12488	-2.12488	-2.67873	-3.58918	-2.67881	-2.67872	-2.12488	-2.12488	-2.12488	-2.68187	-2.67872	-3.58918	-3.58918	-3.58918	-2.69439	-2.12488	-2.12488	-2.12488
AT1G03550	protein_coding_gene	-	-0.296915	0.238104	0.0472109	-0.577332	-0.582488	-1.72566	-3.58918	-1.72561	-1.41331	-1.15669	-0.938899	-1.15672	-1.72566	-0.938899	-0.750069	0.0418267	0.324837	0.322956	0.877608	1.09095	1.13928	1.04022	0.628424	0.0530974	-1.4133	0.23051	0.486196	0.484099	0.484351	0.557584	-0.157161	-2.67875	-2.12488	-2.12488	-1.41331	-1.35396	-0.937449	-0.296915	0.0472054	0.144572	0.324835	0.236898	0.145805	-0.172991	-0.578831	-0.938899	-0.938599
AT1G03560	protein_coding_gene	-	-1.41331	-0.938899	-1.15669	-1.41331	-1.72574	-1.15669	-1.72566	-1.72566	-1.72552	-6.64386	-6.64386	-6.64386	-6.64386	-6.64386	-6.64386	-6.6438	-3.58918	-3.58918	-1.72614	-1.41331	-1.41331	-1.41322	-0.431972	-1.15669	-0.581579	-0.581613	-0.0586361	-0.582489	-0.749715	-0.749714	-1.15668	-2.13737	-0.334681	-0.182279	0.324787	0.486167	0.627506	0.484125	0.14581	-0.0586392	-0.172312	-0.749715	-0.368963	-0.172865	0.0470379	-0.29304	0.323551
AT1G03590	protein_coding_gene	-	-6.64386	-6.64386	-6.64386	-6.64386	-6.64386	-6.64386	-6.64386	-6.64386	-6.64386	-6.64386	-6.64386	-6.64386	-6.64386	-6.64386	-6.64386	-6.64386	-6.64386	-6.64386	-3.58918	-3.58918	-3.58918	-3.58918	-6.64386	-6.64386	-3.58914	-2.67872	-2.67872	-2.67872	-2.67872	-3.58918	-3.58918	-3.58918	-2.67872	-2.12488	-1.72566	-1.72566	-2.96321	-3.58131	-1.15669	-0.172867	0.0472054	0.633207	0.625919	0.990232	1.68697	1.27618	1.2462
AT1G03600	protein_coding_gene	+	-6.64386	-6.64386	-6.64386	-6.64386	-6.64386	-6.64386	-6.64386	-6.64386	-6.64386	-6.64386	-6.64386	-6.64386	-6.64386	-6.64386	-3.58918	-3.58918	-2.67873	-1.41331	-1.71782	2.58108	4.95421	5.53096	5.71374	5.8897	5.91779	5.99744	6.12937	6.304	6.56324	6.60649	6.69145	6.72893	6.7577	6.81396	6.85716	6.85908	6.64747	6.51039	6.3881	6.36034	6.43854	6.51128	6.3653	6.33708	6.47639	6.62332	6.73962
AT1G03610	protein_coding_gene	+	-6.64386	-6.64386	-6.64386	-6.64386	-6.64386	-6.64386	-6.64386	-3.58918	-3.58918	-3.58918	-3.58918	-6.64386	-6.64386	-6.64386	-6.64386	-6.64386	-2.67872	0.322274	0.88147	1.23201	1.84455	1.78479	1.84434	2.25134	2.29461	2.69394	2.51375	2.99581	2.81737	3.29353	3.3414	3.15786	3.04767	2.60377	2.60964	2.15979	2.55021	3.09877	3.2165	3.43622	3.15815	2.69115	2.44856	1.44057	0.373299	0.416721	1.62272
AT1G03620	protein_coding_gene	-	-6.64386	-6.64386	-6.64386	-6.64386	-6.64386	-6.64386	-6.64386	-6.64386	-6.64386	-6.64386	-6.64386	-2.67872	-2.67872	-2.12488	-2.12488	-3.59897	-1.38919	-1.72566	-1.72566	-1.7252	-2.12488	-1.72566	-1.72566	-1.72566	-1.41331	-1.41331	-1.41338	-3.58918	-2.67027	-1.15885	-0.749684	-0.938899	-0.938899	-0.938899	-0.749715	-1.40609	-2.61124	-2.67872	-2.67872	-2.67872	-3.24302	-2.66186	-2.67872	-2.68897	-1.72566	-1.72566	-1.72565
AT1G03630	protein_coding_gene	+	-2.67872	-6.64386	-6.64386	-6.64386	-6.64386	-6.64386	-6.64386	-6.64386	-6.64386	-6.64386	-6.64386	-6.64386	-6.64386	-6.64386	-2.67872	-2.12488	-2.12488	-2.12488	-1.41349	1.14099	1.40122	1.40122	1.4415	2.14583	3.34884	3.90372	3.98162	3.98162	3.98162	4.53134	4.53932	4.72612	4.61626	4.71337	4.88155	5.09047	4.88808	4.87309	4.47815	4.70208	4.87736	4.85566	4.64954	4.69265	4.90377	4.7826	4.981
AT1G03650	protein_coding_gene	-	-3.58918	-3.58918	-3.58918	-1.41333	-1.41331	-1.15669	-1.15669	-2.75288	-2.67872	-1.72566	-1.41331	-1.13469	-0.749715	-1.41331	-1.72566	-2.12511	-3.58918	-3.58918	-3.58918	-2.65571	-2.12488	-2.12488	-2.12488	-2.12488	-1.72566	-1.72566	-2.12488	-1.72566	-2.12488	-2.67872	-2.67872	-2.67872	-2.67872	-2.67872	-3.58918	-3.58918	-3.58918	-6.64386	-6.64386	-6.64386	-6.64386	-6.64386	-6.64386	-6.64386	-6.64386	-6.64386	-6.64386
AT1G03660	protein_coding_gene	-	-6.64386	-6.64386	-6.64386	-6.64386	-6.64386	-6.64386	-6.64386	-6.64386	-6.64386	-6.64386	-6.64386	-3.58918	-3.58918	-3.58918	-2.12488	-1.41331	-1.41308	-1.15669	-1.72566	-2.67871	-1.41331	-1.71562	-1.72567	-1.72566	-1.72566	-1.72566	-1.71961	-1.41192	-1.4133	-1.41331	-1.41331	-1.41331	-1.41331	-1.41331	-1.41331	-1.41331	-1.41331	-1.41331	-1.41331	-1.4133	-1.41545	-1.15605	-1.40533	-1.41331	-1.41331	-1.41331	-1.41331
AT1G03670	protein_coding_gene	-	6.69356	6.64791	6.69137	6.22311	5.59738	5.06877	3.28733	0.739064	-6.64386	-6.64386	-6.64386	-6.64386	-6.64386	-6.64276	-3.58918	-3.58918	-3.58918	-3.58923	-6.64386	-6.64386	-6.64386	-6.64386	-6.64386	-6.64386	-6.64386	-6.64386	-6.64386	-6.64386	-6.64386	-6.64386	-6.64386	-6.64386	-6.64386	-6.64386	-6.64386	-6.64386	-6.64386	-6.64386	-6.64386	-6.64386	-6.64386	-6.64386	-6.64386	-6.64386	-6.64386	-6.64386	-6.64386
AT1G03680	protein_coding_gene	-	-0.749715	-0.172573	-0.582402	-0.749715	-0.749715	-2.1244	-2.12488	-6.64385	-6.64386	-1.15669	0.406669	0.627047	0.818984	0.406668	-1.15669	-2.12311	-6.64386	-6.64386	-6.64386	-1.72568	0.818984	3.36638	4.00089	4.22675	4.53932	4.69287	4.87238	4.90583	4.96775	5.21884	5.39207	5.79765	5.67937	5.63585	5.51976	5.457	5.34252	5.3099	5.18922	4.44294	3.59334	-0.251639	-0.582488	-0.582488	-0.582488	-1.15666	-1.15669
AT1G03687	protein_coding_gene	+	6.19612	5.82044	4.65954	4.3244	-0.957456	-1.15907	-0.582488	3.59904	5.27524	5.38258	5.67475	5.61833	4.96608	4.83967	4.23879	3.2376	-1.41331	-6.64386	-6.64386	-6.64386	-2.67872	-2.12488	-1.15668	0.407732	0.818976	0.694196	0.627507	0.406807	-0.353779	-1.15669	-6.64386	-6.64386	-2.12488	-2.12488	-2.12451	-0.749715	-0.749715	-0.862102	-0.591621	-0.296907	-0.749715	-0.749715	-0.749716	-0.296911	-0.582481	-0.582488	0.0472054
AT1G03700	protein_coding_gene	+	-1.15669	-1.15553	0.32394	0.627695	0.818984	1.47951	0.935824	1.1378	1.51627	0.625685	0.557584	0.149354	-2.12488	-2.12488	-2.12488	-6.64386	-6.64386	-6.64386	-6.64386	-6.64386	-6.64386	-6.64386	-6.64386	-6.64386	-6.64386	-6.64386	-6.64386	-6.64386	-6.64386	-6.64386	-6.64386	-6.64386	-6.64386	-6.64386	-6.64386	-6.64386	-6.64386	-6.64386	-6.64386	-6.64386	-6.64386	-6.64386	-6.64386	-6.64386	-6.64386	-6.64386	-6.64386
AT1G03710	protein_coding_gene	+	-6.64386	-6.64386	-6.64386	-6.64386	-6.64386	-6.64386	-6.64386	-6.64386	-6.64386	-6.64386	-6.64386	-6.64386	-6.64386	-6.64386	-6.64386	-6.64386	-6.64386	-6.64386	-6.64386	-6.64386	-6.64386	-6.64386	-6.64386	-6.64386	-6.64386	-6.64386	-6.64386	-6.64386	-6.64386	-6.64386	-6.64386	-6.64386	-6.64386	-6.64386	-6.64386	-6.64386	-6.64386	-6.64386	-6.64386	-6.64386	-6.64386	-6.64386	-6.64386	-6.64386	-6.64386	-6.64386	-6.64386
AT1G03720	protein_coding_gene	-	-6.64386	-6.64386	-6.64386	-6.64386	-6.64386	-6.64386	-6.64386	-6.64386	-6.64386	-6.64386	-6.64386	-6.64386	-6.64386	-6.64386	-6.64386	-6.64386	-6.64386	-6.64386	-6.64386	-6.64386	-6.64386	-6.64386	-6.64386	-6.64386	-6.64386	-6.64386	-6.64386	-6.64386	-6.64386	-6.64386	-6.64386	-6.64386	-6.64386	-6.64386	-6.64386	-6.64386	-6.64386	-6.64386	-6.64386	-6.64386	-6.64386	-6.64386	-6.64386	-6.64386	-6.64386	-6.64386	-6.64386
AT1G03730	protein_coding_gene	-	-6.64386	-6.64386	-6.64386	-6.64386	-6.64386	-6.64386	-6.64386	-6.64386	-6.64386	-6.64386	-6.64386	-6.64386	-6.64386	-6.64386	-6.64386	-6.64386	-6.64386	-6.64386	-6.64386	-6.64386	-6.64386	-6.64386	-6.64386	-3.58918	-2.12463	-1.72566	-1.72566	-1.72566	-1.41129	-1.41369	-0.582489	-0.582488	0.0481482	0.238106	0.236351	0.342892	0.238105	0.237816	0.694196	0.966644	1.23197	1.19092	1.23198	1.23077	0.983895	1.14442	0.987617
AT1G03740	protein_coding_gene	+	-6.64386	-6.64386	-6.64386	-6.64386	-6.64386	-6.64386	-6.64386	-6.64386	-6.64386	-6.64386	-6.64386	-6.64386	-6.64386	-6.64386	-6.64386	-6.64386	-6.64386	-6.64386	-6.64386	-3.58918	-2.67872	-1.4543	0.406669	0.238104	0.93289	1.4408	1.93005	1.87352	1.40606	1.65653	1.7542	2.0199	1.84719	1.84556	1.75369	1.62372	1.40129	1.1362	1.36074	1.04021	1.27618	0.988528	1.23198	1.09946	1.24453	0.880781	0.98915
AT1G03750	protein_coding_gene	+	0.627506	0.14581	-2.67872	-6.64386	-6.64386	-6.64386	-6.64386	-6.64386	-6.64386	-6.64386	-6.64386	-6.64386	-6.64386	-6.64386	-6.64386	-6.64386	-6.64386	-6.64386	-6.64386	-6.64386	-2.12488	-1.41331	-0.582489	-0.0583292	-0.582489	-0.433438	-0.938899	-1.72549	-1.15669	-1.72566	-1.72566	-1.72566	-3.58918	-2.68009	-2.12488	-1.72566	-1.41331	-1.1562	-1.06947	-0.933496	-0.754687	-1.41331	-0.749715	-1.65807	-1.15669	-1.15669	-2.12488
AT1G03760	protein_coding_gene	-	-6.64386	-6.64386	-6.64386	-6.64386	-6.64386	-6.64386	-6.64386	-6.64386	-6.64386	-6.64386	-6.64386	-6.64386	-6.64386	-6.64386	-6.64386	-6.64386	-6.64386	-6.64386	-6.64386	-3.56422	-1.15669	-1.15669	-0.938899	-0.938899	-1.41365	-0.432561	-0.432647	-0.582488	-0.582488	-0.582488	-6.64386	-6.62608	-2.67872	-2.67872	-2.67872	-2.67872	-1.35263	-1.15669	-0.580212	-0.29649	-0.0586362	0.27606	0.23837	0.556983	0.818984	1.04068	0.983843
AT1G03770	protein_coding_gene	+	-6.64386	-6.64386	-6.64386	-6.64386	-6.64386	-6.64386	-6.64386	-6.64386	-6.64386	-6.64386	-6.64386	-6.64386	-6.64386	-6.64386	-6.64386	-6.64386	-6.64386	-6.64386	-6.64386	-2.67872	-0.749715	-0.0586355	-0.0586361	0.0472015	-0.182161	-0.941554	-0.582488	-1.15669	-2.12484	-2.67898	-6.64386	-6.64386	-6.64386	-6.64386	-6.64386	-6.64386	-6.22446	-2.12488	-2.12488	-2.12488	-2.12489	-6.64386	-2.67882	-1.72566	-1.72566	-1.72566	-1.88082
AT1G03780	protein_coding_gene	-	-6.64386	-6.64386	-6.64386	-6.64386	-6.64386	-6.64386	-6.64386	-6.64386	-6.64386	-3.58918	-3.58918	-3.58918	-3.58918	-6.64386	-6.64386	-6.64386	-6.64386	-6.64386	-3.58915	-3.58918	-0.582488	-0.432647	-0.582488	-6.64374	-6.64386	-6.64386	-1.72564	-0.172879	-0.172862	-0.43199	-0.582488	-0.582482	-2.12488	-0.749718	0.0472061	0.557584	-0.293891	0.0450043	-0.582488	-0.939568	0.933832	0.933832	1.09184	0.988549	1.18669	0.694098	-1.31444
AT1G03790	protein_coding_gene	+	-6.64386	-6.64386	-6.64386	-6.64386	-6.64386	-6.64386	-6.64386	-6.64386	-6.64386	-6.64386	-6.64386	-6.64386	-6.64386	-6.64386	-6.64386	-6.64386	-6.64386	-6.64386	-6.64386	-6.64386	-6.64386	-6.64386	-6.64386	-6.64386	-6.64386	-6.64386	-5.50309	-3.58918	-3.58918	-3.58918	-3.58918	-3.58918	-3.58918	-3.58918	-6.64386	-6.64386	-6.64386	-6.64386	-6.64386	-6.64386	-6.64386	-6.64386	-6.64386	-6.64386	-6.64386	-6.64386	-6.64386
AT1G03800	protein_coding_gene	-	-6.64386	-6.64386	-6.64386	-6.64386	-6.64386	-6.64386	-6.64386	-6.64386	-6.64386	-6.64386	-6.64386	-6.64386	-6.64386	-6.64386	-6.64386	-6.64386	-6.64386	-6.64386	-6.64386	-6.64386	-6.64386	-6.64386	-6.64386	-6.64386	-3.50763	-3.58918	-3.58918	-3.58918	-3.58918	-3.58918	-3.58918	-3.58918	-2.65821	-2.12488	-2.12488	-2.12488	-2.12488	-2.12488	-2.12488	-2.12488	-2.12137	-2.67872	-2.67872	-2.67872	-2.67872	-2.67872	-2.67872
AT1G03810	protein_coding_gene	+	-2.12488	-2.12488	-3.58931	-3.58918	-6.64386	-6.64386	-6.64386	-6.64386	-6.64386	-6.64386	-6.64386	-6.64386	-6.64386	-6.64386	-6.64386	-6.64386	-6.64386	-6.64386	-6.64386	-6.64386	-6.64386	-6.64386	-6.64386	-6.64386	-6.64386	-6.64386	-6.64386	-6.64386	-6.64386	-6.64386	-6.64386	-6.64386	-6.64386	-6.64386	-6.64386	-6.64386	-6.64386	-6.64386	-6.64386	-6.64386	-6.64386	-6.64386	-6.64386	-6.64386	-6.64386	-6.64386	-6.64386
AT1G03820	protein_coding_gene	-	-6.64386	-6.64386	-6.64386	-6.64386	-6.64386	-6.64386	-6.64386	-6.64386	-6.64386	-6.64386	-6.64386	-6.64386	-6.64386	-6.64386	-6.64386	-6.64386	-6.64386	-6.64386	-6.64386	-6.64386	-1.72566	-1.41331	-0.721911	-0.749715	-0.749715	-0.749715	-0.749715	-0.582762	-0.296959	-0.0586336	0.157229	0.473057	0.680309	0.627517	0.55582	0.484099	0.239905	0.238244	0.823425	1.04025	1.18637	1.18646	1.43983	1.48663	1.58076	1.78622	1.7507
AT1G03830	protein_coding_gene	-	-6.64386	-6.64386	-6.64386	-6.64386	-6.64386	-6.64386	-6.64386	-6.64386	-6.64386	-6.64386	-6.64386	-6.64386	-6.64386	-6.64386	-6.64386	-6.64386	-6.64386	-6.64386	-6.64386	-3.58918	-2.67872	-0.938899	-0.938899	-1.15669	-6.63626	-6.64386	-6.64386	-2.67872	-2.67872	-2.67897	-2.12488	-1.41613	-1.72566	-2.1251	-1.40625	-1.72566	-2.12488	-3.58918	-1.72566	-1.72566	-0.310509	-0.432647	-0.286714	-2.67872	-2.67872	-2.12488	-1.15669
AT1G03840	protein_coding_gene	-	-6.64386	-6.64386	-6.64386	-6.64386	-6.64386	-6.64386	-6.64386	-6.64386	-6.64386	-6.64386	-6.64386	-6.64386	-6.64386	-6.64386	-6.64386	-6.64386	-6.64386	-6.64386	-6.64386	-6.64386	-6.64386	-6.64386	-6.64386	-6.64386	-6.64386	-6.64386	-6.64386	-6.64386	-6.64386	-6.64386	-6.64386	-6.64386	-6.64386	-6.64386	-6.64386	-6.64386	-6.64386	-6.64386	-6.64386	-6.64386	-6.64386	-6.64386	-6.64386	-6.64386	-6.64386	-6.64386	-6.64386
AT1G03850	protein_coding_gene	-	-6.64386	-6.64386	-6.64386	-6.64386	-6.64386	-6.64386	-6.64386	-6.64386	-6.64386	-6.64386	-6.64386	-6.64386	-6.64386	-6.64386	-6.64386	-6.64386	-6.64386	-6.64386	-6.64386	-2.67872	-2.12488	-0.587355	-0.296915	-0.296914	-0.17286	-0.0401547	0.238103	0.14581	-0.297745	-0.750006	-0.582511	-0.749715	-0.749746	-1.41334	-1.15669	-0.938899	-0.754463	-1.03475	-1.15669	-1.41331	-1.62263	-2.12488	-2.67874	-3.58918	-3.58918	-6.64386	-6.64386
AT1G03860	protein_coding_gene	-	3.94101	3.88657	3.67043	3.28722	2.25997	1.55266	1.51655	0.223525	-6.64386	-6.64386	-6.64386	-6.64386	-6.64386	-6.64386	-6.64386	-6.64386	-6.64386	-6.64386	-6.64386	-6.64386	-6.64386	-6.64386	-6.64386	-3.58918	-3.58918	-3.58918	-3.58918	-3.58918	-6.64386	-3.58918	-3.58918	-2.67872	-2.67872	-0.437519	-0.0602103	1.18393	2.06751	2.39848	2.20623	2.37851	2.41835	2.0872	2.06213	2.06217	1.62277	0.0726186	-6.64386
AT1G03870	protein_coding_gene	-	-6.64386	-6.64386	-6.64386	-6.64386	-6.64386	-6.64386	-6.64386	-6.64386	-6.64386	-6.64386	-6.64386	-6.64386	-6.64386	-6.64386	-6.64386	-6.64386	-6.64386	-6.64386	-6.64386	-2.6557	-0.432647	-0.17286	0.521502	0.933045	1.36092	1.96852	2.56906	2.70299	2.82379	3.15993	3.38558	3.44681	3.53825	3.64624	3.598	3.87752	4.14113	4.07878	4.41574	4.59291	4.61255	4.45056	4.41411	4.519	4.7311	4.7923	4.78529
AT1G03880	protein_coding_gene	+	-6.64386	-6.64386	-6.64386	-6.64386	-6.64386	-6.64386	-6.64386	-6.64386	-6.64386	-6.64386	-6.64386	-6.64386	-6.64386	-6.64386	-6.64386	-6.64386	-6.64386	-6.64386	-6.64386	-6.64386	-6.64386	-6.64386	-6.64386	-6.64386	-6.64386	-3.58918	-3.58918	-3.58918	-3.58918	-3.58918	-6.64386	-6.64386	-6.64386	-6.64386	-6.64386	-6.64386	-6.64386	-6.64386	-6.64386	-6.64386	-6.64386	-6.64386	-6.64386	-6.64386	-6.64386	-6.64386	-6.64386
AT1G03890	protein_coding_gene	+	-3.58918	-3.58918	-3.59047	-6.64386	-6.64386	-6.64386	-6.64386	-6.64386	-6.64386	-6.64386	-6.64386	-6.64386	-6.64386	-6.64386	-6.64386	-6.64386	-6.64386	-6.64386	-6.64386	-6.64386	-6.64386	-6.64386	-6.64386	-6.64386	-6.64386	-6.64386	-6.64386	-6.64386	-6.64386	-6.64386	-6.64386	-6.64386	-6.64386	-6.64386	-6.64386	-6.64386	-6.64386	-6.64386	-6.64386	-6.64386	-6.64386	-6.64386	-6.64386	-6.64386	-6.64386	-6.64386	-6.64386
AT1G03900	protein_coding_gene	+	-6.64386	-6.64386	-6.64386	-6.64386	-6.64386	-6.64386	-6.64386	-6.64386	-6.64386	-6.64386	-6.64386	-6.64386	-6.64386	-6.64386	-6.64386	-6.64386	-6.64386	-6.64386	-6.64386	-0.431722	0.694196	1.04014	1.95743	1.95746	1.98434	2.22892	2.15988	2.49859	2.53371	2.84254	3.14044	3.34289	3.44632	3.51772	3.38518	3.18162	2.87695	2.21862	1.65682	0.933945	-2.13806	-2.67872	-2.12488	-2.12488	-2.12488	-3.58918	-2.67871
AT1G03905	protein_coding_gene	+	2.49517	3.14644	3.51303	3.36673	3.06728	2.39784	2.51374	2.70493	2.88674	3.42675	2.96905	2.47438	2.22616	0.235938	-1.15575	-6.64386	-6.64386	-6.64386	-6.64386	-6.64386	-3.58918	-3.58918	-3.58918	-3.58918	-3.54233	-6.64386	-6.64386	-6.64386	-6.64386	-2.12427	-2.12488	-2.12488	-2.12488	-2.12488	-6.58438	-6.64386	-6.38636	-3.58918	-3.58918	-3.58918	-3.58918	-2.67458	-3.58918	-3.58918	-3.58918	-2.12488	-2.12488
AT1G03910	protein_coding_gene	+	-6.64386	-6.64386	-3.58917	-2.67872	-2.12488	-2.12488	-2.12488	-2.67872	-3.58918	-3.58918	-6.64386	-6.64386	-6.64386	-6.64386	-6.64386	-6.64386	-6.64386	-6.64386	-6.64386	-2.63309	-1.72566	-1.72566	-2.70419	-0.749708	1.09059	1.72138	2.18236	2.31626	1.78622	1.69618	1.21816	1.23249	-0.974033	-1.72291	1.75714	1.7846	1.51613	0.689843	0.694196	0.931898	1.27618	1.47911	0.22899	0.627506	0.234507	-1.14197	-6.64386
AT1G03920	protein_coding_gene	+	1.55267	0.406869	-2.00367	-6.64386	-6.64386	-6.64386	-6.64386	-6.64386	-6.64386	-6.64386	-6.64386	-6.64386	-6.64386	-6.64386	-6.64386	-6.64386	-6.64386	-6.64386	-6.64386	-6.64386	-3.58918	-2.67872	-2.12488	-1.72566	-1.72566	-2.12488	-2.67872	-2.67872	-3.57496	-2.12488	-1.62263	-1.41331	-1.75339	-1.15669	-1.41274	-1.41331	-1.72566	-2.67874	-2.67872	-3.58918	-2.67872	-2.67369	-3.58918	-3.58918	-3.58918	-3.58918	-2.67871
AT1G03930	protein_coding_gene	+	-2.67872	-2.67872	-2.12488	-3.58938	-3.58918	-2.67872	-3.58918	-2.67872	-2.67872	-3.58918	-3.58918	-6.64386	-6.64386	-6.64386	-6.64386	-6.64386	-6.64386	-6.64386	-6.64386	-6.64386	-6.64386	-1.40414	-0.172862	-0.0586361	-0.0589316	-0.29686	0.694274	1.7846	1.92931	2.63784	2.48908	2.29536	0.491088	-1.15669	-2.58395	-0.425038	-0.749715	-0.172862	-0.0606948	1.27305	1.55267	1.3988	0.972664	0.484099	0.484099	-0.436018	0.70309
AT1G03940	protein_coding_gene	-	0.557584	0.696309	-0.296915	-0.296915	0.146385	-0.431461	-1.72496	0.620197	0.405694	0.484253	1.44031	1.04754	1.51612	1.65662	0.908455	0.555519	-0.749126	-2.12488	-1.77833	-2.12488	-1.72566	-1.72566	-0.749715	-0.749715	-0.946517	-0.299311	-0.582488	-0.15946	-0.305504	-0.172865	-0.749715	-0.749715	-0.947414	-1.72566	-1.72566	-3.72339	-3.66396	-3.58918	-3.58918	-3.58918	-3.58918	-3.58918	-3.58935	-3.73278	-3.58918	-3.58918	-3.58918
AT1G03950	protein_coding_gene	-	0.484099	-0.939045	-0.298789	-0.430094	0.88129	0.933839	0.627632	0.756304	-0.600894	-0.749741	-1.15669	-1.72566	-2.12393	-1.72566	-1.72566	-3.58918	-3.58918	-6.64386	-6.64386	-1.72585	-0.938899	-0.938899	-0.938899	-0.938899	-2.16527	-2.68124	-6.64386	-6.64386	-2.80781	-0.938899	-0.938899	-0.938899	-0.938899	-0.938013	-1.41331	-1.41331	-1.41331	-0.432668	0.406672	0.145991	0.14581	0.557768	0.75664	0.626394	0.238104	0.238104	0.146698
AT1G03960	protein_coding_gene	+	-0.0586361	-1.41329	-1.41331	-1.68558	-0.938899	-0.938899	-0.938899	-1.15641	-6.64386	-6.64386	-2.12512	-0.938899	-0.938899	-0.938899	-1.72554	-6.64386	-6.64386	-3.58918	-3.58918	-1.72566	-1.72566	-1.72566	-1.15667	-0.749715	0.391521	0.627322	0.933832	0.0577366	-1.10765	0.236739	0.87755	0.559622	-0.0611868	-0.934853	-0.560259	-1.15669	-0.938876	-0.939979	-1.15669	-2.0865	-0.43191	-0.432647	-0.750556	-1.68858	-0.938899	-0.938899	-1.73931
AT1G03970	protein_coding_gene	+	0.988	0.81913	-0.295297	-0.0563467	0.764737	0.933832	0.818744	0.404067	-0.46627	-1.15666	0.558617	0.627507	0.877452	0.877544	-0.298849	-0.582489	-6.64386	-6.64386	-3.60727	-1.41262	-0.432647	0.0468761	1.04269	1.75466	1.90211	1.96202	2.05536	2.15489	2.20308	2.43708	2.56817	2.61936	2.56057	2.41858	2.39221	2.72046	2.69073	2.95588	2.85737	2.88603	3.14613	3.18022	3.19821	3.14291	3.15994	3.10341	3.12254
AT1G03980	protein_coding_gene	-	-6.64386	-6.64386	-6.64386	-6.64386	-6.64386	-6.64386	-6.64386	-6.64386	-6.64386	-6.64386	-6.64386	-6.64386	-6.64386	-6.64386	-6.64386	-6.64386	-6.64386	-6.64386	-6.64386	-6.64386	-6.64386	-6.64386	-6.64386	-6.64386	-6.64386	-6.64386	-6.64386	-6.64386	-6.64386	-3.58918	-3.58918	-3.58918	-3.58918	-6.64386	-6.64375	-2.67872	-2.67872	-2.67872	-6.64385	-6.64386	-6.64386	-6.64386	-6.64386	-6.64386	-6.64386	-6.64386	-6.64386
AT1G03982	protein_coding_gene	-	-6.64386	-6.64386	-6.64386	-6.64386	-6.64386	-6.64386	-3.58918	-3.58918	-3.58918	-3.58918	-6.64386	-6.64386	-6.64386	-6.64386	-6.64386	-6.64386	-6.64386	-6.64386	-6.64386	-6.64386	-6.64386	-6.64386	-6.64386	-6.64386	-6.64386	-6.64386	-6.64386	-6.64386	-6.64386	-6.64386	-6.64386	-6.64386	-6.64386	-6.64386	-6.64386	-6.64386	-6.64386	-6.64386	-6.64386	-6.64386	-6.64386	-6.64386	-6.64386	-6.64386	-6.64386	-6.64386	-6.64386
AT1G03990	protein_coding_gene	+	-6.64386	-6.64386	-6.64386	-6.64386	-6.64386	-6.64386	-6.64386	-6.64386	-6.64386	-3.58918	-3.58918	-3.58918	-3.58918	-6.64386	-6.64386	-6.64386	-6.64386	-6.64386	-6.64386	-2.12488	-2.12488	-2.12488	-2.00607	-3.58988	-3.58918	-3.58918	-1.72566	-2.12488	-2.12488	-2.12488	-6.64386	-6.64386	-1.72566	-1.72566	-1.41331	-0.938899	-1.72564	-2.12488	-2.12488	-6.63768	-6.64386	-6.64386	-6.64386	-6.64386	-6.64386	-6.64386	-6.64386
AT1G04000	protein_coding_gene	-	-6.64386	-6.64386	-6.64386	-6.64386	-6.64386	-6.64386	-6.64386	-6.64386	-6.64386	-6.64386	-3.58918	-3.58918	-3.58918	-3.58918	-6.64386	-6.64386	-6.64386	-6.64386	-6.58988	-3.58918	-2.67872	-2.67868	-1.72566	-0.626565	0.239332	0.406667	0.604515	0.627506	0.694415	0.818977	0.931873	0.988015	1.18637	1.18715	1.4009	1.1365	0.931327	1.0911	1.23197	1.23197	1.15386	1.27497	1.3842	1.38456	1.36105	1.7239	1.5171
AT1G04010	protein_coding_gene	-	-0.938899	0.0472234	0.324847	0.145808	-0.0591481	-0.938899	-1.72566	-1.54013	-1.41238	-1.72566	-1.72566	-0.500442	-0.749695	-0.749715	-0.749715	-2.33831	-3.58925	-6.64386	-6.64386	-3.58918	-3.58918	-2.67872	-3.58918	-6.64386	-6.64386	-6.64386	-6.64386	-6.64386	-2.67872	-2.67872	-6.64386	-3.58918	-3.5871	-1.72564	-1.41331	-2.1315	-2.12488	-2.12488	-6.64386	-6.64386	-6.64386	-3.58918	-2.14941	-0.939342	-1.15669	-1.15669	-0.938899
AT1G04020	protein_coding_gene	+	-2.67872	-2.67872	-6.58988	-6.64386	-6.64386	-6.64386	-6.64386	-6.64386	-6.64386	-6.64386	-3.58918	-3.58918	-2.67872	-2.67872	-3.58918	-3.58918	-6.64386	-6.64386	-3.58883	-3.61265	-0.749715	-0.749801	-0.749535	-1.7248	-1.72566	-0.936083	-1.72566	-1.38951	-0.478501	0.145844	0.324847	-0.172919	-0.297147	-0.432647	-0.582466	-0.935696	-2.13559	-1.18213	-0.938899	-1.41331	-2.12488	-2.46541	-0.749721	-0.296965	-0.172862	-0.767034	-1.74836
AT1G04030	protein_coding_gene	+	-1.41331	-0.582488	-0.432647	-0.432647	-0.748611	-1.15669	-0.938899	-0.296915	-0.296913	-0.172862	0.264975	0.145913	0.324846	0.0110414	-0.632767	-1.15692	-2.67872	-2.84655	-6.64386	-6.64386	-6.64386	-3.79132	-3.58918	-3.58918	-2.67872	-2.67872	-3.58918	-3.58918	-3.58918	-3.58918	-2.67827	-2.12488	-2.12488	-2.12488	-2.67872	-2.67907	-2.12488	-2.12488	-2.12488	-1.41327	-2.46875	-1.15669	-1.15669	-0.749715	-0.0611494	-0.172862	-0.296932
AT1G04040	protein_coding_gene	-	-6.64386	-6.64386	-6.64386	-6.64386	-6.64386	-6.64386	-6.64386	-6.64386	-6.64386	-6.64386	-6.64386	-6.64386	-6.64386	-6.64386	-6.64386	-6.64386	-6.64386	-6.64386	-1.72566	-0.582159	1.04021	1.51772	2.13606	2.21115	2.52938	2.90454	2.9959	3.13346	3.19313	3.13628	3.10206	3.17056	2.94941	2.57839	2.35781	1.8798	1.36104	1.0449	-0.374454	-3.59449	-3.57956	-0.43174	1.03977	1.58003	2.27174	2.62048	3.08421
AT1G04050	protein_coding_gene	-	-6.64386	-6.64386	-6.64386	-6.64386	-6.64386	-6.64386	-6.64386	-6.64386	-6.64386	-6.64386	-6.64386	-6.64386	-6.64386	-6.64386	-6.64386	-6.64386	-6.64386	-6.64386	-6.64386	-6.64386	-6.64386	-6.64386	-6.64386	-6.64386	-6.64386	-6.64386	-2.67872	-2.67872	-2.67872	-6.64386	-6.64386	-6.64386	-6.64386	-3.58918	-2.67872	-2.68343	-2.67872	-2.67871	-3.58918	-6.64386	-6.64386	-2.67872	-2.67872	-2.67872	-3.58729	-6.64386	-3.58921
AT1G04070	protein_coding_gene	-	1.87362	1.90237	1.70394	1.47893	1.90669	2.49416	2.61266	2.01351	2.33248	1.62285	1.20029	0.98286	-6.64386	-6.4019	0.400692	0.757938	0.757938	0.757309	-1.40263	-2.12488	-2.12488	-2.12488	-2.12488	-2.12539	-1.41021	-0.961716	-0.582564	-0.321626	-0.167437	0.231948	0.238103	0.145616	0.153874	0.240708	0.14581	0.14581	0.148178	0.392288	0.557584	0.557584	0.557584	0.599053	0.75783	0.692239	0.621672	0.484142	0.293106
AT1G04080	protein_coding_gene	+	-6.64386	-6.64386	-6.64386	-6.64386	-6.64386	-6.64386	-6.64386	-3.58918	-1.7257	-0.962249	-0.168613	0.155804	0.264449	0.699601	0.322672	0.0368646	-0.187544	-2.12488	-2.12488	-2.67827	-0.172862	0.757938	-0.172704	-6.64386	1.04023	1.98373	2.03032	2.40487	1.52031	1.87437	1.87362	-6.64386	-3.58918	2.43578	3.06039	2.26966	0.406607	-0.582488	-0.767641	-1.15669	-2.15844	1.51622	2.18324	1.65359	0.0472054	-6.64386	-0.296922
AT1G04090	protein_coding_gene	+	0.87755	0.87755	0.818923	-0.42281	-0.44082	0.822296	1.23182	1.58818	1.44336	0.9829	0.484353	-0.432647	-1.72566	-6.64386	-6.64386	-6.64386	-6.64386	-6.64386	-6.64386	-6.64386	-6.64386	-6.64386	-6.64386	-6.64386	-6.64386	-6.64386	-6.64386	-6.64386	-6.64386	-6.64386	-6.64386	-6.64386	-6.64386	-6.64385	-3.58918	-3.58918	-3.58918	-3.58918	-3.58918	-6.64386	-6.64386	-6.64386	-6.64386	-6.64386	-6.64386	-6.64386	-6.64386
AT1G04100	protein_coding_gene	+	-3.58918	-3.58918	-3.59047	-6.64386	-3.58918	-3.58918	-3.58918	-3.58918	-3.58918	-3.58918	-3.58918	-3.58918	-6.64386	-6.64386	-6.64386	-6.64386	-6.64386	-6.64386	-6.64386	-3.58918	-3.58918	-3.58918	-3.63343	-2.67873	-2.09208	-2.67872	-2.1282	-1.41331	-1.41361	-0.938798	-1.17507	-0.938886	-0.0586361	0.145824	0.0472054	0.0472044	-0.172862	-0.173065	-0.432647	-1.72569	-3.65595	-6.64386	-6.64386	-6.64386	-6.64386	-3.63287	-1.15466
AT1G04110	protein_coding_gene	-	2.43794	1.72219	1.36074	-0.299839	-2.67871	-3.58918	-6.64386	-6.64386	-6.64386	-6.64386	-6.64386	-6.64386	-6.64386	-6.64386	-6.64386	-6.64386	-6.64386	-6.64386	-3.58918	-2.67872	-2.12488	-1.72566	-1.41332	-0.777149	-0.432667	-0.296915	-0.432647	-0.757137	-0.302376	-0.582584	-0.583942	-0.432352	-0.29401	0.0471359	0.0473515	-0.173084	-0.172856	-0.172863	-1.15676	-0.582498	-0.582488	-0.582403	-0.579409	0.238104	-0.0210543	0.404687	0.490073
AT1G04120	protein_coding_gene	-	-6.64386	-6.64386	-6.64386	-6.64386	-6.64386	-6.64386	-6.64386	-6.64386	-6.64386	-6.64386	-6.64386	-6.64386	-6.64386	-6.64386	-6.64386	-6.64386	-6.64386	-6.64386	-6.64386	-6.64386	-6.64386	-2.12488	-0.582488	-1.69089	-1.72566	0.32469	0.69419	1.23373	1.21231	0.823493	1.04436	-0.432652	-0.185709	0.915728	1.03992	0.406053	0.87755	0.557009	0.556568	0.987906	1.31908	1.40177	1.8135	1.68968	0.876575	0.976487	1.90443
AT1G04130	protein_coding_gene	+	-6.64386	-6.64386	-6.64386	-6.64386	-6.64386	-6.64386	-6.64386	-6.64386	-6.64386	-6.64386	-6.64386	-6.64386	-6.64386	-6.64386	-6.64386	-6.64386	-6.64386	-6.64386	-6.64386	-6.64386	-0.938899	-0.938899	-0.954951	-0.582488	-0.582488	-0.938393	-1.15669	-1.17813	-1.15507	-1.41331	-1.41373	-1.72632	-1.41331	-1.72566	-1.15668	-0.938892	-0.939045	-2.11406	-2.12488	-1.41331	-1.72566	-1.72579	-0.749715	-0.572858	-0.643832	-0.749716	-0.938899
AT1G04140	protein_coding_gene	-	-6.64386	-6.64386	-6.64386	-6.64386	-6.64386	-6.64386	-3.58918	-3.58918	-3.58918	-3.58918	-6.64386	-6.64386	-6.64386	-6.64386	-6.64386	-6.64386	-6.64386	-6.64386	-6.64386	-6.64386	-1.15669	2.0293	2.60181	2.63185	0.756469	-6.64386	-6.64386	-3.58918	-1.74708	2.01307	2.92815	2.47639	0.929118	0.98651	2.45727	2.37834	0.818993	-2.12488	-0.181027	2.20623	2.40404	0.71079	0.406669	2.20615	2.63753	2.36231	2.20145
AT1G04150	protein_coding_gene	-	-6.64386	-6.64386	-6.64386	-6.64386	-6.64386	-6.64386	-6.64386	-6.64386	-6.64386	-6.64386	-6.64386	-6.64386	-6.64386	-6.64386	-6.64386	-6.64386	-6.64386	-6.64386	-6.64386	-6.64386	-6.64386	-6.64386	-6.64386	-6.64386	-6.64386	-6.64386	-6.64386	-6.64386	-6.64386	-6.64386	-6.64386	-6.64386	-6.64386	-6.64386	-6.64386	-6.64386	-6.64386	-6.64386	-6.64386	-6.64386	-6.64386	-2.67872	-2.67872	-2.12488	-2.12562	-3.58918	-3.58918
AT1G04160	protein_coding_gene	+	-6.64386	-6.64386	-6.64386	-6.64386	-6.64386	-6.64386	-6.64386	-6.64386	-6.64386	-6.64386	-6.64386	-6.64386	-6.64384	-1.68872	-1.41294	-1.15669	-1.15404	-2.15836	-2.67898	-3.58918	-3.58918	-6.64386	-6.64386	-6.64386	-6.64386	-6.64386	-6.64386	-2.12488	-3.61893	-2.67872	-6.64386	-3.59608	-3.58918	-2.67872	-3.58918	-2.12488	-2.12488	-3.58918	-2.12488	-6.64386	-6.64386	-2.12488	-2.12488	-6.64386	-3.58918	-2.67872	-2.12463
AT1G04170	protein_coding_gene	+	-2.12488	-1.72566	-2.12394	-0.938901	-0.749716	-0.938899	-1.15763	-2.67872	-6.64379	-6.64386	-6.64386	-6.64386	-6.64386	-3.58918	-3.58918	-3.58918	-3.58918	-6.64386	-6.64386	-2.12488	-2.12488	-2.12488	-2.12488	-6.64386	-3.58918	-3.58918	-3.58919	0.145965	1.51631	2.35792	2.35792	2.17727	1.91016	0.694196	0.694196	1.55267	2.10899	2.79775	2.79775	2.67936	2.78251	2.20623	2.20623	2.0593	-0.575208	-3.58918	-1.41331
AT1G04171	protein_coding_gene	-	-6.64386	-6.64386	-6.64386	-6.64386	-6.64386	-6.64386	-6.64386	-6.64386	-6.64386	-6.64386	-6.64386	-6.64386	-6.64386	-6.64386	-3.58918	-3.58918	-3.58918	-3.58918	-6.64386	-6.64386	-6.64386	-6.64386	-6.64386	-6.64386	-6.64386	-6.64386	-6.64386	-6.64386	-6.64386	-6.64386	-6.64386	-6.64386	-6.64386	-6.64386	-6.64386	-6.64386	-6.64386	-6.64386	-6.64386	-6.64386	-6.64386	-6.64386	-6.64386	-6.64386	-6.64386	-6.64386	-6.64386
AT1G04180	protein_coding_gene	+	-6.64386	-6.64386	-6.64386	-6.64386	-6.64386	-6.64386	-6.64386	-6.64386	-6.64386	-6.64386	-6.64386	-6.64386	-6.64386	-6.64386	-6.64386	-6.64386	-6.64386	-6.64386	-6.64386	-6.64386	-6.64386	-6.64386	-6.64386	-6.64386	-6.64386	-6.64386	-6.64386	-6.64386	-6.64386	-6.64386	-6.64386	-6.64386	-6.64386	-6.64386	-6.64386	-6.64386	-6.64386	-6.64386	-3.58918	-3.58918	-3.58918	-3.58918	-3.58918	-3.58918	-3.58918	-3.58918	-6.38469
AT1G04190	protein_coding_gene	-	-0.582488	-0.938929	-1.15669	-0.749667	-1.15669	-1.72548	-2.12488	-6.64386	-6.64386	-6.64386	-6.64386	-6.64386	-6.64386	-6.64386	-6.64386	-6.64386	-6.64386	-6.64386	-6.64386	-0.938478	0.627506	0.988003	1.47944	1.78501	1.55268	1.22623	0.557582	-0.582488	-6.64386	-6.64386	-6.64386	-6.64386	0.145767	0.240729	0.933808	0.933832	0.933832	0.314885	1.09058	0.80889	0.484099	0.484099	1.0401	0.237733	0.988001	1.40122	1.40122
AT1G04200	protein_coding_gene	+	0.557584	1.35922	1.58632	1.52491	0.988	-0.146514	-1.13247	-6.64386	-6.64386	-6.64386	-6.64386	-6.64386	-6.64386	-6.64386	-6.64386	-6.64386	-6.64386	-6.64386	-6.64386	-2.12488	-1.72566	-1.14636	-0.74971	-0.582488	-1.18195	-1.15667	-0.582488	0.557582	0.694177	0.484166	-1.15727	-0.432647	-0.432647	-0.750874	-0.443749	-0.172862	-0.172862	-6.64386	-0.749709	0.064392	0.818975	0.694178	0.238006	-0.432647	-0.432647	-0.42379	0.988
AT1G04210	protein_coding_gene	+	1.40122	1.09059	1.09059	1.09126	-2.07618	-0.30075	0.758909	1.31908	1.4406	1.09406	0.323351	-1.15668	-2.12486	-6.64374	-6.64386	-6.64386	-6.64386	-6.64386	-2.12313	-0.573356	0.406669	0.933795	1.45335	1.13963	0.406738	1.18636	1.61069	1.47892	0.406665	-0.953008	-3.58918	-6.64386	-1.41331	1.35658	2.4375	2.04948	0.145831	0.557581	1.13928	0.627506	0.238104	1.35115	1.62166	1.90797	2.08727	1.44026	1.82052
AT1G04220	protein_coding_gene	-	-6.64386	-6.64386	-6.64386	-6.64386	-6.64386	-6.64386	-6.64386	-6.64386	-6.64386	-6.64386	-3.58918	-3.58918	-3.58918	-3.58918	-6.64386	-6.64386	-6.64386	-6.64386	-6.64386	-3.58918	-3.58918	-3.61878	-2.12488	-1.72566	-1.57336	-0.938899	-1.15494	-1.4076	-1.41331	-2.12235	-2.12488	-2.12459	-3.58918	-2.03706	-2.67869	-1.41331	-1.41331	-1.41331	-1.73061	-2.67872	-2.67872	-2.67872	-2.67872	-6.46209	-6.64386	-6.62552	-2.67872
AT1G04230	protein_coding_gene	+	-6.64386	-6.64386	-6.64386	-6.64386	-6.64386	-6.64386	-6.64386	-6.64386	-6.64386	-6.64386	-6.64386	-6.64386	-6.64386	-6.64386	-6.64386	-6.64386	-6.64386	-6.64386	-6.64386	-6.64386	-3.58918	-3.58919	-1.72566	-1.72566	-1.72566	-2.12488	-6.64386	-6.64386	-3.58918	-2.12821	-0.436491	-0.172862	-0.172862	0.145809	0.406626	-0.0497929	0.406669	0.406669	0.0472054	-1.4133	-6.64386	-0.297848	0.331082	0.627506	0.627506	0.313626	-0.582488
AT1G04240	protein_coding_gene	-	-6.64386	-6.64386	-6.64386	-6.64386	-6.64386	-6.64386	-6.64386	-6.64386	-6.64386	-6.64386	-6.64386	-6.64386	-6.64386	-6.64386	-6.64386	-6.64386	-6.64386	-6.64386	-6.64386	-3.58918	-3.58918	-3.58918	-3.58918	-2.67847	0.0471959	0.0235852	0.31937	0.627109	1.18638	1.51502	1.72205	1.75367	1.72206	1.36073	1.27652	1.98149	1.87284	2.1598	1.93155	1.9376	1.93057	2.03716	2.06342	1.76986	1.9844	2.06224	1.72287
AT1G04250	protein_coding_gene	+	-6.64386	-6.64386	-6.64386	-6.64386	-6.64386	-6.64386	-6.64386	-6.64386	-6.64386	-6.64386	-6.64386	-6.64386	-6.64386	-6.64386	-6.64386	-6.64386	-6.64386	-6.64386	-6.64386	-2.67872	-2.67872	-0.749743	0.291437	0.866467	1.31908	1.55264	1.40245	1.18573	0.484099	-0.424163	-2.67872	-6.64386	-6.64386	-6.64386	-2.67837	-2.67872	0.14581	0.246761	0.627033	1.5143	1.51627	1.08099	0.93423	0.557586	-6.64386	-6.64386	-6.64386
AT1G04260	protein_coding_gene	-	-0.749715	-0.938899	4.52333	5.62519	6.37035	6.47174	6.62201	6.40438	6.04986	6.06161	5.37599	4.90484	3.84068	2.99294	-0.432627	-3.26304	-6.64386	-6.64386	-3.58918	-2.12488	-0.582488	-0.432997	-0.301249	0.543901	0.69421	0.694228	1.45641	1.6229	1.65667	1.62775	1.64167	1.7221	1.72204	1.68974	1.62283	1.62234	1.65522	1.38466	1.22963	1.44039	1.23198	0.324682	0.238096	0.324727	0.23815	-0.0586393	-0.170829
AT1G04270	protein_coding_gene	-	1.23198	1.35917	1.7537	2.13599	2.42685	2.321	2.11479	1.93007	0.772855	-0.296915	-0.963402	-6.64386	-6.64386	-6.64386	-6.64386	-6.64386	-6.64386	-6.64386	-2.12475	-2.12488	0.238104	0.69779	2.65345	3.58786	4.18034	4.30732	4.31401	4.31401	4.2712	4.23161	3.90689	3.68887	3.19673	2.06217	1.98436	1.98439	1.98436	1.98441	1.95958	1.27627	-1.41331	-1.41331	-1.15669	-1.15669	-1.71771	-1.72583	-1.4133
AT1G04280	protein_coding_gene	-	0.757938	-1.41331	-3.58918	-3.58918	-3.58918	-3.58918	-3.58918	-6.64386	-6.64386	-6.64386	-6.64386	-6.64386	-6.64386	-6.64386	-6.64386	-6.64386	-6.64386	-6.64386	-3.58918	-3.58918	-3.58918	-2.67862	-2.67872	-1.15669	0.399022	0.877487	1.03901	0.933832	-0.582488	-1.15494	-3.58915	-3.58918	-3.62624	-6.64386	-1.72566	0.484059	1.31794	1.40122	1.84678	1.09044	0.406669	0.484052	-0.296915	-0.296915	-0.296915	-0.749457	-0.0619544
AT1G04290	protein_coding_gene	-	2.47634	2.78247	2.79912	2.49962	2.68965	2.53414	2.70446	2.94273	3.00171	3.07454	2.82259	3.04708	2.70024	2.37772	2.05062	0.238104	-0.449778	-1.75097	-2.68578	-6.64386	-2.12488	-2.12488	-1.87946	-0.841208	-0.749715	-0.749715	-0.749715	-0.583021	0.251125	0.555515	0.694195	0.694196	0.484099	0.484099	0.326964	0.75414	1.33367	1.84395	1.87362	1.95456	2.01049	2.11316	2.13463	2.136	2.136	2.136	2.136
AT1G04300	protein_coding_gene	-	-0.432647	0.0462539	0.324847	-0.184969	-0.296914	-0.432576	-0.749715	0.0467601	0.238347	-0.172862	-0.296915	-0.577572	-0.939595	-0.938899	-0.938899	-2.1315	-6.64386	-6.64386	-6.64386	-6.64386	-6.64386	-6.64386	-6.64386	-6.64386	-6.64386	-6.64386	-0.436484	1.04029	0.484253	-3.60751	-6.64386	-0.942495	1.51627	1.36822	-0.438159	-0.173067	-0.754784	1.44061	1.87362	0.0470321	-1.15275	1.53126	1.68922	-0.0606126	-2.67872	-2.67871	-0.93141
AT1G04310	protein_coding_gene	-	-6.64386	-6.64386	-6.64386	-6.64386	-6.64386	-6.64386	-6.64386	-6.64386	-6.64386	-6.64386	-6.64386	-6.64386	-6.64386	-6.64386	-6.64386	-6.64386	-6.64386	-6.64386	-6.64386	-6.64386	-6.64386	-6.64386	-6.64386	-6.64386	-6.64386	-6.64386	-6.64386	-6.64386	-6.64386	-6.64386	-3.58918	-3.58918	-1.72566	-1.15669	-0.938902	-0.432647	-0.198638	-0.0586361	-0.296986	-0.749715	-0.73996	-2.12488	-1.47483	-0.296915	-0.33418	0.0410653	-0.17543
AT1G04330	protein_coding_gene	-	-6.64386	-6.64386	-6.64386	-6.64386	-6.64386	-6.64386	-6.64386	-6.64386	-6.64386	-6.64386	-6.64386	-6.64386	-6.64386	-6.64386	-6.64386	-6.64386	-6.64386	-6.64386	-6.64386	-6.64386	-6.64386	-5.58291	-3.58918	-3.58918	-3.58918	-3.59333	-2.67872	-2.67872	-2.39711	-2.12488	-2.12488	-2.12488	-2.12488	-2.12488	-2.12488	-1.53985	-1.41331	-1.41331	-1.41331	-1.76431	-1.41331	-1.41331	-1.41331	-1.40047	-1.72566	-1.72566	-2.14795
AT1G04340	protein_coding_gene	-	1.68973	1.51627	1.78274	2.05905	2.67173	2.60311	2.84383	2.81965	3.22691	3.36232	3.17444	3.03306	1.81387	0.799389	-3.59031	-6.64386	-6.64386	-6.64386	-6.64386	-6.64386	-0.938899	-0.938899	-0.938899	-0.938899	-0.938899	-0.938899	-1.75054	-6.64386	-6.64386	-6.64386	-6.64386	-6.64386	-6.64386	-6.64386	-6.64386	-6.64386	-6.64386	-6.64386	-6.64386	-6.64386	-3.51855	-1.15669	0.55757	0.692818	0.694196	0.694196	0.694196
AT1G04350	protein_coding_gene	+	0.694196	-0.0403267	-3.41352	-6.64386	-6.64386	-6.64386	-6.64386	-6.64386	-6.64386	-6.64386	-6.64384	-0.938899	-0.938899	-0.938899	-0.938899	-6.64386	-6.64386	-6.64386	-6.64386	-6.64386	0.627506	0.757939	1.29446	1.72202	2.19877	3.02066	3.07171	3.18177	3.29309	3.36916	3.31516	3.20363	3.09222	2.79615	2.85732	2.89985	2.70417	2.43788	2.65144	2.39565	2.06166	2.06217	1.75062	1.10064	1.51575	1.62269	2.01096
AT1G04360	protein_coding_gene	-	-6.64386	-6.64386	-6.64386	-6.64386	-6.64386	-6.64386	-6.64386	-6.64386	-6.64386	-6.64386	-6.64386	-6.64386	-6.64386	-6.64386	-6.64386	-6.64386	-6.64386	-6.64386	-6.64386	-6.64386	-6.64386	-6.64386	-6.64386	-6.64386	-6.64386	-3.58918	-2.6794	-1.72549	-1.72566	-1.72566	-1.41331	-1.41331	-1.41331	-1.69538	-1.72564	-1.15655	-1.72573	-1.15669	-1.41346	-1.41331	-1.41331	-1.41331	-1.41331	-2.18324	-2.67872	-2.12877	-2.67872
AT1G04370	protein_coding_gene	+	-6.64386	-6.64386	-6.64386	-6.64386	-6.64386	-6.64386	-6.64386	-6.64386	-6.64386	-6.64386	-6.64386	-6.64386	-6.64386	-6.64386	-6.64386	-6.64386	-6.64386	-6.64386	-6.64386	-6.64386	-6.64386	-6.64386	-6.64386	-6.64386	-6.64386	-6.64386	-6.64386	-6.64386	-6.64386	-6.64386	-6.64386	-6.64386	-6.64386	-6.64386	-6.64386	-6.64386	-6.64386	-6.64386	-6.64386	-6.64386	-6.64386	-6.64386	-6.64386	-6.64386	-6.64386	-6.64386	-6.64386
AT1G04380	protein_coding_gene	-	-3.58918	-3.58918	-6.50169	-3.58918	-3.58918	-3.58918	-3.62495	-6.64386	-6.64386	-6.64386	-6.64386	-6.64386	-6.64386	-6.64386	-6.64386	-6.64386	-6.64386	-6.64386	-6.64386	-6.64386	-6.64386	-6.64386	-6.64386	-6.64386	-6.64386	-6.64386	-6.64386	-6.64386	-6.64386	-6.64386	-6.64386	-6.64386	-6.64386	-6.64386	-6.64386	-6.64386	-6.64386	-6.64386	-6.64386	-6.64386	-6.64386	-6.64386	-6.64386	-6.64386	-6.64386	-6.64386	-6.64386
AT1G04390	protein_coding_gene	-	-6.64386	-6.64386	-6.64386	-6.64386	-6.64386	-6.64386	-6.64386	-6.64386	-6.64386	-6.64386	-6.64386	-6.64386	-6.64386	-6.64386	-6.64386	-6.64386	-6.64386	-6.64386	-6.64386	-2.67871	-2.67872	-2.67872	-1.71961	-1.41331	-1.41331	-2.10114	-1.41331	-1.15669	-1.7262	-0.297988	-0.172862	-0.0586361	-0.938562	-1.4152	-3.58694	-2.12488	-1.43747	-0.938899	-0.582488	-0.582492	-1.15669	-2.12843	-2.67872	-2.67872	-1.41331	-0.749131	-0.291884
AT1G04400	protein_coding_gene	-	6.50907	6.6723	6.50869	6.14011	5.87778	5.3423	4.88478	2.47634	1.35997	-0.93889	-2.67872	-2.67872	-6.64073	-6.64386	-6.64386	-6.64386	-6.64386	-6.64386	-6.64386	-6.64386	-3.58918	-0.515651	0.142645	1.51627	1.47893	1.1386	0.819262	0.570729	1.6229	2.98244	3.8556	4.00133	4.23074	4.04704	4.18747	4.42142	4.1005	3.87544	3.47478	3.50412	3.93412	4.03485	3.65905	2.54374	2.21265	3.59242	3.69259
AT1G04410	protein_coding_gene	-	4.10318	3.13514	3.44647	2.92806	2.96913	2.96913	1.47857	1.92909	3.10997	3.42683	3.42685	3.97025	3.8587	3.7661	3.89237	2.82342	1.6522	0.933637	-0.584137	0.244023	1.72205	1.72205	1.72205	1.72206	0.690814	-3.58918	-3.58918	-3.28251	-2.13559	3.51275	4.60145	5.21744	5.78108	5.78064	5.54772	5.03907	5.0651	4.9897	5.43784	5.76526	5.75942	5.61796	4.81332	3.72877	3.83866	5.21705	5.83141
AT1G04420	protein_coding_gene	+	5.75356	5.78832	5.46729	4.88997	4.9799	5.45496	5.78068	5.69345	4.65096	3.51254	-2.67907	-3.58918	-3.58918	0.714224	1.72205	1.72205	1.72205	0.812465	-0.939465	0.334864	1.47893	2.11205	3.77339	3.88679	3.77876	3.72426	3.79956	3.59305	3.42678	3.42683	3.42683	3.11013	1.83072	1.18617	2.93138	2.96913	2.96913	2.92816	3.60319	2.87123	3.14625	4.08532	4.14488	3.67985	3.55821	3.23187	2.4573
AT1G04430	protein_coding_gene	+	-3.58918	-3.58918	-6.64386	-6.64386	-6.64386	-6.64386	-6.64386	-3.58918	-3.58918	-3.58918	-3.58918	-6.64386	-6.64386	-6.64386	-6.64386	-6.64386	-6.64386	-6.64386	-3.58915	-2.12488	-0.0586361	0.627506	0.557435	0.0473023	-3.58918	-6.64386	-6.64386	-2.67872	-2.67872	-2.12488	0.912494	1.72205	1.7846	2.46058	2.15979	2.1832	2.06193	0.476716	2.22178	2.92816	2.93774	2.3356	1.68733	2.65286	2.89518	2.9829	2.64793
AT1G04440	protein_coding_gene	+	3.35651	2.90018	1.04021	-1.15738	-2.67872	-6.64385	-6.64386	-6.64386	-6.64386	-6.64386	-6.64386	-6.64386	-6.64386	-6.64386	-6.64386	-6.64386	-6.64386	-6.64386	-3.58883	-0.296915	-0.172862	1.04058	1.70683	2.06217	2.27097	2.06209	2.20617	2.37128	2.49517	2.2289	1.2322	0.238057	-0.750355	0.694733	0.14581	0.694196	0.627176	1.23194	1.40122	1.40152	1.09272	0.557584	0.757918	1.09283	0.988	1.87362	1.34206
AT1G04445	protein_coding_gene	+	-3.58918	-3.58918	-6.64386	-6.64386	-6.64386	-6.64386	-6.64386	-6.64386	-6.64386	-6.64386	-6.64386	-6.64386	-6.64386	-6.64386	-6.64386	-6.64386	-6.64386	-6.64386	-6.64386	-6.64386	-6.64386	-6.64386	-6.64386	-6.64386	-6.64386	-6.64386	-6.64386	-6.64386	-6.64386	-6.64386	-6.64386	-6.64386	-6.64386	-6.64386	-6.64386	-6.64386	-6.64386	-6.64386	-6.64386	-6.64386	-6.64386	-6.64386	-6.64386	-6.64386	-6.64386	-6.64386	-6.64386
AT1G04450	protein_coding_gene	+	-6.64386	-6.64386	-6.64386	-6.64386	-6.64386	-6.64386	-6.64386	-6.64386	-6.64386	-6.64386	-6.64386	-6.64386	-6.64386	-6.64386	-6.64386	-6.64386	-6.64386	-6.64386	-6.64386	-6.64386	-6.64386	-6.64386	-6.64386	-6.64386	-6.64386	-6.64386	-6.64386	-6.64386	-6.64386	-6.64386	-6.64386	-6.64386	-6.64386	-6.64386	-6.64386	-6.64386	-6.64386	-6.64386	-6.64386	-6.64386	-6.64386	-6.64386	-6.64386	-6.64386	-6.64386	-6.64386	-6.64386
AT1G04470	protein_coding_gene	-	-6.64386	-6.64386	-6.64386	-6.64386	-6.64386	-6.64386	-6.64386	-6.64386	-6.64386	-6.64386	-6.64386	-6.64386	-6.64386	-6.64386	-6.64386	-6.64386	-6.64386	-6.64386	-6.64386	-6.64386	-6.64386	-6.64386	-6.64386	-6.64386	-6.64386	-6.64386	-6.64386	-6.64386	-6.64386	-6.64386	-6.64386	-6.64386	-6.64386	-6.64386	-6.64386	-6.64386	-6.64386	-6.64386	-6.64386	-6.64386	-6.64386	-6.64386	-6.64386	-6.64386	-6.64386	-6.64386	-6.64386
AT1G04480	protein_coding_gene	+	-6.64386	-6.64386	-6.64386	-6.64386	-6.64386	-6.64386	-6.64386	-6.64386	-6.64386	-6.64386	-6.64386	-6.64386	-6.64386	-6.64386	-6.64386	-6.64386	-6.64386	-6.64386	-3.58918	-3.58918	-2.12488	0.119896	1.08428	2.15811	2.43607	2.5686	2.99988	3.804	3.84798	4.26581	4.29777	4.26372	4.72292	4.73019	4.7065	4.28725	4.20388	4.08372	3.67945	3.3968	3.29695	-0.189133	-0.172862	-0.296911	-0.940157	-0.476901	-0.436614
AT1G04490	protein_coding_gene	-	-6.64386	-6.64386	-6.64386	-6.64386	-6.64386	-6.64386	-6.64386	-6.64386	-6.64386	-6.64386	-6.64386	-6.64386	-6.64386	-6.64386	-6.64386	-6.64386	-6.64386	-6.64386	-6.64386	-6.64386	-6.64386	-6.64386	-6.64386	-6.64386	-6.64386	-6.64386	-6.64386	-6.64386	-6.64386	-6.64386	-6.64386	-6.64386	-6.64386	-6.64386	-6.64386	-6.64386	-6.64386	-6.64386	-6.64386	-6.64386	-6.64386	-6.64386	-6.64386	-6.64386	-6.64386	-6.64386	-6.64386
AT1G04500	protein_coding_gene	-	-6.64386	-6.64386	-6.64386	-6.64386	-6.64386	-6.64386	-6.64386	-6.64386	-6.64386	-6.64386	-6.64386	-6.64386	-6.64386	-6.64386	-6.64386	-6.64386	-6.64386	-6.64386	-6.64386	-6.64386	-6.64386	-6.64386	-6.64386	-6.64386	-6.64386	-6.64386	-6.64386	-6.64386	-6.64386	-6.64386	-6.64386	-6.64386	-6.64386	-6.64386	-6.64386	-6.64386	-6.64386	-6.64386	-6.64386	-6.64386	-6.64386	-6.64386	-6.64386	-6.64386	-6.64386	-6.64386	-6.64386
AT1G04501	protein_coding_gene	+	-6.64386	-6.64386	-6.64386	-6.64386	-6.64386	-6.64386	-6.64386	-6.64386	-6.64386	-6.64386	-6.64386	-6.64386	-6.64386	-6.64386	-6.64386	-6.64386	-6.64386	-6.64386	-6.64386	-6.64386	-6.64386	-6.64386	-6.64386	-6.64386	-6.64386	-6.64386	-6.64386	-6.64386	-6.64386	-6.64386	-6.64386	-6.64386	-6.64386	-6.64386	-6.64386	-6.64386	-6.64386	-6.64386	-6.64386	-6.64386	-6.64386	-6.64386	-6.64386	-6.64386	-6.64386	-6.64386	-6.64386
AT1G04510	protein_coding_gene	+	-6.64386	-6.64386	-6.64386	-6.64386	-6.64386	-6.64386	-6.64386	-6.64386	-6.64386	-6.64386	-6.64386	-6.64386	-6.64386	-6.64386	-6.64386	-6.64386	-6.64386	-6.64386	-6.64386	-1.72566	-1.41331	0.324847	0.0474601	1.27662	0.694196	-0.0737752	1.37136	1.36073	1.90212	0.757938	0.757938	-3.72137	-6.64386	-0.0586361	0.0472054	-0.172862	-0.731675	0.934516	1.13928	1.20633	1.18637	1.40122	0.693978	0.752486	2.08824	2.2289	1.10527
AT1G04520	protein_coding_gene	+	3.09787	2.82881	2.56978	1.18344	-1.63773	-6.64386	-6.64386	-6.64386	-6.64386	-6.64386	-6.64386	-6.64386	-6.64386	-6.64386	-6.64386	-6.64386	-6.64386	-6.64386	-3.58918	-1.15655	-0.749715	0.141728	1.13942	1.27618	1.31925	1.39719	1.27059	1.13898	1.44023	1.31464	1.23198	1.08728	0.934953	0.408059	-0.0468675	-0.432584	-1.41206	-2.75069	-6.64386	-6.64386	-6.64386	-6.64386	-2.13331	0.627467	0.694196	1.14886	1.18241
AT1G04530	protein_coding_gene	-	-2.67872	-6.64386	-6.64386	-6.64386	-6.64386	-6.64386	-6.64386	-6.64386	-6.64386	-6.64375	-3.58918	-3.58918	-3.58918	-3.58919	-6.64386	-6.64386	-6.64386	-5.75043	-2.67872	-0.0586144	0.324847	0.557461	1.31898	2.16167	3.02535	3.21966	3.40609	3.45523	3.34571	3.26068	3.62501	3.23894	2.99231	2.8994	2.81263	2.5855	0.807816	1.27858	2.35789	2.49517	2.56811	2.67103	2.67105	2.27233	1.86352	0.332615	1.75148
AT1G04540	protein_coding_gene	+	-6.64386	-6.64386	-6.64386	-3.58918	-3.58918	-3.58918	-3.58918	-6.64386	-6.64386	-6.64386	-6.64386	-6.64386	-6.64386	-6.64386	-6.64386	-3.58918	-2.67872	-2.67872	-2.67872	-2.12474	-2.67872	-2.67872	-2.67872	-2.67872	-2.67872	-3.5888	-3.58918	-3.58918	-3.58918	-3.58918	-2.67875	-2.67931	-2.67872	-2.67872	-2.67872	-2.67872	-2.67872	-3.58918	-3.58918	-6.64386	-6.64386	-6.64386	-6.64386	-3.58918	-3.58918	-3.58918	-3.58918
AT1G04550	protein_coding_gene	+	-6.64386	-6.64386	-6.64386	-6.64386	-6.64386	-6.64386	-6.64386	-6.64386	-6.64386	-6.64386	-6.64386	-6.64386	-6.64386	-6.64386	-6.64386	-6.64386	-6.64386	-6.64386	-6.64386	-6.64386	-0.172862	-0.0491649	0.757924	1.232	1.37592	1.51642	1.62283	1.18637	1.28751	1.23198	0.757938	0.30975	0.208246	-0.0586361	-0.172857	-1.41331	-6.64386	-6.64386	-3.58535	-3.73006	-0.0586361	0.627586	0.818979	1.28052	1.74544	2.0367	2.29458
AT1G04555	protein_coding_gene	+	1.18637	0.238104	1.47904	1.23196	1.18637	1.69045	0.933307	0.557136	0.324847	-1.42324	-6.64386	-6.64386	-6.64386	-6.64386	-6.64386	-6.64386	-6.64386	-6.64386	-6.64386	-6.64386	-2.67872	-2.67872	-2.67872	-1.41391	-1.41331	-0.322869	-0.219053	-0.432634	-0.432647	-0.432647	-0.938899	-0.749715	-1.16394	-2.67557	-3.58918	-3.58923	-2.67872	-2.67872	-3.58918	-3.58918	-3.58918	-3.58918	-3.58918	-6.64386	-6.64386	-6.64386	-2.12488
AT1G04560	protein_coding_gene	+	0.627506	0.0472218	-0.411978	-6.64386	-6.64386	-6.64386	-6.64386	-6.64386	-6.64386	-6.64386	-6.64386	-6.64386	-6.64386	-6.64386	-6.64386	-6.64386	-6.64386	-6.64386	-6.64386	-3.58918	-3.58918	-3.58918	-3.58918	-3.58918	-3.58918	-3.58919	-6.64386	-6.64386	-6.64386	-6.64386	-6.64386	-6.64386	-6.64386	-6.64386	-6.64386	-6.64386	-6.64386	-6.64386	-6.64386	-6.64386	-6.64386	-6.64386	-6.64386	-6.64386	-6.64386	-6.64386	-6.64386
AT1G04570	protein_coding_gene	-	-6.64386	-6.64386	-6.64386	-6.64386	-6.64386	-6.64386	-6.64386	-6.64386	-6.64386	-6.64386	-6.64386	-6.64386	-6.64386	-6.64386	-6.64386	-6.64386	-6.64386	-6.64386	-6.64386	-6.64386	-6.64386	-6.64386	-6.64386	-3.58848	-3.58918	-3.58918	-2.67956	-2.67872	-2.12488	-2.67872	-2.67872	-2.67872	-3.58918	-3.58918	-6.64386	-6.64386	-6.64386	-6.64386	-3.58918	-3.58918	-3.58918	-2.67872	-2.67872	-2.67872	-3.58918	-3.58918	-2.67872
AT1G04580	protein_coding_gene	-	-6.64386	-6.64386	-6.64386	-6.64386	-6.64386	-6.64386	-6.64386	-6.64386	-6.64386	-6.64386	-6.64386	-6.64386	-6.64386	-6.64386	-6.64386	-6.64386	-6.64386	-6.64386	-6.64386	-6.64386	-6.64386	-6.64386	-6.64386	-6.64386	-6.64386	-6.64386	-6.64386	-6.64386	-6.64386	-6.64386	-6.64386	-6.64386	-6.64386	-6.64386	-6.64386	-6.64386	-6.64386	-6.64386	-6.64386	-6.64386	-6.64386	-6.64386	-6.64386	-6.64386	-6.64386	-6.64386	-6.64386
AT1G04590	protein_coding_gene	-	-6.64386	-6.64386	-6.64386	-6.64386	-6.64386	-6.64386	-6.64386	-6.64386	-6.64386	-6.64386	-6.64386	-6.64386	-6.64386	-6.64386	-6.64386	-6.64386	-6.64386	-6.64386	-6.64386	-2.67731	-2.67872	-2.67872	-2.67872	-3.59147	-6.64386	-6.64386	-1.15669	-1.15669	-1.15669	-1.15666	-2.12483	-0.432647	-0.432647	0.128795	0.933634	0.694196	0.694196	0.627927	-2.12488	-6.64386	-6.64386	-6.64386	-6.64386	-6.64386	-0.944553	0.627722	0.988
AT1G04600	protein_coding_gene	+	-1.15669	-3.567	-6.64386	-6.64386	-2.67872	-2.67872	-2.67872	-2.67869	-6.64386	-6.64386	-6.64386	-6.64386	-6.64386	-6.64386	-6.64386	-6.64386	-6.64386	-6.64386	-6.64386	-6.64386	-6.64386	-6.64386	-6.64386	-6.64386	-6.64386	-6.64386	-6.64386	-6.64386	-6.64386	-6.64386	-6.64386	-6.64386	-6.64386	-6.64386	-6.64386	-6.64386	-6.64386	-6.64386	-6.64386	-6.64386	-6.64386	-6.64386	-6.64386	-3.58918	-6.41788	-6.64386	-6.64386
AT1G04610	protein_coding_gene	+	-6.64386	-6.64386	-6.64386	-6.64386	-6.64386	-6.64386	-6.64386	-6.64386	-6.64386	-6.64386	-6.64386	-6.64386	-6.64386	-6.64386	-6.64386	-6.64386	-6.64386	-6.64386	-6.64386	-6.64386	-6.64386	-6.64386	-6.64386	-6.64386	-6.64386	-6.64386	-6.64386	-6.64386	-6.64386	-6.64386	-6.64386	-6.64386	-6.64386	-2.67873	-2.67872	-2.67872	-2.67872	-2.67872	-2.67872	-6.64386	-6.64386	-6.64386	-6.64386	-6.64386	-6.64386	-6.64386	-6.64386
AT1G04620	protein_coding_gene	-	-6.64386	-6.64386	-6.64386	-6.64386	-6.64386	-6.64386	-6.64386	-6.64386	-6.64386	-6.64386	-6.64386	-6.64386	-6.64386	-6.64386	-6.64386	-6.64386	-6.64386	-6.64386	-6.64386	-6.64386	-6.64386	-6.64386	-6.64386	-6.64386	-6.64386	-6.64386	-6.64386	-2.67353	-0.749715	-0.749715	-0.29683	-1.41274	-0.296914	0.484468	0.818984	0.396124	0.0453788	-1.72566	-1.41331	-1.16035	-0.749715	-0.938899	-0.157736	-0.172862	-0.172862	0.406671	-0.29692
AT1G04625	protein_coding_gene	-	0.694196	-2.67694	-2.67872	-2.67872	-2.67872	-2.67872	-2.67872	-2.67872	-2.65805	0.877547	1.09059	1.18637	2.75342	2.99482	3.27184	3.52071	3.35976	3.07341	3.03486	2.63742	1.58818	0.92734	-0.563754	-6.64386	-6.64386	-6.64386	-6.64386	-6.64386	-6.64386	-6.64386	-6.64386	-6.64386	-6.64386	-6.64386	-6.64386	-6.64386	-6.64386	-6.64386	-6.64386	-6.64386	-6.64386	-6.64386	-6.64386	-6.64386	-6.64386	-6.64386	-6.64386
AT1G04630	protein_coding_gene	-	-2.12488	-2.12488	-1.72566	-2.67911	-2.67872	-2.67872	-0.749715	-0.932805	-0.582465	-0.432647	-1.72565	-1.42038	-1.7257	-1.41331	-0.938907	-1.15669	-1.41331	-2.12487	-6.64386	-0.938901	1.29779	1.47882	2.20621	2.60868	2.71986	2.89644	2.85854	2.87159	2.70878	2.51371	2.25108	1.83174	0.694232	0.694324	-0.43421	-3.54853	-3.58918	-2.67871	-2.67872	-2.67872	-2.67872	-2.67872	-3.5983	-3.59372	-2.67872	-2.67868	-2.67872
AT1G04635	protein_coding_gene	+	1.09059	0.877547	-1.67988	-2.67872	-2.67872	-2.67872	-2.67956	-2.67872	-2.67872	-3.58896	0.694317	1.84384	2.55302	2.94194	2.71987	2.20674	1.25281	-0.938896	-6.64386	-2.12488	-1.41331	-1.41331	-1.41331	-1.4133	-1.15656	-1.15669	-0.938132	-0.938899	-0.938899	-0.939342	-0.938903	-1.41392	-1.41331	-1.4133	-2.08906	-2.12488	-2.12488	-1.73769	-1.72566	-1.72566	-1.72566	-1.72566	-1.412	-1.41335	-1.72567	-1.72566	-1.72566
AT1G04640	protein_coding_gene	+	1.7846	0.703025	-3.60836	-2.68974	-1.4133	-1.41331	-0.994382	-1.14723	-2.12489	-1.72566	-1.56105	-2.12488	-0.432647	-0.582488	-0.749715	-0.749716	-2.67872	-2.67872	-3.58918	-1.72566	-2.12488	-2.12488	-2.12488	-2.12488	-2.12488	-2.12488	-6.64379	-3.58925	-3.58918	-3.58918	-3.58918	-3.58918	-3.58918	-3.58918	-3.58918	-3.5759	-0.938889	-0.575728	0.324835	0.933205	1.48879	2.33642	2.71993	3.32557	3.44528	3.53889	3.7179
AT1G04645	protein_coding_gene	-	-1.15669	-0.938899	-1.15673	-1.41331	-0.432647	-0.749715	-1.15669	-1.15669	-3.58918	-3.58918	-3.58918	-3.58918	-6.64386	-6.64386	-6.64386	-6.64386	-6.64386	-6.64386	-6.64386	-6.64386	-6.64386	-6.64386	-6.64386	-6.64386	-6.64386	-6.64386	-6.64386	-6.64386	-6.64386	-6.64386	-6.64386	-6.64386	-6.64386	-6.64386	-6.64386	-6.64386	-6.64386	-6.64386	-6.64386	-6.64386	-6.64386	-6.64386	-6.64386	-6.64386	-6.64386	-6.64386	-6.64386
AT1G04650	protein_coding_gene	-	-6.64386	-6.64386	-3.58918	-3.58918	-3.58918	-3.58918	-6.64386	-6.64386	-6.64386	-6.64386	-6.64386	-6.64386	-6.64386	-6.64386	-6.64386	-6.64386	-6.64386	-6.64386	-6.64386	-6.64386	-6.64386	-6.64386	-6.64386	-6.64386	-6.64386	-3.58918	-3.58918	-3.58918	-6.64386	-3.58918	-2.67872	-3.58987	-3.58918	-6.64386	-6.64386	-6.64386	-6.64386	-6.64386	-6.64386	-6.64386	-1.72566	-1.4132	-1.31814	-2.11924	-1.41331	-1.14264	-1.41698
AT1G04660	protein_coding_gene	-	-6.64386	-6.64386	-6.64386	-6.64386	-6.64386	-6.64386	-6.64386	-6.64386	-6.64386	-6.64386	-6.64386	-6.64386	-6.64386	-6.64386	-6.64386	-6.64386	-6.64386	-6.64386	-6.64386	-3.58918	-3.58918	-3.58918	-2.1249	-2.12488	-2.12488	-2.12488	-2.67872	-2.67872	-2.67872	-2.67872	-2.67872	-2.64006	-6.64386	-6.64386	-6.64386	-6.64386	-6.64386	-6.64386	-3.58918	-3.58918	-3.58918	-3.58918	-3.58918	-3.58918	-2.65061	-2.67872	-1.72566
AT1G04670	protein_coding_gene	+	-2.67872	-2.67872	-2.13141	-2.67872	-1.7108	-1.72566	-2.12489	-1.72565	-3.70174	-3.58918	-3.58918	-6.64386	-6.64386	-6.64386	-2.67872	-2.67872	-2.12493	-2.12488	-3.58918	-3.58918	-6.64386	-6.64386	-6.64386	-6.64386	-6.64386	-6.64386	-6.64386	-6.64386	-6.64386	-6.64386	-6.64386	-6.64386	-6.64386	-6.64386	-6.64386	-6.64386	-6.64386	-6.64386	-6.64386	-6.64386	-6.64386	-6.64386	-6.64386	-6.64386	-6.64386	-6.64386	-6.64386
AT1G04680	protein_coding_gene	-	-6.64386	-6.64386	-6.64386	-6.64386	-6.64386	-6.64386	-6.64386	-6.64386	-6.64386	-6.64386	-6.64386	-6.64386	-6.64386	-6.64386	-6.64386	-6.64386	-6.64386	-6.64386	-2.62983	-1.4133	1.40122	1.40122	1.23173	-6.64386	-6.64386	-6.64386	-6.64386	-6.64386	-6.64386	-3.58918	-3.58918	-3.58918	1.27618	1.51627	1.71592	-0.182222	-1.17017	-3.58377	-2.12488	-2.12488	-3.58918	-6.64386	-6.64386	-6.64386	-6.64386	-6.64386	-6.64386
AT1G04684	protein_coding_gene	-	-6.64386	-6.64386	-6.64386	-6.64386	-6.64386	-6.64386	-6.64386	-6.64386	-6.64386	-6.64386	-6.64386	-6.64386	-6.64386	-6.64386	-6.64386	-6.64386	-6.64386	-6.64386	-6.64386	-6.64386	-6.64386	-6.64386	-6.64386	-6.64386	-6.64386	-6.64386	-6.64386	-6.64386	-6.64386	-6.64386	-6.64386	-6.64386	-6.64386	-6.64386	-6.64386	-6.64386	-6.64386	-6.64386	-6.64386	-6.64386	-6.64386	-6.64386	-6.64386	-6.64386	-6.64386	-6.64386	-6.64386
AT1G04690	protein_coding_gene	+	-6.64386	-6.64386	-6.64386	-6.64386	-6.64386	-6.64386	-6.64386	-6.64386	-6.64386	-6.64386	-6.64386	-6.64386	-6.64386	-6.64386	-6.64386	-6.64386	-6.64386	-6.64386	-6.58988	0.406669	2.2289	2.73451	2.99647	3.55964	3.58108	3.8554	3.75821	3.66157	3.32692	3.3565	2.79328	2.53722	2.03806	1.04242	-3.59838	-3.58918	-6.64386	-6.64386	-6.64386	-6.64386	-6.64386	1.78611	2.31618	3.56656	3.602	3.93419	4.19202
AT1G04700	protein_coding_gene	+	3.20467	3.96786	4.20404	4.05913	3.76633	2.95818	2.65346	2.2289	0.981917	0.493423	-6.64385	-6.64386	-6.64386	-6.64386	-6.64386	-6.64386	-6.64386	-6.64386	-6.64386	-3.58918	-2.67872	-2.67872	-3.58918	-6.64386	-6.64386	-6.64386	-6.64386	-6.64386	-6.64386	-2.68845	-2.67872	-3.58918	-3.58918	-3.58918	-3.58918	-6.64386	-3.58918	-3.58918	-3.58918	-6.64386	-2.67872	-2.67872	-6.64386	-6.64386	-6.64386	-3.58918	-3.58918
AT1G04710	protein_coding_gene	+	-6.64386	-6.64386	-6.64386	-6.64386	-6.64386	-6.64386	-6.64386	-6.64386	-6.64386	-6.64386	-6.64386	-6.64386	-6.64386	-6.64386	-6.64386	-6.64386	-6.64386	-6.64386	-6.64386	-2.12488	-1.72566	-1.72566	-1.72566	-3.58918	-6.64386	-6.64386	-2.12488	-2.12488	-2.12488	0.332475	0.14581	0.407032	0.988023	0.407044	0.14581	0.146363	-1.17967	-1.40467	-0.938899	-0.94	0.145239	0.238104	-0.172862	0.557584	1.1397	0.988	0.933902
AT1G04730	protein_coding_gene	-	3.11013	3.44632	3.79475	3.4267	3.21759	2.96902	2.23262	1.36322	0.230307	-2.12141	-6.64386	-6.64386	-6.64386	-6.64386	-6.64386	-6.64386	-6.64386	-6.64386	-6.64386	-3.58918	-2.67872	-1.40926	-1.41331	-1.72701	-2.12488	-1.41331	-1.72566	-1.44181	-0.582488	-1.41331	-3.58918	-1.44181	-0.582488	-1.72498	-3.58918	-3.58918	-1.41331	-1.41331	-3.58918	-3.58918	-6.64386	-2.67872	-1.15669	-1.15669	-2.12488	-2.67872	-3.58918
AT1G04750	protein_coding_gene	-	-6.64386	-6.64386	-6.64386	-6.64386	-6.64386	-6.64386	-6.64386	-6.64386	-6.64386	-6.64386	-6.64386	-6.64386	-6.64386	-6.64386	-6.64386	-6.64386	-6.64386	-6.64386	-3.52358	-1.41969	0.406669	0.558485	1.93005	2.76814	3.02202	2.9556	2.78243	2.61862	2.10732	0.238273	-6.64386	-6.64386	-6.64386	-6.64386	-6.64386	-6.64386	-6.64386	-6.64386	-6.64386	-0.0363612	1.22276	2.69183	3.19177	3.3041	3.26011	3.12449	3.01029
AT1G04760	protein_coding_gene	+	-6.64386	-6.64386	-6.64386	-6.64386	-6.64386	-6.64386	-6.64386	-6.64386	-6.64386	-6.64386	-6.64386	-6.64386	-6.64386	-6.64386	-6.64386	-6.64386	-6.64386	-6.64386	-1.15686	-0.297	0.324847	0.324847	0.483987	0.484138	0.325084	-0.317085	-0.582488	-0.912248	-1.41331	-2.67977	-2.67872	-6.64386	-6.64386	-6.64386	-6.64386	-6.64386	-6.64386	-6.64386	-6.64386	-6.64386	-6.64386	-3.62381	-2.67872	-2.67872	-2.12488	-0.934718	-0.296913
AT1G04770	protein_coding_gene	-	-6.64386	-6.64386	-6.64386	-6.64386	-6.64386	-6.64386	-6.64386	-6.64386	-6.64386	-6.64386	-6.64386	-6.64386	-6.64386	-6.64386	-6.64386	-6.64386	-6.64386	-6.64386	-3.58918	-0.749715	0.0472054	0.0361717	0.14581	0.0477376	0.302922	0.609262	0.546357	1.13446	1.47895	1.67742	1.73181	1.75258	1.95808	1.62281	1.623	1.13928	0.324847	0.329701	0.702024	1.04024	0.81939	1.36085	1.68503	1.75367	1.75367	1.62612	1.27629
AT1G04778	protein_coding_gene	+	-6.64386	-6.64386	-6.64386	-6.64386	-6.64386	-6.64386	-6.64386	-6.64386	-6.64386	-6.64386	-6.64386	-6.64386	-6.64386	-6.64386	-6.64386	-6.64386	-3.58918	-3.58918	-2.12488	-2.12488	-2.67872	-2.67872	-2.67872	-2.67872	-2.67872	-2.67872	-2.67872	-2.67872	-2.67872	-2.67872	-2.67872	-2.67804	-6.64386	-6.64384	-6.64386	-6.64386	-6.64386	-6.64386	-6.64386	-6.64386	-6.64386	-6.64386	-6.64386	-6.64386	-6.64386	-6.64386	-6.64386
AT1G04780	protein_coding_gene	-	-6.64386	-6.64386	-6.64386	-6.64386	-6.64386	-6.64386	-6.64386	-6.64386	-6.64386	-6.64386	-6.64386	-6.64386	-6.64386	-6.64386	-6.64386	-6.64386	-6.63536	-2.12495	-0.58237	0.564555	1.13928	1.68973	1.75366	1.78634	2.08716	1.58758	1.62283	1.87546	1.47618	1.40121	1.48936	1.84482	1.7846	1.93085	1.98228	1.45561	1.42018	1.5172	1.58442	1.47893	1.88746	2.02918	2.53225	2.52301	2.49517	2.2289	1.64174
AT1G04790	protein_coding_gene	+	-6.64386	-6.64386	-6.64386	-6.64386	-6.64386	-6.64386	-6.64386	-6.64386	-6.64386	-6.64386	-6.64386	-6.64386	-6.64386	-6.64386	-6.64386	-6.64386	-6.64386	-6.64386	-6.64358	-2.12488	-2.12488	-2.12488	-6.64386	-6.64386	-3.58918	-3.58918	-0.663682	0.877441	1.40276	1.55601	1.47893	1.14653	0.757938	1.19059	1.02929	1.04021	0.933832	0.48232	0.238141	0.63352	0.557584	0.333087	-0.749483	0.818905	1.18637	1.69442	1.86695
AT1G04800	protein_coding_gene	-	1.55267	1.03934	0.33199	-3.58919	-6.64386	-6.64386	-6.64386	-6.64386	-6.64386	-6.64386	-6.64386	-6.64386	-6.64386	-6.64386	-6.64386	-6.64386	-6.64386	-2.67872	-1.4153	2.62064	3.98828	4.53024	4.62998	4.65879	4.73159	4.79992	4.94122	5.02788	5.11048	5.04116	5.0528	5.0239	5.11232	5.12407	4.77608	4.80384	4.45635	4.44945	4.64295	4.85976	4.78476	4.92818	4.95813	5.09881	5.26092	5.3267	5.49122
AT1G04810	protein_coding_gene	+	5.09661	4.73497	4.03446	2.61996	-0.279744	-2.67872	-5.07438	-6.64386	-6.64386	-6.64386	-6.64386	-6.64386	-6.64386	-6.64386	-6.64386	-6.64386	-6.64386	-6.64386	-6.64386	-3.58918	-0.00474494	1.50873	1.51275	-0.20089	-6.64386	-6.64386	-2.67872	-0.432647	-0.432689	-3.58918	-2.67872	-2.67872	-6.64386	-6.64386	-1.84409	0.87755	0.991159	0.823002	1.68973	0.759673	-2.12488	-0.582432	1.04109	1.36073	1.23189	1.6563	1.62147
AT1G04820	protein_coding_gene	-	0.0472054	0.818983	1.23198	1.05674	1.55254	1.18637	0.757918	0.75781	-2.67871	-6.64386	-6.64386	-6.64386	-6.64386	-6.64386	-6.64386	-6.64386	-6.64386	-6.64386	-2.67871	1.51444	3.54447	3.62444	3.62787	3.61066	3.26215	2.21787	-3.58918	-6.64386	-6.64386	-6.64386	-6.64386	-6.64386	-3.58918	2.53217	3.59803	3.63637	3.63637	3.93349	4.63759	4.42241	4.28033	4.36607	4.36607	3.66426	3.13435	3.57904	3.31406
AT1G04830	protein_coding_gene	-	-1.72566	-2.67872	-6.64386	-3.58993	-3.58918	-3.58918	-3.58918	-6.6286	-6.64386	-6.64386	-2.12488	-2.12488	-2.12488	-2.12452	-6.64386	-6.64386	-6.64386	-6.64386	-6.64386	-6.64386	-3.58918	-2.67872	-0.294212	0.988741	1.04023	0.819937	-0.576115	-2.67871	-0.0586361	0.0472054	0.0472054	-0.2973	-1.41331	0.818852	0.818984	0.80103	-0.75885	-2.67872	-2.12488	-0.177895	0.324847	0.324847	-0.172843	-2.12454	0.14581	0.324847	0.324847
AT1G04840	protein_coding_gene	-	2.55021	1.954	2.08849	2.98001	2.99581	2.65383	2.38677	3.0985	3.19906	3.53994	3.51694	3.46147	3.54617	3.28259	3.09787	0.93703	-0.936622	-6.64385	-3.58918	-2.65926	-2.67872	-2.67872	-3.58918	-3.58918	-3.58918	-3.58918	-3.58918	-3.58918	-3.58918	-3.65887	-2.67871	-3.58918	-3.58918	-3.58918	-3.58918	-6.6438	-6.64386	-6.64386	-6.64386	-6.64386	-6.64386	-6.64386	-6.64386	-6.64386	-6.64386	-2.67794	-2.67872
AT1G04850	protein_coding_gene	-	2.2732	1.84461	1.18389	1.04667	1.62164	1.71468	1.98601	1.75369	0.556819	0.835325	0.489092	0.322461	0.0472054	-0.940457	-2.12488	-6.39266	-6.64386	-6.64386	-6.64386	-1.72832	-0.749715	-0.582429	-0.172862	-1.15669	-2.12393	-6.64386	-6.64386	-3.58918	-3.58918	-3.58918	-2.67872	-2.67169	1.13922	2.29346	2.49517	2.3393	1.55619	1.18637	1.18637	-1.15552	-6.64386	-6.64386	-6.64386	-6.17775	1.18686	1.36073	1.36073
AT1G04860	protein_coding_gene	-	1.87362	1.58818	0.867848	0.878835	0.406669	0.40668	0.988003	0.815305	1.35631	1.62282	1.65667	1.232	1.19032	0.818984	-0.296915	-0.432648	-6.64386	-6.64386	-2.67872	-2.12488	-0.749715	0.0472054	-0.296915	-1.15662	-6.64386	-6.64386	-6.64386	-6.64386	-6.64386	-6.64385	0.0472093	1.04023	1.65666	1.61891	1.55496	1.23199	1.32232	0.751234	0.562089	0.112226	0.694196	0.444499	0.628236	0.238082	0.75794	0.406685	0.627366
AT1G04870	protein_coding_gene	-	-6.64386	-6.64386	-6.64386	-6.64386	-6.64386	-6.64386	-6.64386	-3.58918	-3.58918	-3.58918	-2.67872	-2.67872	-2.67872	-2.67872	-3.58918	-6.64386	-6.64386	-6.64386	-6.64386	-3.58918	-0.296915	0.238104	0.238105	0.55703	0.557376	0.350369	0.238104	0.0462717	-0.296915	-2.13356	-1.41331	-1.19181	0.819071	1.13928	0.93325	0.87755	0.406034	-1.72508	-1.35834	0.483977	0.627506	0.627506	0.484101	-0.432543	-2.67856	-6.64386	-6.64386
AT1G04880	protein_coding_gene	-	-6.64386	-6.64386	-6.64386	-6.64386	-6.64386	-6.64386	-6.64386	-6.64386	-6.64386	-6.64386	-6.64386	-6.64386	-6.64386	-6.64386	-6.64386	-6.64386	-6.64386	-6.64386	-6.64386	-6.64386	-6.64386	-6.64386	-6.64386	-6.64386	-6.64386	-6.64386	-6.64386	-6.64386	-6.64386	-6.64386	-6.64386	-6.64386	-6.64386	-6.64386	-6.64386	-6.64386	-6.64386	-6.64386	-6.64386	-6.64386	-6.64386	-6.64386	-6.64386	-6.64386	-6.64386	-6.64386	-6.64386
AT1G04890	protein_coding_gene	-	-6.64386	-6.64386	-6.64386	-6.64386	-6.64386	-6.64386	-6.64386	-6.64386	-6.64386	-6.64386	-2.67872	-2.67872	-2.67872	-2.67872	-6.64386	-6.64386	-6.64386	-6.64386	-6.64386	-6.64386	-6.64386	-6.64386	-6.64386	-6.64386	-6.64386	-6.64386	-6.64386	-6.64386	-6.64386	-6.64386	-6.64386	-6.64386	-6.64386	-6.64386	-6.64386	-6.64386	-6.64386	-6.64386	-6.64386	-6.64386	-6.64386	-6.64386	-6.64386	-6.64386	-6.64386	-6.64386	-3.58918
AT1G04900	protein_coding_gene	+	-6.64386	-6.64386	-2.67872	-2.67872	-2.67872	-2.67872	-6.64386	-6.64386	-6.64386	-6.64386	-6.64386	-6.64386	-6.64386	-6.64386	-6.64386	-6.64386	-6.64386	-6.64386	-6.64386	-6.64386	-6.64386	-0.582488	-0.582488	-0.582488	-6.64386	-6.64386	-1.72566	-0.172862	-0.172862	-0.749719	-6.64386	-1.71902	-1.41331	-1.13159	-1.417	-1.41331	-1.72541	-6.64386	-6.64386	-6.64386	-3.58918	-3.58918	-0.938791	-1.15669	-1.15669	-2.12487	-0.749731
AT1G04910	protein_coding_gene	-	-3.58918	-6.64383	-3.58918	-3.58987	-1.15669	-1.15669	-1.41331	-1.1565	-3.58918	-3.58918	-3.58918	-6.64386	-6.64386	-6.64386	-6.64386	-6.64386	-6.64386	-6.64386	-6.64386	-6.64386	-6.64386	-6.64386	-0.782001	-0.0586361	0.14581	0.14581	-2.12412	-2.67872	-3.58918	-0.248205	0.406669	0.406884	0.296713	-0.240612	-0.749715	-0.749715	-1.14325	-3.58935	-0.938899	-0.938899	-0.938899	-3.22961	-6.64386	-6.64386	-2.56572	0.323654	0.557584
AT1G04920	protein_coding_gene	-	-0.938899	-1.71368	-1.41331	-0.172862	-0.0586361	-0.0587116	-0.432647	-1.72566	-2.12488	-3.58918	-3.58918	-6.64386	-6.64386	-6.64386	-6.64386	-6.64386	-6.64386	-6.64386	-6.64386	-6.64386	-6.64386	-3.58918	-3.58918	-2.67872	-3.58918	-2.67872	-2.67872	-3.58918	-3.58918	-6.64386	-6.64386	-2.12488	-1.72566	-1.72566	-6.63536	-2.07939	-2.12488	-2.12488	-3.58918	-2.67872	-2.67872	-3.59172	-3.58918	-3.58918	-2.67872	-2.67872	-1.72566
AT1G04930	protein_coding_gene	-	3.61071	3.39711	3.02631	1.657	0.234128	-0.174356	0.681464	2.7516	2.97676	3.04792	2.91679	1.2759	0.353468	-2.12488	-0.618623	0.769999	0.757939	0.557584	0.194295	-6.64386	-2.67872	-2.1249	-1.15669	-1.15669	-0.749699	-0.749716	-1.15669	-1.15669	-0.938775	-1.72566	-2.12487	-2.67872	-3.58895	-6.64386	-6.64386	-6.64386	-6.64386	-6.64386	-6.64386	-6.64386	-6.64386	-6.64386	-6.64385	-3.58918	-3.58918	-3.58729	-1.41331
AT1G04940	protein_coding_gene	+	-6.64386	-6.64386	-6.64386	-6.64386	-6.64386	-6.64386	-6.64386	-2.67872	-2.67732	-1.72566	-0.950219	-1.15669	-1.15708	-0.749715	-1.14319	-1.15669	-1.15669	-2.67872	-3.5892	-2.1249	0.557584	0.557584	0.694196	0.757938	0.757938	0.627506	0.554288	-2.1249	-2.12488	-2.12386	-0.0583951	0.695127	1.27647	2.06543	2.90154	2.99581	3.04775	3.19268	2.96769	2.80345	2.57315	1.36865	0.391041	0.238103	-1.39794	-1.41416	0.746883
AT1G04945	protein_coding_gene	+	-6.64386	-6.64386	-6.64386	-6.64386	-6.64386	-6.64386	-6.64386	-2.67872	-2.67872	-1.72566	-1.72489	-1.15669	-1.15669	-0.749715	-0.761526	-1.15669	-1.15669	-2.67872	-2.66563	-2.67706	0.557584	0.693692	0.613821	-2.12488	-2.66904	1.2762	2.98031	3.1798	2.75148	0.396904	-1.39368	1.47728	3.09203	3.47528	4.30826	4.18243	4.15664	3.3361	3.39407	3.67859	3.70265	3.36515	2.60889	0.988008	-0.521475	-3.63343	-3.58918
AT1G04950	protein_coding_gene	-	-1.41331	-6.64386	-6.64385	0.14581	1.31908	1.72205	2.15734	1.81489	1.26678	1.55268	0.939367	0.818984	0.569758	-2.67879	-6.64386	-6.64386	-6.64386	-6.64386	-6.64386	-6.64386	-2.67872	-2.67872	-1.15526	-0.938912	-0.296915	-0.938899	-3.58917	-3.58918	-6.64386	-3.74185	-0.749715	-0.0586361	0.651768	0.818983	0.818984	-0.582488	-6.64386	-6.64386	0.406798	1.23198	1.31908	-0.432614	-0.432645	-0.425373	-0.749715	-0.749715	-1.72571
AT1G04960	protein_coding_gene	-	1.27618	-0.0586364	-1.1216	-2.12488	-3.58918	0.406669	1.12845	1.36073	1.40122	1.71479	2.0889	2.13601	2.15777	1.45479	-0.157412	-1.72584	-2.65061	-3.58918	-6.64386	-6.64386	-6.64386	-2.12477	-2.12488	-2.12488	-2.12488	-3.58918	-3.58917	-2.12522	-1.41047	-0.743639	-0.296596	-0.582489	-0.923298	-0.746779	0.694565	0.694196	0.627506	0.933844	-0.296914	-0.296915	-0.296915	-1.2024	0.324787	0.484099	0.485379	0.406566	-0.175709
AT1G04970	protein_coding_gene	+	0.627506	-1.15682	-0.75223	-0.432625	-0.296915	-0.749715	-1.41331	-2.67898	-3.58918	-3.56321	-2.12488	-2.12488	-2.12488	-2.13172	-6.64386	-6.64386	-6.52974	-3.58918	-2.68831	-1.7256	-0.172862	1.23239	2.11168	2.1118	1.98437	1.95378	1.84785	1.48697	1.40122	1.36073	0.900053	0.406669	-3.55296	-2.12488	-1.71755	-0.747171	-0.0586361	1.2745	1.27619	1.13779	0.933832	1.27538	0.557588	1.0906	1.27619	1.62279	1.19218
AT1G04980	protein_coding_gene	-	1.27618	1.5859	2.1832	2.18152	1.5143	2.07805	2.01073	2.58767	3.00906	3.31452	3.17813	2.92699	2.63545	1.27689	0.944511	0.4821	-3.50869	-6.64386	-6.64386	-3.58918	-3.58918	-3.58918	-3.58918	-6.64386	-3.58918	-2.12488	-1.72566	-1.72566	-1.73241	-2.12488	-2.12487	-1.41331	-1.41331	-1.41331	-0.743127	-0.296915	-0.0584076	0.55786	0.694196	0.318766	-0.173771	-1.41331	-2.12619	-1.15669	-1.15669	-1.15669	-1.15669
AT1G04985	protein_coding_gene	-	2.0367	1.92971	1.55128	0.231657	-0.432647	-2.11839	-2.12488	-2.67872	-6.64386	-6.64386	-6.64386	-3.74745	-2.67872	-2.67872	-2.67871	-2.33831	-3.58918	-3.58918	-3.58918	-6.32068	0.0472054	1.31908	1.72328	2.37779	2.39848	2.34701	1.65903	1.6215	0.977799	0.484099	0.484099	0.484099	0.484099	-1.7275	-3.56469	-3.58918	-3.17082	-1.72585	-1.72566	-1.72566	-1.72566	-2.22709	-2.11244	-1.72566	-1.72566	-1.72566	0.0467891
AT1G04990	protein_coding_gene	-	-6.64386	-6.64386	-6.64386	-6.64386	-6.64386	-6.64386	-6.64386	-6.64386	-6.64386	-6.64386	-6.64386	-6.64386	-6.64386	-6.64386	-6.64386	-6.64386	-6.64386	-6.64386	-6.64386	-6.64386	-6.64386	-6.64385	-2.67872	-2.13792	0.145816	0.406669	0.236363	0.238104	-0.930408	-6.63918	-6.64386	-2.12056	-0.445023	0.146415	0.557584	0.557584	-0.0624595	1.1873	0.758404	0.757938	0.757938	0.136612	-1.41331	-1.15672	-0.0579586	0.828639	0.818983
AT1G05000	protein_coding_gene	+	-6.64386	-6.64386	-6.64386	-6.64386	-6.64386	-6.64386	-6.64386	-6.64386	-6.64386	-6.64386	-6.64386	-6.64386	-6.64386	-6.64386	-6.64386	-6.64386	-6.64386	-6.64386	-6.64386	-3.58918	-1.15669	-0.915374	0.0405315	0.28724	-0.172914	-0.296915	-2.12495	-0.582516	-0.749715	-0.749715	-0.749511	-3.58918	-3.58918	-3.58918	-3.58918	-6.64386	-6.64386	-6.64386	-6.64386	-6.64386	-6.64386	-6.64386	-3.58918	-3.58918	-3.58918	-3.58918	-6.64386
AT1G05010	protein_coding_gene	-	-6.64386	-6.64386	-6.64386	-6.64386	-6.64386	-6.64386	-6.64386	-6.64386	-6.64386	-6.64386	-6.64386	-6.64386	-6.64386	-6.64386	-6.64386	-6.64386	-6.64386	-6.64386	-6.64386	-2.67872	-1.15669	2.0549	3.28822	3.86344	3.86344	3.87785	3.95179	4.61627	5.1688	5.01877	4.90929	5.01128	5.33455	5.63709	5.45796	4.94397	4.67082	4.51201	4.36043	3.78727	3.44631	2.98017	3.58352	4.17428	4.59553	4.94739	5.10914
AT1G05020	protein_coding_gene	-	-0.172862	-0.171406	0.238104	0.484098	1.09027	1.06907	0.694196	1.13928	0.406634	-0.186971	-0.296915	-6.64386	-6.64386	-6.64386	-6.64386	-6.64386	-6.64386	-6.64386	-6.64386	-6.64386	-6.64386	-6.64386	-6.64386	-6.64386	-6.64386	-6.64386	-6.64386	-6.64386	-3.58917	-2.67872	-2.67872	-2.67872	-2.67872	-2.6787	-1.15669	-0.938884	-0.749803	-0.581848	-0.432647	-0.938895	-0.749649	-0.939308	-1.15352	-1.41331	-2.12487	-2.67872	-1.41373
AT1G05030	protein_coding_gene	-	-6.64386	-6.64383	-3.58918	-3.58918	-3.58918	-2.12488	-2.66042	-0.938899	-0.749736	-0.938899	-0.94424	-2.67872	-3.58899	-6.64386	-3.58918	-3.58918	-2.12493	-2.12488	-2.12488	-0.432597	-0.296915	-0.296915	-0.0624443	-0.432642	0.14581	0.14581	-0.959356	-2.67356	-6.64386	-6.64386	-6.64386	-2.67872	-0.749715	-0.0586364	0.226184	-0.0580084	-1.70558	-2.67872	-1.72498	-1.41331	-1.41331	-2.14969	-6.64386	-2.67869	-1.15669	-1.15669	-0.59522
AT1G05040	protein_coding_gene	-	-0.172862	-0.0586365	-0.296924	-0.749715	-2.36431	-0.764874	0.324844	1.09059	1.27493	0.948354	0.557512	-0.432647	-1.15669	-1.41331	-2.67826	-6.64386	-6.64386	-6.64386	-6.64386	-6.64386	-6.64386	-6.64386	-6.64386	-6.64386	-6.64386	-6.64386	-6.64386	-6.64386	-6.64386	-6.64386	-6.64386	-6.64386	-6.64386	-6.64386	-6.64386	-6.64386	-6.64386	-6.64386	-6.64386	-6.64386	-6.64386	-6.64386	-6.64386	-6.64386	-6.64386	-6.64386	-6.64386
AT1G05055	protein_coding_gene	-	-1.72566	-0.0586361	-0.0586361	-0.0586391	0.0628841	0.14581	0.14581	0.72167	1.27281	2.1832	2.20623	2.13626	2.0496	0.484096	0.406669	0.0473961	-2.6777	-6.64386	-6.64386	-2.12487	-0.582488	-0.296915	0.187908	0.484099	0.242186	-0.269241	-0.434626	-0.749715	-6.64386	-6.64386	-6.64386	-6.64386	-6.64386	-6.64386	-6.64382	-1.41314	-0.750109	-0.749715	-0.167225	-0.0586361	-0.0586361	-0.0552867	-0.432647	-0.355196	-0.432647	-0.172749	-0.938899
AT1G05060	protein_coding_gene	-	-6.64386	-6.64386	-6.64386	-6.64386	-3.58918	-3.58918	-3.58918	-3.58918	-2.67872	-2.67872	-2.67872	-2.67872	-6.64386	-6.64386	-6.64386	-6.64386	-6.6269	-2.67872	-2.13124	-1.15669	-0.172862	0.253873	0.599778	1.40271	1.6214	1.67305	1.90211	1.75379	1.5129	1.34942	0.694196	1.0398	0.836635	0.988	0.988	0.750295	0.629496	0.406362	-1.38325	-6.64386	-6.64386	-6.64386	-6.64386	-6.64386	-6.64386	-6.64386	-6.64386
AT1G05065	protein_coding_gene	-	-6.64386	-6.64386	-6.64386	-6.64386	-6.64386	-6.64386	-6.64386	-6.64386	-6.64386	-6.64386	-6.64386	-6.64386	-6.64386	-6.64386	-6.64386	-6.64386	-6.64386	-6.64386	-3.58918	-2.67872	-0.938899	-0.556778	-0.583208	-0.419368	-0.432616	-0.433577	-0.176234	-0.172898	-0.173683	-0.0503575	-0.0586161	-0.0586522	0.0745952	0.410523	0.406686	0.406669	0.406669	0.406669	0.406696	0.414479	0.324584	0.397305	0.406675	0.402976	0.471764	0.628374	0.627509
AT1G05070	protein_coding_gene	-	-6.64386	-6.64386	-6.64386	-6.64386	-6.64386	-6.64386	-6.64386	-6.64386	-6.64386	-6.64386	-6.64386	-6.64386	-6.64386	-6.64386	-6.64386	-6.64386	-6.64386	-6.64386	-6.64386	-6.64386	-3.58918	-1.72262	-0.749884	0.238104	0.63007	0.986703	1.62297	2.13818	2.08722	1.98436	1.75367	1.62246	1.47808	0.682434	-1.47604	-2.67872	-2.67872	-2.12488	-2.12488	-2.68383	-2.67872	-3.58988	-3.58918	-3.58918	-6.64386	-6.62606	-3.58696
AT1G05080	protein_coding_gene	+	-3.58918	-3.58918	-2.67872	-2.12488	-2.67872	-2.67874	1.33566	1.72526	1.98435	2.15979	1.06013	0.372209	-0.749651	-3.58918	-6.64386	-6.64386	-6.64386	-6.64386	-6.64386	-6.64386	-6.64386	-6.64386	-6.64386	-6.64386	-6.64386	-6.64386	-6.64386	-6.64386	-6.64386	-6.64386	-6.64386	-6.64386	-6.64386	-6.64386	-6.64386	-6.64386	-6.64386	-6.64386	-6.64386	-6.64386	-6.64386	-6.64386	-6.64386	-6.64386	-6.64386	-6.64386	-6.64386
AT1G05085	protein_coding_gene	+	-6.64386	-6.64386	-6.64386	-6.64386	-6.64386	-6.64386	-6.64386	-6.64386	-6.64386	-6.64386	-6.64386	-6.64386	-6.64386	-6.64386	-6.64386	-6.64386	-6.64386	-6.64386	-6.64386	-6.64386	-6.64386	-6.64386	-6.64386	-6.64386	-6.64386	-6.64386	-3.48328	-3.58918	-3.58918	-3.58918	-3.58918	-3.58918	-3.58918	-3.58918	-3.58918	-3.58918	-3.58918	-3.58918	-3.58918	-3.58918	-3.58918	-3.58918	-3.58918	-3.58934	-6.64386	-6.64386	-6.64386
AT1G05090	protein_coding_gene	+	-6.64386	-6.64386	-6.64386	-6.64386	-6.64386	-6.64244	-3.58918	-3.58918	-3.58918	-3.58936	-6.64386	-6.64386	-6.64386	-6.64386	-6.64386	-6.64386	-6.64386	-6.64386	-6.64386	-6.64386	-2.12488	-2.12488	-2.12488	-2.12488	-2.12488	-6.64378	-6.64386	-6.64386	-6.64386	-6.64386	-6.64386	-6.64386	-6.64386	-6.64386	-6.64386	-6.64386	-6.64386	-6.64386	-6.64386	-2.12488	-2.12488	-2.12488	-2.12488	-2.12487	-6.64386	-6.64386	-6.64386
AT1G05100	protein_coding_gene	+	-6.64386	-6.64386	-6.64386	-6.64386	-6.64386	-6.64386	-6.64386	-6.64386	-6.64386	-6.64386	-6.64386	-6.64386	-6.64386	-6.64386	-6.64386	-6.64386	-6.64386	-6.64386	-6.64386	-6.64386	-6.64386	-6.64386	-6.64386	-6.64386	-6.64386	-6.64386	-6.64386	-6.64386	-6.64386	-6.64386	-6.64273	-3.58918	-3.58918	-3.58918	-3.58918	-3.58918	-3.58918	-3.58918	-3.58918	-3.58918	-6.64281	-6.64386	-6.64386	-6.64386	-6.64386	-3.58918	-3.58918
AT1G05120	protein_coding_gene	-	-6.64386	-6.64386	-6.64386	-6.64386	-6.64386	-6.64386	-6.64386	-6.64386	-6.64386	-6.64386	-6.64386	-6.64386	-6.64386	-6.64386	-6.64386	-6.64386	-6.64386	-6.64386	-6.64386	-6.64386	-6.64386	-6.64386	-6.64386	-1.15669	-1.15669	-0.738328	-0.173429	0.14319	0.693365	1.04138	1.27148	1.0372	0.757939	0.324847	0.0472054	-0.296915	0.145554	-0.172862	-1.13161	-6.64384	-1.70558	0.0472054	-0.0572647	0.238141	0.238104	-1.41214	-2.12488
AT1G05136	protein_coding_gene	+	-0.432647	-1.15669	-1.41331	-2.12461	-3.59713	-2.12488	-1.72566	-1.72566	-1.41108	-1.41326	-1.15623	-0.582488	-0.432664	0.87093	1.87679	3.84448	5.57934	6.06378	6.04294	5.78683	4.42125	4.42151	4.41244	4.40641	4.37846	4.31629	4.3087	4.30831	4.29468	4.26	4.02648	2.69128	2.58578	2.5811	2.53531	2.47634	2.37682	1.80198	1.09059	0.261878	0.139831	0.14581	0.145822	0.145811	0.14581	0.14581	0.14581
AT1G05140	protein_coding_gene	+	-6.64386	-6.64386	-6.64386	-6.64386	-6.64386	-6.64386	-6.64386	-6.64386	-6.64386	-6.64386	-6.64386	-6.64386	-6.64386	-6.64386	-6.64386	-6.64386	-6.64386	-6.64386	-6.64386	-3.58918	-3.58918	-0.173499	1.27618	2.33386	2.92579	3.325	3.78003	3.79671	3.7968	3.93228	3.98815	3.85555	3.77643	3.63479	3.32383	3.40709	3.60314	3.52184	3.39626	3.2829	3.17082	3.16994	2.99692	2.85651	2.62081	2.52835	2.4572
AT1G05150	protein_coding_gene	-	-1.15669	-0.0624124	0.631111	0.238104	0.988	0.645766	0.14581	0.323018	-1.15669	-1.43987	-2.67872	-6.35596	-6.64386	-6.64386	-6.64386	-6.64386	-6.64386	-6.64386	-6.64386	-6.64386	0.0472054	0.639839	1.36074	2.22957	2.01095	1.95745	2.01083	1.91292	2.20621	2.39959	2.06217	1.85597	1.93432	1.71696	1.75322	1.75186	1.13672	1.61813	1.51555	1.97961	2.03371	1.87092	2.16056	1.55267	1.39854	0.941729	0.806677
AT1G05160	protein_coding_gene	-	-3.58918	-6.64386	-3.58918	-3.58918	-2.12488	-2.17025	-1.46475	-0.463451	0.0470379	0.763551	0.829349	0.640208	0.406843	0.0483048	-0.432647	-0.749715	-1.41332	-6.64386	-6.64386	-6.64386	-2.12488	-2.12488	-2.12488	-6.64386	-6.64386	-6.64386	-6.64386	-6.64386	-6.64386	-6.64386	-6.64386	-6.64386	-6.64386	-3.58918	-2.12488	-1.40526	-0.432647	-0.171416	-0.0885085	-1.15809	-0.917528	-1.72566	-3.58918	-3.43505	-0.582488	0.047199	0.380157
AT1G05170	protein_coding_gene	-	-6.64386	-6.64386	-6.64386	-6.64386	-6.64386	-6.64386	-6.64386	-6.64386	-6.64386	-6.64386	-6.64386	-6.64386	-6.64386	-6.64386	-6.64386	-6.64386	-6.64386	-6.64386	-6.64386	-6.64386	-1.72566	-0.938899	-0.582488	-0.72906	-1.39846	-1.41331	-2.12488	-2.12488	-6.64386	-6.64385	-0.0586361	0.0472054	0.0472054	0.46928	-1.15669	-1.41331	-0.938899	-0.86113	-0.0586441	0.145815	0.238104	-0.432647	-0.432647	-0.958937	-1.41331	-1.41298	-3.58918
AT1G05180	protein_coding_gene	-	7.26209	7.504	7.61206	7.44726	7.14089	6.55041	5.411	5.22155	4.15289	-0.683289	-2.7482	-3.58918	-3.58918	-6.64386	-6.64386	-6.64386	-6.64386	-6.64386	-3.58918	-2.12488	-2.12488	-0.432509	0.935728	0.929766	0.627504	-1.72396	-1.41331	0.476785	0.933832	0.757938	-0.163503	-6.64386	-0.938899	0.047138	0.0472054	-0.749716	-0.431553	0.557584	0.557584	0.371108	1.09021	1.23198	1.09059	-0.430528	1.23198	1.27538	1.28937
AT1G05190	protein_coding_gene	-	-6.64386	-6.64386	-6.64386	-6.64386	-6.64386	-6.64386	-6.64386	-6.64386	-6.64386	-6.64386	-6.64386	-6.64386	-6.64386	-6.64386	-6.64386	-6.64386	-6.64386	-6.64386	-2.12143	-0.0586361	-0.0586361	-0.0690007	0.0472054	0.238104	0.0466631	-1.11643	-1.4133	-1.15669	-0.93794	-0.938132	-1.15669	-1.72566	-2.12508	-2.12487	-2.12501	-1.58245	0.937508	2.49545	2.94798	3.80812	4.94923	4.99464	5.44403	5.95295	6.12042	6.50668	6.56631
AT1G05200	protein_coding_gene	+	-6.64386	-6.64386	-6.64386	-6.64386	-6.64386	-6.64386	-6.64386	-6.64386	-6.64386	-6.64386	-6.64386	-6.64386	-6.64386	-6.64386	-6.64386	-6.64386	-6.64386	-6.64386	-3.58918	-3.58918	-3.58918	-2.67872	-3.58918	-3.58918	-2.67872	-2.67872	-2.67871	-0.577941	1.31864	1.58818	1.49916	0.757907	1.12803	0.826248	-0.0586361	-1.15669	0.109277	1.13927	1.39781	1.46988	1.36096	1.99984	1.8736	1.92998	1.95739	1.84398	1.34566
AT1G05205	protein_coding_gene	-	-0.749715	-1.1567	-6.64386	-6.64386	-6.64386	-6.64386	-6.64386	-6.64386	-3.59126	-2.67871	-1.72566	0.25813	0.557732	0.557584	0.627506	-0.324138	-0.938923	-1.15669	-1.72566	-1.41331	-1.72566	-1.72561	-1.15669	-1.15669	-1.40609	-1.15539	-1.15669	-1.71566	-2.12488	-2.12488	-2.12488	-2.12488	-3.58903	-3.58918	-3.58918	-3.46699	-2.68753	0.220266	1.09034	1.40128	1.75398	1.75367	1.75367	1.75367	1.75367	1.75367	1.75587
AT1G05210	protein_coding_gene	+	2.5321	2.64001	2.20591	1.98641	1.32588	-6.64386	-0.425907	1.2356	1.75367	1.75367	1.39828	0.0359552	-3.58918	-2.68446	-2.12488	-1.15672	-1.42516	-1.41019	-1.41331	-2.13267	-0.938899	-1.15669	-1.15665	-0.938899	-1.15042	-1.15669	-0.311675	0.0555922	0.627035	0.555379	0.494074	0.559472	0.557583	0.557616	0.627506	0.250319	-0.172862	-0.582508	-1.72566	-2.12488	-2.67872	-3.58918	-3.58918	-6.64386	-6.64386	-6.64386	-6.64386
AT1G05220	protein_coding_gene	+	-6.64386	-6.64386	-6.64386	-6.64386	-6.64386	-6.64386	-2.63554	-1.15669	-0.749715	-0.226252	-0.446464	-0.749715	-0.938899	-1.84371	-2.12603	-3.58918	-6.64386	-6.64386	-6.64386	-6.642	-3.58918	-3.58918	-3.58918	-3.58918	-3.58918	-3.58918	-6.64386	-6.64386	-6.64386	-6.64386	-2.90187	-2.67872	-2.67872	-2.67872	-2.67872	-2.67872	-2.67872	-3.58914	-6.64386	-6.64386	-6.64386	-6.64386	-6.64386	-6.64386	-6.64386	-6.64386	-6.64386
AT1G05230	protein_coding_gene	-	-6.64386	-3.58918	-3.58918	-3.58918	-3.58918	-6.64386	-6.64386	-6.64386	-6.64386	-6.64386	-6.64386	-6.64386	-6.64386	-6.64386	-6.64386	-6.64386	-6.64386	-6.64386	-6.64386	-3.58918	-2.12488	-1.41331	-2.67865	-6.64386	-3.58918	-2.67872	-3.58918	-2.67872	-2.67872	-6.64386	-6.64386	-2.67872	-2.67872	-6.64386	-3.58918	-2.14975	-1.23721	0.757902	1.27622	0.693435	0.6741	0.988	0.146547	-6.64386	-6.64386	-6.64386	-6.64386
AT1G05240	protein_coding_gene	+	-3.58918	-3.57935	-2.67872	-2.67872	-3.58815	-3.62259	-6.64386	-6.64386	-6.64386	-6.64386	-6.64386	-3.58919	-3.58918	-3.58918	-3.58918	-6.64375	-6.64386	-6.64386	-6.64386	-6.64386	-6.64386	-6.64386	-6.64386	-6.64386	-6.64386	-6.64386	-6.64386	-6.64386	-6.64386	-6.64386	-6.64386	-6.64386	-6.64386	-6.64386	-6.64386	-6.64386	-6.64386	-6.64386	-6.64386	-6.64386	-6.64386	-6.64386	-6.64386	-6.64386	-6.64386	-6.64386	-6.64386
AT1G05250	protein_coding_gene	-	-6.64386	-6.64386	-6.64386	-6.64386	-6.64386	-6.64386	-6.64386	-6.64386	-6.64386	-6.64386	-6.64386	-6.64386	-6.64386	-6.64386	-6.64386	-6.64386	-6.64386	-6.64386	-6.64386	-6.64386	-6.64386	-6.64386	-6.64386	-6.64386	-6.64386	-6.64386	-6.64386	-6.64386	-6.64386	-6.64386	-6.64386	-6.64386	-6.64386	-6.64386	-6.64386	-6.64386	-6.64386	-6.64386	-6.64386	-6.64386	-6.64386	-6.64386	-6.64386	-6.64386	-6.64386	-6.64386	-6.64386
AT1G05260	protein_coding_gene	+	-6.64386	-6.64386	-6.64386	-6.64386	-6.64386	-6.64386	-6.64386	-6.64386	-6.64386	-6.64386	-6.64386	-6.64386	-6.64386	-6.64386	-6.64386	-6.64386	-6.64386	-6.64386	-6.64386	-6.64386	-6.64386	-6.64386	-6.64386	-6.64386	-6.64386	-6.64386	-6.64386	-6.64386	-6.64386	-6.64386	-6.64386	-6.64386	-6.64386	-6.64386	-6.64386	-6.64386	-6.64386	-6.64386	-6.64386	-6.64386	-6.64281	-3.58918	-3.58918	-3.58918	-3.58918	-3.58918	-3.58918
AT1G05270	protein_coding_gene	-	-6.64386	-6.64386	-6.64386	-6.64386	-6.64386	-6.64386	-6.64386	-6.64386	-6.64386	-6.64386	-6.64386	-6.64386	-6.64386	-6.64386	-6.64386	-6.64386	-3.58918	-3.58918	-3.58918	-1.15669	-0.938899	0.484316	1.18672	1.47893	1.8733	2.06459	1.69053	1.13917	0.628125	-0.584806	-6.64386	-6.64386	-6.64386	-6.64386	-6.64386	-3.58918	-2.12488	-2.12488	-0.173108	0.484127	0.238104	0.238104	0.14581	-3.59898	-3.58918	-3.58921	-2.12488
AT1G05280	protein_coding_gene	-	-6.64386	-6.64386	-6.64386	-6.64386	-6.64386	-6.64386	-6.64386	-6.64386	-6.64386	-6.64386	-6.64386	-6.64386	-6.64386	-6.64386	-6.64386	-6.64386	-6.64386	-6.64386	-6.64386	-6.64386	-6.64386	-6.64386	-6.64386	-6.64386	-6.64386	-6.64386	-6.64386	-6.64386	-6.64386	-6.64386	-6.64386	-6.64386	-6.64386	-6.64386	-6.64386	-6.64386	-6.64386	-6.64386	-6.64386	-6.64386	-6.64386	-6.64386	-6.64386	-6.64386	-6.64386	-6.64386	-6.64386
AT1G05290	protein_coding_gene	-	-6.64386	-6.64386	-6.64386	-6.64386	-6.64386	-6.64386	-6.64386	-6.64386	-6.64386	-6.64386	-6.64386	-3.58918	-3.58918	-3.58918	-3.58918	-6.64385	-6.64386	-6.64386	-6.64386	-6.64386	-6.64386	-6.64386	-6.64386	-6.64386	-6.64386	-6.64386	-6.64386	-6.64386	-6.64386	-6.64386	-6.64386	-6.64386	-6.64386	-6.64386	-6.64386	-6.64386	-6.64386	-6.64386	-6.64386	-6.64386	-6.64386	-6.64386	-6.64386	-6.64386	-6.64386	-6.64386	-6.64386
AT1G05291	protein_coding_gene	-	-6.64386	-6.64386	-6.64386	-6.64386	-6.64386	-6.64386	-6.64386	-6.64386	-6.64386	-6.64386	-6.64386	-6.64386	-6.64386	-6.64386	-6.64386	-6.64386	-6.64386	-6.64386	-6.64386	-6.64386	-3.58918	-3.58918	-3.58918	-3.58918	-3.58918	-3.58918	-3.58918	-3.58918	-3.58918	-3.58918	-3.58848	-6.64386	-6.64386	-6.64386	-6.64386	-6.64386	-6.64386	-6.64386	-6.64386	-6.64386	-6.64386	-6.64386	-6.64386	-6.64386	-6.64386	-6.64386	-6.64386
AT1G05300	protein_coding_gene	-	-6.64386	-6.64386	-3.58918	-3.58918	-3.58918	-3.58918	-6.64386	-6.64386	-6.64386	-6.64386	-6.64386	-6.64386	-6.64386	-6.64386	-6.64386	-6.64386	-6.64386	-6.64386	-6.64386	-2.67961	-0.432647	0.238161	0.489118	1.31906	1.58819	1.58816	1.31908	0.406668	-1.0527	0.33431	0.567111	0.984796	1.1877	0.558447	0.0472054	-0.432595	-2.67872	-6.64386	-6.64386	-6.64386	-6.64386	-6.64386	-6.64386	-6.64386	-6.64386	-6.64386	-6.64386
AT1G05310	protein_coding_gene	-	-6.64386	-6.64386	-6.64386	-6.64386	-6.64386	-6.64386	-6.64386	-6.64386	-6.64386	-6.64386	-6.64386	-6.64386	-6.64386	-6.64386	-6.64386	-6.64386	-6.64386	-6.64386	-6.64386	-6.61817	-1.41331	-1.41331	-0.938899	-0.938899	-0.755149	-1.15697	-1.15666	-0.588545	-0.432647	-0.432647	-0.432647	-0.924088	-0.779235	-0.730501	-0.938899	-0.938899	-0.938899	-0.749741	-0.75061	-1.16884	-2.67872	-2.67872	-2.67872	-3.59511	-4.71968	-6.64386	-6.64386
AT1G05320	protein_coding_gene	+	-6.64386	-6.64386	-6.64386	-6.64386	-6.64386	-6.64386	-6.64386	-6.64386	-6.64386	-6.64386	-6.64386	-6.64386	-6.64386	-6.64386	-6.64386	-6.64386	-6.64386	-6.64386	-6.64386	-3.55282	-3.58918	-3.58918	-3.58918	-1.72566	-1.72566	-1.72565	-6.64386	-6.64386	-6.64386	-6.64386	-6.64386	-6.64386	-6.64386	-6.64386	-6.64386	-6.64386	0.350744	0.757938	0.757938	0.486174	1.08685	1.39364	1.44051	1.27015	1.04021	1.37329	1.93
AT1G05330	protein_coding_gene	+	0.324847	0.484099	0.40667	1.09057	0.627606	0.694191	1.40122	1.04024	0.557584	0.40668	-1.72566	-3.58918	-3.58918	-6.64386	-6.64386	-6.64386	-6.64386	-6.64386	-6.64386	-6.64386	-6.64386	-6.64386	-6.64386	-6.64386	-6.64386	-6.64386	-6.64386	-6.64386	-6.64386	-6.64386	-6.64386	-6.64386	-6.64386	-6.64386	-6.64386	-6.64386	-6.64386	-6.64386	-6.64386	-6.64386	-6.64386	-6.64386	-6.64386	-6.64386	-6.64386	-6.64386	-6.64386
AT1G05340	protein_coding_gene	-	1.58818	1.23198	0.413518	-1.73016	-3.58918	-6.64386	-6.64386	-6.64386	-6.64386	-6.64386	-6.64386	-6.64386	-6.64386	-6.64386	-6.64386	-6.64386	-6.64386	-6.64386	-6.64386	-6.64386	-2.67872	-2.67872	-2.67872	-2.67872	-2.67871	-2.12488	-2.12488	-2.12488	-2.12488	-2.12488	-2.12488	-1.73202	-0.929553	-0.18295	0.0472074	0.145812	0.0474167	0.238129	0.409064	0.757938	0.757938	0.757938	0.761981	0.325674	0.145218	-0.446267	-0.585565
AT1G05350	protein_coding_gene	-	0.14581	-0.582488	-0.432648	-2.12488	-2.16526	-0.749715	-1.15669	-0.582488	-0.582576	-0.749715	-0.938899	-1.72566	-1.69606	-6.64386	-6.64386	-6.64386	-6.64386	-6.64386	-3.58918	-2.12488	-1.72566	-1.41331	-2.12486	-2.12488	-2.67872	-2.67872	-1.72566	-2.63874	-2.66573	-0.0573737	-0.0586361	-0.0586361	0.14581	-0.429285	0.238104	0.223305	1.13927	0.406669	0.406669	-0.296182	-6.64386	-2.64179	-0.938923	0.482314	0.627506	0.228497	-0.940261
AT1G05360	protein_coding_gene	+	-0.0586361	-2.12488	-2.67872	-2.12488	-1.69577	-2.67872	-2.67872	-2.12488	-2.12488	-1.41331	-1.41331	-2.12488	-2.67872	-6.64374	-6.64386	-6.64386	-6.64386	-6.64386	-6.64386	-1.72566	-0.938899	-0.749715	-0.749903	-0.582488	-1.15617	-1.41779	-0.749715	-2.12488	-2.12488	-0.432622	-0.582488	0.14581	0.627509	0.145961	0.0472054	-0.574294	-0.944162	-1.41331	-1.72575	-1.15669	-0.432647	-0.432647	-0.432647	-0.938899	-1.15645	-0.582483	0.0530917
AT1G05370	protein_coding_gene	-	-6.64386	-6.64386	-6.64386	-6.64386	-6.64386	-6.64386	-6.64386	-6.64386	-6.64386	-6.64386	-6.64386	-6.64386	-6.64386	-6.64386	-6.64386	-6.64386	-6.64386	-3.58918	-3.58918	-3.58918	-3.58918	-6.64386	-6.64386	-6.64386	-6.64386	-6.64386	-6.64386	-6.64386	-6.64386	-6.64386	-6.64386	-6.64386	-6.64386	-6.64386	-6.64386	-2.12488	-2.12488	-2.12488	-1.72566	-3.58918	-2.67899	-1.72566	-2.12488	-2.12488	-3.64686	-6.64386	-6.64386
AT1G05380	protein_coding_gene	+	-6.64386	-6.64386	-6.64386	-6.64386	-6.64386	-6.64386	-6.64386	-6.64386	-6.64386	-6.64386	-6.64386	-6.64386	-6.64386	-6.64386	-6.64386	-6.64386	-6.64386	-6.64386	-3.58918	-2.67872	-1.15669	0.324433	1.18637	0.987965	-0.0584606	0.814577	1.23184	1.72095	1.87562	1.81527	1.75077	1.08599	1.27661	1.44061	1.32087	0.973684	1.39693	1.44105	1.226	1.02916	1.18637	0.407107	1.18524	0.933832	-2.67872	0.145797	0.14581
AT1G05385	protein_coding_gene	-	-6.64386	-6.64386	-6.64386	-6.64386	-6.64386	-6.64386	-6.64386	-6.64386	-6.64386	-6.64386	-6.64386	-6.64386	-6.64386	-6.64386	-6.64386	-6.64386	-6.64386	-6.64386	-6.64386	-6.64386	-6.64386	-6.64386	-6.64386	-6.64386	-6.64386	-6.64386	-6.64386	-6.64386	-6.64386	-6.64386	-6.64386	-1.72982	-1.15669	-1.15669	-1.15669	0.493741	0.627393	1.02879	1.73011	2.24526	2.39848	2.43796	2.43794	2.31619	2.54628	2.83989	3.11562
AT1G05400	protein_coding_gene	+	2.2732	2.91424	2.78277	3.07192	2.94182	2.33253	2.39848	0.948386	-1.15669	-1.29229	-6.64386	-6.64386	-6.64386	-6.64386	-6.64386	-6.64386	-6.64386	-6.64386	-6.64386	-6.64386	-6.64386	-6.64386	-6.64386	-6.64386	-6.64386	-6.64386	-6.64386	-6.64386	-6.64386	-6.64386	-6.64386	-6.64386	-6.64386	-6.64386	-6.64386	-6.64386	-6.64386	-6.64386	-6.64386	-6.64386	-6.64386	-6.64386	-6.64386	-6.64386	-6.64386	-6.64386	-6.64386
AT1G05410	protein_coding_gene	-	-6.64386	-6.64386	-6.64386	-6.64386	-6.64386	-6.64386	-6.64386	-6.64386	-6.64386	-6.64386	-6.64386	-6.64386	-6.64386	-6.64386	-6.64386	-6.64386	-6.64386	-6.64386	-6.64386	-3.58918	-3.58918	-3.58918	-3.58918	-3.58919	-6.64386	-6.64386	-6.64386	-6.64386	-2.67872	-1.72566	-1.72566	-1.41331	-0.05864	-0.172862	0.406581	0.484389	0.808881	0.557584	0.484099	-0.296959	-0.432357	-1.92993	-6.64386	-3.58295	-2.67764	-0.0586371	0.0472054
AT1G05420	protein_coding_gene	+	-6.64386	-6.64386	-6.64386	-6.64386	-6.64386	-6.64386	-6.64386	-6.64386	-6.64386	-6.64386	-6.64386	-6.64386	-6.64386	-6.64386	-6.64386	-6.64386	-6.64386	-6.64386	-6.64382	-2.67872	-1.72566	-1.72566	-1.72566	-1.72566	-1.72566	-1.72566	-1.72566	-1.72566	-1.72566	-1.72566	-2.67852	-2.65958	-2.12488	-2.12488	-2.12488	-2.12488	-2.67784	-2.15853	-2.12488	-2.12488	-2.12488	-2.12488	-2.12483	-1.72553	-1.41331	-1.41331	-1.41346
AT1G05430	protein_coding_gene	-	-6.64386	-1.72566	-1.72566	-1.41331	-0.29611	-0.432647	-0.165166	-0.296915	-1.4133	-1.41303	-2.17185	-1.72566	-1.41331	-2.12539	-2.12488	-2.67872	-3.58916	-6.64386	-1.72566	-1.41331	-1.41331	-1.41331	-1.41331	-3.58938	-3.58918	-6.64308	-6.64386	-1.93676	-0.734887	-0.172792	1.34846	1.55267	1.55267	1.55267	1.40117	1.58825	1.67379	0.693035	0.694196	0.694196	0.694196	0.694101	0.32485	-0.424063	0.627506	0.627506	0.627506
AT1G05440	protein_coding_gene	-	-6.64386	-6.64386	-6.64386	-6.64386	-6.64386	-6.64386	-6.64386	-6.64386	-6.64386	-6.64386	-6.64386	-6.64386	-6.64386	-6.64386	-6.64386	-6.64386	-6.64386	-6.64386	-3.58918	-1.72566	-1.72566	-1.41847	-1.4133	-0.937326	-1.38555	-1.16394	-0.749741	-0.582488	-0.297062	-0.297011	-0.296915	0.145857	0.047251	-0.172809	0.100072	-0.0590586	0.0472069	-0.0676453	-0.432647	-0.749705	-0.764976	-1.41257	-1.72566	-1.72566	-2.12488	-2.12488	-2.12488
AT1G05450	protein_coding_gene	+	-6.64386	-6.64386	-6.64386	-6.64386	-6.64386	-6.64386	-6.64386	-6.64386	-6.64386	-6.64386	-6.64386	-6.64386	-6.64386	-6.64386	-6.64386	-6.64386	-6.64386	-6.64386	-6.64386	-6.64386	-6.64386	-6.64386	-6.64386	-6.64386	-6.64386	-6.64386	-6.64386	-6.64386	-6.64386	-6.64386	-6.64386	-6.64386	-6.64386	-6.64386	-6.64386	-6.64386	-6.64386	-6.64386	-6.64386	-6.64386	-6.64386	-6.64386	-6.64386	-6.64386	-6.64386	-6.64386	-6.64386
AT1G05460	protein_coding_gene	-	-6.64386	-6.64386	-6.64386	-6.64386	-6.64386	-6.64386	-6.64386	-6.64386	-6.64386	-6.64386	-6.64386	-6.64386	-6.64386	-6.64386	-6.64386	-6.64386	-6.64386	-6.64386	-6.64386	-6.64386	-6.64386	-6.64386	-6.64386	-3.57935	-0.296915	-0.172862	0.0472431	-0.583551	0.238104	0.406669	0.145711	-0.296963	-0.749715	-0.30021	-0.749703	-0.749719	-1.34873	-0.295908	-0.432647	-0.296915	-2.67872	-1.15669	-0.0586373	0.238104	-0.172809	-1.75425	-1.72566
AT1G05470	protein_coding_gene	-	-6.64386	-6.64386	-6.64386	-6.64386	-6.64386	-6.64386	-6.64386	-6.64386	-6.64386	-6.64386	-6.64386	-6.64386	-6.64386	-6.64386	-6.64386	-6.64386	-6.64386	-6.64386	-3.58918	-3.58918	-3.58918	-3.58918	-1.72566	-0.305392	0.145797	-0.0586361	-0.170081	-0.296915	-0.744812	-1.41331	-1.41331	-1.72306	-2.12488	-1.41331	-1.15667	-1.15669	-1.72566	0.0472043	0.132245	0.406954	-0.581303	-0.749777	-0.4328	-0.432646	-0.308212	-0.582491	0.425181
AT1G05490	protein_coding_gene	-	-6.64386	-6.64386	-6.64386	-6.64386	-6.64386	-6.64386	-6.64386	-6.64386	-6.64386	-6.64386	-6.64386	-6.64386	-6.64386	-6.64386	-6.64386	-6.64386	-6.64386	-6.64386	-6.64386	-2.67872	-2.67872	-2.67872	-6.64386	-6.64386	-6.64386	-6.64386	-6.64386	-6.64386	-6.64386	-6.64386	-3.58918	-3.58918	-3.58918	-3.58918	-3.58918	-2.68	-3.58918	-3.58918	-6.64386	-6.64386	-6.64386	-6.64386	-6.64378	-3.58918	-3.58918	-3.76836	-3.58918
AT1G05500	protein_coding_gene	+	-6.64386	-6.64386	-6.64386	-6.64386	-6.64386	-6.64386	-6.64386	-6.64386	-6.64386	-6.64386	-6.64386	-6.64386	-6.64386	-6.64386	-6.64386	-6.64386	-6.64386	-6.64386	-6.64386	-2.12488	0.0472054	1.04146	1.18637	0.818096	1.41639	1.36073	0.998611	-1.41331	-1.41331	0.72619	1.38141	1.40122	-0.938899	-6.64386	-6.64386	-6.64386	-1.42674	-0.172621	0.0472054	-0.938902	-0.582488	0.694014	0.818984	-0.172874	-6.64137	0.047066	0.238104
AT1G05510	protein_coding_gene	+	2.43794	2.29485	2.29485	1.65743	0.598489	1.51723	2.0107	2.25105	2.92793	2.45677	2.25218	2.4574	1.27544	0.987922	0.625764	-3.58923	-6.64386	-6.64386	-6.64386	-6.64386	-6.64386	-6.64386	-6.64386	-6.64386	-6.64386	-6.64386	-6.64386	-6.64386	-6.64386	-6.64386	-6.64386	-6.64386	-6.64386	-6.64386	-6.64386	-6.64386	-6.64386	-6.64386	-6.64386	-6.64386	-6.64386	-6.64386	-6.64386	-6.64386	-6.64386	-6.64386	-6.64386
AT1G05520	protein_coding_gene	-	-6.64386	-6.64386	-6.64386	-6.64386	-6.64386	-6.64386	-6.64386	-6.64386	-6.64386	-6.64386	-6.64386	-6.64386	-6.64386	-6.64386	-6.64386	-6.64386	-6.64386	-2.15324	0.238444	1.19071	1.60561	1.51483	1.72604	1.65662	1.81488	1.27618	1.27309	1.68837	1.40122	0.627507	-0.96599	1.04284	1.3603	0.627413	-6.64386	-6.64386	-6.64386	-6.64386	-3.58918	-0.58249	0.989027	0.757938	-1.72551	-0.582522	0.627506	0.406669	0.557203
AT1G05530	protein_coding_gene	-	-6.64386	-6.64386	-6.64386	-6.64386	-6.64386	-6.64386	-6.64386	-6.64386	-6.64386	-6.64386	-6.64386	-6.64386	-6.64386	-6.64386	-6.64386	-6.64386	-6.64386	-6.64386	-6.64386	-6.64386	-6.64386	-6.64386	-6.64386	-6.64386	-6.64386	-6.64386	-6.64386	-6.64386	-6.64386	-6.64386	-6.64386	-6.64386	-6.64386	-6.64386	-6.64386	-6.64386	-6.64386	-6.64386	-6.64386	-6.64386	-6.64386	-6.64386	-6.64386	-6.64386	-6.64386	-6.64386	-6.64386
AT1G05540	protein_coding_gene	+	-6.64386	-6.64386	-6.64386	-6.64386	-6.64386	-6.64386	-6.64386	-6.64386	-6.64386	-6.64386	-6.64386	-6.64386	-6.64386	-6.64386	-6.64386	-6.64386	-6.64386	-6.64386	-2.67872	-1.38907	-1.15669	-1.15669	-1.15669	-1.15669	-1.72566	-1.72566	-3.58179	-6.64386	-3.58937	-2.64297	-2.67872	-2.67872	-2.67872	-2.67872	-2.12912	-2.20081	-1.41331	-1.72574	-1.72566	-1.72566	-1.15669	-1.15669	-0.938878	-0.938897	-0.749715	-0.58249	-0.582488
AT1G05550	protein_coding_gene	-	-6.64386	-6.64386	-6.64386	-6.64386	-6.64386	-6.64386	-6.64386	-6.64386	-6.64386	-6.64386	-6.64386	-6.64386	-6.64386	-6.64386	-6.64386	-6.64386	-6.64386	-3.58918	-2.68831	-2.67872	-2.12488	-2.12488	-2.7375	-2.67872	-3.58918	-6.64386	-6.64386	-6.64386	-6.64386	-6.64386	-6.64386	-6.64386	-6.64386	-6.64386	-6.64386	-6.64386	-6.64386	-6.64386	-6.64386	-6.64386	-6.64386	-6.64386	-6.64386	-6.64386	-6.64386	-6.64386	-6.64386
AT1G05560	protein_coding_gene	-	-0.0586361	0.147488	0.484099	0.557584	0.324846	0.0386612	-2.12488	-2.12488	-2.12488	-2.12488	-2.12488	-6.64386	-6.64386	-3.58918	-3.58918	-3.58918	-3.58918	-3.58918	-3.58434	-1.41331	0.14581	1.30873	1.8148	1.92982	2.06224	2.49355	2.92867	3.12939	2.99703	2.88584	3.01151	3.279	3.29848	3.12331	3.04092	3.31473	3.29214	3.31988	3.3821	3.09597	3.13729	3.37508	2.95822	2.87487	2.60974	2.45618	2.65427
AT1G05570	protein_coding_gene	-	-6.64386	-6.64386	-6.64386	-6.64386	-6.64386	-3.5843	-3.58918	-3.58918	-3.58918	-6.64386	-6.64386	-6.64386	-6.64386	-6.64386	-6.64386	-6.64386	-6.64386	-6.64386	-6.64386	-6.64386	-2.67872	-6.64386	-6.64386	-1.72566	-0.582488	-0.749715	-0.749715	0.14581	-1.16086	-0.0581098	-0.797479	0.240562	-2.13562	0.64504	-1.72566	0.406669	-0.938899	0.325194	-0.0205079	-1.72565	-0.296915	0.14581	-2.12393	-2.12488	0.0472054	-2.12487	-1.15848
AT1G05575	protein_coding_gene	-	-6.64386	-6.64386	-6.64386	-6.64386	-6.64386	-6.64386	-3.58918	-3.59899	-2.67872	-2.12488	-2.67872	-2.67418	-3.58918	-6.64386	-6.64386	-6.64386	-6.64386	-6.64386	-3.58918	-0.578758	0.0472054	0.0472054	0.0472077	0.211983	0.484097	0.484099	0.484099	0.484099	0.4841	0.706261	0.823597	0.821225	0.757939	0.72896	0.627225	0.627506	0.484021	0.484242	0.409197	0.238103	0.23798	0.145956	-0.0607907	-0.0586361	-0.0586361	-0.0586361	-0.0586362
AT1G05577	protein_coding_gene	-	-6.64386	-6.64386	-6.64386	-6.64386	-6.64386	-6.64386	-6.64386	-6.64386	-6.64386	-6.64386	-6.64386	-6.64386	-6.64386	-6.64386	-6.64386	-6.64386	-6.64386	-6.64386	-6.64386	-6.64386	-6.64386	-6.64386	-6.64386	-6.64386	-6.64386	-6.64386	-6.64386	-6.64386	-6.64386	-6.64386	-6.64386	-6.64386	-6.64386	-6.64386	-6.64386	-6.64386	-6.64386	-6.64386	-6.64386	-2.67872	-2.67872	-2.67872	-2.67872	-2.67872	-2.67872	-6.64386	-6.64386
AT1G05580	protein_coding_gene	-	1.58818	0.878001	0.242824	-0.939027	-6.63735	-6.64386	-3.58929	-3.58918	-2.67872	-2.67872	-3.589	-3.58918	-6.64386	-6.64386	-6.64386	-6.64386	-6.64386	-6.64386	-6.64386	-6.64386	-6.64386	-6.64386	-6.64386	-6.64386	-6.64386	-6.64386	-6.64386	-6.64386	-6.64386	-6.64386	-6.64386	-6.64386	-6.64386	-6.64386	-6.64386	-6.64386	-6.64386	-6.64386	-6.64386	-6.64386	-6.64386	-6.64386	-6.64386	-6.64386	-6.64386	-6.64386	-6.64386
AT1G05590	protein_coding_gene	+	-6.64386	-6.64386	-6.64386	-6.64386	-6.64386	-6.64386	-6.64386	-6.64386	-6.64386	-6.64386	-6.64386	-6.64386	-6.64386	-6.64386	-6.64386	-6.64386	-6.64386	-6.64386	-6.64386	-6.64386	-3.58918	-3.58918	-2.67872	-2.67872	-2.67872	-3.58918	-3.58919	-6.64386	-6.64386	-1.42823	-0.0586361	0.238104	0.8732	1.58818	1.6531	1.58818	1.58615	1.18207	0.484098	-1.1785	-0.296915	-0.577188	0.0448236	0.145816	0.0495674	0.406669	0.397466
AT1G05600	protein_coding_gene	+	1.55267	1.62031	1.95766	1.62275	1.27618	1.63189	1.54894	1.58818	1.43986	1.32027	1.28055	1.13927	1.65592	1.13839	0.988006	1.62283	0.988	0.93379	0.238105	-3.58918	-6.64386	-3.58918	-2.67872	-1.72566	-0.296915	0.0472054	0.238104	0.14581	0.557584	0.484099	-0.0586361	-0.432647	-0.749715	-0.0586361	-0.749715	-0.582488	-0.749715	-0.582488	-0.582488	-1.15669	-0.0586361	0.238104	0.14581	0.238104	0.238104	0.0472054	-0.0586361
AT1G05610	protein_coding_gene	-	-6.64386	-6.64386	-6.64386	-6.64386	-6.64386	-6.64386	-6.64386	-6.64386	-6.64386	-6.64386	-6.64386	-6.64386	-6.64386	-6.64386	-6.64386	-6.64386	-6.64386	-6.64386	-6.64386	-6.64386	-6.64386	-6.64386	-6.64386	-6.64386	-6.64386	-6.64386	-6.64386	-6.64386	-6.64386	-6.64386	-6.64386	-6.64386	-6.64386	-6.64386	-6.64386	-6.64386	-6.64386	-6.64386	-6.64386	-6.64386	-6.64386	-6.64386	-6.64386	-6.64386	-6.64386	-6.64386	-6.64386
AT1G05615	protein_coding_gene	-	-6.64386	-6.64343	-2.12488	-2.12488	-2.12488	-2.12494	-6.64386	-6.64386	-6.64386	-6.64386	-6.64386	-6.64386	-6.64386	-6.64386	-6.64386	-6.64386	-6.64386	-6.64386	-6.63991	-3.58918	-3.58918	-3.58918	-3.58918	-3.58918	-3.58918	-3.58918	-3.58918	-3.58918	-3.62351	-6.64386	-6.64386	-6.64386	-6.64386	-6.64386	-6.64386	-6.64386	-6.64386	-6.64386	-6.64386	-6.64386	-6.64386	-6.64386	-6.64386	-6.64386	-6.64386	-6.64386	-6.64386
AT1G05620	protein_coding_gene	+	-6.64386	-3.58918	-3.58918	-3.58918	-3.58918	-6.64386	-6.64386	-6.64386	-6.64386	-6.64386	-6.64386	-6.64386	-6.64386	-6.64386	-6.64386	-6.64386	-6.64386	-2.67966	-2.12488	-2.12488	-2.12488	-2.67369	-6.64386	-6.64386	-6.64386	-6.64386	-6.64386	-6.38636	-3.58921	-1.41245	-0.938899	-0.938899	-1.15669	-1.41358	-2.12485	-3.58918	-3.58918	-3.58918	-6.64386	-6.64386	-2.12513	-0.432681	-0.172859	0.0472093	0.7049	0.355475	0.236817
AT1G05630	protein_coding_gene	+	0.484099	-1.15669	0.14581	0.146206	0.757938	0.557583	-0.296915	-0.297717	-6.64385	-6.64386	-6.64386	-6.64386	-6.64386	-6.64386	-6.64386	-6.64386	-6.64386	-3.50064	-3.58918	-2.67872	-2.67872	-1.72568	-1.4133	-0.296416	0.14581	-0.285981	-0.520767	-0.938899	0.145811	0.325204	0.14581	-0.938437	-1.15669	-1.15669	-1.15669	-1.65233	-0.566971	0.237907	0.557613	0.274928	-0.0586361	0.132196	0.0470705	0.483777	-0.296915	-1.41488	-1.3904
AT1G05640	protein_coding_gene	-	-6.64386	-6.64386	-6.64386	-6.64386	-6.64386	-6.64386	-6.64386	-6.64386	-6.64386	-6.64386	-6.64386	-6.64386	-6.64261	-3.58918	-3.58918	-3.58918	-3.22182	-2.67872	-2.09105	-1.15669	-1.41331	-1.41331	-1.41331	-1.88386	-2.12488	-2.12488	-2.12156	-2.12488	-1.72566	-2.12809	-2.12488	-2.12488	-1.72566	-2.12488	-2.67872	-3.58681	-3.58918	-3.58928	-2.67872	-2.67872	-2.67872	-1.72566	-1.72566	-2.16605	-2.67872	-2.67872	-2.68073
AT1G05650	protein_coding_gene	-	-6.64386	-6.64386	-6.64386	-6.64386	-6.64386	-6.64386	-6.64386	-6.64386	-6.64386	-6.64386	-6.64386	-6.64386	-6.64386	-6.64386	-6.64386	-6.64386	-6.64386	-6.64386	-6.64386	-6.64386	-6.64386	-6.64386	-6.64386	-6.64386	-6.64386	-6.64386	-6.64386	-6.64386	-6.64386	-6.64386	-6.64386	-6.64386	-6.64386	-6.64386	-6.64386	-6.64386	-6.64386	-6.64386	-6.64386	-6.64386	-6.64386	-6.64386	-6.64386	-6.64386	-6.64386	-6.64386	-6.64386
AT1G05660	protein_coding_gene	-	-6.64386	-6.64386	-6.64386	-6.64386	-6.64386	-6.64386	-6.64386	-6.64386	-6.64386	-6.64386	-6.64386	-6.64386	-6.64386	-6.64386	-6.64386	-6.64386	-6.64386	-6.64386	-6.64386	-6.64386	-6.64386	-6.64386	-6.64386	-6.64386	-6.64386	-6.64386	-6.64386	-6.64386	-6.64386	-6.64386	-6.64386	-6.64386	-6.64386	-6.64386	-6.64386	-6.64386	-6.64386	-6.64386	-6.64386	-6.64386	-6.64386	-6.64386	-6.64386	-6.64386	-6.64386	-6.64386	-6.64386
AT1G05670	protein_coding_gene	-	-1.15669	-1.15676	-0.582488	-0.582405	-0.295719	-0.172743	-0.582489	-0.938978	-1.42138	-1.42251	-0.43267	-0.296915	-0.744684	-1.14868	-3.58897	-3.62259	-3.58918	-3.58918	-3.58918	-3.57913	-2.67872	-2.12484	-1.72566	-1.41332	-1.41284	-1.72566	-1.41334	-3.58918	-2.67872	-2.67872	-2.12488	-0.749715	-0.749715	-0.938969	-1.15665	-1.41331	-1.1567	-0.938899	-2.12488	-1.71598	-2.12488	-2.12488	-1.41331	-1.41359	-1.16215	-0.841235	-1.41337
AT1G05675	protein_coding_gene	-	-0.432647	-0.938899	-0.749896	-1.16123	-1.15669	-0.582488	-1.15668	-0.432647	-0.582488	-0.582488	-0.938905	-2.12488	-2.12488	-6.64386	-6.64386	-6.64386	-6.64386	-6.64386	-6.64386	-6.64386	-2.67872	-2.12488	-1.72566	-1.72566	-1.15669	-1.15669	-1.15669	-1.72746	-2.12488	-2.1291	-2.12488	-3.69298	-2.67872	-2.67872	-2.67872	-1.72548	-2.12396	-2.12488	-1.72579	-2.12489	-1.72566	-1.72566	-1.69306	-2.67872	-1.72535	-1.42126	-1.44387
AT1G05680	protein_coding_gene	-	-6.64386	-6.64386	-6.64386	-6.64386	-6.64386	-6.64386	-6.64386	-6.64386	-6.64386	-6.64386	-6.64386	-6.64386	-6.64386	-6.64386	-6.64386	-6.64386	-6.64386	-6.64386	-6.64384	-2.67872	-2.12488	-1.15669	-0.935279	-0.749715	-0.565854	-0.582485	-0.749715	-0.749707	-1.41343	-1.4133	-2.12488	-1.72565	-2.0856	-2.67872	-2.67872	-3.58716	-2.67872	-2.67872	-2.67869	-3.58918	-3.58918	-3.58918	-3.58918	-6.64386	-3.58918	-3.58918	-3.58918
AT1G05690	protein_coding_gene	+	-6.64386	-6.64386	-6.64386	-6.64386	-6.64386	-6.64386	-6.64386	-6.64386	-6.64386	-6.64386	-6.64386	-6.64386	-6.64386	-6.64386	-6.64386	-6.64386	-6.64386	-6.64386	-6.64386	-6.64386	-6.64386	-6.64386	-6.64386	-6.64386	-6.64386	-6.64386	-6.64386	-6.64386	-6.64386	-6.64386	-6.64386	-6.64386	-6.64386	-6.64386	-6.64386	-6.64386	-3.58911	-2.12488	-0.938899	-0.749716	-0.749715	-0.582488	-0.940404	-1.72567	-1.72566	-1.72566	-2.67872
AT1G05700	protein_coding_gene	+	-2.67872	-2.67909	-0.749764	-0.296915	0.0121737	0.324847	-0.432587	-0.432647	-0.790319	-1.72566	-2.12483	-6.64386	-6.64386	-6.64386	-6.64386	-6.64386	-6.64386	-6.64386	-3.58918	-3.58918	-3.58918	-3.58918	-3.58918	-3.58918	-2.1687	-2.67872	-2.12488	-1.72566	-2.67872	-2.91676	-6.64386	-6.64386	-6.64386	-6.64386	-6.6249	-2.67872	-2.67872	-2.12488	-3.59868	-2.12488	-2.12513	-1.72566	-2.13466	-2.12488	-1.72566	-1.72566	-2.67872
AT1G05710	protein_coding_gene	+	-6.64386	-6.64386	-6.64386	-6.64386	-6.64386	-6.64386	-6.64386	-6.64386	-6.64386	-6.64386	-6.64386	-6.64386	-6.64386	-6.64386	-6.64386	-6.64386	-6.64386	-6.64386	-6.64386	-6.64386	-6.64386	-2.12488	-2.12488	-1.15669	-0.749715	-0.749715	-1.15669	-0.749617	-1.41331	-2.12488	-2.12488	-2.67872	-3.53679	-6.64386	-6.64386	-6.64386	-6.64302	-3.58918	-3.58918	-3.58918	-2.12676	-2.12488	-2.12488	-2.12488	-2.12488	-2.13337	-3.58918
AT1G05720	protein_coding_gene	-	-6.64386	-1.41331	-0.938898	-0.938899	-0.938935	-2.67872	-6.64386	-6.64386	-6.64386	-6.64386	-6.64386	-6.64386	-6.64386	-2.12508	-2.12488	-2.12488	-1.72566	-3.5888	-3.58918	-2.12513	-0.0586361	-0.0673442	0.557584	0.557584	0.557584	0.563112	0.408509	-0.181252	-0.938899	-0.938931	-1.72585	-0.296919	0.238104	0.238104	0.238104	0.238104	0.238104	0.322725	1.48844	1.72205	1.58833	1.95947	2.16086	2.37835	2.58632	2.58582	2.41994
AT1G05730	protein_coding_gene	+	0.238104	1.65697	2.06266	2.08665	2.6544	2.1105	1.72084	1.40549	-6.64385	-6.64386	-6.64386	-2.67872	-0.0586361	1.40959	1.68544	2.58578	2.37834	1.81066	1.75639	0.238104	0.238104	0.238104	0.238104	-0.296921	-1.73002	-0.938899	-0.432081	0.406388	0.556863	0.557584	0.557584	0.3461	-0.0586361	-0.669301	-2.13303	-3.58918	-3.58918	-3.58918	-1.72566	-1.72566	-1.72566	-2.12488	-2.12488	-2.12488	-2.12488	-6.64386	-6.64386
AT1G05740	protein_coding_gene	+	-2.67872	-0.938899	-0.938899	-1.4133	-1.41331	-6.64386	-2.12488	-2.12488	-2.12488	-2.12488	-6.64386	-6.64386	-6.64386	-6.64386	-6.64386	-6.64386	-6.64386	-6.64386	-6.64386	-6.64386	-6.64386	-6.64386	-6.64386	-6.64386	-6.64386	-6.64386	-6.64386	-6.64386	-6.64386	-6.64386	-6.64386	-6.64386	-6.64386	-6.64386	-6.64386	-6.64386	-6.64386	-6.64386	-6.64386	-6.64386	-6.64386	-6.64386	-6.64386	-6.64386	-6.64386	-6.64386	-6.64386
AT1G05750	protein_coding_gene	+	-6.64386	-6.64386	-6.64386	-6.64386	-6.64386	-6.64386	-6.64386	-6.64386	-6.64386	-6.64386	-6.64386	-6.64386	-6.64386	-6.64386	-6.64386	-6.64386	-6.64386	-6.64386	-6.64386	-3.58918	-3.58918	-1.72566	-1.1576	-0.58251	-0.938899	-0.938897	-0.938899	-0.933096	-0.432647	-0.582492	-0.566709	-0.92708	-0.749715	-0.297413	0.0649102	-0.0586358	-0.582488	-0.29685	-0.749716	-0.749715	-0.938899	-0.939277	-0.913372	0.0766318	0.238104	0.0472091	-0.0570565
AT1G05760	protein_coding_gene	-	-6.64386	-6.64386	-6.64386	-6.64386	-6.64386	-6.64386	-6.64386	-6.64386	-6.64386	-6.64386	-6.64386	-6.64386	-6.64386	-6.64386	-6.64386	-6.64386	-6.64386	-6.64386	-6.64357	-3.58918	-1.72566	-1.72566	-1.72566	-1.38954	-1.41331	-1.41331	-1.41331	-1.41532	-1.15662	-1.41331	-1.41331	-1.41331	-1.41334	-2.67419	-2.69277	-1.41331	-0.938899	-0.938899	-0.915773	-0.430128	-0.432647	-0.432647	-0.202725	0.0470974	-0.0586361	-0.0586361	-0.0586361
AT1G05770	protein_coding_gene	-	-2.12488	-0.938902	-0.938899	-0.938901	-1.72624	-6.64308	-6.64386	-6.64386	-3.58988	-0.670281	-0.296915	-0.0586321	0.0472503	-0.991836	-1.72566	-2.67874	-6.64386	-6.64386	-6.64386	-6.64386	-3.58918	-2.67872	-2.67872	-2.67872	-2.67872	-2.67872	-2.67872	-2.67872	-2.67872	-2.67872	-2.67872	-2.67872	-2.67872	-2.6788	-6.64386	-6.64386	-3.58261	-2.67869	-2.67872	-2.67872	-2.67873	-2.12488	-2.12488	-2.12488	-2.12488	-1.41266	-1.15885
AT1G05780	protein_coding_gene	+	-6.64386	-3.58918	-2.67862	-1.72566	-1.41156	-1.15669	-1.41339	-2.12488	-2.67872	-6.64385	-2.67872	-2.67872	-2.67872	-2.67872	-6.64386	-6.64386	-6.64386	-6.64386	-6.64386	-2.12488	-1.41331	-0.747567	-0.07151	0.0383421	-0.059089	-0.172862	-0.296916	-0.432647	-1.15682	-2.62223	-6.64386	-6.64386	-6.64386	-6.64386	-6.64386	-3.58918	-1.72566	-1.15579	-0.938899	-0.938899	-0.938899	-0.937338	-1.15676	-2.12488	-6.64386	-6.64386	-6.64386
AT1G05785	protein_coding_gene	+	-3.58918	-2.67872	-2.67966	-2.67872	-1.15668	-1.41331	-1.72566	-1.41371	-2.67878	-2.67872	-2.67872	-3.58661	-6.64386	-6.64386	-6.64386	-6.64386	-6.64386	-6.64386	-6.64386	-6.64386	-6.64386	-6.64386	-6.64386	-6.64386	-6.64386	-6.64362	-3.58918	-3.58918	-3.58918	-3.58918	-3.58918	-6.64386	-6.64386	-3.57621	-3.58918	-1.72566	-1.15669	-1.15669	-1.15212	-1.41331	-2.67872	-6.64386	-6.64386	-6.64386	-6.64386	-3.4593	-3.58918
AT1G05790	protein_coding_gene	+	-2.67872	-1.73581	-1.15669	-1.15669	-0.938596	-1.38628	-1.72566	-1.4133	-0.938931	-0.351127	0.0470605	0.14581	-0.432603	-1.01075	-2.67773	-6.64386	-6.64386	-6.64386	-6.64386	-0.582488	-0.00474494	0.324847	0.557582	0.93406	0.557173	-0.947299	-6.64386	-0.0586437	0.627506	0.0472457	-2.65698	-1.15669	0.148347	1.03875	0.694191	-0.0586922	-0.296915	-0.745521	-6.64386	-6.64386	-6.64386	-6.64386	-2.12488	-0.586472	-0.420379	-0.196542	-0.582488
AT1G05800	protein_coding_gene	+	-6.64386	-6.64386	-6.64386	-6.64386	-6.64386	-6.64386	-6.64386	-6.64386	-6.64386	-6.64386	-6.64386	-6.64386	-6.64386	-6.64386	-6.64386	-6.64386	-6.64386	-6.64386	-6.64386	-6.64386	-6.64386	-6.64386	-6.64386	-6.64386	-6.64386	-6.64386	-6.64386	-6.64386	-6.64386	-6.64386	-6.64386	-6.64386	-6.64386	-6.64386	-6.64386	-6.64386	-6.64386	-6.64386	-6.64386	-6.64386	-6.64386	-6.64386	-6.64386	-6.64386	-6.64386	-6.64386	-6.64386
AT1G05805	protein_coding_gene	+	-6.64386	-6.64386	-6.64386	-6.64386	-6.64386	-6.64386	-6.64386	-6.64386	-6.64386	-6.64386	-6.64386	-6.64386	-6.64386	-6.64386	-6.64386	-6.64386	-6.64386	-3.58918	-2.6787	-0.175021	0.905965	1.8121	2.27827	2.5321	2.83225	3.00595	3.36677	3.55909	3.54788	3.45595	2.92925	2.3399	1.23198	0.238569	-0.0586361	-0.749715	-1.15669	-1.73241	-1.15669	-1.15717	-0.582488	-0.0586361	-0.0586361	-0.0586799	-0.432647	-1.15669	-2.12522
AT1G05810	protein_coding_gene	+	2.1832	2.53227	2.63753	1.78511	1.36073	0.320304	-0.296915	-1.73572	-6.64386	-6.64386	-6.64386	-6.64386	-6.64386	-6.64386	-6.64386	-6.64386	-6.64386	-6.64386	-6.64386	-6.64386	-3.58918	-3.58918	-3.58911	-1.7267	-1.15276	-0.749715	0.0997106	0.483932	0.694196	0.694245	0.988	0.98802	1.04021	1.04031	0.812538	0.758387	0.757496	0.324945	-0.0489821	-0.172862	-1.15669	-1.15669	-1.41327	-1.49098	-1.72566	-1.72571	-2.12488
AT1G05820	protein_coding_gene	+	-0.172862	-1.41349	-1.72566	-6.64386	-6.64386	-0.296743	0.0472052	0.557037	1.31837	1.1863	1.31907	1.51548	1.2771	0.987978	0.694198	-0.293548	-2.12489	-3.58898	-6.64386	-6.64386	-3.58918	-2.67872	-2.67872	-3.58918	-6.64386	-6.64386	-6.64386	-6.64386	-6.64386	-3.58918	-3.58918	-3.58918	-3.58918	-2.67872	-2.67872	-2.67872	-2.67872	-2.67872	-3.59126	-6.64386	-2.67872	-2.67872	-2.67844	-6.64386	-6.64386	-6.64386	-6.64386
AT1G05830	protein_coding_gene	+	-6.64386	-3.58918	-3.58918	-3.58918	-3.58918	-6.64386	-6.64386	-6.64386	-6.64386	-2.67872	-1.72561	-1.15669	-1.15669	-1.72566	-2.67878	-6.64386	-6.64386	-6.64386	-6.64386	-3.58918	-0.749715	0.818984	0.988347	0.288084	1.13924	1.44565	0.557611	-2.66912	-0.749716	-0.432647	0.133514	1.09359	1.03436	-0.172161	0.483384	0.410927	0.238104	-0.172861	0.819028	1.31908	-0.0586223	-0.0586361	-0.172862	-0.4315	0.14581	-0.938891	-3.58918
AT1G05835	protein_coding_gene	+	0.238104	-0.173446	-0.0586363	-0.267387	-0.0588815	1.08772	1.44002	1.64312	1.7222	0.993113	0.407817	-0.346044	-6.64386	-6.64386	-6.64386	-6.64386	-6.64386	-6.64386	-6.64386	-3.58918	-2.67872	-2.67872	-2.75246	-1.42851	-1.40789	-0.923357	-0.938899	-0.170016	0.459423	0.484099	0.484385	0.757933	0.87755	0.971394	1.17647	1.27618	1.27993	1.51573	1.68973	1.74854	1.87164	1.95776	2.06622	2.22239	2.63753	2.63769	2.65437
AT1G05840	protein_coding_gene	-	5.86812	6.26814	6.29855	6.42087	6.6257	6.71496	6.92822	6.60139	6.69489	6.2789	5.75333	5.42152	3.77535	3.06183	-0.0576129	-6.64386	-6.64386	-6.64386	-3.58918	-3.58918	-2.12488	0.877967	1.18637	1.31908	0.486716	-1.07254	-0.158939	0.933832	1.23198	1.13928	0.987896	1.09059	1.23198	1.25087	-0.0591401	-0.74463	-3.56514	-6.64386	-6.64386	-6.64386	-6.64386	-6.64386	-6.64386	-6.64386	-6.64386	-6.64386	-1.72768
AT1G05850	protein_coding_gene	-	-6.64386	-2.13809	-1.15669	-1.1567	-0.300555	0.811317	0.933832	1.27474	1.22275	1.06311	0.877559	0.693556	0.64102	-0.582488	-0.938919	-2.12479	-6.64386	-6.64386	-6.64386	-1.15669	-1.15669	-1.15669	-1.15669	-1.16848	-6.64385	-6.64386	-6.64386	-6.64386	-6.64386	-6.64386	-0.432649	1.55562	3.02182	4.58793	5.53135	5.76136	6.09455	6.453	6.45189	5.99909	6.05529	5.95017	5.72106	4.95285	4.56744	3.80752	1.23088
AT1G05860	protein_coding_gene	+	6.29075	6.39594	6.09185	5.75059	4.73562	2.98267	-0.299849	-6.64386	-6.64386	-6.64386	-6.64386	-2.03097	-1.15669	-1.15669	-1.15669	-2.21734	-6.64386	-6.64386	-3.59047	-1.72493	-0.749715	-0.582488	-0.170215	0.757939	0.819023	0.931188	0.877572	1.36059	1.30667	1.18678	1.0906	0.933832	0.69391	0.402721	-0.432628	-1.17967	-1.15669	-1.15669	-1.82479	-6.64386	-6.64386	-6.64386	-6.64386	-6.64386	-6.64386	-6.64386	-6.64386
AT1G05870	protein_coding_gene	-	-6.64386	-6.64386	-6.64386	-6.64386	-6.64386	-6.64386	-6.64386	-6.64386	-6.64386	-6.64386	-6.64386	-6.64386	-6.64386	-6.64386	-6.64386	-6.64386	-6.64386	-6.64386	-2.12488	-0.582309	0.484099	1.31905	1.47893	1.34285	1.70261	1.55267	1.87837	1.81649	1.62876	1.87693	1.7846	1.84459	1.87362	1.36074	1.18637	0.818984	0.137655	-0.84759	-3.57705	-6.64386	-0.938899	0.0472057	0.872988	1.39782	2.18331	2.45727	2.49514
AT1G05880	protein_coding_gene	+	-6.64386	-6.64386	-6.64386	-6.64386	-6.64386	-6.64386	-6.64386	-6.64386	-6.64386	-6.64386	-6.64386	-6.64386	-6.64386	-6.64386	-6.64386	-6.64386	-6.64386	-6.64386	-6.64386	-6.64386	-6.64386	-6.64386	-6.64386	-6.64386	-6.64386	-6.64386	-6.64386	-6.64386	-6.64386	-6.64386	-6.64386	-6.64386	-6.64386	-6.64386	-6.64386	-6.64386	-6.64386	-6.64386	-6.64386	-6.64386	-6.64386	-6.64386	-6.64386	-6.64386	-6.64386	-6.64386	-6.64386
AT1G05890	protein_coding_gene	+	-6.64386	-6.64386	-6.64386	-6.64386	-6.64386	-6.64386	-6.64386	-6.64386	-6.64386	-6.64386	-6.64386	-6.64386	-6.64386	-6.64386	-6.64386	-6.64386	-6.64386	-6.64386	-6.64386	-6.64386	-6.64386	-0.170124	1.69055	2.42589	2.29869	2.23525	0.0505628	-0.582488	-0.296915	-0.296814	0.691956	0.557584	-1.15669	-0.567915	2.1832	2.1832	1.31703	1.09059	-0.172418	-6.64386	1.65667	2.11181	0.360032	-0.348546	-0.749285	-1.15669	-0.938898
AT1G05894	protein_coding_gene	+	-3.58918	-2.12488	-0.596234	2.58438	2.82682	2.99522	3.17184	2.51812	2.4514	2.55117	2.32673	1.62296	1.16858	-0.297293	-2.25335	-6.64386	-6.64386	-6.64386	-3.58918	-2.67862	-2.67872	-2.67872	-2.67872	-2.69577	-3.58918	-3.58918	-6.63838	-2.67872	-2.67872	-2.67872	-2.67872	-2.67872	-2.67872	-2.67872	-2.67867	-6.64386	-6.64386	-6.64386	-6.64386	-6.64386	-6.64386	-6.64386	-6.64386	-6.64386	-6.64386	-6.64386	-6.64386
AT1G05900	protein_coding_gene	+	-3.58918	-6.64372	-3.58918	-3.58918	-3.58918	-3.58918	-6.64386	-6.64386	-6.64386	-6.64386	-6.64386	-6.64386	-6.64386	-6.64386	-3.58918	-3.58918	-3.58918	-3.58918	-6.64386	-1.15669	-0.296915	-0.296915	-0.296915	-1.15669	-2.67872	-0.582488	-0.432647	-0.582488	-0.749715	-3.58918	-1.15669	-0.296915	-0.296915	-0.296915	0.557584	0.557584	0.627506	0.87755	1.23198	0.933832	1.27618	0.988	0.757938	0.0472054	-1.41331	-1.15669	-0.938899
AT1G05910	protein_coding_gene	+	-0.432647	0.697002	0.694196	1.72205	1.89744	1.78639	1.58818	0.406673	-0.379221	-3.56015	-6.64386	-6.64386	-6.64386	-6.64386	-6.64386	-6.64386	-6.64386	-6.64386	-6.64386	-2.67916	-1.72566	-1.72566	-6.64386	-6.64386	-2.69447	0.0718931	0.40667	-1.72566	-6.64386	-6.64386	-0.296915	-1.42189	0.225555	1.63475	1.65649	1.58811	1.09908	0.757941	1.04048	0.691955	-1.41331	-2.67882	-1.41333	-0.0665601	0.32485	0.557587	-0.061901
AT1G05920	protein_coding_gene	+	0.324847	0.988	0.484099	0.235372	0.506703	-0.172691	0.48425	0.901452	0.841664	1.18839	1.2761	1.2372	1.27618	0.692408	0.406669	0.0173569	-0.749715	-1.15669	-3.58918	-6.64386	-6.64386	-6.64386	-6.64386	-6.64386	-6.64386	-6.64386	-6.64386	-6.64386	-6.64386	-6.64386	-6.64386	-6.64386	-6.64386	-6.64386	-6.64386	-6.64386	-6.64386	-6.64386	-6.64386	-6.64386	-6.64386	-6.64386	-6.64386	-6.64386	-6.64386	-6.64386	-6.64386
AT1G05925	protein_coding_gene	-	-6.64386	-6.64386	-6.64386	-6.64386	-6.64386	-6.64386	-6.64386	-6.64386	-6.64386	-6.64386	-6.64386	-6.64386	-6.64386	-6.64386	-6.64386	-6.64386	-6.64386	-6.64386	-6.64386	-6.64386	-6.64386	-6.64386	-6.64386	-6.64386	-6.64386	-6.64386	-6.64386	-6.64386	-6.64386	-6.64386	-6.64386	-6.64386	-6.64386	-6.64386	-6.64386	-6.64386	-6.64386	-6.64386	-6.64386	-6.64386	-6.64386	-6.64386	-6.64386	-6.64386	-6.64386	-6.64386	-6.64386
AT1G05930	protein_coding_gene	+	-6.64386	-6.64386	-6.64386	-6.64386	-6.64386	-6.64386	-6.64386	-6.64386	-6.64386	-6.64386	-6.64386	-6.64386	-6.64386	-6.64386	-6.64386	-6.64386	-6.64386	-6.64386	-6.64386	-6.64386	-6.64386	-6.64386	-6.64386	-6.64386	-6.64386	-6.64386	-6.64386	-6.64386	-6.64386	-6.64386	-6.64386	-6.64386	-6.64386	-6.64386	-6.64386	-6.64386	-6.64386	-6.64386	-6.64386	-6.64386	-6.64386	-6.64386	-6.64386	-6.64386	-6.64386	-6.64386	-6.64386
AT1G05940	protein_coding_gene	-	-1.72566	-2.12488	-1.72566	-1.41333	-0.971992	-1.15669	-0.582488	-0.938899	-1.60005	-1.72566	-6.64386	-6.64386	-6.64386	-6.64386	-6.64386	-6.64386	-6.64386	-6.64386	-6.64386	-1.72566	-0.432647	1.36073	1.47903	1.36074	1.2322	-0.296873	0.145799	0.14581	0.770329	0.757958	0.818132	0.987452	1.18276	0.988	0.495491	1.03996	1.09061	0.933832	1.2761	1.18417	0.903266	1.27618	1.68985	1.84455	1.8155	1.03866	0.414451
AT1G05950	protein_coding_gene	-	2.3372	1.55391	1.90596	2.2732	2.00857	1.84455	0.819523	-0.938904	-2.67923	-3.58918	-6.64386	-6.64386	-6.64386	-6.64386	-6.64386	-6.64386	-6.64386	-2.12488	-2.12488	-2.12488	-2.12488	-6.64386	-6.64386	-6.64386	-6.64386	-6.64386	-6.64386	-6.64386	-3.58918	-3.58915	-1.72565	-1.72566	-2.12488	-2.12261	-2.67872	-2.12488	-2.12488	-2.12488	-3.58918	-1.41019	-1.15669	-1.15669	-1.15669	-2.12489	-1.41331	-0.749724	-0.582488
AT1G05960	protein_coding_gene	-	-0.172862	0.818984	0.694196	0.695262	0.0473745	-2.12488	-2.12488	-3.58918	-3.59181	-6.64386	-6.64386	-3.58918	-3.58918	-3.58918	-3.58918	-6.64386	-6.64386	-3.58918	-3.58918	-3.58918	-3.58918	-2.67872	-2.13518	-0.938899	-1.41331	0.0472072	0.622732	0.627506	-1.72566	0.14581	0.0467021	-0.296915	-1.41331	-6.64386	-6.64386	-0.749886	-0.172494	1.43847	0.93425	1.09058	-0.296915	-0.0715774	0.87755	0.220304	-6.64386	-6.64386	-6.64386
AT1G05970	protein_coding_gene	-	-6.64386	-6.64386	-6.64386	-6.64386	-6.64386	-6.64386	-6.64386	-6.64386	-6.64386	-6.64386	-6.64386	-6.64386	-3.58918	-3.58918	-3.58918	-3.58918	-6.64386	-3.59094	-3.58918	-3.58918	-3.58918	-3.58918	-3.58875	-6.64386	-6.64386	-6.64386	-6.64386	-6.64386	-6.64386	-3.65794	-1.72563	-1.41331	-1.41331	-0.749716	-0.432647	-0.296915	-0.296915	-0.296915	-0.0611155	-0.172646	-0.432706	-0.0581437	0.484133	0.484095	0.324598	0.484097	0.557584
AT1G05990	protein_coding_gene	+	-6.64386	-6.64386	-3.58918	-3.58918	-3.58918	-3.58918	-6.64386	-6.64386	-6.64386	-6.64386	-6.64386	-6.64386	-6.64386	-6.64386	-6.64386	-6.64386	-6.64386	-6.64386	-6.64386	-6.64386	-6.64386	-6.64386	-6.64386	-6.64386	-6.64386	-6.64386	-6.64386	-6.64386	-6.64386	-6.64386	-6.64386	-6.64386	-6.64386	-6.64386	-6.64386	-6.64386	-6.64386	-6.64386	-6.64386	-6.64386	-6.64386	-6.64386	-6.64386	-6.64386	-6.64386	-6.64386	-6.64386
AT1G06000	protein_coding_gene	-	-3.58918	-6.64386	-6.64386	-6.64386	-3.70347	-2.67872	-2.67872	-2.67872	-3.45871	-6.64386	-6.64386	-6.64386	-6.64386	-6.64386	-6.64386	-6.64386	-6.64386	-6.64386	-6.64386	-3.58918	-1.15669	0.145855	0.929711	1.47879	1.55267	1.90586	2.11196	2.20623	2.53098	2.63657	2.62661	2.56955	2.58254	2.45301	2.41687	2.45897	1.98407	1.77623	1.61422	1.51702	2.07442	2.15971	2.05727	1.98302	2.0367	1.98438	1.93006
AT1G06010	protein_coding_gene	+	2.5321	2.65441	2.24988	1.84711	1.4854	0.145837	-2.69952	-3.58918	-6.64386	-6.64386	-6.64386	-6.64386	-6.64386	-6.64386	-6.64386	-6.64386	-6.64386	-6.64386	-3.58918	-2.67872	-2.67872	-2.67872	-2.67872	-2.67871	-3.58918	-6.64386	-6.64386	-6.64386	-6.64386	-6.64386	-6.64386	-3.58918	-3.58918	-3.58918	-3.58918	-3.58918	-3.58918	-3.58918	-3.58918	-3.58849	-6.64386	-6.64386	-6.64386	-6.64386	-6.64386	-6.64374	-3.58918
AT1G06020	protein_coding_gene	+	1.65667	1.31922	1.09238	1.03925	0.996803	0.484182	0.14581	-1.72564	-3.59181	-6.64386	-6.64386	-6.64386	-6.64386	-6.64386	-6.64386	-6.64386	-6.64386	-6.64386	-6.64386	-3.58918	-2.67872	-2.67872	-2.67872	-2.67872	-2.67869	-3.58918	-3.58918	-6.64386	-6.64386	-6.64386	-6.64386	-6.64386	-6.64386	-6.64386	-6.64386	-6.64386	-6.64386	-6.64386	-6.64386	-6.64386	-6.64386	-6.64386	-6.64386	-6.64386	-6.64386	-6.64386	-6.64386
AT1G06030	protein_coding_gene	+	-3.58918	-3.58918	-3.58918	-6.64386	-6.64386	-6.64386	-6.64386	-6.64386	-6.64386	-6.64386	-6.64386	-6.64386	-6.64386	-6.64386	-6.64386	-6.64386	-6.64386	-6.64386	-6.64386	-6.64386	-6.64386	-6.64386	-6.64386	-6.64386	-6.64386	-6.64386	-6.64386	-6.64386	-6.64386	-6.64386	-6.64386	-6.64386	-6.64386	-6.64386	-6.64386	-6.64386	-6.64386	-6.64386	-6.64386	-6.64386	-6.64386	-6.64386	-6.64386	-6.64386	-6.64386	-6.64386	-6.64386
AT1G06040	protein_coding_gene	-	-0.0586361	-0.581261	-0.297227	-0.172862	-0.172862	-0.754337	-1.1564	-2.67872	-6.64386	-6.64386	-6.64386	-6.64386	-6.64386	-6.64386	-6.64386	-6.64386	-6.64386	-6.64386	-3.59225	-0.173524	2.55021	2.62207	4.03182	4.45575	4.48858	4.57152	4.68	4.49796	5.32002	5.55579	5.24494	4.9873	4.93922	4.84471	4.7896	4.68902	3.93636	2.1486	2.45243	3.69085	3.96144	4.03378	4.29721	4.62722	4.77117	4.99312	5.20348
AT1G06050	protein_coding_gene	-	1.90211	1.18325	1.68973	1.68969	0.564795	-0.0588433	-6.64386	-6.64386	-6.64386	-6.64378	-2.12488	-2.12488	-2.12488	-2.12488	-6.64386	-6.64386	-6.64386	-6.64386	-6.64386	-6.64386	-6.64386	-6.64386	-6.64386	-6.64386	-6.64386	-6.64386	-6.64386	-6.64386	-6.64386	-6.64386	-6.64386	-6.64386	-6.64386	-3.58918	-3.58918	-3.58918	-3.58918	-3.58918	-3.58918	-6.64386	-6.64386	-6.64386	-3.58918	-2.61218	-0.938899	-0.505983	0.14581
AT1G06060	protein_coding_gene	+	-6.64386	-3.58918	-3.58918	-3.58918	-3.59129	-6.64386	-6.64386	-6.64386	-6.64386	-6.64386	-6.64386	-6.64386	-6.64386	-6.64386	-6.64386	-6.64386	-6.64386	-6.64386	-6.64386	-6.31959	-2.12488	-2.12488	-2.12488	-2.12488	-2.12488	-6.64386	-6.64386	-6.64386	-6.64386	-6.64386	-6.64386	-0.531765	0.0472054	0.692562	1.47302	1.68973	1.68973	1.62602	1.95793	2.04238	1.90375	1.68953	1.88031	1.90211	1.45769	1.14048	0.881348
AT1G06070	protein_coding_gene	-	-6.64386	-6.64386	-6.64386	-6.64386	-6.64386	-6.64386	-6.64386	-6.64386	-6.64386	-6.64386	-6.64386	-6.64386	-6.64386	-6.64386	-6.64386	-6.64386	-6.64386	-6.64386	-6.64386	-3.60067	-2.67872	-1.41331	-1.41331	-1.41346	-2.12488	-6.64386	-3.58918	-2.67871	-1.72566	0.0472054	0.13311	0.698547	1.09051	0.557584	1.04032	0.997432	0.557192	0.757943	1.04021	1.22888	1.18643	1.27625	0.405775	-0.0586242	-0.938986	-1.71882	-0.581456
AT1G06080	protein_coding_gene	+	-6.64386	-6.64386	-6.64386	-6.64386	-6.64386	-6.64386	-6.64386	-6.64386	-6.64386	-6.64386	-6.64386	-6.64386	-6.64386	-6.64386	-6.64386	-6.64386	-6.64386	-6.64386	-6.64386	-2.12394	-0.172862	-0.0555721	0.634454	0.933835	1.24751	1.04021	1.95763	1.68978	1.36013	1.09059	0.990707	-3.58918	-2.12488	-1.72566	-1.72566	-2.12399	-3.58905	-3.58919	-6.64386	-6.64386	-6.64386	0.232801	1.75367	2.41877	2.41835	2.18327	2.12195
AT1G06090	protein_coding_gene	+	-6.64386	-6.64386	-6.64386	-6.64386	-6.64386	-6.64386	-6.64386	-6.64386	-6.64386	-6.64386	-3.46699	-2.12488	-1.73575	-1.72566	-2.17347	-3.58918	-3.56003	-3.58918	-2.12488	-0.9389	-1.15669	-1.15669	-1.15669	-1.72584	-2.12464	-6.64386	-6.64386	-6.64386	-6.64386	-6.64386	-6.64386	-6.64386	-3.58918	-3.58918	-3.58918	-3.58918	-3.58918	-3.58918	-3.58918	-6.54996	-3.58918	-3.58918	-2.67847	-2.12488	-2.12488	-2.12488	-2.67872
AT1G06100	protein_coding_gene	+	-6.64386	-6.64386	-6.64386	-6.64386	-6.64386	-6.64386	-6.64386	-6.64386	-6.64386	-6.64386	-6.64386	-6.64386	-6.64386	-6.64386	-6.64386	-6.64386	-6.64386	-6.64386	-3.58931	-0.938899	-0.938899	-0.644652	-0.185723	-0.172862	-0.172827	-0.294408	-0.938899	-0.938899	-0.938899	-0.912958	-2.68496	-3.58918	-3.58903	-3.58918	-2.60868	-2.67872	-2.12468	-1.72566	-1.72566	-1.72566	-1.72565	-2.12488	-2.11574	-2.67872	-2.12778	-2.12488	-1.73447
AT1G06110	protein_coding_gene	-	-6.64386	-6.64386	-6.64386	-6.64386	-6.64386	-6.64386	-6.64386	-6.64386	-6.64386	-6.64386	-6.64386	-6.64386	-6.64386	-6.64386	-6.64386	-6.64386	-6.64386	-6.64386	-2.12407	-2.12941	-0.172862	0.799332	1.4814	1.84367	1.84455	1.75125	1.55267	1.09058	0.687229	0.512247	0.826521	1.04023	1.18637	1.31873	1.7537	1.83057	1.90206	1.76445	1.95709	2.20626	1.87318	1.65667	1.5728	1.68978	2.09349	1.47874	2.13027
AT1G06120	protein_coding_gene	+	1.93005	1.03987	-0.172862	-2.12488	-6.64386	-6.64386	-6.64386	-6.64386	-6.64386	-6.64386	-6.64386	-6.64386	-6.64386	-6.64386	-6.64386	-6.64386	-6.64386	-6.64386	-6.64386	-6.64386	-6.64386	-6.64386	-6.64386	-6.64386	-6.64386	-6.64386	-6.64386	-6.64386	-6.64386	-6.64386	-6.64386	-6.64386	-6.64386	-6.64386	-6.64386	-6.64386	-6.64386	-6.64386	-6.64386	-6.64386	-6.64386	-6.64386	-6.64386	-6.64386	-6.64386	-6.64386	-6.64386
AT1G06130	protein_coding_gene	-	-6.64386	-6.64386	-6.64386	-6.64386	-6.64386	-6.64386	-6.64386	-6.64386	-6.64386	-6.64386	-6.64386	-6.64386	-6.64386	-6.64386	-6.64386	-6.64386	-6.64386	-6.64386	-6.64386	-6.64386	-3.58918	-3.58918	-3.58918	-3.58918	-6.64386	-6.64386	-6.64386	-6.64386	-0.054492	0.0497663	0.30222	1.04004	0.348851	0.145815	-0.0598819	-3.71201	0.407244	0.627509	1.08701	1.95741	1.68985	1.58817	1.31949	0.625014	0.694196	0.87755	0.933847
AT1G06135	protein_coding_gene	+	-6.64386	-6.64386	-6.64386	-6.64386	-6.64386	-6.64386	-6.64386	-6.64386	-6.64386	-6.64386	-6.64386	-6.64386	-6.64386	-6.64386	-6.64386	-6.64386	-6.64386	-6.64386	-6.64386	-6.64386	-6.64386	-6.64386	-6.64386	-6.64386	-6.64386	-6.64386	-6.64386	-6.64386	-6.64386	-6.64386	-6.64386	-6.64386	-6.64386	-6.64386	-6.64386	-6.64386	-6.64386	-6.64386	-6.64386	-6.64386	-6.64386	-6.64386	-6.64386	-6.64386	-6.64386	-6.64386	-6.64386
AT1G06137	protein_coding_gene	-	-6.64386	-6.64386	-6.64386	-6.64386	-6.64386	-6.64386	-6.64386	-6.64386	-6.64386	-6.64386	-6.64386	-6.64386	-6.64386	-6.64386	-6.64386	-6.64386	-6.64386	-6.64386	-6.64386	-6.64386	-6.64386	-6.64386	-6.64386	-6.64386	-6.64386	-6.64386	-6.64386	-6.64386	-6.64386	-6.64386	-6.64386	-6.64386	-6.64386	-6.64386	-6.64386	-6.64386	-6.64386	-6.64386	-6.64386	-6.64386	-6.64386	-6.64386	-6.64386	-6.64386	-6.64386	-6.64386	-6.64386
AT1G06140	protein_coding_gene	+	-6.64386	-6.64386	-6.64386	-6.64386	-6.64386	-6.64386	-6.64386	-6.64386	-6.64386	-6.64386	-6.64386	-6.64386	-6.64386	-6.64386	-6.64386	-6.64386	-6.64386	-6.64386	-6.64386	-6.64386	-6.64386	-6.64386	-6.64386	-6.64386	-6.64386	-3.58918	-3.58918	-2.67872	-2.67872	-2.67872	-2.67872	-2.67872	-3.58918	-3.58918	-6.64386	-6.64386	-3.58917	-1.72566	-1.72566	-1.41532	-1.15669	-1.01836	-0.938891	-0.937392	-1.72513	-1.15669	-1.41331
AT1G06148	protein_coding_gene	-	-6.64386	-6.64386	-6.64386	-6.64386	-6.64386	-6.64386	-6.64386	-6.64386	-6.64386	-6.64386	-6.64386	-6.64386	-6.64386	-6.64386	-6.64386	-6.64386	-6.64386	-6.64386	-6.64386	-6.64386	-6.64386	-6.64386	-6.64386	-6.64386	-6.64386	-6.64386	-2.67872	-2.67872	-2.67872	-2.67872	-2.12494	-3.58918	-3.58918	-3.58918	-3.58918	-6.64386	-6.64386	-6.64386	-6.64386	-6.64386	-6.64386	-6.64386	-6.64386	-6.64386	-6.64386	-6.64386	-6.64386
AT1G06149	protein_coding_gene	-	-6.64386	-6.64386	-6.64386	-6.64386	-6.64386	-6.64386	-6.64386	-6.64386	-6.64386	-6.64386	-6.64386	-6.64386	-6.64386	-6.64386	-6.64386	-6.64386	-3.58918	-3.58918	-3.58918	-1.73128	-0.938899	0.483209	1.5883	1.70433	2.46007	2.29489	1.35854	-0.9452	-6.64386	0.238086	0.557584	0.238104	-2.12488	-2.67872	-6.64386	0.406669	0.486867	-0.938809	-1.41331	-6.64386	-3.58918	-2.12488	-2.12488	0.933832	1.36073	0.643387	0.80935
AT1G06150	protein_coding_gene	-	-6.64386	-6.64386	-6.64386	-6.64386	-6.64386	-6.64386	-6.64386	-6.64386	-6.64386	-6.64386	-6.64386	-6.64386	-6.64386	-6.64386	-6.64386	-6.64386	-3.58918	-3.58918	-3.58918	-1.73128	-0.938899	1.09059	1.70448	2.31745	2.11177	-2.12005	-1.72566	0.557584	0.176556	-2.67872	-1.7709	0.406669	-0.938988	-1.4133	-3.58918	-2.12488	0.818022	1.36073	0.694469	1.04021	0.818943	1.78643	1.72244	1.55366	1.98097	1.87363	0.572923
AT1G06160	protein_coding_gene	+	-6.64386	-6.64386	-6.64386	-6.64386	-6.64386	-6.64386	-6.64386	-6.64386	-6.64386	-6.64386	-6.64386	-6.64386	-6.64386	-6.64386	-6.64386	-6.64386	-6.64386	-6.64386	-6.64386	-6.64386	-0.749715	-0.582488	-0.582488	-0.582488	-0.296915	0.640765	0.757938	0.877144	0.988	0.987971	1.27618	1.36083	1.18637	1.11493	1.09059	1.13928	1.13928	1.11989	0.627506	0.592365	0.484099	0.324847	0.484099	-0.0639794	-0.172862	-0.172861	-0.432647
AT1G06170	protein_coding_gene	-	-6.64386	-6.64386	-6.64386	-6.64386	-6.64386	-6.64386	-6.64386	-6.64386	-6.64386	-6.64386	-6.64386	-6.64386	-6.64386	-6.64386	-6.64386	-6.64386	-6.64386	-6.64386	-6.64386	-6.64386	-6.64386	-6.64386	-6.64386	-6.64386	-6.64386	-6.64386	-6.64386	-6.64386	-6.64386	-3.58918	-3.58918	-3.58918	-3.58918	-3.58918	-3.58918	-6.64386	-6.64386	-6.64386	-6.64386	-6.64386	-6.64386	-6.64386	-6.64386	-6.64386	-6.64386	-6.64386	-6.64386
AT1G06180	protein_coding_gene	+	-6.64386	-6.64386	-6.64386	-6.64386	-6.64386	-6.64386	-6.64386	-6.64386	-6.64386	-6.64386	-6.64386	-6.64386	-6.64386	-6.64386	-6.64386	-6.64386	-6.64386	-6.64386	-6.64386	-2.65926	-2.67872	-2.1247	-0.938879	-0.749715	-0.749708	-0.937778	-1.15669	-1.15669	-1.41119	-1.16145	-0.749716	-0.582489	-0.582488	0.324847	0.324847	0.326062	-0.16026	-0.582488	-0.749715	-0.773921	-6.64386	-6.64386	-6.64386	-6.64386	-6.64386	-6.64386	-6.64386
AT1G06190	protein_coding_gene	-	2.70377	2.08681	1.64481	2.51426	2.65438	2.63753	2.75655	2.18372	2.75139	3.06671	3.24693	3.10582	2.75095	2.32554	0.632688	-0.066093	-6.30992	-6.64386	-2.12488	-1.15669	-1.15669	-0.938691	-0.749722	-1.15669	-1.15669	-1.72566	-1.72566	-2.12488	-1.72566	-1.72566	-2.12481	-0.774249	-0.432647	0.987963	1.87164	2.78163	3.02201	3.39783	4.05957	3.99557	4.23221	4.35194	4.45281	4.46004	4.00151	4.17506	3.94464
AT1G06200	protein_coding_gene	-	0.557584	0.624157	-0.0592309	0.818366	1.55355	1.93908	2.17758	1.90254	1.3185	0.481961	-1.04714	-6.64386	-0.745664	-0.296915	-0.296915	-0.296915	-2.13344	-6.63768	-3.58918	-1.16035	-1.15669	-1.15785	-1.15669	-2.12488	-3.58918	-3.58918	-6.64386	-6.64386	-6.64386	-6.64386	-6.64386	-6.64386	-6.64386	-6.64386	-6.64386	-6.64386	-6.64386	-6.64386	-6.64386	-1.41308	1.36072	2.05472	2.76689	2.94194	2.51369	2.29456	1.30279
AT1G06210	protein_coding_gene	+	-6.64386	-6.64386	-6.64386	-6.64386	-6.64386	-6.64386	-6.64386	-6.64386	-6.64386	-6.64386	-3.58918	-3.58918	-2.12488	-1.15669	-1.15669	-1.15669	-1.72566	-3.58918	-6.64385	-0.296915	-0.296915	-0.296915	-0.296915	-0.296915	-0.765056	-6.64386	-6.64385	-0.930286	0.325491	0.484062	1.3246	1.79977	1.93005	2.17446	1.92998	1.98433	1.52759	0.98243	0.85812	-0.165743	0.557574	0.627506	0.557591	0.484108	0.87755	0.782782	0.484072
AT1G06220	protein_coding_gene	+	1.27618	0.817587	-0.172862	-2.12488	-3.58911	-6.64386	-6.64386	-6.64386	-6.64386	-6.64386	-6.64386	-6.64386	-6.64386	-6.64386	-6.64386	-6.64386	-6.64386	-6.64386	-3.58927	-0.749724	0.627506	0.627506	-0.732221	-2.12488	-1.41331	-2.12488	0.226406	1.5238	2.25521	2.29501	1.58582	1.43998	1.92994	2.09399	2.0976	1.64944	1.18609	-0.432647	0.987182	1.95746	2.35888	1.95756	1.40195	0.932492	0.589914	1.51651	1.36073
AT1G06225	protein_coding_gene	+	-6.64386	-6.64386	-6.64386	-6.64386	-6.64386	-6.64386	-6.64386	-6.64386	-6.64386	-6.64386	-6.64386	-6.64386	-6.64386	-6.64386	-6.64386	-6.64386	-6.64386	-6.64386	-6.64386	-6.64386	-6.64386	-6.64386	-6.64386	-6.64386	-6.64386	-6.64386	-6.64386	-6.64386	-6.64386	-6.64386	-6.64386	-6.64386	-6.64386	-6.64386	-6.64386	-6.64386	-6.64386	-6.64386	-6.64386	-6.64386	-6.64386	-6.64386	-6.64386	-6.64386	-6.64386	-6.64386	-6.64386
AT1G06230	protein_coding_gene	+	-6.64386	-6.64386	-6.64386	-6.64386	-6.64386	-6.64386	-6.64386	-6.64386	-6.64386	-6.64386	-6.64386	-6.64386	-6.64386	-6.64386	-6.64386	-6.64386	-6.64386	-6.64386	-6.64386	-6.64386	-6.64386	-2.68343	-2.12488	-0.416935	0.988	1.72205	1.95745	2.51275	2.60324	2.78251	2.59893	2.67325	2.55021	2.13124	1.90242	1.4999	2.1118	2.02453	2.25106	1.90503	1.62283	1.96291	2.0847	2.58736	2.47634	2.27318	1.72231
AT1G06240	protein_coding_gene	+	1.58818	1.58818	1.40121	-1.13296	1.12881	2.01149	2.25424	2.84254	2.59036	2.70339	2.61922	2.06217	1.70587	-0.173761	-0.939007	-6.64386	-6.64386	-6.64386	-6.64386	-1.1562	-0.582488	-0.5825	0.406663	0.698878	0.68999	0.966819	1.09059	1.18637	1.27995	1.44086	1.2326	1.13927	0.933829	0.86937	0.409889	0.0526657	0.14581	0.14581	0.482575	0.257254	-0.172862	-0.172862	0.745511	0.496895	0.0472054	0.0472054	0.58411
AT1G06250	protein_coding_gene	-	-1.15669	-1.16353	-0.582488	-0.749715	-0.934054	-0.732599	0.0477785	0.147361	0.143059	0.406664	-0.117242	-0.29962	-0.172862	-0.74971	-0.796555	-1.72602	-2.12488	-2.12487	-6.64386	-2.67874	-2.67872	-2.67872	-1.68854	-1.41331	-1.41322	-1.72564	-2.12488	-1.41331	-1.41331	-1.41331	-1.72566	-1.16964	-1.15816	-0.749715	-1.16028	-1.15669	-1.40955	-1.4602	-0.938884	-1.41331	-2.12488	-2.12488	-1.72622	-1.15671	-1.15669	-1.41331	-1.41331
AT1G06260	protein_coding_gene	+	0.484099	0.238225	0.14581	0.238104	-0.587217	-0.749715	-0.749715	-0.582505	-0.938899	-1.15669	-1.15669	-2.67872	-2.67872	-2.67872	-2.67872	-3.58901	-3.58917	-2.67872	-2.67872	-2.67872	-2.67872	-3.58918	-3.58918	-2.12487	-1.72566	-0.96445	-0.172862	-0.0587473	0.14581	0.14581	0.145762	0.324847	0.324847	0.209513	0.324773	0.237445	-0.432647	-0.4321	-0.938118	-0.938899	-0.938899	-0.937147	-0.940366	-0.296934	-0.432647	-0.749384	-1.18051
AT1G06270	protein_coding_gene	-	-6.64386	-6.64386	-6.64386	-6.64386	-6.64386	-6.64386	-6.64386	-6.64386	-6.64386	-6.64386	-6.64386	-6.64386	-6.64386	-6.64386	-6.64386	-6.64386	-6.64386	-6.64386	-6.64386	-3.58918	-2.67872	-2.12488	-1.72566	-1.72566	-1.72566	-1.70072	-2.12488	-2.67872	-3.58918	-6.64386	-6.64386	-6.64386	-6.64386	-2.67872	-2.67869	-1.72566	-0.938914	-0.938899	-0.938899	-0.938899	-1.41331	-0.432586	-0.749715	-0.943965	-0.582487	-0.432647	-0.432647
AT1G06280	protein_coding_gene	-	-6.64386	-6.64386	-6.64386	-6.64386	-6.64386	-6.64386	-6.64386	-6.64386	-6.64386	-6.64386	-6.64386	-6.64386	-6.64386	-6.64386	-6.64386	-6.64386	-6.64386	-6.64386	-6.64386	-6.64386	-6.64386	-6.64386	-6.64386	-6.64386	-6.64386	-6.64386	-6.64386	-6.64386	-6.64386	-6.64386	-6.64386	-6.64386	-6.64386	-6.64386	-6.64386	-6.64386	-6.64386	-6.64386	-6.64386	-6.64386	-6.64386	-6.64386	-6.64386	-6.64386	-6.64386	-6.64386	-6.64386
AT1G06290	protein_coding_gene	+	-6.64386	-6.64386	-6.64386	-6.64386	-6.64386	-6.64386	-6.64386	-6.64386	-6.64386	-6.64386	-6.64386	-6.64386	-6.64386	-6.64386	-6.64386	-6.64386	-6.64386	-6.64386	-3.58918	0.331607	1.47893	2.03346	2.61718	2.51366	3.31478	3.17115	3.14658	1.72201	1.12837	-3.52358	-1.35525	0.8776	2.15979	2.09617	1.84628	1.09059	1.13928	2.53792	2.71986	2.88598	1.55263	1.0404	1.72199	1.72205	1.72478	0.557584	0.87119
AT1G06310	protein_coding_gene	+	-0.749715	0.145828	-0.0684889	1.93005	2.29485	1.98436	1.98903	0.145809	-6.64386	-6.64386	-6.64386	-6.64386	-6.64386	-6.64386	-6.64386	-6.64386	-6.64386	-6.64386	-6.64386	-6.64386	-6.64386	-6.64386	-6.64386	-6.64386	-6.64386	-6.64386	-6.64386	-6.64386	-6.64386	-6.64386	-6.64386	-6.64386	-6.64386	-6.64386	-6.64386	-6.64386	-6.64386	-6.64386	-6.64386	-6.64386	-6.64386	-6.64386	-6.64386	-6.64386	-6.64386	-6.64386	-6.64386
AT1G06320	protein_coding_gene	+	-6.64386	-6.64386	-6.64386	-6.64386	-6.64386	-6.64386	-6.64386	-2.67872	-2.67872	-2.67872	-2.67872	-6.64386	-6.64386	-6.64386	-6.64386	-6.64386	-6.64386	-6.64386	-6.64386	-6.64386	-6.64386	-6.64386	-6.64386	-6.64386	-6.64386	-6.64386	-6.64386	-6.64386	-6.64386	-6.64386	-6.64386	-6.64386	-6.64386	-6.64386	-6.64386	-6.64386	-6.64386	-6.64386	-6.64386	-6.64386	-6.64386	-6.64386	-6.64386	-6.64386	-6.64386	-6.64386	-6.64386
AT1G06330	protein_coding_gene	-	-6.64386	-6.64386	-6.64386	-6.64386	-6.64386	-6.64386	-6.64386	-6.64386	-6.64386	-6.64386	-6.64386	-6.64386	-6.64386	-6.64386	-3.58918	-3.58918	-3.58918	-3.58918	-6.64386	-6.64386	-6.64386	-6.64386	-6.64386	-6.64386	-6.64386	-6.64386	-6.64386	-6.64386	-6.64386	-6.64386	-6.64386	-6.64386	-6.64386	-6.64386	-6.64386	-6.64386	-6.64386	-6.64386	-6.64386	-6.64386	-6.64386	-6.64386	-6.64386	-6.64386	-6.64386	-6.64386	-6.64386
AT1G06340	protein_coding_gene	-	-6.64386	-6.64386	-6.64386	-6.64386	-6.64386	-6.64386	-6.64386	-6.64386	-6.64386	-6.64386	-6.64386	-6.64386	-6.64386	-6.64386	-6.64386	-6.64386	-6.64386	-6.64386	-6.64386	-6.64386	-6.64386	-6.64386	-6.64386	-6.64386	-6.64386	-6.64386	-6.64386	-6.64386	-6.64281	-3.58936	-3.58918	-3.58918	-3.58918	-3.58918	-3.58918	-3.58918	-3.58918	-3.58918	-3.58918	-3.58918	-3.58918	-3.58918	-3.58918	-3.58918	-3.58918	-6.64386	-6.64386
AT1G06350	protein_coding_gene	-	-6.64386	-6.64386	-6.64386	-6.64386	-6.64386	-6.64386	-6.64386	-6.64386	-6.64386	-6.64386	-6.64386	-6.64386	-6.64386	-6.64386	-6.64386	-6.64386	-6.64386	-6.64386	-3.60727	-2.67872	-2.67872	-1.72566	-1.41532	-0.979	-0.169566	-0.0586361	-0.0586361	-0.0586361	-0.185485	-0.296915	-0.432626	-1.33614	-3.54609	-3.58918	-3.58918	-2.12488	-2.12488	-2.12488	-2.12488	-1.38525	-1.17557	-0.938899	-0.938899	-1.41331	-1.46205	-0.938899	-0.938899
AT1G06360	protein_coding_gene	-	-6.64386	-6.64386	-6.64386	-6.64386	-6.64386	-6.64386	-3.61142	-3.58918	-3.58918	-3.58918	-6.38469	-6.64386	-6.64386	-6.64386	-6.64386	-6.64386	-6.64386	-6.64386	-2.6759	1.04602	1.58818	1.75366	1.78137	2.39803	2.47623	2.33436	1.93497	1.68974	1.58818	1.40124	1.85412	1.08466	0.98798	2.03909	2.13586	2.2732	2.31618	2.31618	2.02605	2.41962	2.58701	2.00747	2.0107	1.84337	2.07972	2.2289	2.25122
AT1G06380	protein_coding_gene	+	-3.58918	-6.64386	-2.67777	-2.67872	-2.12477	-1.41331	-2.12702	-1.41333	-1.72576	-2.67872	-2.67872	-3.59157	-3.58918	-3.58918	-3.58918	-6.62429	-6.64386	-6.64386	-3.58918	-1.41331	-0.505623	-0.0586401	0.142888	0.407159	0.40651	0.406669	0.480025	0.626644	0.693276	0.557121	1.0402	1.18117	1.232	1.16163	1.23219	1.13928	1.23197	1.48958	1.62283	1.51633	1.43228	1.44063	1.47734	1.18634	0.877563	0.818983	0.557615
AT1G06390	protein_coding_gene	+	0.627506	-0.295908	-0.938899	-1.72577	-1.72566	-2.1369	-6.64386	-6.64386	-6.64386	-6.64386	-6.64386	-6.64386	-6.64386	-6.64386	-6.64386	-6.64386	-6.64386	-6.64386	-6.64386	-1.15669	-0.938899	0.757491	0.749611	-0.650389	-3.589	-3.58918	-6.64386	-6.64386	-6.64386	-6.64386	-6.64386	-6.64386	-3.58918	-3.58918	-3.58918	-6.64386	-6.64386	-6.64386	1.58292	2.39848	2.39848	1.13102	-2.67859	0.694196	0.627506	2.47055	2.73774
AT1G06400	protein_coding_gene	-	-6.64386	-6.64386	-6.64386	-6.64386	-6.64386	-6.64386	-6.64386	-6.64386	-6.64386	-6.64386	-6.64386	-6.64386	-6.64386	-6.64386	-6.64386	-6.64386	-6.64386	-6.64386	-6.64386	-6.64386	-0.432647	0.75811	1.27464	1.90204	2.25122	2.25122	2.10962	1.79973	1.44672	0.0511302	-6.58259	-6.64386	-6.64386	-6.64386	-3.58918	-3.58918	-3.58918	-3.58918	-3.58918	-3.58918	-6.64386	-6.64386	-3.58918	-2.67872	-2.67872	-2.67872	-2.67872
AT1G06410	protein_coding_gene	+	-6.64386	-6.64386	-6.64386	-6.64386	-6.64386	-6.64386	-6.64386	-6.64386	-6.64386	-6.64386	-6.64386	-6.64386	-6.64386	-6.64386	-6.64386	-6.64386	-3.58918	-3.58918	-1.41331	-0.9389	-1.15669	-0.172862	-0.938906	-1.15669	-6.62665	-3.58918	-0.347265	1.68949	2.01076	2.29414	2.79775	2.86006	3.34253	3.13288	3.29956	2.8591	2.76641	2.30329	2.76713	2.49191	3.27171	3.51225	3.74256	3.81184	3.63373	3.47791	2.961
AT1G06420	protein_coding_gene	+	3.22736	3.60212	3.74052	3.098	2.81281	2.76721	3.55755	3.81175	4.60555	4.39408	3.90046	4.1941	3.25014	3.01778	2.94093	0.931298	-2.12349	-6.64309	-6.64386	-3.58918	-3.58918	-2.68552	-2.67882	-1.72566	-1.72566	-1.41388	-0.9172	-0.938899	-0.937392	-1.01836	-0.749711	-0.581837	-0.582488	-0.749709	-0.74083	-0.938899	-0.938899	-0.749711	-1.15666	-1.15669	-1.15669	-1.15659	-1.15672	-1.4133	-1.41331	-1.41331	-1.7271
AT1G06430	protein_coding_gene	-	-0.582488	-1.41117	-1.15669	-1.72546	-1.72566	-1.7346	-1.72566	-1.72566	-2.67872	-2.6838	-3.58918	-3.58917	-2.67872	-2.67506	-3.58918	-3.58919	-6.64386	-6.64386	-6.64386	-6.64386	-6.64386	-6.64386	-6.64386	-6.64386	-6.64386	-6.64386	-3.58918	-1.69089	-0.938891	1.0401	1.72435	2.75159	2.87335	3.75075	3.89211	3.86399	3.83424	3.37361	3.54968	3.52643	3.49776	3.26473	3.02302	3.0103	3.12203	3.39582	3.64413
AT1G06440	protein_coding_gene	-	0.238104	0.484093	0.483724	0.0525596	-0.910498	-2.12488	-6.47037	-6.64386	-6.64386	-6.64386	-6.64386	-6.64386	-6.64386	-6.64386	-6.64386	-6.64386	-6.64386	-6.64386	-6.64386	-6.64386	-3.58918	-2.67872	-2.68376	-2.12488	-2.12488	-1.72566	-1.74422	-1.72566	-2.12488	-2.12488	-2.67872	-2.67872	-3.59709	-6.64385	-6.64386	-3.58918	-3.58918	-3.1163	-2.67873	-1.72569	-1.72566	-1.72566	-2.12488	-2.12488	-2.12508	-0.938885	-1.42823
AT1G06450	protein_coding_gene	+	-2.12488	-1.41329	-2.12488	-2.1225	-2.69447	-6.64386	-6.64386	-6.64386	-6.64386	-6.64386	-6.64386	-6.64386	-6.64386	-6.64386	-6.64386	-6.64386	-6.64386	-6.64386	-6.64386	-2.1116	-1.41331	-0.432234	-0.435487	0.238704	0.406669	0.405661	0.406669	0.484117	0.324534	0.335154	0.14581	0.159873	0.0482857	-0.172863	-0.309144	-0.296915	-0.582651	-0.432485	-0.187837	-0.0606573	-0.429977	-0.432854	-0.296915	-0.169369	0.00763988	-0.167248	-0.172862
AT1G06460	protein_coding_gene	-	1.81489	1.65701	1.84456	1.18605	-0.296915	-1.11994	-3.5896	-3.58918	-2.67872	-2.67872	-3.58918	-3.58918	-6.64386	-0.939204	-0.29956	0.14581	0.14581	-0.749536	-1.72204	-2.67892	-0.432647	2.03486	3.32529	3.33577	3.27221	3.22605	1.37844	-2.67872	-2.17272	-2.12488	-1.41874	-1.72567	1.61723	3.67038	3.84012	3.84154	3.84998	3.53085	1.52451	3.48208	4.14307	4.68581	4.68581	5.00812	4.58291	4.88443	5.16285
AT1G06470	protein_coding_gene	+	4.19815	3.48458	1.73386	3.74864	3.84154	3.85618	3.48218	0.365105	-1.72566	-2.12488	-2.12156	-2.67872	2.72397	3.22759	3.33579	3.32529	1.85675	-0.433812	-3.58985	-0.932552	0.0472054	0.14581	-0.364538	-3.5236	-3.58918	-3.58918	-2.67872	-3.58918	-2.60784	-0.432647	0.14581	1.81467	1.78455	1.95758	1.65959	1.78467	1.75397	1.40086	0.81835	0.757775	1.18637	1.17908	0.145886	-6.64386	-3.58914	-0.938899	-0.938899
AT1G06475	protein_coding_gene	-	-6.64386	-6.64386	-6.64386	-6.64386	-6.64386	-6.64386	-6.64386	-3.58918	-3.58918	-3.58918	-3.58918	-6.64386	-6.64386	-6.64386	-6.64386	-6.64386	-6.64386	-6.64386	-6.64386	-6.64386	-6.64386	-3.64573	-2.67872	-2.67862	-2.12349	-2.12488	-2.12488	-2.16466	-1.72566	-1.72566	-1.72566	-1.74039	-1.41331	-1.41331	-1.41331	-1.41331	-1.41331	-1.41331	-1.41331	-1.41331	-1.41331	-0.940366	-0.58157	-0.956227	-0.938899	-0.938899	-1.15666
AT1G06490	protein_coding_gene	+	-6.64386	-6.64386	-6.64386	-6.64386	-6.64386	-6.64386	-6.64386	-6.64386	-6.64386	-6.64386	-6.64386	-6.64386	-6.64386	-6.64386	-6.64386	-6.64386	-6.64386	-6.64386	-6.64386	-6.64386	-6.64386	-6.64386	-6.64386	-6.64386	-2.67872	-3.58918	-6.64386	-6.64386	-6.64386	-2.67872	-6.64386	-6.64386	-2.67872	-2.67872	-6.64386	-3.58918	-6.64386	-6.64386	-3.58918	-3.58918	-6.64386	-2.67872	-3.58918	-3.58918	-2.12488	-2.67838	-2.67872
AT1G06500	protein_coding_gene	+	-2.67872	-1.41331	-1.41331	-1.72566	-2.12488	-6.64384	-3.58875	-3.58918	-2.67872	-2.67872	-3.58984	-2.1379	-2.12488	-2.12488	-2.12488	-3.55653	-6.64385	-6.64386	-6.64386	-3.58918	-3.58918	-1.48076	-1.41331	-1.15672	-1.15669	-1.15671	-1.41331	-1.41331	-1.41331	-1.41331	-1.91437	-2.12487	-2.12491	-2.67872	-2.67872	-2.67872	-2.67862	-2.12488	-2.12488	-2.12488	-1.72566	-2.67872	-2.68376	-2.12488	-2.12488	-1.15762	-0.749042
AT1G06510	protein_coding_gene	+	-6.64386	-6.63798	-3.58918	1.09058	1.55267	1.55261	1.51627	-0.296872	-6.64386	-6.64386	-4.44167	-1.72563	1.00054	1.27618	1.34983	1.18637	-0.783912	-2.67873	-6.64384	-2.67872	-1.41331	0.321973	0.694193	0.818984	0.818986	0.757938	0.694196	0.484111	0.484101	-0.591047	-0.432653	1.30089	1.47899	1.62283	1.62283	1.86168	2.13671	2.29498	2.15979	1.31342	1.18661	0.987999	0.989513	0.63991	0.324519	0.994491	1.36072
AT1G06515	protein_coding_gene	-	1.55267	2.08703	2.5508	2.29485	2.04313	1.14195	0.379184	0.987999	1.1877	2.16045	2.04837	1.62283	1.47807	-0.435533	0.484099	0.694263	0.818984	0.694196	-1.41331	-2.67884	-6.64386	-6.64386	-2.09479	-1.41332	0.177935	0.962157	1.18637	1.27618	1.36073	1.27619	1.23179	0.987876	-0.172862	-1.72562	-2.13066	-6.64386	-6.64386	-6.64386	-6.64386	-6.64386	-1.73064	0.293436	1.0756	1.51627	1.51635	1.55267	1.55267
AT1G06520	protein_coding_gene	-	-6.64386	-6.64386	-6.64386	-6.64386	-6.64386	-6.64386	-6.64386	-6.64386	-6.64386	-6.64386	-6.64386	-6.64386	-6.64386	-6.64386	-6.64386	-6.64386	-6.64386	-6.64386	-6.64386	-6.64386	-6.64386	-6.64231	-2.67872	-1.15671	-1.15669	-1.15669	-1.15669	-1.15659	-1.68095	-3.58918	-3.58918	-3.58918	-3.58918	-6.64386	-6.64386	-6.64386	-6.64386	-6.64386	-6.64386	-3.52737	-3.58918	-3.58918	-3.58918	-3.58918	-3.58918	-6.64386	-3.58918
AT1G06530	protein_coding_gene	+	-6.64386	-6.64386	-6.64386	-6.64386	-6.64386	-6.64386	-6.64386	-6.64386	-6.64386	-6.64386	-6.64386	-6.64386	-6.64386	-6.64386	-6.64386	-3.58918	-3.58918	-2.67331	0.557584	1.48003	2.35792	2.37844	2.69302	2.90044	2.82459	3.09888	3.19314	3.50233	3.39595	3.33607	3.34618	3.07365	3.14682	3.38782	3.42608	3.30404	3.29234	2.99994	3.068	2.97501	3.1223	3.1816	3.1637	3.35873	3.36649	3.17633	3.18156
AT1G06540	protein_coding_gene	-	0.757938	0.145812	0.554343	1.32037	1.08896	1.13928	0.887518	1.39387	1.55512	1.68973	1.95746	1.16466	0.324847	-0.172862	-2.12488	-3.8927	-6.64386	-6.64386	-6.64386	-6.64386	-6.64386	-6.64386	-6.64386	-6.64386	-6.64386	-6.64386	-6.64386	-6.64386	-6.64386	-3.62624	-3.58918	-3.58918	-3.58918	-3.58918	-3.58918	-3.58918	-3.58918	-3.58918	-3.58918	-3.58918	-3.58918	-3.58918	-3.58918	-3.58918	-3.58918	-3.58918	-3.58918
AT1G06550	protein_coding_gene	-	-0.0586361	0.0472054	-0.432608	-1.72816	-3.58918	-3.58915	-1.41331	-0.938899	-0.432647	-0.432671	-1.15669	-1.72566	-3.58918	-6.64229	-6.64386	-6.64386	-6.64386	-6.64386	-3.58918	-0.749715	-0.749715	-0.749715	-0.939265	-6.64386	-6.64386	-6.64386	-2.67872	-1.94232	-0.582488	-0.938899	0.14581	0.238104	0.238104	0.691884	0.322413	0.406598	1.31916	0.627506	1.17373	0.540142	0.145758	1.27618	0.484099	0.47789	0.1435	-0.0586361	0.755892
AT1G06560	protein_coding_gene	+	0.14581	-0.938899	-0.582488	-0.75294	-2.67872	-2.67871	-6.64386	-6.64386	-6.64386	-1.15847	-0.749709	-0.749715	-0.749715	-2.67506	-6.64386	-6.64386	-6.64386	-6.64386	-6.64386	-3.58918	-2.12488	-1.15668	-0.432647	-0.938899	-1.72035	-3.58918	-1.15669	0.0479528	-0.0586215	0.448483	-0.0586361	-0.172863	-6.64386	-6.64377	-2.12488	-0.938899	-0.929314	-0.936741	-0.952081	-1.04839	-2.67911	-0.74972	0.324847	0.627506	0.0472054	-2.12488	-2.12488
AT1G06570	protein_coding_gene	-	-0.749715	-0.938899	-0.934966	-1.15669	-1.15669	-1.15669	-3.674	-6.64386	-6.64386	-6.64386	-6.64386	-6.64386	-6.64386	-6.64386	-6.64386	-6.64386	-6.64386	-6.64386	-6.64386	-2.68451	0.521309	1.56633	2.39791	2.49517	2.99598	3.31482	3.42683	3.61221	3.56055	3.76604	3.84227	3.71885	3.4845	3.50013	3.51994	3.60205	3.1456	2.84673	3.16994	3.33579	3.21767	3.07303	2.76666	3.22453	3.58458	3.30396	3.20266
AT1G06580	protein_coding_gene	-	-6.64386	-6.64386	-3.58905	-3.58921	-2.67872	-1.15663	-0.749775	0.147365	0.145811	0.32467	0.40238	-0.175558	-0.296916	-1.41272	-3.50761	-6.64386	-6.64386	-6.64386	-6.64386	-6.64386	-6.64386	-6.64386	-6.64271	-3.58918	-3.58918	-3.58918	-3.58918	-3.58918	-3.47201	-2.67872	-2.12488	-1.72566	-1.41156	-0.746875	-0.749715	-1.15672	-1.41337	-1.41331	-1.72522	-2.6787	-2.67872	-2.12488	-2.13407	-2.12488	-2.17523	-2.12488	-2.12488
AT1G06590	protein_coding_gene	-	-0.938899	-1.15698	-1.72556	-2.12488	-3.59129	-6.64386	-6.64386	-6.64386	-6.64386	-6.64386	-6.64386	-6.64386	-6.64386	-6.64386	-6.64386	-6.64386	-6.64386	-6.64386	-6.64386	-3.54623	-2.67872	-0.9389	-1.16264	-3.58918	-0.938899	-1.76204	-1.72566	-6.64386	-6.64386	-2.12535	-0.749741	-2.67872	-6.64386	-6.64386	-1.72571	-1.41331	-3.58918	-2.66628	-2.67872	-2.12488	-2.12582	-6.64386	-6.64386	-6.64386	-6.64386	-6.64386	-1.15669
AT1G06620	protein_coding_gene	+	-2.67872	-2.67872	-2.67872	-6.64386	-6.64386	-6.64386	-6.64386	-6.64386	-6.64386	-6.64386	-6.64386	-6.64386	-6.64386	-6.64386	-6.64386	-6.64386	-6.64386	-6.64382	-2.12488	-2.12488	-1.41331	-0.938599	-0.754784	-1.15578	-0.938899	-0.938899	-0.938899	-0.582391	-0.960589	-0.74971	0.237384	0.145793	0.324847	0.238114	0.138922	0.145797	0.0472054	-0.56096	-1.41331	-2.12488	-2.12488	-3.55541	-3.58918	-6.64378	-6.64386	-6.64386	-6.64386
AT1G06630	protein_coding_gene	+	-1.41331	-1.15669	-0.749702	-0.749708	-1.7255	-1.40744	-1.15672	-1.15669	-1.15669	-1.73358	-3.58918	-6.64386	-6.64386	-6.64386	-6.64386	-6.64386	-6.64386	-6.64386	-6.64386	-6.64386	-6.64386	-6.64386	-6.64386	-2.67872	-1.41562	0.406669	0.557592	0.988032	0.942751	1.18641	1.27596	1.08995	0.628374	0.471618	0.421284	0.627504	0.757681	0.757938	0.170811	0.14581	0.0452318	0.0476528	0.694196	0.146982	0.826689	0.988	0.933913
AT1G06640	protein_coding_gene	+	-0.938899	-0.587075	-0.938899	-0.910371	-1.72566	-2.61462	-1.72566	-1.41331	-1.41331	-1.41331	-3.58918	-6.64386	-3.58918	-1.15669	-0.938892	-0.581388	-0.582488	-1.72566	-1.1558	-1.72639	1.51627	1.93005	1.93005	2.3372	2.75153	2.90018	2.99581	2.79775	2.60324	2.84254	2.78251	2.68749	2.68749	2.7671	2.79775	2.73578	2.43794	2.41835	1.7846	1.4406	1.09059	-0.938899	-0.432647	0.988	1.18637	1.84455	2.01076
AT1G06645	protein_coding_gene	+	2.37834	2.71733	2.47635	2.15979	1.92973	0.281258	1.90231	2.66152	3.18187	3.62066	3.33548	3.11067	2.62062	1.40827	0.879424	-0.58249	-2.12774	-2.09708	-6.64386	-2.67731	-1.15669	-0.938927	0.238104	0.406669	0.406669	0.753884	0.757938	1.04021	1.04021	1.18519	0.757938	0.816162	1.04021	1.03745	0.818984	0.14581	0.627506	0.461193	0.557584	0.238126	-0.172862	-0.0559508	0.238104	0.145806	0.238104	-0.432646	-0.0586361
AT1G06650	protein_coding_gene	+	0.933832	0.757938	1.03983	1.18844	0.326724	0.0472091	-0.171858	0.411126	1.04025	1.68967	1.84474	1.51311	1.23192	0.758067	0.139553	-0.0586361	-0.172862	-1.41331	-0.579417	0.933209	1.51627	2.43828	3.08554	3.16209	3.13435	3.28766	3.34149	3.5844	3.50735	3.20465	2.79618	2.92673	2.93285	2.80119	2.43866	2.70876	3.0403	3.13308	3.17012	2.95567	2.90018	2.76632	2.54089	2.15177	1.72214	2.47085	2.75165
AT1G06660	protein_coding_gene	-	0.694196	0.879313	0.757939	0.757906	0.484102	0.14715	0.238033	-0.172862	-0.172862	-0.296914	-2.12429	-0.749622	-0.296915	-0.298322	0.14581	-0.582565	-1.15669	-1.15566	-6.64386	-6.64386	-2.67872	-2.67872	-2.67872	-2.67872	-6.64386	-6.64386	-6.64386	-3.58918	-3.58918	-3.58918	-3.58918	-6.64386	-6.64386	-6.64386	-6.64386	-6.64386	-6.64386	-6.64386	-6.64386	-6.64386	-6.64386	-6.64386	-6.64386	-6.64386	-2.12488	-1.41331	-1.41289
AT1G06670	protein_coding_gene	+	-6.64386	-6.64386	-6.64386	-6.64386	-6.64386	-6.64386	-3.59077	-3.58918	-3.58918	-3.58918	-6.62362	-6.64386	-6.64386	-2.67872	-2.67872	-2.67872	-2.67872	-6.64386	-6.64386	-2.67848	-1.15669	0.145076	-0.749729	-0.297233	-0.172862	0.407224	0.758209	0.756178	0.224165	-2.12407	-2.12488	-2.12488	-2.12488	-6.64386	-6.64386	-0.938899	-0.172894	-0.428524	0.0472054	-0.0586369	-6.64386	-0.749715	-3.58918	-3.58918	-2.67872	-2.67872	-0.173313
AT1G06680	protein_coding_gene	+	1.47893	1.95928	2.03289	1.93004	1.68774	0.704844	1.19912	1.26214	1.75368	1.90128	1.13962	0.893585	-0.172861	-1.72494	-1.40843	-1.41331	-1.72566	-2.12488	-1.16462	3.12379	5.87172	7.20356	7.76387	8.46905	9.04633	9.17499	9.35586	9.39131	9.62967	9.47937	9.37354	8.78094	8.3317	8.63971	8.44984	8.53604	8.40244	8.64451	9.17835	9.33368	9.21169	9.09439	8.87791	8.41828	8.33421	7.7308	8.15889
AT1G06690	protein_coding_gene	-	2.62049	2.62049	2.35897	2.33329	2.65442	2.9787	3.37803	2.84727	2.71979	2.46341	1.17975	1.09041	-0.749413	-3.58918	-6.64386	-6.64386	-6.64386	-6.64386	-6.64386	-3.59908	-1.2793	-0.356971	0.99397	2.13573	2.22744	2.15967	2.03609	2.15474	1.81489	1.6901	1.68973	1.8974	0.866902	0.242294	1.32007	1.40122	1.03485	1.58818	1.51311	0.934076	0.987724	-0.5963	-0.938843	0.933676	0.692682	0.484099	1.31916
AT1G06700	protein_coding_gene	-	-3.58918	-2.12067	-2.67872	-1.72566	-1.72566	-2.14975	-2.12488	-2.12493	-1.41331	-1.13326	-1.15669	-1.72561	-2.67872	-6.64386	-6.64386	-6.64386	-6.64386	-6.64386	-6.64386	-6.64386	-3.58918	-2.63893	-2.67872	-1.45118	-0.170837	-0.0586861	-0.0586319	-0.582904	-1.72917	-1.7258	-1.72566	-1.72566	-2.67872	-6.64378	-3.58919	-2.68411	-0.196631	1.72186	1.84455	1.7742	1.3612	-2.10273	0.779241	2.55965	2.71129	3.03493	2.70438
AT1G06710	protein_coding_gene	-	-0.432647	-0.171319	0.983523	1.62288	1.65661	1.31665	1.16374	1.31905	1.7846	2.0872	1.87369	1.31901	0.40667	-0.938899	-1.72566	-3.58918	-6.64386	-6.64386	-2.12488	-2.12488	-1.72566	-1.15127	-0.749715	-0.938899	-1.41331	-3.59725	-1.41331	-1.41331	-0.938899	-0.938039	-1.41331	-2.74766	-0.432353	-0.582488	-0.582488	-2.09696	-1.72566	-1.72566	-1.41331	-2.67931	-1.72566	-1.7257	-1.15669	-1.15662	-0.749715	-0.749755	-1.15665
AT1G06720	protein_coding_gene	-	-0.172862	-0.0586361	-0.582368	-1.41331	-1.72566	-6.64386	-6.64386	-1.15703	-0.433747	-0.0586356	0.407201	0.206779	0.485055	0.818983	0.62753	0.373689	-0.433108	-2.67872	-3.58918	-2.12488	-2.12488	-1.72377	0.238105	0.0470921	-0.938899	-1.41331	0.557584	0.196041	-1.15665	0.406669	0.757939	1.04021	0.14581	-4.29728	-6.64386	-6.64386	-2.67351	-0.749715	-1.15669	-3.46249	0.0472054	0.511761	0.918892	-0.0551842	-3.58918	-1.41323	-0.296742
AT1G06730	protein_coding_gene	+	0.14581	0.324847	0.557584	0.557584	-1.41331	-0.582482	-0.938899	-0.938899	0.324847	0.0485713	0.136201	0.238104	-1.15669	-2.13193	-2.09533	-2.12488	-2.12488	-2.1249	-3.58918	-2.67872	-0.432647	0.558316	0.627488	0.818984	0.485263	0.238759	0.386495	-0.0586361	-0.296566	-1.15669	-3.58895	-6.64386	-1.72569	-1.41331	-1.00974	-0.0586361	-0.57367	-0.0586361	-0.172852	-1.41331	-1.41331	-6.64386	-6.64386	-6.64386	-6.64386	-6.64386	-6.64386
AT1G06750	protein_coding_gene	+	-2.12488	-2.67872	-1.72566	-0.939941	-0.582488	-0.582488	-0.938898	-1.72298	-2.69384	-1.41331	-0.938927	-0.749715	-0.435821	-0.763747	-0.582457	-0.749715	-1.15669	-1.40497	-3.58918	-1.41331	-1.41331	-0.938899	-0.162581	-0.43266	-0.0586304	0.0472054	-0.432668	-0.582512	-6.64386	-6.64386	-6.64386	-6.64386	-6.64386	-6.64386	-6.64386	-6.64386	-6.64386	-6.64386	-6.64386	-6.64386	-6.64386	-6.64386	-6.64386	-6.64386	-6.64386	-3.58918	-3.58918
AT1G06760	protein_coding_gene	-	-6.64386	-6.64386	-6.64386	-6.64386	-6.64386	-6.64386	-6.64386	-6.64386	-6.64386	-6.64386	-6.64386	-6.64386	-6.64386	-6.64386	-6.64386	-6.64386	-6.64386	-6.64386	-2.1246	1.78458	3.61931	4.10576	4.44923	4.7027	4.72465	4.73404	4.67756	4.56182	4.53525	4.39529	3.93412	3.76923	3.95007	3.5433	3.99128	4.06097	4.15686	4.31543	4.46476	4.56133	4.71421	4.84884	4.49833	4.65592	4.63697	4.63427	4.67207
AT1G06770	protein_coding_gene	-	-6.64386	-6.64386	-6.64386	-6.64386	-6.64386	-6.64386	-6.64386	-6.64386	-6.64386	-6.64386	-6.64386	-6.64386	-6.64386	-6.64386	-6.64386	-6.64386	-6.64386	-6.64386	-3.58918	-1.72566	-0.938899	-0.296915	-0.0590039	0.0472054	-0.296933	-0.938901	-1.72538	-6.64386	-6.64386	-6.64386	-6.64386	-6.64386	-2.67872	-2.67872	-2.67872	-2.67872	-6.64386	-6.64386	-6.64386	-1.7262	-0.938899	-0.296915	-0.16105	0.145833	0.406669	0.0472054	-0.0591575
AT1G06780	protein_coding_gene	+	-6.64386	-6.64386	-6.64386	-6.64386	-6.64386	-6.64386	-6.64386	-6.64386	-6.64386	-6.64386	-6.64386	-6.64386	-6.64386	-6.64386	-6.64386	-6.64386	-6.64386	-6.64386	-6.64386	-6.64386	-6.64386	-2.12488	-2.12424	-0.296915	-0.172863	0.238104	-0.749715	-1.3837	-6.64386	-2.67872	-2.67872	-2.67872	-3.58918	-3.58918	-1.4112	0.0472054	0.0472054	-0.0580566	-1.72566	-2.12488	-2.67872	-6.64386	-4.04196	-0.0586359	0.0472054	1.04021	0.29616
AT1G06790	protein_coding_gene	+	-0.432647	-2.67872	-3.58918	-3.58918	-3.58918	-0.94409	-0.938899	-0.22318	0.559642	0.486906	0.557584	0.530801	0.044877	-0.746128	-0.582488	-1.41322	-2.67872	-2.68277	-6.64386	-2.68495	-1.15669	-1.15669	-1.15669	-1.72566	-2.67872	-6.64386	-6.64386	-3.58918	-3.01187	-0.432647	-0.432647	-0.432644	0.335356	-0.300672	-0.296915	-0.296915	-0.433031	-2.12488	-2.62305	-6.64386	-6.64386	-6.64386	-3.58037	-1.41331	-1.41331	-1.41331	-1.41331
AT1G06800	protein_coding_gene	-	-6.64386	-6.64386	-6.64386	-6.64386	-6.64386	-6.64386	-6.64386	-6.64386	-6.64386	-6.64386	-6.64386	-6.64386	-6.64386	-6.64386	-6.64386	-6.64386	-6.64386	-6.64386	-6.64386	-6.64386	-6.64386	-6.64386	-6.64386	-6.64386	-6.64386	-3.59209	-1.72495	-0.563291	-0.138963	0.324847	0.238104	0.14684	0.0314444	-0.172862	-1.15624	-0.938899	-0.432647	-0.0682143	0.14581	0.40651	0.557589	0.227576	0.0478086	0.0472072	0.237918	0.627158	0.406669
AT1G06810	protein_coding_gene	-	2.0872	2.15977	2.15979	2.08719	1.88007	1.55267	2.1847	1.64576	0.987999	0.988	-1.44181	-2.34344	-6.64386	-6.64386	-6.64386	-6.64386	-6.64386	-6.64386	-6.64386	-6.64386	-6.64386	-6.64386	-6.64386	-6.64386	-6.64386	-6.64386	-6.64386	-6.64386	-6.64386	-6.64386	-6.64386	-6.64386	-6.64386	-6.64386	-6.64386	-6.64386	-6.64386	-6.64386	-6.64386	-6.64386	-6.64386	-6.64386	-6.64386	-6.64386	-6.64386	-6.64386	-6.64386
AT1G06820	protein_coding_gene	-	0.557584	0.344053	-3.58932	-6.64386	-6.64386	-6.64386	-6.64386	-6.64386	-6.64386	-6.64386	-6.64386	-6.64386	-6.64386	-6.64386	-2.13749	-1.72566	-1.72566	-1.39324	-1.72091	0.238279	0.818984	1.87372	2.09164	2.1602	2.49522	1.81921	1.58811	0.918072	0.933859	1.25865	1.45572	0.694197	0.324865	0.627517	0.627506	0.627506	0.406635	-0.421165	0.87755	0.933832	0.50457	-1.41331	-1.72607	1.55241	1.91375	2.2732	1.98686
AT1G06830	protein_coding_gene	+	2.2289	1.36606	0.694196	-0.306263	-1.4133	-1.72566	-1.72566	-1.68872	-6.64386	-6.64386	-6.64386	-6.64386	-6.64386	-6.64386	-6.64386	-6.64386	-6.64386	-6.64386	-6.64386	-6.64386	-1.72566	-1.15809	-0.577604	-0.582591	0.408131	0.484099	0.484099	0.484065	0.557464	0.557584	0.557584	0.69469	0.694196	0.694196	0.694184	1.09059	1.13928	1.17949	1.67956	1.75367	1.75367	1.75373	1.75284	1.68369	1.89582	2.1118	2.06202
AT1G06840	protein_coding_gene	-	-6.64386	-6.64386	-6.64386	-6.64386	-6.64386	-6.64386	-6.64386	-6.64386	-6.64386	-6.64386	-6.64386	-6.64386	-6.64386	-6.64386	-6.64386	-6.64386	-6.64386	-6.64386	-6.64386	-6.64386	-6.64386	-2.67874	-0.938899	-1.41355	-1.41316	-1.15669	-3.58918	-2.67872	-0.271162	-0.172862	-0.289843	0.0472054	-0.432647	-0.582488	-0.582488	-1.41331	-1.41331	-1.41331	-1.41331	-6.46821	-2.67868	-1.41331	-1.4284	-2.67872	-2.12525	-1.13983	-1.15616
AT1G06850	protein_coding_gene	+	-6.64386	-6.64386	-6.64386	-6.64386	-6.64386	-6.64386	-6.64386	-6.64386	-6.64386	-6.64386	-6.64386	-6.64386	-6.64386	-6.64386	-6.64386	-6.64386	-6.64386	-6.64386	-6.64386	-6.64386	-6.64386	-2.67872	-1.72561	-0.938899	-0.296973	-0.296915	-0.175177	0.276997	0.484322	0.407321	0.557155	0.758098	0.933832	0.934248	0.982842	0.695856	0.686923	0.40727	-0.297836	-0.749715	-0.938899	-1.44459	-0.848438	-0.583203	-0.0586636	0.324847	0.628014
AT1G06870	protein_coding_gene	+	-6.64386	-6.64386	-6.64386	-6.64386	-6.64386	-6.64386	-6.64386	-6.64386	-6.64386	-6.64386	-6.64386	-6.64386	-6.64386	-6.64386	-6.64386	-6.64386	-3.58918	-3.58918	-3.58918	-2.67872	-3.58918	-2.12488	-0.749729	-0.172879	-0.296915	0.0472019	0.145861	-0.0586313	-0.296923	0.146745	-0.172863	-0.581993	-0.296858	-0.433673	0.133808	0.877286	0.987972	0.818983	1.13921	0.818718	0.0459027	-0.17287	-0.432374	-1.72624	-3.58692	-3.58918	-3.58918
AT1G06890	protein_coding_gene	-	0.406669	0.484106	1.40186	1.75371	2.15978	2.12636	1.92916	1.68966	1.35888	1.0735	0.484099	0.14581	-0.927337	-6.64386	-6.64386	-6.64386	-6.64386	-6.64386	-6.64386	-6.64386	-6.64386	-6.64386	-6.64386	-6.64386	-2.12488	-2.12488	-1.72566	0.389752	0.818983	0.933832	0.837658	-0.74326	-3.62628	-6.64386	-6.64386	-6.64386	-6.64386	-6.64386	-6.64386	0.406669	1.44397	2.23267	2.73582	2.41842	2.51303	1.04033	0.988
AT1G06900	protein_coding_gene	-	-1.72566	-2.12488	-1.74434	-0.940554	-0.582488	-0.296914	-0.145162	-0.429767	-0.582488	-0.582488	-1.47103	-0.169274	-0.172862	-0.432647	-0.582488	-3.62501	-3.58961	-2.12488	-2.12488	-2.1252	0.484099	0.987994	1.81565	1.62286	0.759136	0.406684	0.24512	0.0472054	-6.64386	0.698139	0.694196	-0.918719	-6.64386	-0.172862	-0.172862	-1.72498	-1.15669	0.484106	1.27618	0.324851	-0.0582464	1.0858	0.625686	-0.456995	0.238104	-0.582488	-6.64386
AT1G06910	protein_coding_gene	+	-6.64386	-0.433978	0.0472054	0.0472054	1.18637	0.697752	0.406669	0.672657	0.243695	1.58788	1.68974	1.83167	1.93906	1.04054	0.877545	0.423724	-1.46364	-2.12488	-2.12488	-2.7021	-3.58918	-0.582384	-0.4327	-0.172862	-0.177867	-1.42844	-0.582685	-0.57931	-0.764923	-0.29691	-0.345508	-0.296915	-0.582488	-0.938899	-1.41346	-1.41335	-1.72566	-0.578963	0.0472054	0.142515	0.14581	0.0471813	-0.432661	-0.585536	-1.15655	-3.58909	-6.64386
AT1G06920	protein_coding_gene	-	-6.64386	-6.64386	-6.64386	-6.64386	-6.64386	-6.64386	-6.64386	-6.64386	-6.64386	-6.64386	-6.64386	-6.64386	-6.64386	-6.64386	-6.64386	-6.64386	-6.64386	-6.64386	-6.64386	-6.64386	-6.64386	-6.64386	-6.64386	-6.64386	-6.64386	-6.64386	-6.64386	-6.64386	-6.64386	-6.64386	-6.64386	-6.64386	-6.64386	-6.64386	-6.64386	-6.64386	-6.64386	-6.64386	-6.64386	-6.64386	-6.64386	-6.64386	-6.64386	-6.64386	-6.64386	-6.64386	-6.64386
AT1G06923	protein_coding_gene	+	-6.64386	-6.64386	-6.64386	-6.64386	-6.64386	-6.64386	-6.64386	-6.64386	-6.64386	-6.64386	-6.64386	-6.64386	-6.64386	-6.64386	-6.64386	-6.64386	-6.64386	-6.64386	-6.64386	-6.64386	-6.64386	-6.64386	-6.64386	-6.64386	-6.64386	-6.64386	-6.64386	-6.64386	-6.64386	-6.64386	-6.64386	-6.64386	-6.64386	-6.64386	-6.64386	-6.64386	-6.64386	-6.64386	-6.64386	-6.64386	-6.64386	-6.64386	-6.64386	-6.64386	-6.64386	-6.64386	-6.64386
AT1G06925	protein_coding_gene	-	-6.64386	-6.64386	-6.64386	-6.64386	-6.64386	-6.64386	-6.64386	-6.64386	-6.64386	-6.64386	-6.64386	-6.64386	-6.64386	-6.64386	-6.64386	-6.64386	-6.64386	-6.64386	-6.64386	-6.64386	-6.64386	-6.64386	-6.64386	-6.64386	-6.64386	-6.64386	-6.64386	-6.64386	-6.64386	-6.64386	-6.64386	-6.64386	-6.64386	-6.64386	-6.64386	-6.64386	-6.64386	-6.64386	-6.64386	-6.64386	-6.64386	-6.64386	-6.64386	-6.64386	-6.64386	-6.64386	-6.64386
AT1G06930	protein_coding_gene	+	-6.64386	-6.64386	-6.64386	-6.64386	-6.64386	-6.64386	-6.64386	-6.64386	-6.64386	-6.64386	-6.64386	-6.64386	-6.64386	-6.64386	-6.64386	-6.64386	-6.64386	-6.64386	-6.64386	-6.64386	-6.64386	-6.64386	-6.64386	-6.64386	-6.64386	-6.64386	-6.64386	-6.64386	-6.64386	-6.64386	-6.64386	-6.64386	-6.64386	-6.64386	-6.64386	-6.64386	-6.64386	-6.64386	-6.64386	-6.64386	-6.64386	-6.64386	-6.64386	-6.64386	-6.64386	-6.64386	-6.64386
AT1G06950	protein_coding_gene	-	-6.64386	-0.952855	0.04731	0.48428	0.757938	0.276164	-0.582808	-1.72691	-6.64386	-6.64386	-6.64386	-6.64386	-6.64386	-6.64386	-3.58918	-3.58918	-3.58918	-3.58918	-6.64386	0.406693	2.49517	3.54922	4.13248	3.68308	2.33093	2.01053	2.75233	2.1832	2.9733	2.88598	1.74592	2.63753	3.16746	2.20623	0.565716	1.27618	1.31907	-3.58918	-6.63317	2.20623	2.90018	3.1223	2.82353	-2.12488	-2.12448	-1.72566	2.31618
AT1G06960	protein_coding_gene	+	2.88598	2.88598	3.22989	2.1832	2.25134	2.70378	1.85948	2.01078	2.49504	2.72768	3.42182	3.96146	3.94719	4.09189	3.75029	2.98252	2.63865	0.933832	-2.72954	-3.58918	-3.58918	-3.58918	-3.58918	-3.58918	-3.58918	-6.64386	-6.64386	-6.64386	-6.64386	-6.64386	-6.64386	-6.64386	-6.64386	-6.64386	-6.64386	-1.7253	-0.749716	-0.301373	0.285463	0.757938	0.757938	0.696481	0.145808	0.0436954	-0.938869	-2.09133	-6.64386
AT1G06970	protein_coding_gene	+	1.87362	1.78488	1.58374	1.87362	1.4011	1.27852	0.841108	0.695861	1.44084	1.35301	1.23198	0.482278	-3.59902	-6.64386	-6.64386	-6.64386	-6.64386	-6.64386	-6.64386	-6.64386	-6.64386	-6.64386	-6.64386	-6.64386	-6.64386	-6.64386	-6.64386	-6.64386	-6.64386	-6.64386	-6.64386	-6.64386	-6.64386	-6.64386	-6.64386	-6.64386	-6.64386	-6.64386	-6.64386	-6.64386	-6.64386	-6.64386	-6.64386	-6.64386	-6.64386	-6.64386	-6.64386
AT1G06980	protein_coding_gene	-	-6.64386	-6.64386	-6.64386	-6.64386	-6.64386	-6.64386	-6.64386	-6.64386	-6.64386	-6.64386	-6.64386	-6.64386	-6.64386	-6.64386	-6.64386	-3.58918	-3.58918	-3.58918	-3.58918	-6.64386	-6.64386	-2.13649	-1.41331	-1.41331	-1.41331	-1.41331	-0.938899	-0.748014	-0.582488	-0.582488	-0.582488	-0.582488	-0.582488	-0.582488	-0.57944	-0.284937	-0.582738	-0.571652	-0.296915	0.145809	0.14581	0.0472055	-0.170501	-0.296914	-0.296915	-0.172885	0.0471893
AT1G06990	protein_coding_gene	+	-6.64386	-6.64386	-6.64386	-6.64386	-6.64386	-6.64386	-6.64386	-6.64386	-6.64386	-6.64386	-6.64386	-6.64386	-6.64386	-6.64386	-6.64386	-6.64386	-6.64386	-6.64386	-6.64386	-6.64386	-6.64386	-6.64386	-6.64386	-6.64386	-6.64386	-6.64386	-6.64386	-6.64386	-6.64386	-6.64386	-6.64386	-6.64386	-6.64386	-6.64386	-6.64386	-6.64386	-6.64386	-6.64386	-6.64386	-6.64386	-6.64386	-6.64386	-6.64386	-6.64386	-6.64386	-6.64386	-6.64386
AT1G07000	protein_coding_gene	-	-0.0586361	1.136	1.23198	1.23024	0.877527	1.00716	1.23198	1.51627	1.31899	0.143602	-0.749716	-3.58918	-6.64386	-6.64386	-6.64386	-6.64386	-3.58918	-2.12488	-1.73061	-1.72566	-1.72566	-1.41301	-2.12488	-2.67872	-2.6742	-2.16607	-2.12488	-2.08749	-1.72566	-1.15669	-1.72566	-1.72566	-1.72566	-2.67741	-1.4128	-1.72566	-1.15714	-0.582486	-0.296915	-0.432965	-0.749715	-0.749715	-1.14983	-0.74563	-1.15669	-0.96338	-0.293755
AT1G07010	protein_coding_gene	+	-1.72566	-1.72566	-1.72566	-1.15669	-1.72566	-2.22765	-1.72403	-2.67872	-2.12488	-1.57954	-1.72818	-1.72566	-2.12488	-3.58918	-6.64385	-6.64386	-6.64386	-6.64386	-6.64386	-2.11514	-0.432647	0.247549	1.31908	1.51627	1.35048	1.09343	1.10421	0.934106	1.24091	1.23198	1.23198	0.921484	-0.258751	-1.70857	-0.058635	1.36073	1.36073	1.36073	1.18483	0.935012	0.0120747	1.58824	2.43787	3.29431	3.41785	3.3037	3.01009
AT1G07020	protein_coding_gene	-	-2.12488	-2.12487	-3.58918	-3.58918	-6.64386	-6.64386	-6.64386	-6.64386	-6.64386	-6.64386	-6.64386	-6.64386	-6.64386	-6.64386	-6.64386	-6.64386	-6.64386	-6.64386	-6.64386	-6.64386	-6.64386	-6.64386	-6.64386	-6.64386	-6.64386	-2.67181	-1.72566	-1.07601	-0.938899	0.00408665	0.325542	0.316648	0.557584	0.627509	0.627506	0.62772	0.988	1.04025	1.09059	1.09068	1.13928	1.63176	1.85259	1.84613	1.87362	1.81564	1.87284
AT1G07025	protein_coding_gene	-	-6.64386	-3.58918	-2.11612	-1.72566	-0.289327	0.14581	0.753963	1.18044	1.13414	1.13928	0.726419	0.635831	0.145883	-0.432647	-0.798263	-6.64386	-6.64386	-6.64386	-6.64386	-6.64386	-6.64386	-6.64386	-6.64386	-6.64386	-6.64386	-6.64386	-6.64386	-6.64386	-6.64386	-6.64386	-6.64386	-6.64386	-6.64386	-6.64386	-6.64386	-6.64386	-6.64386	-6.64386	-6.64386	-6.64386	-6.64386	-6.64386	-6.64386	-6.64386	-6.64386	-6.64386	-6.64386
AT1G07030	protein_coding_gene	-	2.0367	1.3188	1.23195	2.25122	1.87241	1.72196	1.51633	0.680756	1.99232	2.67101	2.78352	2.72266	2.10797	0.819224	-0.0661894	-3.58918	-6.64386	-6.64386	-6.64386	-2.67872	-2.67872	-0.433439	0.927547	1.10428	1.36105	1.65677	1.68797	1.47725	1.50906	1.44178	1.09149	0.818819	0.615432	0.579295	0.481868	0.877549	1.55269	1.51763	1.55187	1.81853	1.93005	1.44071	1.23198	0.93355	0.0560805	-1.72566	-6.64385
AT1G07040	protein_coding_gene	-	-0.749715	-1.15665	-2.67872	-2.67872	-2.67872	-3.58918	-6.64386	-6.64386	-6.64386	-6.64386	-6.64386	-6.64386	-6.64386	-6.64386	-6.64386	-6.64386	-6.64386	-6.64386	-6.64386	-6.64386	-6.64386	-3.60761	-0.296915	0.939764	1.51627	1.84272	2.0367	2.19413	1.7846	1.27635	0.87755	0.146533	-6.64386	-3.68306	1.13928	1.9104	2.0872	2.1118	2.0872	1.53488	1.23198	1.81444	2.0872	2.37833	2.35792	1.94411	1.04021
AT1G07050	protein_coding_gene	-	-6.64386	-6.64386	-6.64386	-6.64386	-6.64386	-6.64386	-6.64386	-6.64386	-6.64386	-6.64386	-6.64386	-6.64386	-6.64386	-6.64386	-6.64386	-6.64386	-6.64386	-6.64386	-6.64386	-6.642	-0.841208	-0.29691	-0.296915	-0.0588339	0.237686	0.841865	1.08958	1.41635	1.58845	1.64581	1.66113	1.99054	2.08279	2.18236	2.31679	2.33068	2.32182	2.16395	2.18317	1.90213	1.84456	1.84456	1.71513	0.892932	0.733958	0.238033	0.559524
AT1G07060	protein_coding_gene	-	2.71986	2.63757	2.31748	1.27618	-2.42191	-3.58918	-6.64385	-6.64386	-6.64386	0.694196	0.694196	0.694194	0.757948	-3.58918	-0.749715	-0.582485	-0.749715	-0.749715	-3.58918	-6.64386	-6.64386	-6.64386	-6.64386	-6.64386	-6.64386	-6.64386	-6.64386	-6.64386	-6.64386	-6.64386	-6.64386	-6.64386	-6.64386	-6.64386	-6.64386	-6.64386	-6.64386	-6.64386	-6.64386	-6.64386	-6.64386	-6.64386	-6.64386	-6.64386	-6.64386	-6.64386	-6.64386
AT1G07070	protein_coding_gene	+	-6.64386	-6.64386	-6.64386	-6.64386	-6.64386	-6.64386	-6.64386	-6.64386	-6.64386	-6.64386	-6.64386	-6.64386	-6.64386	-6.64386	-6.64386	-6.64386	-6.64386	-6.64386	-3.60727	-2.67153	-0.749715	-0.749715	-0.749715	-0.749715	-0.582488	-0.749715	-0.749715	-0.98311	-3.59698	-3.58875	-0.300406	0.757939	0.757938	0.694729	0.694196	0.694196	0.694196	0.694196	0.694196	-0.0530717	-6.64386	-6.64386	-6.64386	-6.64386	-6.64386	-6.64386	-3.58918
AT1G07080	protein_coding_gene	+	-0.172862	-6.64386	-6.64386	-3.58918	-3.58918	0.989642	1.78462	2.37755	2.73578	2.37766	1.90209	1.23291	0.317133	1.31903	1.36073	1.0912	0.821672	-3.58817	-6.64386	-1.41221	0.0472054	1.6202	2.72756	3.04692	3.38012	3.72187	3.60055	3.32528	2.68761	1.84453	-0.376806	-1.41276	1.75704	2.1118	2.1118	2.1118	2.94057	2.37955	2.37834	2.6866	2.85717	2.82649	1.75366	1.43903	0.987823	-6.64386	1.62257
AT1G07090	protein_coding_gene	-	-6.64386	-6.64386	-6.64386	-6.64386	-6.64386	-6.64386	-6.64386	-6.64386	-6.64386	-6.64386	-6.64386	-6.64386	-6.64386	-6.64386	-6.64386	-6.64386	-6.64386	-6.64386	-6.64097	-0.749722	0.0472054	0.557564	0.694201	0.818984	1.18634	1.27503	1.31723	1.31888	1.18781	1.3569	1.40122	1.44111	1.58817	1.58043	1.36078	1.43652	1.4794	1.22867	1.23193	1.13892	1.09059	1.085	0.882119	0.758282	0.444864	0.557582	0.557464
AT1G07110	protein_coding_gene	-	-2.67872	-1.73769	-2.12488	-2.12488	-2.67872	-5.27847	-6.64386	-6.64386	-6.64386	-6.64386	-6.64386	-6.64386	-6.64386	-3.58905	-2.67872	-2.67872	-2.67872	-3.58923	-6.64386	-3.58918	0.557584	1.81615	1.55195	0.627182	0.627506	2.30883	3.35649	2.78867	0.818605	-0.296915	1.05104	2.01521	1.68234	1.30293	2.49517	2.5681	1.72145	1.13928	-0.857065	2.5321	2.49279	0.627506	1.78256	1.27618	2.09727	2.06377	2.33719
AT1G07120	protein_coding_gene	-	-3.58918	-3.58918	-6.64386	-6.64386	-6.64386	-6.64386	-6.64386	-6.64386	-6.64386	-6.64386	-6.64386	-6.64386	-6.64386	-3.58918	-3.58918	-2.67872	-2.67872	-3.58918	-3.58918	-3.58918	-2.67872	-2.67872	-1.72566	-1.41331	-1.41331	-1.72566	-1.72579	-2.12488	-3.59686	-6.62933	-3.46759	-2.12481	-2.12488	-2.12488	-2.12488	-2.12488	-2.12488	-3.58918	-6.64386	-6.64386	-6.64386	-3.45909	-3.58918	-3.58918	-3.58918	-3.58918	-3.58918
AT1G07130	protein_coding_gene	+	-2.67872	-2.67872	-3.58918	-3.58918	-6.64386	-6.64386	-6.64386	-6.64386	-6.64386	-6.64386	-6.64386	-6.64386	-6.64386	-6.64386	-6.64386	-3.58918	-3.58918	-3.58918	-3.58918	-1.72566	-0.582488	-0.582482	-0.439756	0.0472062	0.324797	0.324847	0.455716	0.634601	0.627506	0.482692	0.629438	0.605313	0.483637	0.540849	0.809124	0.694559	0.69434	0.557583	0.627602	0.484099	0.557584	0.557583	0.406702	0.238626	0.325241	0.316893	0.145955
AT1G07135	protein_coding_gene	-	-6.64386	-6.64386	-6.64386	-6.64386	-6.64386	-6.64386	-6.64386	-6.64386	-6.64386	-6.64386	-6.64386	-6.64386	-6.64386	-6.64386	-6.64386	-6.64386	-6.64386	-6.64386	-6.64386	0.757718	1.98436	2.71343	2.98254	3.03584	3.04774	3.04716	3.06044	3.06044	3.08711	3.03425	3.00897	2.9824	2.77514	2.78249	2.82697	2.5681	2.4945	1.55084	0.345409	0.390903	0.619783	0.983456	1.13916	1.23198	1.18764	1.76875	2.22898
AT1G07140	protein_coding_gene	-	-0.749715	0.14579	-0.172407	-0.296915	-0.580745	-3.5879	-6.64386	-6.64386	-6.64386	-6.64386	-6.64386	-6.64386	-6.64386	-6.64386	-6.64386	-6.64386	-6.64386	-6.64386	-3.58918	0.933842	2.5681	3.59195	3.97493	3.99358	3.92026	3.61723	3.39712	3.37665	3.35651	3.43694	3.53994	3.53994	3.40709	3.29889	3.76604	3.9	4.13353	4.13353	4.13353	3.04907	2.25122	0.868245	-3.58918	-2.67871	-2.67872	-3.58672	-2.12488
AT1G07150	protein_coding_gene	-	-6.64386	-6.64386	-6.64386	-6.64386	-6.64386	-6.64386	-6.64386	-6.64386	-6.64386	-6.64386	-6.64386	-6.64386	-6.64386	-6.64386	-6.64386	-6.64386	-6.64386	-6.64386	-6.64386	-6.64386	-6.64386	-2.12488	-1.72748	-1.41331	-0.938899	-0.938899	-0.749715	-1.15669	-1.15665	-1.15627	-1.41588	-1.72566	-1.79456	-1.76356	-1.72566	-2.12491	-2.12488	-2.12488	-2.15915	-2.67872	-1.72566	-1.72566	-2.12489	-1.41331	-1.41331	-1.15657	-1.16984
AT1G07160	protein_coding_gene	-	2.58578	1.98527	1.03992	0.252725	-0.280586	-1.15712	-2.67872	-2.67872	-1.72566	-1.72566	-1.15669	-1.41317	-2.12488	-2.12488	-3.58918	-3.58918	-6.64386	-6.64386	-6.64386	-3.58923	-3.58918	-3.58918	-3.58918	-3.58918	-3.58918	-6.64385	-6.64386	-2.67872	-2.12488	-2.12488	-1.72614	-1.72566	-1.72566	-1.72528	-2.63082	-3.58918	-3.58918	-6.64386	-6.64386	-6.64386	-6.64386	-6.64386	-6.64386	-6.64386	-6.64386	-6.64386	-6.64386
AT1G07170	protein_coding_gene	+	-6.64386	-6.64386	-6.64386	-3.58918	-2.67857	-1.72566	-1.72566	-2.12488	-2.67901	-6.64386	-3.58918	-3.58918	-3.58918	-3.58918	-6.64386	-6.64386	-6.64386	-3.58264	-3.58918	-2.12488	-2.12488	-2.12488	-2.12488	-2.67868	-1.41333	-1.41331	-1.15669	-1.15672	-1.72566	-1.72566	-1.72566	-1.72566	-1.72566	-1.72566	-2.68882	-2.67872	-3.09844	-2.67871	-2.67872	-2.67902	-1.15669	-1.15669	-0.939053	0.149569	0.238104	0.311249	1.09083
AT1G07175	protein_coding_gene	+	-6.64386	-6.64386	-6.64386	-6.64386	-6.64386	-6.64386	-6.64386	-6.64386	-6.64386	-6.64386	-6.64386	-6.64386	-6.64386	-6.64386	-6.64386	-6.64386	-6.64386	-6.64386	-6.64386	-6.64386	-6.64386	-6.64386	-6.64386	-6.64386	-6.64386	-6.64386	-6.64386	-6.64386	-6.64386	-6.64386	-6.64386	-6.64386	-6.64386	-6.64386	-6.64386	-6.64386	-6.64386	-6.64386	-6.64386	-6.64386	-6.64386	-6.64386	-6.64386	-6.64386	-6.64386	-6.64386	-6.64386
AT1G07180	protein_coding_gene	+	-3.58918	-6.64386	-6.64386	-6.64386	-6.64386	-6.64386	-6.64386	-6.64386	-6.64386	-6.64386	-6.64386	-6.64386	-6.64386	-6.64386	-6.64386	-6.64386	-6.64386	-3.58918	-1.72566	-0.432647	1.55267	1.98465	2.60314	2.79932	2.6838	2.34829	1.62304	1.31928	1.075	1.4406	1.91254	1.72205	1.4467	0.629008	-0.944332	-6.64386	-6.64386	0.452891	0.877552	1.04552	1.35768	1.87057	1.04021	0.988	1.55016	1.50644	1.8747
AT1G07190	protein_coding_gene	+	-6.64386	-6.64386	-6.64386	-6.64386	-6.64386	-6.64386	-6.64386	-6.64386	-6.64386	-6.64386	-6.64386	-6.64386	-6.64386	-6.64386	-6.64386	-6.64386	-6.64386	-6.64386	-6.64386	-6.64386	-6.64386	-6.64386	-6.64386	-6.64386	-6.64386	-6.64386	-6.64386	-6.64386	-6.64386	-6.64386	-6.64386	-6.64386	-6.64386	-6.64386	-6.64386	-6.64386	-6.64386	-6.64386	-6.64386	-6.64386	-6.64386	-6.64386	-6.64386	-6.64386	-6.64386	-6.64386	-6.64386
AT1G07200	protein_coding_gene	-	-6.64386	-6.64386	-6.64386	-6.64386	-6.64386	-6.64386	-6.64386	-6.64386	-6.64386	-6.64386	-6.64386	-6.64386	-6.64386	-6.64386	-6.64386	-6.64386	-6.64386	-6.64386	-6.64386	-6.64386	-3.58918	-3.58919	-2.12488	-2.12488	-1.72554	-2.12499	-1.15669	-0.750051	-0.432647	-0.578252	-0.432435	-0.938899	-0.296123	0.0614952	0.406674	0.324848	0.988134	0.635354	0.814121	0.238104	0.145809	-0.938476	-3.58919	-6.64386	-3.58918	-2.12488	-1.15669
AT1G07210	protein_coding_gene	+	-6.64386	-6.64386	-6.64386	-6.64386	-6.64386	-6.64386	-6.64386	-6.64386	-6.64386	-6.64386	-6.64386	-6.64386	-6.64386	-6.64386	-6.64386	-6.64386	-6.64386	-6.64386	-6.64386	-2.67585	1.06562	1.55642	1.93005	1.93005	1.93005	1.87365	1.84837	1.43467	1.53221	1.43739	2.13714	2.25288	2.35792	2.2732	2.0593	2.40054	2.25274	1.98654	1.87362	1.72205	1.65667	0.824035	0.0462237	-0.934951	-6.64386	-6.64386	-6.64386
AT1G07220	protein_coding_gene	-	1.62283	0.70781	-1.72624	-3.58918	-3.61893	-6.64386	-6.64386	-6.64386	-6.64386	-6.64386	-6.64386	-6.64386	-6.64386	-6.64386	-6.64386	-6.64386	-6.64386	-6.64386	-6.64386	-3.58918	-2.67872	-2.67872	-2.67872	-3.5988	-3.58918	-3.58918	-3.58918	-3.58918	-3.58918	-3.59103	-1.73209	-1.40815	-0.751712	-0.0586361	0.0471983	-0.173319	-0.430459	-0.752291	-1.41331	-0.938853	0.0472054	0.238566	0.406834	0.47747	0.146013	-0.439134	-0.581284
AT1G07230	protein_coding_gene	-	1.47893	1.36446	0.406665	-0.581673	-2.67453	-6.64386	-6.64386	-6.64386	-6.64386	-6.64386	-6.64386	-6.64386	-6.64386	-6.64386	-6.64386	-6.64386	-6.64386	-6.64386	-6.64386	-3.58918	-0.938899	-0.283723	1.13238	2.18321	2.22892	2.64125	3.14719	2.63766	2.75157	2.8443	2.20445	2.17978	1.87424	1.86339	0.557534	1.32231	1.36293	1.65679	1.51576	1.47881	1.58807	1.98114	2.29554	2.37834	2.37	1.7846	1.33356
AT1G07240	protein_coding_gene	+	2.96913	2.97202	2.33854	2.18047	1.16568	-0.433195	-0.938928	-4.88873	-6.64386	-6.64386	-6.64386	-6.64386	-6.64386	-6.64386	-6.64386	-6.64386	-6.64386	-6.64386	-6.64386	-6.64386	-6.64386	-6.64386	-3.58918	-3.54623	-1.15862	-0.584672	0.148984	0.40669	1.01857	1.4406	1.58535	1.92667	2.08194	2.26386	2.31916	2.07328	2.18318	2.20693	1.95683	1.83336	1.87362	1.90116	2.129	2.1118	2.03888	1.95815	1.83697
AT1G07250	protein_coding_gene	+	1.65667	1.815	1.84466	1.78716	1.78511	1.44107	1.31908	1.51614	1.04021	0.406151	-0.296915	-6.62267	-6.64386	-6.64386	-6.64386	-6.64386	-6.64324	-1.72193	-0.296879	1.04017	2.136	2.39684	2.72018	2.96884	3.07268	3.05883	3.14526	3.18969	3.20354	3.11368	2.79897	2.56801	2.57563	2.51339	1.78465	1.48198	1.75124	2.13663	2.2917	2.29827	2.16048	2.45969	2.45729	2.37561	1.87361	2.01237	2.08718
AT1G07260	protein_coding_gene	-	-6.64386	-6.64386	-6.64386	-6.64386	-6.64386	-6.64386	-6.64386	-6.64386	-6.64386	-3.58918	-2.12488	-2.12488	-2.12488	-2.67872	-6.64386	-6.64386	-6.64386	-6.64386	-6.64386	-6.64386	-6.64386	-3.58918	-2.67881	-2.67872	-2.67872	-2.67872	-2.67872	-2.67872	-3.58918	-2.12489	-2.12488	-2.12488	-2.12488	-2.12488	-2.12488	-2.12488	-6.64386	-6.62429	-3.58918	-2.12488	-2.12488	-2.12488	-2.12488	-2.12489	-1.72566	-2.12488	-3.58918
AT1G07270	protein_coding_gene	-	-6.64386	-6.64386	-6.64386	-6.64386	-6.64386	-6.64386	-6.64386	-6.64386	-6.64386	-6.64386	-6.64386	-6.64386	-6.64386	-6.64386	-6.64386	-6.64386	-6.64386	-6.64386	-6.64386	-3.58899	-3.58918	-3.58918	-3.58918	-6.64386	-3.59577	-2.67872	-2.12488	-1.41314	-2.12509	-1.72566	-2.12488	-3.58918	-6.64386	-6.64386	-6.64386	-6.64386	-6.64386	-3.58918	-3.58918	-1.72564	-1.41328	-1.41331	-1.72494	-2.67872	-6.64386	-6.64386	-3.58918
AT1G07280	protein_coding_gene	+	-6.64386	-6.64386	-6.64386	-6.64386	-6.64386	-6.64386	-6.64386	-6.64386	-6.64386	-6.64386	-6.64386	-6.64386	-6.64386	-6.64386	-6.64386	-6.64386	-6.64386	-6.64386	-6.63931	1.13928	1.18637	1.18637	1.14153	-3.58918	2.47598	2.79852	3.28259	3.4845	2.67057	3.09168	2.88672	2.95379	3.06044	3.18115	3.42473	3.68661	3.94229	3.55551	3.35651	3.07137	2.27317	2.57684	3.52669	3.66926	3.82675	3.929	3.44296
AT1G07290	protein_coding_gene	-	-6.64386	-6.64386	-6.64386	-6.64386	-6.64386	-6.64386	-6.64386	-6.64386	-6.64386	-6.64386	-6.64386	-6.64386	-2.67872	-2.67872	-2.67872	-2.67872	-6.64385	-6.64386	-2.6736	-2.12488	-2.12488	-2.12488	-2.12488	-3.58918	-6.64386	-6.64386	-6.64386	-3.58918	-3.58918	-3.58918	-3.58918	-3.58918	-2.67835	-3.58918	-3.58918	-3.58918	-3.58918	-3.58903	-2.67872	-2.67872	-2.67872	-2.67872	-2.67872	-3.59181	-6.64386	-6.64386	-6.64386
AT1G07300	protein_coding_gene	-	-3.58918	-3.59183	-1.72562	-1.72566	-1.15669	-1.41135	-2.12289	-1.72617	-1.4133	-1.15682	-1.15839	-1.41274	-2.67872	-2.67845	-3.58918	-3.58918	-3.58918	-6.64386	-3.59047	-3.58918	-3.58918	-3.59372	-2.1206	-1.71598	-1.41331	-1.37649	-1.15669	-1.15669	-1.41129	-1.41331	-1.41331	-1.41331	-1.41331	-1.41331	-1.41331	-1.41331	-1.41331	-1.41331	-1.40155	-2.124	-2.67865	-2.67853	-3.58917	-3.58918	-3.58988	-2.67772	-1.72568
AT1G07310	protein_coding_gene	-	6.40092	6.50093	6.85092	6.57279	6.20001	6.53481	6.44542	6.43158	6.29402	6.17394	6.14232	6.11163	6.2945	6.10394	6.05928	5.55629	4.87699	4.13954	0.631655	-2.67872	-0.582488	-0.15237	0.715636	1.90095	2.03729	2.15979	2.71929	2.75167	2.68771	2.6871	2.67103	1.98455	1.77261	1.722	0.488873	1.36073	1.54179	2.24982	2.48826	2.64848	2.85717	2.96828	2.9922	2.99675	3.08438	3.13435	2.98324
AT1G07320	protein_coding_gene	+	2.91424	3.07364	3.00835	2.87664	3.01454	3.05404	2.98255	2.82047	2.28533	1.47442	1.45977	1.90056	2.6872	2.76716	2.33559	1.90356	-0.17281	-2.68034	-1.71222	3.63798	4.23781	4.84839	5.08194	5.45522	5.66203	5.76226	6.05365	6.06093	6.1463	6.20654	6.29359	6.26636	6.09518	6.14619	6.28196	6.19324	6.18237	6.32302	6.38314	6.27777	6.38689	6.35093	6.43945	6.42947	6.41372	6.53426	6.3067
AT1G07330	protein_coding_gene	+	5.22056	5.3175	5.17672	4.92689	3.97452	3.50152	2.00739	0.0472057	-6.42491	-6.64386	-6.64386	-6.64386	-6.64386	-6.64386	-6.64386	-6.64386	-6.64386	-6.64386	-6.64386	-6.64386	-6.64386	-6.64386	-6.64386	-6.64386	-6.64386	-6.64386	-6.64386	-6.64386	-6.64386	-6.64386	-6.64386	-6.64386	-6.64386	-6.64386	-6.64386	-6.64386	-6.64386	-6.64386	-6.64386	-6.64386	-6.64386	-6.64386	-6.64386	-6.64386	-6.64386	-6.64386	-6.64386
AT1G07340	protein_coding_gene	+	-6.64386	-6.64386	-6.64386	-6.64386	-6.64386	-6.64386	-6.64386	-6.64386	-6.64386	-6.64386	-6.64386	-6.64386	-6.64386	-6.64386	-6.64386	-6.64386	-6.64386	-6.64386	-6.64386	-6.64386	-6.64386	-6.64386	-6.64386	-6.64386	-6.64386	-6.64386	-6.64386	-6.64386	-6.64386	-6.64386	-6.64386	-6.64386	-6.64386	-6.64386	-6.64386	-6.64386	-6.64386	-6.64386	-6.64386	-6.64386	-6.64386	-6.64386	-6.64386	-6.64386	-6.64386	-6.64386	-6.64386
AT1G07350	protein_coding_gene	-	2.91424	2.95573	3.1474	3.12233	2.74918	2.70043	2.67058	2.28028	2.18638	1.9631	1.29793	1.27618	-0.0595313	-0.43975	-2.86994	-6.64386	-6.64386	-6.64386	-6.64386	-6.64386	-6.64386	-6.64386	-6.64386	-6.64386	-6.64386	-6.64386	-6.64386	-6.64386	-6.64386	-3.58918	-3.58918	-3.58918	-2.11968	-1.4068	0.179701	0.238104	0.238104	-0.296915	0.551283	0.324847	0.484099	0.757938	0.215039	-0.168027	-0.449066	-1.15669	0.146003
AT1G07360	protein_coding_gene	-	0.324847	0.317563	1.18637	1.18672	0.557584	0.0762277	-2.67534	-0.297118	0.141445	0.324896	0.693831	0.477181	0.76144	0.694169	0.145693	-0.57405	-3.58771	-6.64386	-6.64386	-6.64386	-1.72566	-1.72566	-1.72566	-1.72566	-6.64386	-6.64386	-6.64386	-6.64386	-0.431903	0.817446	1.93028	2.136	2.23001	2.42013	2.06281	1.13928	1.09059	0.140423	-0.174082	1.40618	2.20702	2.44768	2.85566	2.87231	2.44	2.04745	1.6897
AT1G07370	protein_coding_gene	+	-0.172862	1.09059	1.13575	2.11882	2.41626	2.136	2.11836	1.16355	-0.430442	-6.64386	-6.64386	-6.64386	-1.72566	-1.72566	-1.72566	-1.72566	-6.64386	-6.64386	-3.58918	-0.938899	-0.296915	0.143342	0.145769	0.718449	0.696643	0.757941	0.481177	0.628035	0.628862	0.557141	0.818896	0.757932	0.324847	0.238151	-0.0531123	-0.0607297	-0.29634	-1.1675	-2.67445	-1.72566	-0.272682	0.552371	0.557584	0.557584	0.987997	1.18637	1.18637
AT1G07380	protein_coding_gene	-	-6.64386	-6.64386	-6.64386	-6.64386	-6.64386	-6.64386	-3.58918	-3.58918	-3.58918	-3.58918	-6.64386	-6.64386	-6.64386	-6.64378	-3.58918	-3.58918	-3.58918	-3.58918	-2.67872	-1.15522	-0.582488	-0.432647	-0.432647	-1.72286	-2.67872	-2.12488	-1.72566	-1.4133	-2.1382	-3.58918	-1.72566	-1.20118	-0.172862	-0.176645	0.933832	0.559642	0.757938	0.145792	-0.434641	-1.15669	-1.15669	-1.15767	-1.39853	-1.72566	-1.15617	-1.72769	-0.752363
AT1G07390	protein_coding_gene	+	-3.58918	-3.58918	-3.58918	-6.64386	-6.64386	-6.64386	-6.64386	-6.64386	-6.64386	-6.64386	-6.64386	-6.64386	-6.64386	-6.64386	-2.54483	-2.67872	-0.938899	-0.938899	-1.18176	-0.938899	-1.72566	-0.938899	-1.15669	-3.58918	-3.58936	-2.67872	-2.67872	-2.68271	-1.72566	-1.41331	-2.67872	-6.64386	-6.64386	-6.64386	-6.64386	-2.12488	-1.41332	-1.40735	-2.67872	-2.67872	-2.67872	-6.64386	-6.64386	-3.58918	-3.58918	-3.58919	-2.10548
AT1G07400	protein_coding_gene	+	-1.41331	-1.15669	-1.72566	-1.41041	-2.67817	-1.41331	-1.41331	-1.15669	-1.15669	-1.15669	-1.15669	-1.41331	-0.582489	-1.01144	-0.432647	-0.582488	-1.4133	-1.80991	-6.64386	-2.67872	-2.12488	-2.12488	-2.12488	-2.12488	-2.12488	-2.12448	-1.72566	-1.72566	-1.72566	-1.72566	-1.72538	-2.67872	-2.67872	-2.67871	-2.67872	-2.27643	-1.75103	-1.41331	-1.41331	-1.4133	-1.32967	-1.41331	-1.15885	-1.15669	-1.15669	-1.15669	-1.15669
AT1G07410	protein_coding_gene	+	-1.72566	-2.67871	-1.72563	-1.41331	-1.15669	-1.15669	-1.15675	-0.749708	-1.15669	-1.15669	-2.12487	-6.64386	-6.64386	-6.64386	-6.64386	-6.64386	-6.64386	-6.64386	-6.64386	-6.64386	-6.64386	-6.64386	-6.64386	-6.64386	-6.64386	-6.64386	-6.64386	-6.64386	-6.64386	-6.64386	-6.64386	-6.64386	-6.64386	-6.64386	-6.64386	-6.64386	-6.64386	-6.64386	-6.64386	-6.64386	-6.64386	-6.64386	-6.64386	-6.64386	-6.64386	-6.64386	-6.64386
AT1G07420	protein_coding_gene	+	-2.12488	-2.12488	-1.15669	-1.72551	-1.41331	-1.41331	-1.41331	-1.72566	-2.12488	-2.12488	-6.64386	-6.64386	-6.64386	-6.64386	-6.64386	-6.64386	-6.64386	-6.64386	-6.64386	-3.58989	-1.15669	-1.15669	-1.15669	-1.15669	-2.12488	-6.64386	-6.64386	-6.64386	-2.67872	-2.67872	-2.67872	-2.67872	-2.67872	-6.64386	-6.64386	-6.64386	-1.15669	0.191185	1.51627	1.87362	1.90211	1.58817	1.51627	0.482068	-0.749715	-0.0553189	1.51627
AT1G07430	protein_coding_gene	-	-6.64386	-6.64386	-6.64386	-6.64386	-6.64386	-6.64386	-6.64386	-6.64386	-6.64386	-6.64386	-6.64386	-6.64386	-6.64386	-6.64386	-6.64386	-6.64386	-6.64386	-5.75043	-3.58918	-3.58918	-2.67872	-2.67872	-3.58918	-3.58918	-3.58918	-2.12488	-2.67872	-2.67872	-2.67872	-2.67872	-2.67872	-6.64385	-6.64386	-1.72559	-1.72566	-1.72566	-1.72566	-1.72566	-1.72566	-6.64386	-3.58918	-2.67872	-2.67872	-2.67872	-2.0856	-2.12488	-2.67872
AT1G07440	protein_coding_gene	-	-0.296915	-0.296913	-1.15669	-1.41186	-1.74219	-2.12488	-1.72403	-1.41273	-1.15171	-0.938899	-0.940358	-0.583412	-1.41268	-1.72566	-2.12488	-6.60498	-6.64386	-3.58918	-3.58918	-3.58918	-3.58918	-3.63619	-0.7504	0.692707	1.18493	1.95779	2.23073	2.72858	2.82289	2.94362	2.68745	2.5682	2.58575	2.34712	2.16216	1.91434	2.31095	2.4961	2.5321	2.5321	2.45727	2.46155	2.30083	2.07934	1.23881	0.876056	1.09059
AT1G07450	protein_coding_gene	-	-6.64386	-6.64386	-6.64386	-6.64386	-6.64386	-6.64386	-6.64386	-6.64386	-6.64386	-6.64386	-6.64386	-6.64386	-6.64386	-6.64386	-6.64386	-6.64386	-6.64386	-6.64386	-3.58918	-3.58918	-3.58918	-2.61242	-2.67872	-2.67872	-2.67872	-1.72548	-1.72566	-1.72566	-1.41331	-0.749715	-0.938899	-0.938899	-0.582488	-0.749709	-0.938899	-0.938899	-0.938899	-1.91724	-2.12488	-1.72566	-1.15669	-1.15668	-0.938899	-0.938899	-0.749715	-0.566709	-0.172862
AT1G07460	protein_coding_gene	+	-1.72566	-2.70198	-2.67872	-3.58918	-3.58918	-5.27847	-6.64386	-6.64386	-6.64386	-6.64386	-6.64386	-6.64386	-6.64386	-6.64386	-6.64386	-6.64386	-6.64386	-6.64386	-6.64386	-6.64386	-6.64386	-6.64386	-6.64386	-6.64386	-6.64386	-6.64386	-6.64386	-6.64386	-6.64386	-6.64386	-6.64386	-6.64386	-6.64386	-6.64386	-6.64386	-6.64386	-6.64386	-6.64386	-6.64386	-6.64386	-6.64386	-6.64386	-6.64386	-6.64386	-6.64386	-6.64386	-6.64386
AT1G07470	protein_coding_gene	+	-6.64386	-6.64386	-6.64386	-6.64386	-6.64386	-6.64386	-6.64386	-6.64386	-6.64386	-6.64386	-6.64386	-6.64386	-6.64386	-6.64386	-6.64386	-6.64386	-6.64386	-6.64386	-6.64386	-2.12492	-2.12488	-2.12488	-2.12488	-6.64386	-6.64386	-6.64386	-6.64386	-6.64386	-6.64386	-6.64386	-6.64386	-6.64386	-6.64386	-6.64386	-6.64386	-6.64386	-6.64386	-6.64386	-5.07003	-2.12488	-2.12488	-0.432455	-0.748787	-0.749715	-0.749736	-2.67902	-0.938847
AT1G07473	protein_coding_gene	-	-2.67872	-6.64386	-6.64386	-6.64386	-6.64386	-6.64386	-6.64386	-6.64386	-6.64386	-6.64386	-6.64386	-6.64386	-6.64386	-6.64386	-6.64386	-6.64386	-6.64386	-6.64386	-6.64386	-6.64386	-6.64386	-6.64386	-6.64386	-6.64386	-6.64386	-6.64386	-6.64386	-6.64386	-6.64386	-6.64386	-6.64386	-6.64386	-6.64386	-6.64386	-6.64386	-6.64386	-6.64386	-6.64386	-6.64386	-6.64386	-6.64386	-6.64386	-6.64386	-6.64386	-6.64386	-6.64386	-6.64386
AT1G07476	protein_coding_gene	+	-6.64386	-6.64386	-6.64386	-6.64386	-6.64386	-6.64386	-6.64386	-6.64386	-6.64386	-6.64386	-6.64386	-6.64386	-6.64386	-6.64386	-6.64386	-6.64386	-6.64386	-6.64386	-6.64386	-6.64386	-6.64386	-6.64386	-6.64386	-6.64386	-6.64386	-6.64386	-6.64386	-6.64386	-6.64386	-6.64386	-6.64386	-6.64386	-6.64386	-6.64386	-6.64386	-6.64386	-6.64386	-6.64386	-6.64386	-6.64386	-6.64386	-6.64386	-6.64386	-6.64386	-6.64386	-6.64386	-6.64386
AT1G07480	protein_coding_gene	-	-6.64386	-6.64386	-6.64386	-6.64386	-6.64386	-6.64386	-6.64386	-6.64386	-6.64386	-6.64386	-6.64386	-6.64386	-6.64386	-6.64386	-6.64386	-6.64386	-6.64386	-6.64382	-3.58918	-3.58918	-3.58918	-3.01215	-3.58918	-3.58918	-6.64386	-6.64386	-6.64386	-6.64386	-6.64386	-6.64386	-6.64386	-6.64386	-6.64386	-6.64386	-6.64386	-6.64386	-6.64386	-6.64385	-3.58918	-1.72566	-0.749715	-0.938899	-1.41336	-2.12488	-0.43268	1.51653	1.62283
AT1G07485	protein_coding_gene	+	-6.64386	-6.64386	-6.64386	-6.64386	-6.64386	-6.64386	-6.64386	-6.64386	-6.64386	-6.64386	-6.64386	-6.64386	-6.64386	-6.64386	-6.64386	-6.64386	-6.64386	-6.64386	-6.64386	-6.64386	-2.67872	-2.67872	-2.67872	-2.12522	-1.41309	-0.938921	-0.418826	-0.432647	-0.42533	-0.172862	-0.172862	-0.0601011	-0.0452096	0.238607	0.145291	0.14581	0.14581	0.145414	0.324847	0.233066	0.210038	0.146013	-0.00346109	-0.0586361	-0.0572911	0.200358	0.320055
AT1G07490	protein_coding_gene	-	-3.58918	-6.64386	-6.64386	-6.64386	-6.64386	-6.64386	-6.64386	-6.64386	-6.64386	-6.64386	-6.64386	-6.64386	-6.64386	-6.64386	-6.64386	-6.64386	-6.64386	-6.64386	-6.64386	-3.60087	-1.72566	-1.15699	-1.15669	-1.15669	-1.15669	-1.15669	-1.15669	-1.1666	-0.582488	-0.582488	-0.582484	-0.566425	-0.285744	0.242669	0.247576	0.14581	0.145741	0.110792	0.14602	0.239006	0.145843	0.145817	0.324824	0.324847	0.324847	0.324847	0.118427
AT1G07500	protein_coding_gene	-	0.238104	-0.172945	0.757342	0.757952	0.62793	0.484268	0.55944	0.557504	0.48411	0.694195	-0.432647	-2.12381	-2.12493	-6.64386	-6.64386	-6.64386	-6.64386	-6.64386	-6.64386	-2.67872	-2.67872	-2.67872	-2.67872	-2.67872	-2.67872	-2.67872	-2.67872	-2.67872	-2.67872	-2.67872	-2.67872	-2.67872	-2.67872	-2.67872	-2.67872	-2.67872	-2.67872	-2.67872	-2.67872	-2.67872	-2.67872	-2.67872	-2.67872	-2.67872	-2.67872	-2.67872	-2.67872
AT1G07510	protein_coding_gene	+	-6.64386	-6.64386	-6.64386	-6.64386	-6.64386	-6.64386	-6.64386	-6.64386	-6.64386	-6.64386	-6.64386	-2.67872	-2.67872	-2.67872	-2.67872	-6.64386	-6.64386	-6.64386	-6.64386	-6.64386	-6.64386	-2.12488	-0.432648	0.694196	0.484099	0.319315	0.557583	0.760571	0.72889	-0.338614	0.557584	-0.0586361	-0.938889	-6.64386	-0.172066	0.988	1.04021	0.0472298	0.238093	0.694196	1.39545	0.933832	1.8149	1.93006	2.19746	1.18615	0.238111
AT1G07520	protein_coding_gene	-	-6.64386	-6.64386	-6.64386	-6.64386	-6.64386	-6.64386	-6.64386	-6.64386	-6.64386	-6.64386	-6.64386	-3.58918	-3.58918	-1.37792	-0.582488	-0.296916	-0.296915	-0.763997	-0.938899	-1.15669	-0.938899	-0.749813	-0.938928	-0.938898	-1.41331	-1.41331	-1.40785	-1.72566	-2.67871	-0.93577	-0.582488	-0.582482	-0.582488	-0.582488	-0.432306	-0.750047	-0.299827	0.238104	0.23977	0.459069	0.0472054	-0.43244	-1.15656	-1.41368	-0.939735	-0.749715	-0.938694
AT1G07530	protein_coding_gene	-	-6.64386	-6.64386	-6.64386	-6.64386	-6.64386	-6.64386	-6.64386	-6.64386	-6.64386	-6.64386	-6.64386	-6.64386	-6.64386	-6.64386	-6.64386	-6.64386	-6.64386	-6.64386	-6.64386	-3.60087	-2.67872	-2.67872	-1.68415	-1.15671	-1.16325	-0.285524	0.0541175	1.03296	1.18637	1.62152	1.72205	1.32018	1.3761	0.961183	0.877638	0.754586	0.698498	1.2321	1.87355	1.72352	1.62279	1.61962	1.43859	1.58818	1.55614	1.40121	1.47811
AT1G07540	protein_coding_gene	-	-6.64386	-6.64386	-6.64386	-6.64386	-6.64386	-6.64386	-6.64386	-6.64386	-6.64386	-6.64386	-6.64386	-6.64386	-6.64386	-6.64386	-6.64386	-6.64386	-6.64386	-6.64386	-6.64386	-6.64386	-6.64386	-6.64386	-6.64386	-6.64386	-6.64386	-6.64386	-6.64386	-6.64386	-6.64386	-6.64386	-6.64386	-6.64386	-6.64386	-6.64386	-6.64386	-6.64386	-6.64386	-6.64386	-6.64386	-6.64386	-6.64386	-6.64386	-6.64386	-6.64386	-6.64386	-6.64386	-6.64386
AT1G07550	protein_coding_gene	-	-6.64386	-6.64386	-6.64386	-6.64386	-6.64386	-6.64386	-6.64386	-6.64386	-6.64386	-6.64386	-6.64386	-6.64386	-6.64386	-6.64386	-6.64386	-6.64386	-6.64386	-6.64386	-6.64386	-6.64386	-6.64386	-6.64386	-6.64386	-6.64386	-6.64386	-6.64386	-6.64386	-6.64386	-6.64386	-6.64386	-6.64386	-6.64386	-6.64386	-6.64386	-6.64386	-6.64386	-6.64386	-6.64386	-6.64386	-6.64386	-6.64386	-6.64386	-6.64386	-6.64386	-6.64386	-6.64386	-6.64386
AT1G07560	protein_coding_gene	+	-6.64386	-6.64386	-6.64386	-6.64386	-6.64386	-6.64386	-6.64386	-6.64386	-6.64386	-6.64386	-6.64386	-6.64386	-6.64386	-6.64386	-6.64386	-6.64386	-6.64386	-6.64386	-6.64386	-6.64386	-6.64386	-6.64386	-6.64386	-6.64386	-6.64386	-6.64386	-6.64386	-6.64386	-6.64386	-6.64386	-6.64386	-6.64386	-6.64386	-6.64386	-6.64386	-6.64386	-6.64386	-6.64386	-6.64386	-6.64386	-6.64386	-6.64386	-6.64386	-6.64386	-6.64386	-6.64386	-6.64386
AT1G07570	protein_coding_gene	-	-6.64386	-6.64386	-6.64386	-6.64386	-6.64386	-6.64386	-6.64386	-6.64386	-6.64386	-6.64386	-6.64386	-6.64386	-6.64386	-6.64386	-6.64386	-6.64386	-6.64386	-6.64386	-6.64386	-6.64386	-6.64386	-6.64386	-6.64386	-6.64386	-6.64386	-3.58918	-3.58918	-2.67872	-1.41331	-1.4133	-1.72566	-1.72566	-2.12488	-6.64386	-6.64386	-2.67872	-0.832281	-0.599841	-0.126213	1.10685	1.23198	1.13928	1.04021	0.325354	-1.72783	-2.12488	-1.15815
AT1G07590	protein_coding_gene	-	-6.64386	-6.64386	-6.64386	-6.64386	-6.64386	-6.64386	-6.64386	-6.64386	-6.64386	-6.64386	-6.64386	-6.64386	-6.64386	-6.64386	-6.64386	-6.64386	-6.64386	-6.64386	3.69348	4.36095	4.36095	4.4601	3.90086	1.09059	1.09063	0.14581	4.75961	7.11259	7.45308	7.67396	8.13276	7.74375	7.55675	6.99494	5.27603	3.15817	-3.58918	-2.5281	-1.95891	-2.12488	-2.12488	-1.4133	-2.12481	-2.12488	-2.12488	-3.58918	-3.58918
AT1G07600	protein_coding_gene	-	-6.64386	-6.64386	-6.64386	-6.64386	-6.64386	-6.64386	-6.64386	-6.64386	-6.64386	-6.64386	-6.64386	-6.64386	-6.64386	-6.64386	-6.64386	-6.64386	-2.69955	4.35847	4.36095	4.39724	4.46965	4.31089	4.30332	4.02384	3.25446	3.0571	2.89684	0.993881	1.0906	1.09059	1.09059	1.09059	1.09059	1.09059	1.09059	1.09059	1.09059	1.09059	1.09423	1.13928	1.09059	1.14374	0.484661	-0.0774842	0.144732	0.14581	0.144378
AT1G07610	protein_coding_gene	+	-6.64386	-6.64386	-6.64386	-6.64386	-6.64386	-6.64386	-6.64386	-6.64386	-6.64386	-6.64386	-6.64386	-6.64386	-6.64386	-6.64386	-6.64386	-6.64386	-6.64386	-6.64386	-0.938899	-0.74928	0.0472054	0.0472054	0.0493631	0.145809	0.236728	0.238104	0.238104	-0.0890615	-0.172863	-0.309387	-0.582481	-0.582487	-0.435977	0.0490552	0.399034	0.406486	1.52063	2.94864	2.94194	2.9688	3.12229	3.12658	3.24971	3.32466	3.46284	3.55989	3.55712
AT1G07615	protein_coding_gene	-	-2.67872	-3.58918	-3.58918	-3.58918	-3.58922	-3.5892	-3.72745	-2.67732	-1.41329	-1.15669	-0.918729	-1.15711	-2.12488	-3.58918	-6.64386	-6.64386	-6.64386	-6.64386	-6.64386	-2.12488	-1.41331	-1.41331	-1.41331	-1.41331	-1.23636	-1.15669	-1.72566	-1.72566	-1.72566	-1.72566	-2.67904	-6.64386	-0.938907	-0.432647	-0.432647	-0.432647	-0.432647	-0.4344	-0.570907	-0.938899	-0.938899	-0.940398	-0.058595	-0.172512	-0.938899	-0.749715	-0.746753
AT1G07620	protein_coding_gene	-	-6.64386	-3.58918	-3.58918	-3.58918	-3.58918	-6.64386	-6.64386	-6.64386	-6.64386	-6.64386	-6.64386	-6.64386	-6.64386	-6.64386	-6.64386	-6.64386	-6.64386	-6.64386	-6.64386	-6.64386	-6.64386	-6.64386	-6.64386	-6.64386	-6.64386	-6.64386	-6.64386	-6.64386	-6.64386	-6.64386	-2.67872	-2.67872	-2.67872	-2.67872	-2.67872	-6.64386	-1.41345	-1.41331	-1.41331	-1.15669	-1.15669	-2.12488	-2.12488	-2.12488	-2.67872	-2.11786	-3.02897
AT1G07630	protein_coding_gene	+	-6.64386	-6.64386	-6.64386	-6.64386	-6.64386	-6.64386	-6.64386	-6.64386	-6.64386	-6.64386	-6.64386	-6.64386	-6.64386	-6.64386	-6.64386	-6.64386	-6.64386	-6.64386	-6.64357	-1.41331	-0.582488	-0.432647	0.334781	0.875791	0.933832	1.23198	1.65667	1.28313	1.04021	1.13773	1.08059	0.550607	0.557584	0.877549	0.818986	0.877551	0.988	0.87755	0.406549	-0.172927	-0.296915	0.145809	0.581292	0.693704	0.87755	1.51556	1.40014
AT1G07640	protein_coding_gene	-	-6.64386	-6.64386	-6.64386	-6.64386	-6.64386	-6.64386	-6.64386	-6.64386	-6.64386	-6.64386	-6.64386	-6.64386	-6.64386	-6.64386	-6.64386	-6.64386	-6.64386	-6.64386	-6.64386	-6.64386	-6.64386	-6.64386	-6.64386	-6.64386	-6.64386	-6.64386	-6.64386	-6.64386	-6.64386	-6.64386	-6.64386	-6.64386	-2.13542	-0.768029	-0.172905	1.36483	1.47893	1.78071	2.06217	1.93049	2.13884	1.83213	1.9787	2.11161	2.00972	2.04712	2.14287
AT1G07645	protein_coding_gene	-	0.238104	1.03897	0.877541	1.13928	1.09059	0.337834	0.14581	-3.58918	-0.719792	0.0851707	0.0472054	0.0472054	-0.98304	-4.2759	-6.64386	-6.64386	-6.64386	-6.64386	-6.64386	-6.64386	-6.64386	-6.64386	-6.64386	-6.64386	-6.64386	-6.64386	-6.64386	-6.64386	-6.64386	-6.64386	-6.64386	-6.64386	-6.64386	-6.64386	-6.64386	-6.64386	-6.64386	-6.64386	-6.64386	-6.64386	-6.64386	-6.64386	-6.64386	-6.64386	-6.64386	-6.64386	-6.64386
AT1G07650	protein_coding_gene	-	-6.64386	-6.64386	-6.64386	-6.64386	-6.64386	-6.64386	-6.64386	-6.64386	-6.64386	-6.64386	-6.64386	-6.64386	-6.64386	-6.64386	-6.64386	-6.64386	-6.64386	-6.64386	-6.64384	-3.58918	-1.72566	-0.749716	-0.587449	1.23083	0.324847	-3.58918	-6.64386	-6.64386	-6.64386	-6.64386	-6.64386	-6.64386	-6.64386	-6.64386	-6.64386	0.484099	1.23119	0.0472055	0.694196	-0.228678	-0.938899	-2.11452	-0.296566	0.819015	0.150594	-0.297095	0.988
AT1G07660	protein_coding_gene	+	-6.64386	-6.64386	-6.64386	-6.64386	-6.64386	-6.64386	-6.64386	-6.64386	-6.64386	-6.64386	-6.64386	-6.64386	-6.64386	-6.64386	-6.64386	-6.64386	-6.64386	-6.64386	-3.25648	-0.925086	0.0472054	0.0472054	0.0472054	0.0472054	0.0472054	0.0471543	0.145861	-0.432869	-0.432647	-0.581011	-0.938794	-1.72604	-3.58918	-3.58918	-2.61016	-0.298688	0.14581	0.14581	0.14581	0.0465048	0.406669	0.870424	1.09059	1.09059	1.09059	1.09059	1.13928
AT1G07670	protein_coding_gene	-	-6.64386	-6.64386	-6.64386	-6.64386	-6.64386	-6.64386	-6.64386	-6.64386	-6.64386	-6.64386	-6.64386	-6.64386	-6.64386	-6.64386	-6.64386	-6.64386	-6.64386	-6.64386	-3.58918	-3.58918	-3.58918	-6.64352	-6.64386	-0.749722	0.412925	1.19515	1.23323	1.22519	0.627506	0.0600998	-1.15669	-1.71149	-2.67872	-6.64386	-6.64386	-6.64386	-1.72566	-0.432647	0.0471669	0.141184	0.87755	1.04039	0.44484	-0.296915	-3.58918	-2.10405	-0.938899
AT1G07680	protein_coding_gene	+	-6.64386	-6.64386	-6.64386	-6.64386	-6.64386	-6.64386	-6.64386	-6.64386	-6.64386	-6.64386	-6.64386	-6.64386	-6.64386	-6.64386	-6.64386	-6.64386	-6.64386	-6.64386	-6.64386	-6.64386	-6.64386	-6.64386	-6.64386	-6.64386	-6.64386	-6.64386	-6.64386	-6.64386	-6.64386	-6.64386	-6.64386	-6.64386	-6.64386	-6.64386	-6.64386	-6.64386	-6.64386	-6.64386	-6.64386	-6.64386	-6.64386	-6.64386	-6.64386	-6.64386	-6.64386	-6.64386	-6.64386
AT1G07690	protein_coding_gene	+	-6.64386	-6.64386	-6.64386	-6.64386	-6.64386	-6.64386	-6.64386	-6.64386	-6.64386	-6.64386	-6.64386	-6.64386	-6.64386	-6.64386	-6.64386	-6.64386	-6.64386	-6.64386	-6.64386	-6.64386	-6.64386	-6.64386	-6.64386	-6.64386	-6.64386	-6.64386	-6.64386	-6.64386	-6.64386	-6.64386	-6.64386	-6.64386	-6.64386	-6.64386	-6.64386	-6.64386	-6.64386	-6.64386	-6.64386	-6.64386	-6.64386	-6.64386	-6.64386	-6.64386	-6.64386	-6.64386	-6.64386
AT1G07700	protein_coding_gene	+	-6.64386	-6.64386	-6.64386	-6.64386	-6.64386	-6.64386	-6.64386	-6.64386	-6.64386	-6.64386	-6.64386	-6.64386	-6.64386	-6.64386	-6.64386	-6.64386	-6.64386	-6.64386	-6.64386	-1.72569	1.13928	1.18637	1.18637	1.18646	1.27766	1.09059	0.824831	-2.11757	-2.67874	-1.41331	-1.41372	-2.12513	-0.749715	0.42325	1.09811	1.38891	1.69954	1.7846	1.7846	1.65642	1.60834	1.96604	2.39235	2.64756	2.94194	3.29322	3.38645
AT1G07705	protein_coding_gene	+	3.50322	3.55796	3.06402	2.1832	1.31804	0.47676	1.53533	2.67104	3.19201	3.36677	3.28188	2.3372	1.18997	0.152986	-2.12495	-6.64386	-6.64386	-6.64386	-6.64386	-0.749687	-0.172862	-0.172862	-1.72584	-6.64386	-2.61016	-0.296915	-0.296915	-0.0587392	0.627506	1.18946	0.810472	1.27633	0.593557	-0.172862	-2.67872	-0.172404	0.406677	0.987994	0.0471669	-1.16343	-6.64386	-6.64386	-1.15695	0.694192	1.47893	0.758232	0.238089
AT1G07710	protein_coding_gene	-	-6.64386	-6.64386	-6.64386	-6.64386	-6.64386	-6.64386	-6.64386	-6.64386	-6.64386	-6.64386	-6.64386	-6.64386	-6.64386	-6.64386	-6.64386	-6.64386	-6.64386	-3.58918	-3.58918	-3.58918	-3.58918	-6.64386	-6.64386	-6.64386	-6.64386	-6.64386	-6.64386	-6.64386	-6.64386	-6.64386	-6.64386	-6.64386	-6.64386	-6.64386	-6.64386	-6.64386	-6.64386	-6.64386	-6.64386	-6.64386	-6.64386	-6.64386	-6.64386	-6.64386	-6.64386	-6.64386	-6.64386
AT1G07720	protein_coding_gene	-	-6.64386	-6.64386	-6.64386	-6.64386	-6.64386	-6.64386	-6.64386	-6.64386	-6.64386	-6.64386	-6.64386	-6.64386	-6.64386	-6.64386	-6.64386	-6.64386	-6.64386	-6.64386	-6.64386	-2.09602	0.324847	0.817265	1.18626	1.43431	1.55267	1.44439	0.933727	1.36058	1.09117	1.10554	1.40213	1.47893	1.98464	1.83904	1.79548	1.91881	1.98474	1.7536	1.5249	1.26929	1.43911	1.40274	1.75751	1.51651	1.58817	2.01023	1.84454
AT1G07725	protein_coding_gene	-	-2.12488	-1.41112	-1.41331	-0.9389	-1.11844	-1.16898	-1.72566	-2.12488	-1.41305	-0.938899	-0.938899	-1.15669	-1.41351	-2.67872	-2.67872	-2.67872	-3.58918	-6.64386	-6.64386	-3.58918	-2.12488	-1.7266	-0.432489	-0.582489	-0.176046	-0.432659	0.230982	0.0467725	0.238148	0.324847	0.757938	0.627607	0.752919	1.04021	0.757938	0.556554	0.324847	0.757911	0.324847	0.406669	0.241336	0.409096	-0.749715	-0.597134	0.765715	0.819078	0.694195
AT1G07730	protein_coding_gene	-	-0.749715	-1.41331	-1.72566	-1.72566	-1.72566	-1.1567	-1.15669	-1.73104	-0.582488	-0.938891	-1.15669	-1.40953	-6.64386	-6.64386	-6.64386	-6.64386	-6.64386	-6.64386	-6.64386	-6.64385	-2.67872	-2.67872	-2.67872	-1.72563	-1.72566	-1.72566	-1.72566	-1.72566	-1.72655	-2.67872	-2.67872	-2.67872	-2.67872	-6.1588	-6.64386	-3.58918	-3.55564	-2.67872	-2.67872	-2.67872	-2.67872	-2.67872	-2.12471	-1.72566	-1.41334	-1.15669	-1.15668
AT1G07740	protein_coding_gene	-	-3.58918	-3.58918	-1.16918	-0.938899	-0.938897	-0.582193	-0.731179	-0.932269	-0.432649	-0.750074	-0.959323	-0.0617939	0.145811	0.409888	0.559439	-0.0586361	-0.749716	-1.41791	-6.64386	-2.12909	-1.41331	-1.41331	-1.15669	-2.12807	-2.67872	-2.12488	-2.12488	-1.72566	-1.41331	-2.12581	-0.938899	-1.41331	-1.41331	-1.17468	-1.15669	-0.582488	-0.74942	-1.41331	-1.78735	-1.72566	-1.72566	-0.938844	-1.7245	-1.15669	-0.582488	-1.15669	-1.15669
AT1G07745	protein_coding_gene	-	-6.64386	-6.64386	-6.64386	-6.64386	-6.64386	-6.64386	-6.64386	-6.64386	-6.64386	-6.64386	-6.64386	-6.64386	-6.64386	-6.64386	-3.58918	-3.58918	-3.58918	-3.58918	-6.64386	-6.64386	-2.67872	-2.12488	-1.41331	-1.41331	-0.938899	-1.18658	-1.72566	-1.15064	-0.938899	-1.4133	-1.41331	-0.938897	-1.4133	-1.41331	-0.432647	-0.172862	-0.297846	-0.296915	-0.432647	-1.41324	-1.41336	-2.67872	-6.64386	-1.42049	-0.938899	-0.938899	-0.749729
AT1G07747	protein_coding_gene	+	-0.938899	-1.15685	-1.72073	-0.938899	-1.41331	-1.41329	-2.13774	-6.64386	-6.64386	-3.58918	-3.58918	-3.58918	-3.58918	-6.64386	-6.64386	-6.64386	-6.64386	-6.64386	-6.64386	-6.64386	-6.64386	-6.64386	-6.64386	-6.64386	-6.64386	-6.64386	-6.64386	-6.64386	-6.64386	-6.64386	-6.64386	-6.64386	-6.64386	-6.64386	-6.64386	-6.64386	-6.64386	-6.64386	-6.64386	-6.64386	-6.64386	-6.64386	-6.64386	-6.64386	-6.64386	-6.64386	-6.64386
AT1G07750	protein_coding_gene	-	-6.64386	-6.64386	-6.64386	-6.64386	-6.64386	-6.64386	-6.64386	-6.64386	-6.64386	-6.64386	-6.64386	-6.64386	-6.64386	-6.64386	-6.64386	-6.64386	-6.64386	-6.64386	-6.64386	-2.10919	1.04021	1.04021	1.18669	1.27618	1.23201	0.643797	-0.585282	-1.41331	-1.722	-6.64385	-6.64386	-6.64386	-6.64386	-6.64386	-6.64386	-6.64386	-1.41331	-0.925874	0.0472054	0.326597	0.557583	1.18506	2.12622	2.16048	2.1118	2.20587	2.15949
AT1G07770	protein_coding_gene	-	-6.64386	-2.24376	-0.172862	-0.172862	0.14581	-0.0441433	-2.12488	-2.12488	-6.64376	-6.64386	-6.64386	-6.64386	-6.64386	-6.64386	-6.64386	-6.64386	-6.64386	-6.64386	-6.64386	-6.64386	-6.64386	-6.64386	-6.64386	-6.64386	-6.64386	-6.64386	-6.64386	-6.64386	-6.64386	-6.64386	-6.64386	-6.64386	-6.64386	-6.64386	-6.64386	-1.42793	-0.184606	3.8952	4.04055	4.10355	4.23221	4.23221	4.23221	4.23221	4.4653	5.05164	4.69193
AT1G07780	protein_coding_gene	-	-2.67872	-0.432647	1.65762	2.7825	3.04786	3.3488	3.83879	3.65368	3.89318	3.91119	3.77885	3.76465	3.39418	3.02097	1.43969	-0.289977	-2.64862	-6.64386	-6.64386	-6.64386	-6.64386	-6.64386	-6.64386	-3.58918	-3.58918	-3.58918	-3.58918	-3.58914	-6.64386	-3.58918	-2.67872	-2.67872	-1.72566	-1.41331	-0.938899	-0.582783	-0.582484	-0.938899	-1.41331	-2.12741	-6.64386	-6.64386	-1.71789	-1.41331	-1.41331	-1.41331	-1.15656
AT1G07790	protein_coding_gene	+	-0.582488	-0.749684	-1.15457	-1.72566	-2.67871	-2.67872	-3.58918	-6.64386	-3.58918	-3.58918	-3.58918	-3.58918	-6.64386	-6.64386	-6.64386	-6.64386	-6.64386	-6.64386	-2.67597	-0.296644	1.45989	1.70114	1.92819	2.5139	3.08366	3.22616	3.24801	3.39636	3.39648	3.46597	3.74848	3.78144	3.7765	3.76541	3.81223	3.78911	3.787	4.13182	4.10421	4.07761	4.0628	3.86353	3.8562	3.86345	3.82849	3.85842	3.8325
AT1G07795	protein_coding_gene	+	3.87785	3.66181	3.37748	3.21614	3.03096	2.75198	1.68916	-0.432647	-3.59697	-3.58918	-6.38469	-6.64386	-6.64386	-6.64386	-6.64386	-6.64386	-6.64386	-6.64386	-6.64386	-6.64386	-6.64386	-6.64386	-6.64386	-6.64386	-6.64386	-6.64386	-6.64386	-6.64386	-6.64386	-6.64386	-6.64386	-6.64386	-6.64386	-6.64386	-6.64386	-6.64386	-6.64386	-6.64386	-6.64386	-6.64386	-6.64386	-6.64386	-6.64386	-6.64386	-6.64386	-6.64386	-6.64386
AT1G07810	protein_coding_gene	+	-6.64386	-6.64386	-6.64386	-6.64386	-6.64386	-6.64386	-6.64386	-6.64386	-6.64386	-6.64386	-6.64386	-6.64386	-6.64386	-6.64386	-6.64386	-6.64386	-6.64386	-6.64386	-6.64386	-6.64386	-6.64386	-6.64386	-6.64386	-2.12644	-1.05228	0.147897	0.546324	0.627506	0.877705	0.324707	-0.754882	-1.15669	-1.15669	-2.67876	-6.64386	-6.64386	-6.64386	-1.70511	-0.0586361	-0.0586364	-2.1238	-1.16732	0.406669	0.0478886	-0.582336	-1.15669	-1.15669
AT1G07820	protein_coding_gene	-	-0.938899	-1.41332	-1.41331	-3.58918	-1.72566	-1.42704	0.587258	1.27612	1.23198	1.18716	0.220323	-2.12395	-2.67872	-3.58918	-3.58918	-3.58918	-6.64386	-6.64386	-6.64386	-1.72566	-0.749715	-0.172899	1.08583	1.37247	2.0609	2.43795	2.43794	2.43794	2.43795	2.41623	2.45654	3.407	3.69249	3.85697	3.85612	3.84891	3.84915	3.85496	3.86032	3.87387	3.95808	3.91988	3.94795	3.98719	4.06589	4.06588	4.06017
AT1G07830	protein_coding_gene	+	1.75367	2.63748	3.60154	3.78146	3.37677	3.20241	3.12475	2.90125	4.06588	3.91154	3.8574	3.8481	2.41842	2.44938	-0.800942	-1.72566	-3.59021	-6.64386	-6.64386	-3.58918	-3.58918	-3.58918	-3.58918	-2.63554	-2.67872	-2.6787	-2.12488	-1.72718	-0.172862	0.490985	0.694193	1.23076	1.23198	1.23198	1.32103	1.27618	0.87482	0.819074	0.0470688	-0.495694	-2.12513	-1.72566	-3.09595	-3.58918	-3.58933	-1.72543	-1.41331
AT1G07840	protein_coding_gene	+	-0.432647	-0.583937	-1.65108	-0.17286	0.405773	1.47949	1.816	1.65667	1.4798	0.405246	-1.44125	-2.12488	-3.58918	-3.58918	-3.59077	-3.58918	-3.58918	-3.58918	-3.58918	-6.64386	-6.64386	-6.64386	-6.64386	-6.64386	-6.64386	-6.64386	-6.64386	-6.64386	-6.64386	-1.72577	-0.0586361	-0.0586361	-0.0586361	-0.0749337	-0.938692	-2.67872	-2.12488	0.238104	0.238104	0.0472201	0.0472054	-0.0552614	-6.64386	-0.432647	0.87755	0.988381	1.18636
AT1G07850	protein_coding_gene	+	1.62283	1.51627	1.78183	1.23116	1.36073	1.36073	0.412719	0.694213	0.818982	0.818984	0.824969	0.0469844	-0.0586361	0.238104	0.238104	-0.432647	-1.72566	-3.58918	-3.58918	-6.64386	-6.64386	-6.64386	-6.64386	-6.64386	-6.64386	-6.64386	-6.64386	-6.64386	-6.64386	-6.64386	-6.64386	-6.64386	-6.64386	-6.64386	-6.64386	-6.64386	-6.64386	-6.64386	-6.64386	-6.64386	-6.64386	-6.64386	-6.64386	-6.64386	-6.64386	-6.64386	-6.64386
AT1G07860	protein_coding_gene	-	-0.749715	0.0439675	0.0472054	0.238104	0.145734	-0.195295	-0.172926	-0.175272	-0.0584559	-0.388413	-0.938794	-1.40541	-2.12488	-2.6787	-6.64375	-6.64386	-6.64386	-6.64386	-6.64386	-6.64386	-6.64386	-6.64386	-6.64386	-6.64386	-6.64386	-6.64386	-6.64386	-6.64386	-6.64386	-6.64386	-6.64386	-6.64386	-6.64386	-6.64386	-6.64386	-6.64386	-6.64386	-6.64386	-6.64386	-6.64386	-6.64386	-6.64386	-6.64386	-6.64386	-6.64386	-6.64386	-6.64386
AT1G07870	protein_coding_gene	-	-6.64386	-6.64386	-6.64386	-6.64386	-6.64386	-6.64386	-6.64386	-6.64386	-6.64386	-6.64386	-6.64386	-6.64386	-6.64386	-6.64386	-6.64386	-6.64386	-6.64386	-6.64386	-6.64386	-6.64386	-6.64386	-3.58865	-0.867054	-0.432647	-0.432647	-1.13187	-3.58862	-6.64386	-6.64386	-6.64386	-1.72572	0.406945	0.694196	0.757938	0.484111	-0.296915	-0.93579	-0.0556078	-0.938899	-0.938899	-1.1531	-2.6222	-2.69691	-0.594465	-0.296917	-0.432647	-0.296915
AT1G07880	protein_coding_gene	-	-6.64386	-6.64386	-6.64386	-6.64386	-6.64386	-6.64386	-6.64386	-6.64386	-6.64386	-6.64386	-6.64386	-6.64386	-6.64386	-6.64386	-6.64386	-6.64386	-6.64386	-6.64386	-3.58883	-3.58918	-2.12488	-2.12488	-2.12488	-2.12488	-2.67872	-2.67872	-2.12406	-1.15672	-1.15669	-1.15669	-1.15669	-1.15669	-0.921754	-1.4122	-2.68011	-2.67872	-2.67872	-2.67872	-2.67872	-1.71837	-1.41273	-1.41752	-0.749708	-0.749715	-0.720777	-0.582486	-0.934393
AT1G07885	protein_coding_gene	-	4.46965	3.55827	2.31929	-1.41331	-1.15669	-1.72566	-2.67894	-3.58859	1.65667	1.78455	1.81489	1.81488	-1.41329	-3.58656	-6.64386	-6.64386	-6.64386	-6.64386	-6.64386	-6.64386	-6.64386	-6.64386	-6.64386	-6.64386	-6.64386	-6.64386	-6.64386	-6.64386	-6.64386	-6.64386	-6.64386	-6.64386	-6.64386	-6.64386	-6.64386	-6.64386	-6.64386	-6.64386	-6.64386	-6.64386	-6.64386	-6.64386	-6.64386	-6.64386	-6.64386	-6.64386	-6.64386
AT1G07890	protein_coding_gene	+	-6.64386	-6.64386	-6.64386	-6.64386	-6.64386	-6.64386	-6.64386	-6.64386	-6.64386	-6.64386	-6.64386	-6.64386	-6.64386	-6.64386	-6.64386	-6.64386	-6.64386	-6.64386	-6.64386	-3.58918	-2.67872	-1.153	1.81483	1.81489	1.7846	1.75367	1.6566	-1.69715	-3.58918	-1.72566	-1.72566	-1.15669	-1.41331	-1.4133	3.13214	3.58246	4.44894	4.70211	4.70211	4.48392	4.50936	4.16528	4.15135	4.57584	4.5971	4.0521	3.49773
AT1G07900	protein_coding_gene	+	-6.64386	-6.64386	-6.64386	-6.64386	-6.64386	-6.64386	-6.64386	-6.64386	-6.64386	-6.64386	-6.64386	-6.64386	-6.64386	-6.64386	-6.64386	-6.64386	-6.64386	-6.64386	-3.58918	-3.58918	-3.58918	-3.58918	-3.58918	-3.58918	-3.68375	-2.12656	-2.67872	-2.67872	-2.67872	-2.67872	-2.67872	-2.67872	-2.67872	-2.67872	-2.67872	-2.67872	-3.7311	-6.64386	-6.64386	-6.64386	-6.64386	-6.64386	-6.64386	-6.64386	-6.64386	-6.64386	-6.64386
AT1G07901	protein_coding_gene	-	-0.938899	-0.749715	-0.749722	-0.916246	-0.749715	-0.938899	-0.471426	-0.556778	0.14581	0.238104	-0.00479974	-0.320807	-1.41331	-1.72566	-1.41329	-1.39348	-2.05953	-0.582488	-0.749719	-1.16169	-0.66368	-1.15971	-0.569671	-0.580388	-0.58252	-0.582503	-0.582233	-0.57407	-0.271293	-0.29613	-0.297085	-0.298596	-0.504132	-0.582101	-0.58255	-0.582488	-0.582488	-0.582488	-0.582441	-0.583097	-0.61661	-0.301474	-0.201127	-0.172002	-0.172836	-0.172863	-0.172862
AT1G07910	protein_coding_gene	+	-1.72566	-1.41331	-0.755298	-0.0584843	0.238104	0.14581	-0.150888	-0.431396	-0.938899	-0.749738	-0.938523	-0.752397	-0.749715	-0.938869	-1.15697	-6.64386	-6.64386	-6.64386	-6.64386	-6.64386	-6.64386	-6.64386	-6.64386	-6.64386	-1.72566	-0.938899	-2.69704	-2.12059	-0.0588506	0.694196	0.76098	-2.67873	-0.938899	-1.15976	-6.64386	-2.12491	-0.432561	-1.15669	-2.12488	-3.61952	-6.64386	-0.296915	-1.15669	-1.72566	-1.72566	-0.93891	-0.938899
AT1G07920	protein_coding_gene	+	-0.938899	-0.418321	0.232876	0.627506	0.640749	0.390438	0.248988	-0.172862	0.0402165	-0.121638	-0.296915	-0.296915	-0.928839	-1.72494	-3.58918	-6.64386	-6.64386	-6.64386	-6.64386	-1.15669	-1.15669	-1.15669	-1.15669	-1.38628	-6.64386	-6.64386	-6.64386	-6.64386	-6.64386	-6.64386	-6.64386	-6.64386	-6.64386	-6.64386	-6.64386	1.97607	3.33577	3.33577	3.33577	3.33587	2.3372	-6.64386	-3.58918	-2.67872	-2.67872	-2.67872	-2.67872
AT1G07930	protein_coding_gene	+	2.96913	-2.63173	-6.64386	-6.64386	-6.64386	-6.64386	-6.64386	-6.64386	-6.64386	-6.64386	-6.64386	-6.64386	-6.64386	-6.64386	-6.64386	-6.64386	-6.64386	-6.64386	-6.02254	1.27569	1.27618	1.27626	1.31908	1.21045	-3.58918	-3.58918	-6.64377	-6.64386	-6.64386	-6.64386	-6.64386	-6.64386	-6.64386	-6.64386	-6.64386	-2.75061	2.58373	4.41626	4.7509	4.98085	4.81061	4.62902	3.3673	2.65436	2.81891	2.67972	0.933832
AT1G07940	protein_coding_gene	-	-3.58918	-0.761959	0.140992	1.62283	1.72205	1.63753	1.78754	1.36074	1.27619	2.0367	1.68976	1.09058	1.04021	-3.58921	-3.58918	-6.64386	-6.64386	-6.64386	-6.64386	-6.64386	-6.64386	-6.64386	-6.64386	-6.64386	-6.64386	-6.64386	-6.64386	-6.64386	-6.64386	-2.67872	-2.67872	-2.67872	-2.67759	-0.0585093	1.9021	3.56724	3.56689	3.53994	3.44631	2.97304	-3.58918	-3.58918	-3.58918	-6.64386	-6.64386	-6.64386	-6.64386
AT1G07950	protein_coding_gene	-	-3.58918	-6.64386	-6.64386	-6.64386	-3.58918	-2.83747	-0.582488	-0.296915	-0.172862	-0.120511	-1.41331	-0.749715	-1.15669	-1.41341	-0.938899	-2.67872	-2.67872	-2.67861	-6.64386	-1.15899	-0.582488	-0.432628	-0.432647	-0.432647	-0.432647	-0.432647	0.0478074	-0.179265	0.0464974	0.0472054	0.0472095	-0.0586361	-0.0586361	-0.0586361	-0.0586361	-0.0586361	-1.434	-2.12503	-6.64386	-6.64386	-6.64378	-3.58918	-3.58918	-3.58918	-3.58918	-3.58918	-1.72548
AT1G07960	protein_coding_gene	+	1.36073	1.81491	1.7197	1.69373	1.62325	0.0468106	-1.54906	-3.58918	-3.58918	-6.64386	-2.07297	-0.0586395	-0.0586361	0.0469948	-0.312477	-0.432643	-0.432647	-0.58227	-0.582457	-6.64386	-3.58918	-2.67872	-2.67872	-2.67872	-2.67522	-0.938899	-1.15668	-1.4133	-1.15669	-0.749715	-0.756295	-1.41331	-0.296008	-0.0586359	-0.172862	-0.296915	-0.300257	-0.582488	-2.12214	-3.58918	-3.58918	-6.64386	-6.64386	-6.64386	-6.64386	-6.64386	-3.58918
AT1G07970	protein_coding_gene	-	0.694196	1.18505	0.699478	0.14581	0.238104	-0.920168	-2.19088	-2.67872	-6.64386	-6.64386	-3.58918	-3.58918	-3.58918	-3.58918	-6.64386	-6.64386	-6.64386	-6.64386	-6.64386	-2.68397	-1.41331	0.242124	0.585269	0.484099	0.0636002	-2.07855	-3.48328	-2.12488	-2.12488	-1.72636	-1.41331	-1.4898	-0.582482	-0.297107	0.404812	0.625641	0.408514	0.694536	0.563684	0.0472094	-0.296915	-0.172862	-0.0586535	0.627506	0.812994	0.694196	0.145811
AT1G07980	protein_coding_gene	-	-2.12488	-1.41335	-0.749453	-0.938899	-0.578759	-0.431913	-1.41469	-1.41331	-2.1382	-6.64386	-6.64386	-6.64386	-6.64386	-6.64386	-6.64386	-6.64386	-6.64386	-6.64386	-6.64386	-2.08538	0.192695	1.05831	1.51185	1.75236	2.20596	2.27185	1.90275	1.93146	1.68661	1.47891	1.04269	-0.0611599	-0.172862	-0.433664	-0.938385	-6.59297	-6.64386	-6.64386	-3.58918	-3.58918	-3.58918	-3.58918	-3.58918	-3.58935	-0.582362	-0.295478	-0.0586358
AT1G07985	protein_coding_gene	+	-3.58918	-6.64386	-0.938899	-0.172872	0.0329862	1.44078	1.78458	1.90212	2.2367	1.58793	0.81879	0.14581	-6.64386	-6.64386	-6.64386	-6.64386	-6.64386	-6.64386	-6.64386	-6.64386	-6.64386	-6.64386	-6.64386	-6.64386	-6.64386	-6.64386	-6.64386	-2.67872	-2.67872	-2.67871	-2.12488	-2.12488	-2.12488	-1.4137	-1.41331	-1.41331	-1.41331	-1.41331	-1.41331	-0.58249	-0.432647	-0.432647	-0.432647	-0.582488	-0.582488	-0.582572	-0.582488
AT1G07990	protein_coding_gene	+	-6.64386	-6.64386	-6.64386	-6.64386	-6.64386	-6.64386	-6.64386	-6.64386	-6.64386	-6.64386	-6.64386	-6.64386	-6.64386	-6.64386	-6.64386	-3.34054	-2.67872	-2.67872	-2.67872	-2.11154	-1.41331	0.757938	0.87755	-0.938899	-1.41314	0.757938	0.406626	-0.749714	-0.0586361	0.274124	0.557584	0.332451	-0.938899	-3.59153	0.818984	0.817874	-6.64386	-2.12468	-0.749715	1.35947	1.47893	-0.710051	-0.432647	0.987967	0.988411	0.708968	-0.171277
AT1G08000	protein_coding_gene	-	0.757938	-0.749613	-0.749715	-6.64386	-6.64386	-6.64386	-6.64386	-6.64386	-6.64386	-6.64386	-6.64386	-4.56564	-3.58918	-3.58918	-3.58918	-3.8927	-6.64386	-6.64386	-6.64386	-6.64386	-1.72566	-1.72566	-1.72566	-1.72566	-1.72566	-1.72553	-6.02254	-6.64386	-6.64386	-6.64386	-6.64386	-6.64386	-3.67031	-1.41331	-1.41323	-0.580216	-0.432647	-0.432647	0.275323	0.238052	0.238104	-0.0586437	-0.296915	-0.296915	-0.765376	-3.58918	-6.64386
AT1G08005	protein_coding_gene	+	-3.58918	-0.296915	-0.172939	0.238104	0.477211	-0.432647	-0.582207	-1.41331	-3.45871	-6.64386	-6.64386	-6.64386	-2.6793	-1.72566	-1.72566	-1.72566	-2.67799	-6.64386	-6.64386	-6.64386	-6.64386	-6.64386	-6.64385	-6.64386	-6.63843	-6.52077	-3.50907	-3.59168	-3.58913	-3.58918	-3.58918	-3.58918	-3.58918	-3.58918	-3.58918	-3.58918	-3.58918	-3.58918	-3.58918	-3.58918	-3.58918	-3.58918	-3.58918	-3.58918	-3.58918	-3.58918	-3.58918
AT1G08010	protein_coding_gene	-	-6.64386	-6.64386	-6.64386	-6.64386	-6.64386	-6.64386	-6.64386	-6.64386	-6.64386	-6.64386	-6.64386	-6.64386	-6.64386	-6.64386	-6.64386	-6.64386	-6.64386	-6.64386	-2.67854	-2.12489	-1.72566	-1.72566	-1.72566	-2.67872	-2.69424	-6.64386	-6.64386	-6.64386	-6.64386	-6.64386	-2.67872	-2.67872	-2.57149	-1.4133	-1.15669	-0.787776	-0.582488	-0.296935	0.323382	0.145949	0.14581	-0.172927	-0.432647	-1.41329	-3.58918	-6.64386	-6.64386
AT1G08030	protein_coding_gene	-	-6.64386	-6.64386	-6.64386	-6.64386	-6.64386	-6.64386	-6.64386	-6.64386	-6.64386	-6.64386	-6.64386	-6.64386	-6.64386	-6.64386	-6.64386	-6.64386	-6.64386	-6.64386	-6.64384	-0.938925	-0.938899	-0.172862	-0.296902	-1.41331	-6.64386	-6.64386	-6.64386	-6.64386	-1.41331	-0.30134	0.694207	0.557297	0.238106	-0.942214	-1.41331	-2.12475	-6.64386	-6.64386	-1.72566	0.238104	0.694196	0.818538	0.942282	-0.172862	-0.238498	0.145807	0.694196
AT1G08032	protein_coding_gene	+	-0.296915	-0.172862	-0.172797	-0.938899	-3.57496	-6.64386	-6.64386	-6.64386	-6.64386	-6.64386	-6.64386	-6.64386	-6.64386	-6.64386	-6.64386	-6.64386	-6.64386	-6.64386	-6.64386	-6.64386	-6.64386	-6.64386	-6.64386	-6.64386	-6.64386	-6.64386	-6.64386	-6.64386	-6.64386	-6.64386	-6.64386	-6.64386	-6.64386	-6.64386	-6.64386	-6.64386	-6.64386	-6.64386	-6.64386	-6.64386	-6.64386	-6.64386	-6.64386	-6.64386	-6.64386	-6.64386	-6.64386
AT1G08035	protein_coding_gene	+	-6.64386	-6.64386	-6.64386	-6.64386	-6.64386	-6.64386	-6.64386	-6.64386	-6.64386	-6.64386	-6.64386	-6.64386	-6.64386	-6.64386	-6.64386	-6.64386	-6.64386	-6.64386	-6.64386	-6.64386	-6.64386	-6.64386	-6.64386	-6.64386	-6.64386	-6.64386	-6.64386	-6.64386	-6.64386	-6.64386	-6.64386	-6.64386	-6.64386	-6.64386	-6.64386	-6.64386	-6.64386	-6.64386	-6.64386	-6.64386	-6.64386	-6.64386	-6.64386	-6.64386	-6.64386	-6.64386	-6.64386
AT1G08040	protein_coding_gene	-	-2.67872	-2.67872	-2.66918	-2.67872	-2.67872	-2.67872	-2.13774	-3.58918	-3.58918	-3.58661	-3.58918	-2.67872	-1.72566	-1.41371	-1.72566	-2.12487	-3.58918	-6.64386	-6.64386	-6.64386	-6.64386	-3.58918	-1.41331	-1.41331	-1.41331	-6.64386	-3.58918	-3.58918	-3.58918	-3.58918	-6.64386	-3.58918	-3.58918	-1.70852	-0.186891	0.238104	0.818076	0.627489	0.324847	0.324847	-0.582268	0.0472118	0.988	0.988	1.55592	0.872188	0.694196
AT1G08050	protein_coding_gene	-	0.324847	0.405432	0.0469202	-0.0586361	0.238093	0.405487	0.87755	0.627506	0.40667	0.486444	-0.296915	-0.582488	-1.15669	-3.59716	-6.64386	-6.64386	-6.64386	-6.64386	-6.64386	-6.64386	-6.64386	-6.64386	-6.64386	-6.64386	-6.64386	-6.64386	-6.64386	-6.64386	-6.64386	-6.64386	-3.58918	-2.67872	-2.67872	-2.67872	-2.67872	-3.55654	-3.58918	-3.58919	-2.67872	-2.67872	-3.58918	-3.58918	-6.64386	-6.64386	-6.64386	-3.58918	-2.21915
AT1G08060	protein_coding_gene	-	-6.64386	-6.64386	-6.64386	-6.64386	-6.64386	-6.64386	-6.64386	-6.64386	-6.64386	-6.64386	-6.64386	-6.64386	-6.64386	-6.64386	-6.64386	-6.64386	-6.64386	-6.64386	-6.64386	-6.64386	-1.72566	0.0472054	-6.64386	-1.41331	-1.41015	-0.762817	0.49601	0.14581	-0.749517	-0.296915	0.694196	-0.43945	-1.41331	-1.15675	-0.568881	-3.58005	-6.64386	-2.66913	-1.15669	-6.64386	-2.12488	-0.432647	-0.37922	-1.41985	0.406429	0.279624	-0.749715
AT1G08065	protein_coding_gene	-	-2.67872	-1.72566	-1.41331	-1.41331	-1.66512	-3.58918	-6.64386	-6.64386	-6.64386	-6.64386	-6.64386	-6.64386	-6.64386	-6.64386	-6.64386	-6.64386	-6.64386	-6.64386	-6.64386	-6.64386	-6.64386	-6.64386	-6.64386	-6.64386	-6.64386	-6.64386	-6.64386	-6.64386	-6.64386	-6.64386	-6.64386	-6.64386	-6.64386	-6.64386	-6.64386	-6.64386	-6.64386	-6.64386	-6.64386	-6.64386	-6.64386	-6.64386	-6.64386	-6.64386	-6.64386	-6.64386	-6.64386
AT1G08070	protein_coding_gene	-	-3.58918	-3.58918	-3.58919	-6.64386	-6.64386	-6.64386	-6.64386	-6.64386	-6.64386	-3.58918	-3.58918	-3.58918	-3.58918	-6.64385	-6.64386	-6.64386	-6.64386	-6.64386	-6.64385	-3.58918	-2.67872	-2.67872	-2.67872	-3.58918	-2.67872	-2.67872	-2.67872	-1.74417	-1.72566	-1.72564	-2.12488	-2.12488	-3.60481	-3.58918	-3.58919	-3.58918	-3.58918	-2.67872	-2.67872	-3.61878	-2.67872	-2.67872	-2.67857	-2.12488	-2.12488	-2.12488	-1.72566
AT1G08080	protein_coding_gene	-	-6.64386	-6.64386	-6.64386	-6.64386	-6.64386	-3.58918	-3.58918	-3.58918	-3.58918	-6.64386	-6.64386	-6.64386	-6.64386	-6.64386	-6.64386	-6.64386	-6.64386	-6.64386	-6.64386	-6.64386	-6.64386	-3.58921	-3.58918	-2.12539	-2.12488	-2.12488	-2.12488	-1.7357	-1.72566	-2.12488	-2.12488	-3.58918	-3.58918	-3.58918	-3.58918	-6.64386	-6.64386	-6.64386	-6.64386	-3.58918	-3.58918	-3.58918	-3.58918	-3.58918	-3.58918	-3.58918	-3.58931
AT1G08090	protein_coding_gene	+	-6.64386	-6.64386	-6.64386	-6.64386	-6.64386	-6.64386	-6.64386	-6.64386	-6.64386	-6.64386	-6.64386	-6.64386	-6.64386	-6.64386	-6.64386	-6.64386	-6.64386	-6.64386	-6.64386	-6.64386	-6.64386	-6.64386	-6.64386	-6.64386	-6.64386	-6.64386	-6.64386	-6.64386	-6.64386	-6.64386	-6.64386	-6.64386	-6.64386	-6.64386	-6.64386	-6.64386	-6.64386	-6.64386	-6.64386	-6.64386	-6.64386	-6.64386	-6.64386	-6.64386	-6.64386	-6.64386	-6.64386
AT1G08100	protein_coding_gene	-	-6.64386	-6.64386	-6.64386	-6.64386	-6.64386	-6.64386	-6.64386	-3.58918	-3.58918	-3.58918	-3.58918	-6.64386	-6.64386	-6.64386	-6.64386	-6.64386	-6.64386	-6.64386	-6.64386	-6.64386	-6.64386	-6.64386	-6.64386	-6.64386	-6.64386	-6.64386	-6.64386	-6.64386	-6.64386	-6.64386	-6.64386	-6.64386	-6.64386	-6.64386	-6.64386	-6.64386	-6.64386	-6.64386	-6.64386	-6.64386	-6.64386	-6.64386	-6.64386	-6.64386	-6.64386	-6.64386	-6.64386
AT1G08110	protein_coding_gene	+	-6.64386	-6.64386	-6.64386	-6.64386	-6.64386	-6.64386	-6.64386	-6.64386	-6.64386	-6.64386	-6.64386	-6.64386	-6.64386	-6.64386	-6.64386	-6.64386	-6.64386	-6.64386	-6.64386	-2.67872	-0.0586361	0.87886	1.44067	1.5907	1.51691	1.23384	1.8965	3.15898	3.28259	3.29308	3.05983	2.37332	-3.59089	-3.58918	-6.64386	-6.64386	-3.58918	-3.58918	-3.58918	-3.58918	-6.64386	-6.64386	1.62079	1.93005	1.93005	1.93003	3.31388
AT1G08120	protein_coding_gene	+	4.07842	3.84967	3.283	3.00404	2.10064	0.67505	-2.72236	-6.64386	-6.64386	-6.64386	-6.64386	-6.64386	-3.58918	-3.58918	-3.58907	-2.67872	-3.58918	-3.58918	-3.58921	-6.64386	-6.64386	-6.64386	-6.64386	-6.64386	-6.64386	-6.64386	-6.64386	-6.64386	-6.64386	-6.64386	-6.64386	-6.64386	-6.64386	-6.64386	-6.64386	-6.64386	-6.64386	-6.64386	-6.64386	-6.64386	-6.64386	-6.64386	-6.64386	-6.64386	-6.64386	-6.64386	-6.64386
AT1G08125	protein_coding_gene	-	-0.582488	0.40594	0.406669	0.406669	0.317748	0.324461	0.933825	1.04021	0.757946	-0.296319	-2.6786	-6.64385	-6.64386	-6.64386	-6.64386	-6.64386	-6.64386	-6.64386	-6.64386	-6.64386	-6.64386	-6.64386	-6.64386	-6.64386	-3.58918	-2.67965	-2.67872	-2.12488	-2.67872	-2.67872	-0.951995	-0.296915	-0.296915	-0.296915	-0.432642	-6.64386	-6.64386	-6.64386	-6.64386	-6.64386	-6.64386	-0.0586361	0.235552	0.406669	0.406669	0.0478694	-0.436837
AT1G08130	protein_coding_gene	-	-6.64386	-6.64386	-6.64386	-6.64386	-6.64386	-6.64386	-6.64386	-6.64386	-6.64386	-6.64386	-6.64386	-6.64386	-6.64386	-6.64386	-6.64386	-6.64386	-6.64386	-6.64386	-6.64386	-6.64386	-2.67872	0.473499	0.993324	1.30866	0.864014	0.818984	1.95824	1.69048	1.58817	0.987999	0.324847	0.757938	0.354416	0.484147	1.31908	1.04021	1.65667	1.36073	-3.58918	-0.582488	0.557584	1.5076	1.18422	0.819164	0.14581	-0.296915	-0.432647
AT1G08135	protein_coding_gene	-	-6.64386	-6.64386	-6.64386	-6.64386	-6.64386	-6.64386	-6.64386	-6.64386	-6.64386	-6.64386	-6.64386	-6.64386	-6.64386	-6.64386	-6.64386	-6.64386	-6.64386	-6.64386	-6.64386	-6.64386	-6.64386	-6.64386	-6.64386	-6.64386	-6.64386	-6.64386	-6.64386	-6.64386	-6.64386	-6.64386	-6.64386	-6.64386	-6.64386	-6.64386	-6.64386	-6.64386	-6.64386	-6.64386	-6.64386	-6.64386	-6.64386	-6.64386	-6.64386	-6.64386	-6.64386	-6.64386	-6.64386
AT1G08140	protein_coding_gene	-	-6.64386	-6.64386	-6.64386	-6.64386	-6.64386	-6.64386	-6.64386	-6.64386	-6.64386	-6.64386	-6.64386	-6.64386	-6.64386	-6.64386	-6.64386	-6.64386	-6.64386	-6.64386	-6.64386	-6.64386	-6.64386	-6.64386	-6.64386	-6.64386	-6.64386	-6.64386	-6.64386	-6.64386	-6.64386	-6.64386	-6.64386	-6.64386	-6.64386	-6.64386	-6.64386	-6.64386	-6.64386	-6.64386	-6.64386	-6.64386	-6.64386	-6.64386	-6.64386	-6.64386	-6.64386	-6.64386	-6.64386
AT1G08150	protein_coding_gene	-	0.14581	0.324321	0.937891	1.04032	1.03805	0.878751	0.14581	0.818659	0.87755	0.627505	0.238104	-1.72566	-6.64386	-6.64386	-6.64386	-6.64386	-6.64386	-6.64386	-6.64386	-6.64386	-6.64386	-6.64386	-6.64386	-6.64386	-6.64386	-6.64386	-6.64386	-6.64386	-6.64386	-6.64386	-6.64386	-6.64386	-6.64386	-6.64386	-6.64386	-6.64386	-6.64386	-6.64386	-6.64386	-6.64386	-6.64386	-6.64386	-6.64386	-6.64386	-6.64386	-6.64386	-6.64386
AT1G08160	protein_coding_gene	-	-6.64386	-6.64386	-6.64386	-6.64386	-6.64386	-6.64386	-6.64386	-6.64386	-6.64386	-6.64386	-6.64386	-6.64386	-6.64386	-6.64386	-6.64386	-6.64386	-6.64386	-6.64386	-6.64386	-6.64386	-0.432647	-0.172862	-0.172794	0.240177	0.627518	0.692335	0.694196	0.694257	0.887214	0.988	0.988	1.08863	0.9834	0.908994	0.880842	0.933832	0.694467	0.369065	0.33866	0.324842	0.408227	0.331447	0.14581	0.14581	0.11671	0.490218	0.760077
AT1G08165	protein_coding_gene	-	-6.64386	-6.64386	-6.64386	-6.64386	-6.64386	-6.64386	-6.64386	-6.64386	-6.64386	-6.64386	-6.64386	-6.64386	-6.64386	-6.64386	-6.64386	-6.64386	-6.64386	-6.64386	-6.64386	-6.64386	-3.58918	-3.58918	-3.58918	-3.58918	-3.58918	-3.58703	-2.67853	-2.67872	-2.66124	-1.4104	-1.41331	-1.41331	-1.41331	-1.41331	-1.16244	-1.16935	-0.938898	-0.938899	-0.938899	-0.938896	-0.748798	-0.749715	-0.753679	-0.938898	-0.938899	-0.938899	-0.938899
AT1G08170	protein_coding_gene	-	-1.72566	-2.09844	-3.58918	-6.64386	-6.64386	-6.64386	-6.64386	-6.64386	-6.64386	-6.64386	-6.64386	-6.64386	-6.64386	-6.64386	-3.58918	-3.58918	-3.58918	-3.58918	-6.64386	-6.64386	-6.64386	-6.64386	-6.64386	-6.64386	-6.64386	-6.64386	-6.64386	-6.64386	-6.64386	-6.64386	-6.64386	-6.64386	-6.64386	-6.64386	-6.64386	-6.64386	-6.64386	-6.64386	-6.64386	-6.64386	-6.64386	-6.64386	-6.64386	-6.64386	-6.64386	-6.64386	-6.64386
AT1G08180	protein_coding_gene	-	-6.64386	-6.64386	-6.64386	-6.64386	-6.64386	-6.64386	-6.64386	-6.64386	-6.64386	-3.58914	-3.58918	-3.58918	-3.58918	-6.64386	-6.64386	-6.64386	-6.64386	-6.64386	-6.64386	-2.12488	-1.15669	-0.938894	-0.938899	-0.944521	0.557754	0.557584	0.557584	0.557584	0.557584	0.557591	0.628009	0.906496	1.34345	1.40053	1.55267	1.5537	1.75083	1.87402	1.93152	1.98439	2.01076	1.95798	1.95922	1.93005	1.93005	1.93851	1.65666
AT1G08190	protein_coding_gene	+	-6.64386	-6.64386	-6.64386	-6.64386	-6.64386	-6.64386	-6.64386	-6.64386	-6.64386	-6.64386	-6.64386	-6.64386	-6.64386	-6.64386	-6.64386	-6.64386	-6.64386	-6.64386	-3.58883	-1.40949	0.0472054	2.06367	2.32322	2.51447	1.9576	-2.12521	0.933832	2.06217	2.18334	1.0906	1.26276	2.29485	1.65931	1.72205	2.23038	1.72205	1.75445	1.27618	-0.175716	0.818984	1.41987	1.62283	1.09192	-6.64386	-6.64386	0.933788	1.75367
AT1G08200	protein_coding_gene	-	0.14581	0.238104	0.233028	1.13899	0.557464	0.757805	1.69913	1.72253	1.77285	1.78472	1.02608	-0.749715	-1.01836	-2.67872	-6.64386	-6.64386	-6.64386	-6.64386	-3.58918	-0.432647	0.238104	2.20454	2.25163	3.07037	3.79671	3.41745	3.37694	2.99641	0.493989	2.79775	2.78252	2.76698	2.77444	2.08895	2.39848	2.41835	2.42061	0.691728	-2.67872	-3.58918	-3.58965	-3.58918	-3.58918	-3.58918	1.81913	3.18161	3.68637
AT1G08210	protein_coding_gene	-	-0.749715	-6.64386	-6.64386	-6.64386	-2.12482	-0.928103	-0.751045	-0.432647	-0.296934	-0.597365	-0.74843	-1.15669	-2.67872	-6.64386	-6.64386	-6.64386	-6.64386	-6.64386	-6.64386	-3.58918	-3.58918	-0.938899	-0.296912	-0.172862	-0.750107	-1.41306	-6.64386	-6.64386	-6.64386	-0.776778	0.32485	0.627506	0.571179	-1.40713	-1.41548	0.818984	1.09245	0.987823	0.237093	-1.15672	-3.61392	-6.64386	-6.64386	-6.64386	0.933639	1.35708	1.6928
AT1G08220	protein_coding_gene	-	-0.432647	-0.432652	0.138407	0.14581	0.145777	0.557583	0.581771	0.627506	0.680131	0.627506	-0.172862	-1.15669	-1.36616	-6.64386	-6.64386	-6.64386	-6.64386	-6.64386	-6.64386	-3.58918	-2.12488	-2.12488	-2.12488	-1.72493	-2.12206	-3.58918	-3.58918	-3.58979	-2.12514	-2.12488	-2.12488	-2.12488	-2.12488	-3.58918	-6.64386	-6.64386	-2.12485	-1.73581	-1.41347	-0.582671	-0.0586361	-0.154998	-0.582488	-0.749715	-1.41377	-6.64386	-6.64385
AT1G08230	protein_coding_gene	-	-6.64386	-6.64386	-6.64386	-6.64386	-6.64386	-6.64386	-6.64386	-6.64386	-6.64386	-6.64386	-6.64386	-6.64386	-6.64386	-6.64386	-6.64386	-6.64386	-6.63536	-3.58918	-2.67872	-2.67872	-2.67872	-1.15669	-0.749715	0.145784	0.818984	1.23189	1.40122	1.232	1.13928	0.627506	0.14581	-0.172862	-1.15669	-2.67385	-2.67872	-2.67872	-2.12488	-1.72633	-2.12488	-2.12488	-3.58918	-6.64386	-6.64386	-6.64386	-3.58918	-3.58918	-1.72566
AT1G08250	protein_coding_gene	-	-2.12488	-2.12488	-2.10076	-6.64386	-1.72566	-1.41331	-1.15669	-1.13169	-2.67872	-3.58918	-6.64386	-6.64386	-6.64386	-6.64386	-6.64386	-6.64386	-6.64386	-6.64386	-2.12488	-2.12488	-1.15669	-0.93886	-0.582436	-1.00187	-0.432647	-0.283187	-0.172862	0.488371	0.789073	0.75842	0.758415	0.757677	0.55839	0.557586	0.406669	0.484099	-0.432539	-1.15702	-0.750815	-0.921986	-0.749715	-0.749716	-0.310331	-0.290258	-0.172862	0.153951	0.305168
AT1G08260	protein_coding_gene	+	0.484099	0.557584	0.755816	0.757938	-0.0579406	-0.432647	-0.582291	-1.15669	-2.12488	-2.12488	-6.64386	-6.64386	-6.64386	-6.64386	-6.64386	-6.64386	-6.64386	-6.64386	-3.58918	-2.67872	-1.41331	-2.12488	-1.15669	-1.72566	-6.64386	-1.41331	-6.64386	-0.937756	-3.58918	-1.41331	-6.64386	-6.64386	-1.72566	-3.58918	-1.4133	-2.12488	-2.67826	-0.172862	-6.64386	-2.67872	-0.432647	-0.938899	-2.67157	-1.16048	-0.296915	-1.41331	-2.12488
AT1G08270	protein_coding_gene	-	-1.15669	-2.12481	-2.67616	-6.28564	-0.751714	-0.749715	-0.582488	-0.318418	-1.7179	-1.41331	-1.72566	-2.03616	-2.67842	-3.58918	-3.58918	-6.64386	-6.64386	-6.64386	-6.64386	-3.58918	-2.67872	-2.67872	-2.67872	-1.72566	-1.41331	-1.41331	-1.41984	-1.72566	-1.72566	-2.12488	-2.12488	-2.12488	-2.12678	-3.58927	-3.589	-1.41331	-1.41331	-1.41331	-0.93931	-0.938899	-0.938899	-0.731408	0.0472186	0.0472057	0.0460692	-0.432647	0.0472138
AT1G08280	protein_coding_gene	+	-1.41331	-2.6754	-2.67872	-3.58918	-6.64386	-6.64386	-6.64386	-6.64386	-3.58918	-3.58918	-2.67837	-2.03616	-1.72566	-1.41331	-1.71979	-0.316368	-0.582488	-0.749715	-0.75064	-6.48858	-2.67872	-2.67872	-2.12556	-1.41331	-1.15656	-0.940183	-0.749715	-0.934125	-0.939313	-0.9389	-0.9392	-1.72595	-1.41331	-1.74591	-2.12065	-0.582487	-0.0586357	-0.185648	0.0470082	0.145809	0.0466769	0.124334	0.406669	-0.177063	-0.749715	-0.749715	-0.938442
AT1G08290	protein_coding_gene	-	-6.64386	-6.64386	-6.6438	-3.58918	-3.58918	-3.58918	-3.58919	-6.64386	-6.64386	-6.64386	-6.64386	-6.64386	-6.64386	-6.64386	-6.64386	-6.64386	-6.64386	-6.64386	-6.64386	-6.64386	-6.64386	-6.64386	-3.58918	-1.72566	-1.72566	-1.72566	-1.87329	-3.58918	-3.58918	-3.58918	-6.64386	-6.64386	-6.64386	-6.64386	-6.64386	-6.64386	-6.64386	-6.64386	-6.64386	-6.64386	-6.64386	-6.64386	-6.64386	-6.64386	-3.58918	-3.58918	-3.58918
AT1G08300	protein_coding_gene	+	-6.64386	-6.64386	-6.64386	-6.64386	-3.58918	-3.58918	-3.58918	-3.58918	-6.64386	-6.64386	-6.64386	-6.64386	-6.64386	-6.64386	-6.64386	-6.64386	-6.64386	-6.64386	-6.64386	-6.64386	-6.64386	-6.64386	-6.64386	-2.67881	-1.41331	-1.15666	-0.749719	-1.15669	-1.41366	-3.58918	-3.58918	-3.56605	-2.67872	-2.67872	-2.55062	-2.67872	-3.58918	-6.64386	-2.12831	-0.582488	-0.432647	-0.312195	-1.41331	-1.72566	-2.12468	-2.12488	-2.12495
AT1G08310	protein_coding_gene	+	-2.67872	-0.749715	-0.296915	-0.0507554	-0.177867	-1.15637	-1.15669	-0.809495	-0.582488	-0.297109	0.0472034	0.371519	0.238104	0.145615	-0.582485	-2.67872	-3.58918	-6.62933	-6.64386	-3.58918	-3.58918	-2.67872	-2.67872	-2.67872	-1.72614	-1.41115	-1.41331	-1.71743	-1.41331	-1.41331	-1.41333	-1.41003	-1.72566	-1.41331	-1.7276	-1.72531	-0.938909	-0.749715	-0.938899	-1.15669	-1.41331	-0.938843	-1.41398	-1.40968	-0.432647	-0.296926	-0.0501709
AT1G08315	protein_coding_gene	-	-6.64386	-6.64386	-6.64386	-6.64386	-6.64386	-6.64386	-6.64386	-6.64386	-6.64386	-6.64386	-6.64386	-6.64386	-6.64386	-6.64386	-6.64386	-6.64386	-6.64386	-6.64386	-3.58918	-3.58918	-1.41331	-0.432647	-0.432647	-0.323204	-0.0587887	0.0472067	0.14581	0.238104	0.238104	0.446461	0.235648	-0.306965	-0.0586361	-0.31708	-0.432584	-0.0586375	-0.0586318	-0.173522	0.0472054	-0.0564033	-0.143112	0.136201	0.0471675	-0.0586358	0.0472054	-0.43264	0.0480052
AT1G08320	protein_coding_gene	-	-6.64386	-6.64386	-6.64386	-6.64386	-6.64386	-6.64386	-6.64386	-6.64386	-6.64386	-6.64386	-6.64386	-6.64386	-6.64386	-6.64386	-6.64386	-6.64386	-6.64386	-6.64386	-6.64386	-6.64386	-6.64386	-6.64386	-6.64386	-6.64386	-6.64386	-6.64386	-6.64386	-6.64386	-6.64386	-6.64386	-6.64386	-6.64386	-6.64386	-6.64386	-6.64386	-6.64386	-6.64386	-6.64386	-6.64386	-6.64386	-6.64386	-6.64386	-6.64386	-6.64386	-6.64386	-6.64386	-6.64386
AT1G08340	protein_coding_gene	+	-6.64386	-6.64386	-6.64386	-6.64386	-6.64386	-6.64386	-6.64386	-6.64386	-6.64386	-6.64386	-6.64386	-6.64386	-6.64386	-6.64386	-6.64386	-6.64386	-6.64386	-6.64386	-6.64386	-6.64386	-6.64386	-6.64386	-3.58918	-3.58918	-3.58918	-2.12442	-2.12488	-2.12488	-2.12468	-2.67872	-2.67872	-2.67872	-6.64386	-6.36874	-3.58918	-1.41474	-0.938899	-0.938899	-0.432647	-0.432647	-0.582488	-0.582508	-1.72564	-1.15669	-1.1565	-1.72566	-1.72566
AT1G08350	protein_coding_gene	-	4.06589	5.04314	5.37001	5.60809	5.0364	4.0539	3.03019	-1.37897	-3.58918	-6.64386	-3.58918	-3.58918	1.47001	1.51647	1.47893	1.47893	-2.92051	-6.64386	-6.64386	-6.64386	-6.64386	-6.64386	-6.64386	-6.64386	-2.12488	-2.12488	-2.12488	-2.12488	-6.64386	-6.64386	-6.64386	-6.64386	-1.15669	-0.581499	0.406669	0.557583	0.933832	0.759863	0.557584	0.40667	-0.749715	-0.436462	-0.432652	-0.296914	-0.582488	-1.17912	-1.41438
AT1G08360	protein_coding_gene	+	0.87755	0.414419	0.557585	0.406757	-0.749715	-1.15505	-6.64386	-6.64386	-6.64386	-3.4422	-2.12488	-2.12488	-2.12488	-2.7675	-6.64386	-6.64386	-6.64386	-6.64386	-6.64386	-6.64386	-6.64386	-6.64384	-1.72498	1.47893	1.47893	1.47893	1.51521	1.51627	1.44318	-3.58918	-3.58918	-3.58918	-3.58919	-6.64386	-3.58918	-3.58918	1.7508	2.93535	3.98635	4.33389	5.00753	5.2792	5.53675	5.43051	5.23151	5.04282	4.15073
AT1G08370	protein_coding_gene	+	3.07303	2.58543	0.877804	4.62667	5.12718	5.32575	5.83907	5.5133	5.44009	5.37153	5.15475	4.52059	3.87149	3.52751	-2.12488	-6.64386	-6.64386	-6.64386	-6.64386	-6.64386	-1.72566	-0.0715148	1.2311	2.06217	2.1832	2.42026	2.23057	1.90207	0.933832	0.627518	-0.938865	0.486256	0.557607	0.557584	0.557584	1.04331	0.974992	0.933826	1.80953	1.90211	1.75367	1.31788	0.933832	-1.40859	-0.633585	-0.4325	-0.432647
AT1G08380	protein_coding_gene	-	-2.67872	-2.7021	-2.67872	-3.58918	-2.12488	-0.550024	0.0474094	0.461588	0.406669	-0.29516	-1.15083	-1.03621	-0.584424	-0.296915	-0.29917	-1.15681	-2.67465	-6.64386	0.40662	4.09948	5.12408	5.13011	5.13312	5.13135	5.31216	6.6057	7.58764	7.89115	8.13037	8.06616	8.00531	8.00642	8.00683	8.01213	8.01339	8.01226	7.98473	7.52157	6.59572	5.75727	2.18415	2.5172	6.75096	7.72225	8.86813	9.05846	9.22967
AT1G08390	protein_coding_gene	+	9.75758	9.98221	9.66383	9.45578	9.02009	6.30519	5.90631	8.00924	8.01139	8.02105	7.87138	5.18747	5.12998	4.99516	1.02352	-6.62429	-6.64386	-1.41331	-0.432647	-0.296915	-0.296915	-0.582491	-1.1567	-1.15492	-1.17005	-1.72804	-1.15699	-1.1773	-0.432711	-0.296905	0.327114	0.406669	0.406669	0.557693	0.557584	0.406381	0.324847	0.145815	0.046823	-0.4327	-0.582488	-1.72625	-2.12488	-2.12488	-2.26844	-3.58918	-3.58918
AT1G08400	protein_coding_gene	-	-6.64386	-2.14075	-0.938899	-0.938899	-0.588913	-0.0351601	0.0472054	0.0472054	-0.16688	-1.41329	-1.68858	-0.764789	0.484088	0.815257	0.747485	0.489972	-0.749694	-2.11498	-6.37228	-6.64386	-6.64386	-2.67883	-1.72566	-1.72566	-1.72566	-2.12488	-2.67872	-2.67872	-2.67872	-2.67872	-3.58606	-3.58918	-3.58918	-3.58918	-3.58918	-2.71522	-1.72566	-1.72566	-1.41331	-1.15669	-1.72569	-1.20192	-0.579214	-0.297142	-0.296915	-0.296915	-1.15799
AT1G08410	protein_coding_gene	+	-1.15669	-1.41331	-1.72566	-1.72566	-2.59439	-3.58918	-3.58918	-3.58918	-6.64386	-2.67872	-2.67872	-2.67872	-1.72695	-1.72638	-1.72566	-1.72566	-2.67647	-6.62933	-6.64386	-2.64006	-1.72566	-0.570333	0.694194	0.757938	0.557584	0.155308	-1.41331	-2.12081	-1.33252	0.0472054	0.0472054	-0.0584351	-0.0586361	-0.938899	-0.938899	-2.74823	-6.64386	-6.64386	-6.64386	-6.64386	-6.64386	-6.64386	-1.39357	-0.168497	0.484099	0.484099	0.0587526
AT1G08420	protein_coding_gene	+	0.557584	0.6959	0.87755	0.75761	0.756491	0.62944	1.1966	1.23163	1.62284	1.84425	1.30402	1.18667	0.694169	-0.431526	-0.933283	-3.58885	-6.64386	-6.64386	-6.64386	-6.64386	-3.58918	-1.72566	0.486665	0.933832	0.0472055	0.933825	0.988	-0.944619	-6.64386	-6.64386	-6.64386	-1.15669	0.154459	-0.0586361	-0.938899	0.757938	0.419961	0.238104	0.323231	0.0367551	-3.58918	-6.64386	-6.64386	-0.582488	-0.175596	-0.296915	-6.64386
AT1G08430	protein_coding_gene	+	-6.64386	-6.64386	-6.64386	-6.64386	-6.64386	-6.64386	-6.64386	-6.64386	-6.64386	-6.64386	-6.64386	-6.64386	-6.64386	-6.64386	-6.64386	-6.64386	-6.64386	-6.64386	-3.58918	-2.12488	-2.12488	-2.12488	-2.12488	-2.67872	-6.64386	-6.64386	-6.64386	-6.64386	-6.64386	-6.64386	-6.64386	-6.64386	-6.64386	-6.64386	-6.64386	-6.64386	-6.64386	-6.64386	-6.64386	-6.64386	-6.64386	-6.64386	-6.64386	-6.64386	-6.64386	-6.64386	-6.64386
AT1G08440	protein_coding_gene	+	-6.64386	-6.64386	-6.64386	-6.64386	-6.64386	-6.64386	-6.64386	-6.64386	-6.64386	-6.64386	-6.64386	-6.64386	-6.64386	-6.64386	-6.64386	-6.64386	-6.64386	-6.64386	-6.64386	-6.64386	-6.64386	-6.64386	-6.64386	-6.64386	-6.64386	-6.64386	-6.64386	-6.64386	-6.64386	-6.64386	-6.64386	-6.64386	-6.64386	-6.64386	-6.64386	-6.64386	-6.64386	-6.64386	-6.64386	-6.64386	-6.64386	-6.64386	-6.64386	-6.64386	-6.64386	-6.64386	-6.64386
AT1G08450	protein_coding_gene	-	0.757938	-0.17257	0.145277	0.557843	0.704498	0.933833	0.98899	0.237301	-0.295915	-1.1567	-6.64386	-6.64386	-6.64386	-6.64386	-6.64386	-6.64386	-6.64386	-6.64386	-6.64386	-6.32068	-1.72566	-1.72566	-1.15669	-2.67872	-2.67872	0.561515	1.58818	1.58818	0.415911	-6.64386	-6.64386	-3.58918	-3.58918	-3.58918	-0.417775	2.32223	2.39848	2.11155	-1.72554	-0.749407	2.20623	2.88598	3.45537	2.88598	2.20623	-1.41331	-6.64386
AT1G08460	protein_coding_gene	+	1.58818	1.44059	0.560114	-2.67872	-2.67872	-2.67872	-1.15669	-1.72566	-1.72566	-1.72566	-6.64375	-6.64386	-6.64386	-6.64386	-6.64386	-6.64386	-6.64386	-6.64386	-6.64386	-6.64385	-0.582488	-0.430315	-0.172376	0.758284	1.04454	0.933945	0.694196	0.758587	0.557454	-0.598812	-0.0501657	-0.0490407	0.759727	1.2754	1.55029	1.58818	1.5564	1.87693	1.55272	1.4547	1.3026	1.43488	2.13717	2.06465	1.98428	1.84318	1.71953
AT1G08465	protein_coding_gene	+	-6.64386	-6.64386	-6.64386	-6.64386	-6.64386	-6.64386	-6.64386	-6.64386	-6.64386	-6.64386	-6.64386	-6.64386	-6.64386	-6.64386	-6.64386	-6.64386	-6.64386	-6.64386	-6.64386	-6.64386	-3.58918	0.98699	1.03884	0.988	-3.07524	-4.94864	-3.58918	-3.58918	-3.58918	-6.64386	-6.64386	-6.64386	-6.64386	-6.64386	-6.64386	-6.64386	-6.64386	-3.58918	-3.58918	-3.58918	-6.64386	-6.64386	-6.64386	-3.58576	-3.58918	-3.58918	-6.64386
AT1G08470	protein_coding_gene	-	-6.64386	-2.12488	0.627254	2.0854	2.29484	2.27337	1.8151	-0.160101	-2.12412	-3.60636	-2.67872	1.66144	3.11965	3.46688	3.74315	3.60096	2.72805	2.08621	0.876327	-3.58847	-1.72566	-0.750478	0.14618	0.627506	0.632406	0.757929	0.81276	0.62752	0.2381	-0.432647	-0.312764	-0.750495	-0.582513	0.494247	1.23294	1.4792	1.78437	1.8148	1.81479	1.6412	0.746749	0.276997	-0.943543	-1.41368	-6.64386	-6.64386	-6.64386
AT1G08480	protein_coding_gene	+	-6.64386	-6.64386	-1.72563	-0.312112	0.694209	1.72138	1.84455	1.66752	1.23196	-0.294055	-0.749714	-0.432647	0.239584	0.713646	0.757938	0.627506	0.144539	-0.835426	-3.58918	-0.162202	1.18637	2.18224	2.45815	2.81296	3.43647	3.60307	3.87789	3.77508	3.72676	3.69371	3.41684	3.23847	2.98151	1.91862	1.48832	-2.67872	-2.67872	-2.67822	-3.59273	-2.12488	-2.12488	-1.72566	-0.433721	-0.0587767	1.67181	1.92882	2.2732
AT1G08490	protein_coding_gene	-	-1.41331	-1.41262	-1.42816	-1.15669	-1.41331	-2.12488	-2.61022	-2.12488	-2.12513	-1.72566	-1.72566	-3.58918	-3.58862	-6.64386	-6.64386	-6.64386	-6.64386	-6.64386	-6.64386	-2.67872	0.0472054	1.18645	1.23198	1.35607	1.68972	1.80065	1.95746	2.10023	2.35879	3.20083	3.04774	3.05886	2.76775	1.55191	2.15979	2.136	1.62283	1.31729	1.92766	2.15992	2.29485	2.15979	0.988023	0.627505	0.14581	0.401387	0.332403
AT1G08500	protein_coding_gene	+	2.7671	3.0478	3.09605	3.20777	2.35657	2.0367	1.8603	1.78912	1.7538	1.18637	1.23198	0.694196	-0.433149	-3.58918	-6.64386	-6.64386	-6.64386	-6.64386	-6.64386	-6.64386	-3.58918	-3.58918	-3.58918	-3.29879	-1.72566	-1.72566	-1.72566	-1.72566	-1.72566	-1.72566	-1.72315	-2.12488	-2.12488	-2.12488	-1.73061	-3.59028	-3.5871	-2.68383	-2.12488	-2.12488	-2.12488	-2.12434	-1.41331	-1.4152	-1.15669	-1.15669	-1.41331
AT1G08510	protein_coding_gene	-	-6.64386	-6.64386	-6.64386	-6.64386	-6.64386	-6.64386	-6.64386	-6.64386	-6.64386	-6.64386	-6.64386	-6.64386	-6.64386	-6.64386	-6.64386	-6.64386	-6.64386	-6.64386	-3.58918	-2.67872	-1.15669	2.01076	2.45734	2.49517	2.15968	-0.296646	-3.56728	-6.64386	-6.64386	-6.64386	-2.68133	-2.67872	-2.12488	-2.12488	-2.0056	2.25006	2.47634	3.15817	3.28353	3.30413	3.4845	3.21598	3.61312	3.43679	3.14584	2.35803	2.45733
AT1G08520	protein_coding_gene	+	-6.64386	-6.64386	-6.64386	-6.64386	-6.64386	-6.64386	-6.64386	-6.64386	-6.64386	-6.64386	-6.64386	-6.64386	-6.64386	-6.64386	-6.64386	-6.64386	-6.64386	-6.64386	-6.64386	-6.64386	0.09735	2.52477	3.64484	4.00962	3.30481	1.31896	1.3476	3.71987	4.22699	4.25446	3.39782	1.75488	2.06347	3.36805	4.08453	4.93935	5.17164	4.60768	4.11683	4.64846	4.60175	3.75858	2.9556	2.9418	1.78459	-3.58918	-3.58918
AT1G08530	protein_coding_gene	+	3.60205	3.87785	3.87785	3.24969	4.02164	4.30866	4.49325	4.49328	4.26349	4.1661	4.75023	4.76163	4.09674	3.62842	-1.74327	-6.64386	-6.64386	-6.64386	-6.02254	-2.6786	0.324847	1.04021	1.47888	1.62615	1.55267	1.78543	1.59684	1.36692	0.406664	0.266414	-0.0586361	-0.432685	-0.749715	-2.11888	-2.12488	-2.12488	-2.12488	-2.99906	-6.64386	-6.64386	-3.58918	-3.58918	-3.58918	-3.58918	-3.58918	-3.58918	-6.64386
AT1G08540	protein_coding_gene	+	0.406669	0.147833	-3.59047	-0.296915	0.324847	0.324847	0.324847	-0.749715	-0.168776	0.484099	1.23198	1.47842	1.39032	1.31908	0.627506	-0.0577909	-1.23556	-6.64386	-3.58918	-2.12481	1.04021	2.1598	2.136	1.58817	0.413308	-3.57945	-2.67872	-2.67872	-2.67872	-6.64386	-6.64386	1.96962	3.60251	3.87796	3.77353	3.16873	1.23207	-6.64386	1.04021	2.32561	3.36822	3.53159	3.68238	3.08206	3.82666	3.88511	3.80428
AT1G08550	protein_coding_gene	+	3.44631	3.09837	3.91279	3.76603	4.26432	4.07375	3.29625	3.24143	3.53199	3.91768	4.46857	4.84648	4.4025	4.5867	4.16001	3.20554	3.16993	0.0461431	-6.64386	-2.67872	-0.296915	-0.0584381	0.238104	0.0472049	0.238256	-0.17288	-0.17128	0.0470642	0.627596	1.55267	2.27297	2.76617	3.40696	3.6706	3.72169	3.28202	3.43541	2.71703	2.11043	2.2021	2.41835	1.58963	1.47893	0.757916	-2.11456	-2.67872	-0.938209
AT1G08560	protein_coding_gene	-	-6.64386	-6.64386	-6.64386	-6.64386	-6.64386	-6.64386	-6.64386	-6.64386	-6.64386	-6.64386	-6.64386	-6.64386	-6.64386	-6.64386	-6.64386	-6.64386	-6.64386	-3.58918	-2.67872	-2.67872	-2.67872	-0.435545	-0.432647	-0.432647	0.988041	1.13871	1.93005	1.93005	2.07945	2.2732	2.43998	2.68365	2.85717	2.74047	2.58028	2.2732	2.32713	2.73614	2.63753	2.50594	2.77753	2.60324	2.91411	2.99187	3.11013	3.30494	3.30412
AT1G08570	protein_coding_gene	+	-6.64386	-6.64386	-6.64386	-6.64386	-6.64386	-6.64386	-6.64386	-6.64386	-6.64386	-6.64386	-6.64386	-6.64386	-6.64386	-6.64386	-6.64386	-6.64386	-3.58918	-3.58918	-3.58918	-1.15669	0.484099	1.09059	1.68257	3.09902	3.18384	3.40656	3.31258	3.27325	3.64211	3.02517	2.93445	2.71761	2.45724	2.41834	2.18656	-3.58787	-3.58918	-0.3064	0.757937	1.68973	1.90211	2.24608	3.08541	3.35593	3.09787	3.01836	3.15757
AT1G08580	protein_coding_gene	-	-6.64386	-6.64386	-6.64386	-6.64386	-6.64386	-6.64386	-6.64386	-6.64386	-6.64386	-6.64386	-6.64386	-6.64386	-6.64386	-6.64386	-6.64386	-6.64386	-6.64386	-6.64386	-6.64386	-0.921483	1.04021	1.36073	1.40123	1.40122	1.40122	1.40122	1.36095	1.04668	0.346877	-0.574635	-1.77272	0.320778	0.406669	0.406669	0.406669	0.406669	0.406669	0.406669	0.366338	0.247644	-2.4228	-6.64386	-6.64386	-6.64386	-6.64386	-6.64386	-6.64386
AT1G08590	protein_coding_gene	+	-6.64386	-6.64386	-6.64386	-6.64386	-6.64386	-6.64386	-6.64386	-6.64386	-6.64386	-6.64386	-6.64386	-6.64386	-6.64386	-6.64386	-6.64386	-6.64386	-6.64386	-6.64386	-1.72566	-1.72566	-1.15669	-0.433239	-0.582488	-0.170565	-0.172862	-0.0588283	-0.582488	-0.0586327	-0.295304	-0.432647	-0.74979	-1.72566	-1.7252	-1.15926	-0.48086	0.0471507	0.0472054	-0.169731	-0.749042	-1.4133	-1.86757	-1.72652	-2.68314	-1.41254	-1.41284	-0.938809	-0.296915
AT1G08600	protein_coding_gene	+	-6.64386	-6.64386	-6.64386	-6.64386	-6.64386	-6.64386	-6.64386	-6.64386	-6.64386	-6.64386	-6.64386	-6.64386	-6.64386	-6.64386	-6.64386	-6.64386	-6.64386	-6.64386	-2.67616	-1.41331	-1.41331	-1.72566	-1.57074	-2.67872	-0.43258	0.324847	0.238104	-0.749713	-0.172862	-1.41331	-0.363185	0.40667	-0.569276	-1.15669	-2.67872	-3.59806	-0.972215	-0.0502176	-6.64386	-0.582488	-6.64386	-6.64386	-0.0293654	0.757938	-2.69832	-6.64386	-6.64386
AT1G08610	protein_coding_gene	-	-6.64386	-3.58918	-3.58918	-3.58918	-3.58918	-6.64386	-6.64386	-6.64386	-6.64386	-6.64386	-6.64386	-6.64386	-6.64386	-6.64386	-6.64386	-6.64386	-6.64386	-6.64386	-6.64386	-6.64386	-6.64386	-6.64386	-1.41345	-1.15669	-1.15669	-0.938899	-0.938899	-0.969266	-0.748264	-0.582488	-0.749352	-0.582488	-0.296915	0.0896765	-0.972548	-0.170291	-0.0586362	0.0464155	0.15392	-0.172862	0.237856	-0.047271	-0.179232	-0.293532	-0.432532	-0.938499	-1.15669
AT1G08620	protein_coding_gene	+	-6.64386	-6.64386	-6.64386	-6.64386	-6.64386	-6.64386	-6.64386	-6.64386	-6.64386	-6.64386	-6.64386	-6.64386	-6.64386	-6.64386	-6.64386	-6.64386	-6.64386	-3.58918	-3.58918	-3.58918	-3.58918	-3.58918	-3.58918	-3.58918	-0.749715	-1.41331	-1.41331	1.13816	1.2318	-0.432689	-2.67872	-2.1285	-0.172862	0.559603	1.15482	0.0472054	0.406781	0.047288	0.0407256	0.933849	-0.432647	-3.59126	-6.64386	-6.64386	0.324847	-0.0586361	-2.67732
AT1G08630	protein_coding_gene	-	-6.64386	0.627506	2.60171	3.28963	3.63564	3.83364	3.97994	4.0067	3.7513	3.33658	2.05663	-3.58934	-6.64386	-6.44466	-3.58918	-3.58918	-3.58918	-3.5996	-6.64386	-6.64386	-6.64386	-6.64386	-6.64386	-6.64386	-6.64386	-6.64386	-6.64386	-6.64386	-6.64386	-3.58918	-3.58918	-3.58918	-6.64386	-6.64386	-6.64386	-6.64386	-6.64386	-6.64386	-6.64386	-6.64386	-3.58918	-3.58918	-3.58918	-6.64386	-6.64386	-6.64386	-6.64386
AT1G08640	protein_coding_gene	-	1.81489	1.31893	0.412084	-1.41331	-2.67872	-6.64386	-6.64386	-6.64386	-6.64386	-6.64386	-6.64386	-6.64386	-6.64386	-6.64386	-6.64386	-6.64386	-6.64386	-6.64386	-6.64386	-2.12488	0.406669	0.484099	0.484099	0.324847	-2.67872	-3.58918	-3.58918	0.818984	0.988	1.13928	1.13928	0.557584	2.49517	2.47634	2.51375	2.88598	3.27171	3.23858	3.38707	3.56689	1.87362	1.87362	2.49517	1.31908	1.09059	1.09059	-1.41331
AT1G08650	protein_coding_gene	+	0.557584	0.484099	0.484099	-0.445789	-6.64386	-6.64386	-6.64386	-6.64386	-6.64386	-6.64386	-6.64386	-6.64386	-6.64386	-6.64386	-6.64386	-6.64386	-6.64386	-6.64386	-6.02254	-2.12488	-0.582488	0.788853	1.13928	1.3152	1.62424	1.81489	1.84452	2.06364	1.98347	1.47695	1.47893	1.40037	0.871912	0.936939	1.42214	1.32599	1.40075	1.62176	1.75366	1.62283	1.58565	1.6221	1.18516	1.36073	1.08974	0.934537	1.23621
AT1G08660	protein_coding_gene	-	-6.64386	-6.64386	-6.64386	-6.64386	-6.64386	-6.64386	-6.64386	-6.64386	-6.64386	-6.64386	-6.64386	-6.64386	-6.64386	-6.64386	-6.64386	-6.64386	-3.58933	-3.58918	-3.58918	-2.67872	-1.2793	-0.296915	-0.296915	0.436466	1.27795	0.877546	0.87755	0.556005	0.0240486	-0.755015	0.933832	0.933832	1.04696	1.18649	-0.0586362	0.0551306	0.932911	1.04021	0.484099	0.923639	0.318196	0.818981	0.813136	1.153	0.559213	-0.298023	-0.441542
AT1G08670	protein_coding_gene	-	-0.432647	-6.64386	-6.64386	-3.58918	-3.58918	-3.58918	-2.67878	-3.58917	-3.58918	-3.58918	-6.64239	-6.64386	-6.64386	-6.64386	-6.64386	-6.64386	-6.64386	-6.64386	-6.64386	-6.64386	-6.64386	-6.64386	-6.64386	-6.64386	-6.64386	-6.64386	-6.64386	-6.64386	-6.64386	-6.64386	-6.64386	-6.64386	-6.64386	-6.64386	-6.64386	-6.64386	-6.64386	-6.64386	-6.64386	-6.64386	-6.64386	-6.64386	-6.64386	-6.64386	-6.64386	-6.64386	-6.64386
AT1G08680	protein_coding_gene	+	-6.64386	-6.64386	-6.64386	-6.64386	-6.64386	-6.64386	-6.64386	-6.64386	-6.64386	-6.64386	-3.59163	-3.58918	-3.58918	-2.69826	-3.58665	-3.58918	-3.58918	-6.45366	-6.64386	-1.15662	-0.296915	1.23198	1.75286	0.873347	-3.58918	-6.64386	0.14581	0.14581	-6.64386	-6.64386	-6.64386	-6.64386	-6.64386	-6.64386	-6.64386	0.238104	0.711811	-0.0586361	-0.0586822	0.14581	-1.15669	-6.64386	-0.30045	1.03963	2.06429	2.21493	2.1118
AT1G08695	protein_coding_gene	-	1.65667	1.93006	1.95903	2.3372	2.43267	1.93098	2.1115	1.68972	1.72196	2.16104	1.61758	1.47894	0.988164	-0.599544	-0.938832	-3.58918	-3.58918	-6.64386	-6.64386	-6.64386	-6.64386	-6.64386	-6.64386	-6.64386	-6.64386	-6.64386	-6.64386	-6.64386	-6.64386	-6.64386	-6.64386	-6.64386	-6.64386	-6.64386	-6.64386	-6.64386	-6.64386	-6.64386	-6.64386	-6.64386	-6.64386	-6.64386	-6.64386	-6.64386	-6.64386	-6.64386	-6.64386
AT1G08700	protein_coding_gene	-	0.0472054	0.0471638	-0.938899	-2.12488	-3.58918	-0.938466	-0.368418	0.047416	0.406669	-0.29724	-0.432647	-0.173484	-0.432647	-0.432647	-0.749715	-2.67658	-6.64386	-6.64386	-6.64386	-6.64386	-2.67872	-1.412	-1.07102	-0.299439	0.55677	0.758265	1.03891	1.08982	1.51654	1.55274	1.36073	1.06372	0.932907	0.748421	0.485575	0.174258	0.406208	1.58818	1.65665	2.13587	2.1832	2.15979	2.01154	1.81492	1.2762	1.27618	1.21645
AT1G08710	protein_coding_gene	+	1.95746	1.55265	1.23416	1.27618	1.81529	2.0358	2.18337	1.65667	0.410296	0.821242	0.824977	1.27699	1.59195	1.09017	0.751446	0.0461245	-1.43783	-3.57516	-6.64386	-6.64386	-6.64386	-6.64386	-6.63337	-2.67875	-0.749715	-0.74935	-0.432647	-0.432647	-0.432647	-0.296915	-0.94186	-0.582488	-0.432648	-0.296715	0.407033	0.406668	0.146098	-0.255914	-0.582167	-0.749715	-1.15669	-3.58918	-3.58918	-2.12416	-1.00714	-0.582783	0.0520467
AT1G08720	protein_coding_gene	+	-1.72566	-1.15885	0.87727	0.933832	0.933832	0.818983	-1.40876	-2.12489	-3.58918	-6.64386	-6.64386	-6.64386	-6.64386	-6.64386	-6.64386	-6.64386	-6.64386	-6.64386	-3.58837	-2.12488	-0.938899	0.406118	0.771133	0.402287	0.14581	-0.582488	-6.64386	-6.64386	-2.12677	-0.582488	0.463953	0.3248	0.150161	-0.455435	-2.67863	-6.64386	-0.582489	-0.0586361	-0.445546	0.14581	0.816981	1.31936	1.27706	1.44104	1.1705	0.935414	1.75539
AT1G08730	protein_coding_gene	+	-1.41331	-0.0586361	0.238104	-0.172862	-0.172862	-1.72566	-3.58918	-6.64386	-6.64386	-6.64386	-3.58918	-2.66186	-2.12488	-2.12488	-2.67872	-3.60752	-6.64386	-6.64386	-6.64386	-6.64386	-6.64386	-6.64386	-6.64386	-6.64386	-6.64386	-6.64386	-6.64386	-3.58918	-6.64386	-6.64386	-6.64386	-6.64386	-6.64386	-6.64386	-6.64386	-6.64386	-3.58918	-3.58918	-6.64386	-6.64386	-6.64386	-3.58918	-2.67872	-2.67872	-3.59181	-6.64386	-6.64386
AT1G08750	protein_coding_gene	+	-6.64386	-6.64386	-6.64386	-6.64386	-6.64386	-6.64386	-6.64386	-6.64386	-6.64386	-6.64386	-6.64386	-6.64386	-6.64386	-6.64386	-6.64386	-6.64386	-6.64386	-6.64386	-6.64386	-6.64386	-6.64386	-6.64386	-0.172862	-0.0586361	-0.0586361	-0.822338	-3.58918	-6.64386	-6.64386	-6.64386	-6.64386	-1.72246	-1.41331	-1.41331	-0.582418	-1.7256	0.14581	-0.0587237	-0.296915	-2.12467	-6.64386	-1.15669	0.145747	0.627506	0.484099	0.430943	-0.917513
AT1G08760	protein_coding_gene	+	-2.12488	-6.64372	-6.64386	-6.64386	-6.64386	-6.64386	-6.64386	-6.64386	-6.64386	-6.64386	-6.64386	-6.64386	-6.64386	-6.64386	-6.64386	-2.67872	-2.67872	-1.09056	-1.15669	-1.72566	-0.582488	-0.74964	-0.749715	-0.582488	-1.74571	-2.67872	-1.41331	-0.703384	0.23555	0.620632	0.757904	0.238225	0.238104	0.626307	0.145811	0.693793	0.818983	0.405938	0.484099	-0.306965	-0.737079	-2.67862	-3.58917	-3.59624	-1.15669	0.0472103	0.324835
AT1G08770	protein_coding_gene	+	0.0472054	0.321813	0.0506399	-0.29624	0.557583	0.494077	0.232289	0.694191	0.238105	0.0472054	0.0472054	-0.938878	-3.58918	-6.64386	-6.64386	-6.64386	-6.64386	-6.64386	-6.64386	-6.59294	-0.582488	-0.582488	-0.432218	-0.29611	-0.29692	0.324847	0.557262	0.74762	0.828804	1.09004	1.36073	1.27618	1.18529	1.08191	0.988018	1.27618	1.23195	1.18641	1.23226	0.822044	0.757938	0.562945	0.817012	0.509884	0.0473281	0.14581	0.558116
AT1G08780	protein_coding_gene	-	-6.64386	-6.64386	-3.58918	-3.58918	-3.58918	-3.58918	-6.64386	-6.64386	-6.64386	-6.64386	-6.64386	-6.64386	-6.64386	-6.64386	-6.64386	-6.64386	-6.64386	-6.64386	-6.64386	-6.64386	-3.58918	-1.72566	-0.566631	0.324915	0.406669	0.406669	0.484099	0.484099	0.484098	0.144936	0.0369147	-0.750654	-3.58974	-3.58918	-3.28251	-2.67872	-2.12487	-2.12488	-2.12488	-2.12488	-2.12488	-2.12488	-2.15915	-2.68011	-3.59021	-6.64386	-3.46301
AT1G08790	protein_coding_gene	+	0.324847	0.484099	0.406669	-0.286982	-2.64902	-6.64386	-6.64386	-6.64386	-6.64386	-6.64386	-6.64386	-6.64386	-6.64386	-6.64386	-6.64386	-6.64386	-6.64386	-6.64386	-6.64386	-3.58918	-3.58918	-3.58918	-3.58918	-3.58918	-3.58918	-3.58918	-3.58918	-3.58918	-3.58918	-3.58918	-3.58918	-3.58918	-3.58918	-6.64386	-6.64386	-6.64386	-6.64386	-6.64386	-6.64386	-6.64386	-3.58918	-3.58918	-3.58918	-3.58918	-3.58918	-3.58918	-3.58918
AT1G08800	protein_coding_gene	-	-6.64386	-6.64386	-6.64386	-6.64386	-6.64386	-6.64386	-6.64386	-6.64386	-6.64386	-6.64386	-6.64386	-6.64386	-6.64386	-6.64386	-6.64386	-6.64386	-6.64386	-6.64386	-6.64386	-6.64386	-6.64386	-6.64386	-6.64386	-3.58918	-3.58918	-6.64386	-6.64386	-6.64386	-6.36798	-3.61265	-1.76114	-0.0566232	0.406714	-0.296915	-2.12512	-0.938899	-0.172123	-0.280488	-0.442419	-0.432647	0.0472054	-0.205862	0.238104	-0.172862	0.328379	0.406833	0.0479665
AT1G08810	protein_coding_gene	-	-6.64386	-6.64386	-6.64386	-6.64386	-6.64386	-6.64386	-6.64386	-6.64386	-6.64386	-6.64386	-6.64386	-6.64386	-6.64386	-6.64386	-6.64386	-6.64386	-6.64386	-6.64386	-6.64386	-3.58918	-2.12488	-2.12488	-2.12488	-2.12488	-2.12488	-1.43518	-1.15669	-0.277024	0.289796	0.627509	0.627506	0.933821	0.933832	0.988	0.936236	0.821453	0.776906	0.528116	0.324847	0.932688	0.759157	0.989534	1.12563	1.65621	1.72205	1.74959	1.95966
AT1G08820	protein_coding_gene	-	-6.64386	-6.64386	-6.64386	-6.64386	-6.64386	-6.64386	-6.64386	-6.64386	-6.64386	-6.64386	-6.64386	-6.64386	-6.64386	-6.64386	-6.64386	-6.64386	-6.64381	-3.58918	-3.58918	-3.58918	-3.58918	-6.64386	-6.64386	-6.64386	-6.64386	-6.64386	-6.64386	-6.64386	-6.64137	-2.67872	-1.72566	-1.15666	-0.938899	-1.15013	-1.72554	-3.58918	-2.67872	-2.67872	-3.58918	-6.64139	0.988	1.09059	1.09059	1.00211	0.238104	0.238104	-0.988797
AT1G08830	protein_coding_gene	+	-6.64386	-6.64386	-6.64386	-6.64386	-6.64386	-6.64386	-6.64386	-6.64386	-6.64386	-6.64386	-6.64386	-6.64386	-6.64386	-6.64386	-6.64386	-6.64386	-6.64386	-6.64386	-6.64386	-1.4133	-0.938899	-0.938899	-0.582488	-0.582487	-1.72568	-2.67872	-2.67872	-6.64386	-6.64386	-6.64386	-6.64386	-6.64386	-6.64386	-0.939409	0.324847	0.406669	0.406669	0.406669	0.324858	-3.46109	-0.947034	-0.296915	-0.296915	-0.172865	-0.0031018	0.484125	0.558394
AT1G08840	protein_coding_gene	-	-6.64386	-6.64386	-6.64386	-6.64386	-1.72566	-1.72566	-1.72566	-1.72566	-6.64386	-6.64386	-6.64386	-6.64386	-6.64386	-6.4954	-2.67872	-2.67872	-2.67872	-2.68277	-6.64386	-6.64386	-6.64386	-0.938899	-2.67872	-2.67872	-0.91815	-2.12488	-1.41331	-6.64386	-6.64386	-1.1562	-1.15669	-2.12484	-6.64324	-3.58513	-1.72566	-2.12488	-6.64386	-6.64386	-6.64386	-6.64386	-6.64386	-6.64386	-2.67872	-2.12573	-2.12488	-2.12012	-2.12488
AT1G08845	protein_coding_gene	+	-1.15669	-1.15718	-0.938899	-2.12562	-2.57149	-2.67402	-6.64386	-2.67886	-2.67872	-1.15668	-0.938899	-1.41322	-1.41331	-3.58923	-6.64386	-6.64386	-6.64386	-2.67872	-2.67872	-2.67872	-2.67872	-6.64382	-6.64386	-6.64386	-6.64386	-6.64386	-6.64386	-6.64386	-2.67872	-1.72566	-1.72566	-1.72566	-1.72566	-1.72566	-2.54904	-6.64386	-6.64386	-6.64386	-6.64386	-6.64386	-6.64386	-6.64386	-6.64386	-6.64386	-6.64386	-1.7281	-0.586746
AT1G08860	protein_coding_gene	+	-6.64386	-6.64386	-6.64386	-6.64386	-6.64386	-6.64386	-6.64386	-6.64386	-6.64386	-6.64386	-6.64386	-6.64386	-6.64386	-6.64386	-6.64386	-6.64386	-6.64386	-6.64386	-6.64386	-6.64386	-6.64386	-6.64386	-6.64386	-6.64386	-6.64386	-6.64386	-6.64386	-6.64386	-6.64386	-6.64386	-6.64386	-6.64386	-6.64386	-6.64386	-6.64386	-6.64386	-6.64386	-6.64386	-6.64386	-6.64386	-6.64386	-6.64386	-6.64386	-6.64386	-6.64386	-6.64386	-6.64386
AT1G08880	protein_coding_gene	-	-0.172862	-0.938899	-0.938899	-0.939384	-2.67841	-6.64375	-2.67872	-2.12488	-1.41331	-1.15669	-1.72566	-2.12488	-3.58918	-6.64386	-6.64386	-6.64386	-6.64386	-6.64386	-6.64386	0.180402	1.94382	2.79539	3.51218	3.58435	3.5953	3.78656	3.80488	3.94099	4.00824	4.03839	3.97483	3.86349	3.74257	3.70179	3.67254	3.35816	2.38437	2.15838	2.17104	1.93771	2.01013	2.71185	2.71999	3.26422	3.3571	3.5836	3.89143
AT1G08890	protein_coding_gene	+	4.36095	4.07849	3.48492	2.71689	2.21003	3.64453	3.87061	3.94523	3.58469	1.98563	0.875743	-6.64386	-6.64386	-6.64386	-6.64386	-6.64386	-6.64386	-3.58918	-2.12488	-1.72566	-1.15669	-1.41331	-2.12494	-6.50169	-2.67872	-0.938899	-0.938899	0.146515	0.14581	0.14581	-0.860746	0.757938	0.818984	1.18918	0.238104	0.324848	0.32566	-0.938899	-1.15669	-3.58918	-2.69822	0.484099	0.484099	0.629912	0.238104	0.238088	1.09057
AT1G08900	protein_coding_gene	+	0.406669	0.406669	-0.76487	-6.64386	-6.64386	-6.64386	-3.59077	-0.459453	0.236051	1.02095	1.40129	1.00891	0.696583	-0.346931	-3.58918	-3.58918	-6.64386	-6.64386	-3.58919	-1.15669	0.324847	0.406669	0.483343	0.686087	0.406674	0.324821	0.148272	0.757928	0.557584	0.324847	0.822124	0.238104	0.238104	0.818608	0.627506	0.758002	0.78238	-0.296915	-0.296781	0.324799	0.238104	0.406669	1.55264	0.878265	0.818984	1.27437	0.557584
AT1G08910	protein_coding_gene	+	0.818984	1.03981	0.934615	1.7524	1.58801	1.84455	1.9567	1.22969	0.694196	-0.582507	-1.41331	-2.65981	-2.67872	-6.64386	-6.64386	-6.64386	-6.64386	-6.64386	-6.64386	-6.64386	-6.64386	-2.69835	-2.12488	-1.15669	-0.582488	-0.582488	-1.72751	-1.72566	-6.64386	-3.58918	-1.41331	-1.41331	-1.72352	-1.1591	-0.341903	-0.749715	-6.64386	-6.64383	0.14581	0.237078	-0.432574	-0.939032	-0.938899	-0.427285	0.0387447	-0.0586329	-0.938899
AT1G08920	protein_coding_gene	+	-6.64386	-6.64386	-6.64386	-6.64386	-6.64386	-6.64386	-6.64386	-6.64386	-6.64386	-6.64386	-6.64386	-6.64386	-6.64386	-6.64386	-6.64386	-6.64386	-6.64386	-3.58918	-3.58918	-3.58918	-1.56105	-0.0586361	1.19032	1.18637	0.627504	0.150139	-1.72566	-1.72566	-0.432645	0.0592303	0.694196	0.984522	0.988228	0.694196	0.694196	-0.585895	-0.172862	-1.15669	-0.582487	-0.586812	-0.749715	-0.5824	-1.72566	-1.72566	-0.429579	0.87755	0.87755
AT1G08930	protein_coding_gene	+	-6.64386	-6.64386	-6.64386	-6.64386	-6.64386	-6.64386	-6.64386	-6.64386	-6.64386	-6.64386	-6.64386	-6.64386	-6.64386	-6.64386	-6.64386	-6.64386	-6.64386	-6.64386	-3.58918	-0.424074	1.58818	2.31876	3.18167	3.36802	3.29338	2.71745	2.43289	1.27618	1.44123	2.45622	2.20623	2.11182	0.324847	0.14581	0.406669	1.88714	1.72205	2.5119	1.78299	1.81892	1.71029	2.35792	2.47789	2.48394	1.36073	1.38534	1.5163
AT1G08940	protein_coding_gene	+	2.35792	2.87192	2.94148	3.04701	3.81149	3.37743	3.04857	2.85842	0.491709	-0.176202	-3.72269	-6.64386	-6.64386	-6.64386	-6.64386	-6.64386	-6.64386	-6.64386	-6.64386	-1.728	-0.938899	-0.582488	-0.582488	-0.582488	-0.432628	-0.439063	-0.584374	-0.582496	-0.296915	-0.582487	-0.432546	-0.0587331	0.238155	0.23694	0.238104	-0.0586354	-0.296915	-0.296915	-0.432646	-0.951323	-2.1109	-2.68397	-3.59178	-6.64386	-6.64386	-6.64386	-2.67874
AT1G08960	protein_coding_gene	+	-3.58918	-0.938899	-0.582328	0.0472054	-0.0610938	-0.749727	-0.75007	-2.12488	-2.12488	-2.67863	-6.64386	-6.64386	-6.64386	-6.64386	-6.64386	-6.64386	-6.64386	-6.64386	-6.64386	-3.59908	-0.938899	-0.431912	0.047203	0.229656	0.145818	-0.172846	0.146101	0.0472054	-0.173222	-0.0586247	-0.1608	-0.938899	-1.16077	-0.749715	-0.943305	0.14581	0.701692	0.326961	0.324847	-0.43786	-1.41331	-3.58918	-3.58918	-3.58918	-6.64386	-6.64386	-6.64386
AT1G08970	protein_coding_gene	+	-0.749715	-0.582488	-0.0644558	-0.045848	-0.0586362	0.0471675	0.414937	0.672893	0.733894	0.879192	0.877635	0.525642	0.108889	-0.585695	-3.59086	-6.64386	-6.64386	-6.64386	-2.6787	-2.12518	0.0472054	0.14581	0.14581	0.044269	-0.0586361	-0.170969	-1.92028	-6.64386	-6.64386	-6.64386	-6.64386	-3.58919	-2.6788	-2.67872	-2.67872	-2.67872	0.708506	1.75367	2.33719	2.51375	2.56839	2.65066	2.8989	2.2061	2.2034	1.86123	1.93085
AT1G08980	protein_coding_gene	+	2.5321	2.58611	2.35793	1.92953	1.82505	2.45727	2.73785	2.69918	2.47629	1.31931	0.800874	0.793912	1.47872	1.68973	1.44152	0.757043	-1.15392	-6.64386	-6.64386	0.557258	1.42104	1.55267	1.55267	2.87164	2.58934	2.55147	3.17988	3.26075	2.63015	2.3372	2.2728	2.54998	2.18316	2.82031	3.16994	3.16994	3.10704	2.49538	2.9408	2.58452	2.63753	2.63753	2.4711	3.04776	2.67594	2.89332	3.67759
AT1G08985	protein_coding_gene	+	2.0872	3.14778	3.0227	2.87242	2.62331	0.578067	0.238082	-6.64386	-6.64386	-6.64386	-6.64386	-6.64386	-6.64386	-6.64386	-6.64386	-6.64386	-6.64386	-6.64386	-6.64386	-6.64386	-6.64386	-6.64386	-6.64386	-6.64386	-6.64386	-6.64386	-6.64386	-6.64386	-6.64386	-6.64386	-6.64386	-6.64386	-6.64386	-6.64386	-6.64386	-6.64386	-6.64386	-6.64386	-6.64386	-6.64386	-6.64386	-6.64386	-6.64386	-6.64386	-6.64386	-6.64386	-6.64386
AT1G08990	protein_coding_gene	+	-6.64386	-6.64386	-6.64386	-6.64386	-6.64386	-6.64386	-6.64386	-6.64386	-6.64386	-6.64386	-6.64386	-6.64386	-6.64386	-6.64386	-6.64386	-6.64386	-6.64386	-6.64386	-6.64386	-6.64386	-6.64386	-6.64386	-6.64386	-6.64386	-6.64386	-6.64386	-6.64386	-6.64386	-6.64386	-6.64386	-6.64386	-6.64386	-6.64386	-6.64386	-6.64386	-6.64386	-6.64386	-6.64386	-6.64386	-6.64386	-6.64386	-6.64386	-6.64386	-6.64386	-6.64386	-6.64386	-6.64386
AT1G09000	protein_coding_gene	+	-6.64386	-6.64386	-3.58741	-3.58918	-3.58918	-3.58918	-6.64386	-6.64386	-6.64386	-6.64386	-6.64386	-6.64386	-6.64386	-6.64386	-6.64386	-6.64386	-6.64386	-6.64386	-6.64386	-6.64386	-6.64386	-6.64386	-6.64386	-3.58918	-3.58918	-2.68011	-3.58918	-3.58918	-6.64386	-6.64386	-6.64386	-3.58918	-3.58918	-1.72566	-2.12488	-2.12665	-3.58918	-3.58918	-3.58607	-3.58918	-3.58918	-6.64386	-3.58918	-3.58918	-3.58918	-2.67872	-2.67872
AT1G09010	protein_coding_gene	-	0.14581	0.757939	2.33331	2.43897	2.25121	2.0872	-0.114544	-0.749785	-1.41331	-3.58918	-3.58918	-6.64232	-6.64386	-6.64386	-6.64386	-6.64386	-6.64386	-6.64386	-6.64386	-1.41332	-0.233555	1.09059	0.877993	0.145846	-6.64324	1.32527	1.7485	1.7248	1.30879	2.34911	2.81284	2.35792	0.934148	0.757962	1.5882	1.3191	0.818984	1.14255	2.14692	2.60249	1.98436	1.24145	2.03674	2.66878	2.93953	2.76047	2.33667
AT1G09020	protein_coding_gene	-	-6.64386	-6.64386	-6.64386	-6.64386	-6.64386	-6.64386	-6.64386	-6.64386	-6.64386	-6.64386	-6.64386	-6.64386	-6.64386	-6.64386	-6.64386	-6.64386	-6.64386	-6.64386	-6.64329	-0.752535	0.557584	1.90182	2.47411	2.08821	2.37834	2.53276	2.43675	1.99479	0.14581	-0.432645	0.933832	0.557604	-6.64386	-6.64386	-6.64386	-2.12488	0.819584	1.23198	0.498474	-2.68008	-3.58918	1.27356	1.90211	1.90211	0.173853	-1.41331	-1.41331
AT1G09026	protein_coding_gene	+	-6.64386	-6.64386	-6.64386	-6.64386	-6.64386	-6.64386	-6.64386	-6.64386	-6.64386	-6.64386	-6.64386	-6.64386	-6.64386	-6.64386	-6.64386	-6.64386	-6.64386	-6.64386	-6.64386	-6.64386	-6.64386	-6.64386	-6.64386	-6.64386	-6.64386	-6.64386	-6.64386	-6.64386	-6.64386	-6.64386	-6.64386	-6.64386	-6.64386	-6.64386	-6.64386	-6.64386	-6.64386	-6.64386	-6.64386	-6.64386	-6.64386	-6.64386	-6.64386	-6.64386	-6.64386	-6.64386	-6.64386
AT1G09030	protein_coding_gene	-	-6.64386	-6.64386	-6.64386	-6.64386	-6.64386	-6.64386	-6.64386	-6.64386	-6.64386	-6.64386	-6.64386	-6.64386	-6.64386	-6.64386	-6.64386	-6.64386	-6.64386	-6.64386	-6.64386	-6.64386	-6.64386	-6.64386	-6.64386	-6.64386	-6.64386	-6.64386	-6.64386	-6.64386	-6.64386	-6.64386	-6.64386	-6.64386	-6.64386	-6.64386	-6.64386	-6.64386	-6.64386	-6.64386	-6.64386	-6.64386	-6.64386	-6.64386	-6.64386	-6.64386	-6.64386	-6.64386	-6.64386
AT1G09040	protein_coding_gene	+	-6.64386	-6.64386	-6.64386	-6.64386	-6.64386	-6.64386	-6.64386	-6.64386	-6.64386	-6.64386	-6.64386	-6.64386	-6.64386	-6.64386	-6.64386	-6.64386	-6.64386	-6.64386	-6.64386	-6.64386	-6.64386	-6.64386	-6.64386	-6.64386	-6.64386	-6.64386	-6.64386	-6.64386	-6.64386	-6.64386	-6.64386	-6.64386	-6.64386	-6.64386	-3.46304	-1.41331	-1.15669	-0.582385	-1.4069	-1.41331	-1.72566	-2.12488	-0.58428	-0.582488	-0.582483	-2.12506	-6.64386
AT1G09050	protein_coding_gene	+	-6.64386	-6.64386	-6.64386	-6.64386	-6.64386	-6.64386	-6.64386	-6.64386	-3.58918	-3.58918	-3.58918	-3.58918	-6.64386	-6.64386	-6.64386	-6.64386	-6.64386	-6.64386	-3.58918	-3.58918	-3.58918	-2.12488	-2.67872	-2.67872	-1.72566	-2.12488	-1.46037	-1.41331	-1.72566	-0.938978	-0.749722	-0.749715	-0.9389	-2.12488	-2.67872	-3.58923	-2.13725	-1.72566	-2.11168	-2.12488	-3.58906	-2.07994	-1.72566	-1.72566	-1.72566	-2.67864	-3.58918
AT1G09060	protein_coding_gene	-	-6.64386	-6.64386	-6.6438	-3.58918	-3.58918	-3.58918	-3.58919	-6.64386	-6.64386	-6.64386	-6.64386	-6.64386	-6.64386	-6.64386	-6.64386	-3.58918	-1.72364	0.322274	0.757938	0.694196	0.557584	-1.72518	-3.58848	-6.64386	-6.64386	0.0464693	1.65665	2.29485	2.22826	2.11179	1.84455	1.7841	2.136	1.8715	1.11559	1.55267	1.40114	-0.461209	-0.172862	0.238306	0.627506	0.988	0.650172	-1.15669	-0.172862	-0.0701537	1.58828
AT1G09070	protein_coding_gene	+	-6.64386	-6.64386	-6.64386	-6.64386	-6.64386	-6.64386	-6.64386	-6.64386	-6.64386	-6.64386	-6.64386	-6.64386	-6.64386	-6.64386	-6.64386	-6.64386	-6.64386	-6.64386	-2.68838	0.934007	2.8931	3.72686	4.40519	4.55488	4.59708	4.66369	4.79661	4.76296	4.92349	4.9546	5.02136	4.57827	4.48856	4.78418	4.85695	4.65699	4.67352	4.89359	4.83784	4.58264	4.56524	4.66783	4.73327	4.41978	4.32983	4.31506	4.36479
AT1G09080	protein_coding_gene	-	-6.64386	-6.64386	-6.62256	-2.67872	-2.67872	-2.67872	-2.68142	-6.64386	-6.64386	-6.64386	-6.64386	-6.64386	-6.64386	-6.64386	-6.64386	-6.64386	-6.64386	-6.64386	-6.64386	-6.64386	-6.64386	-6.64386	-6.64386	-6.64386	-3.58918	-3.58918	-3.58918	-3.58918	-3.58317	-6.64386	-6.64386	-6.64386	-3.58918	-3.58918	-3.58918	-3.58918	-3.58935	-6.64386	-6.64386	-6.64386	-6.64386	-6.64386	-6.64386	-6.64386	-6.64386	-6.64386	-6.64386
AT1G09090	protein_coding_gene	+	-6.64386	-6.64386	-6.64386	-6.64386	-6.64386	-6.64386	-6.64386	-6.64386	-6.64386	-6.64386	-6.64386	-6.64386	-6.64386	-6.64386	-6.64386	-6.64386	-2.5663	-2.67872	-2.67872	-2.67872	-6.64386	-6.64386	-6.64386	-6.64386	-6.64386	-6.64386	-6.64386	-6.64386	-6.64386	-6.64386	-6.64386	-6.64386	-6.64386	-6.64386	-6.64386	-6.64386	-6.64386	-6.64386	-6.64386	-6.64386	-6.64386	-6.64386	-6.64386	-6.64386	-6.64386	-6.64386	-6.64386
AT1G09100	protein_coding_gene	-	1.04021	3.84911	4.12134	4.17484	4.02164	1.95247	3.74536	4.22167	4.81505	4.91476	4.36897	3.89852	2.41835	1.77461	-1.41401	-2.67872	-3.58918	-6.64386	-3.58918	-2.67872	-2.12488	-2.12488	-2.67906	-3.58918	-6.39487	-6.64386	-6.64386	-6.64386	-1.68077	0.14581	0.324847	0.324847	0.0472054	-2.67872	-6.64386	-6.64386	-0.754473	0.832578	0.87755	0.933832	0.837283	1.22801	1.13928	1.44449	2.20717	1.86045	1.58818
AT1G09130	protein_coding_gene	-	2.39848	0.757952	-1.41176	-3.58918	-1.40155	1.51647	2.08235	2.43889	2.98253	2.87157	2.58896	2.33703	1.18138	-1.4133	-1.72566	-6.64386	-6.64386	-6.64386	-6.64386	-3.58918	-0.0586361	2.65638	3.49815	3.84883	4.4744	4.26357	3.7348	3.29338	-0.638585	-3.5885	-6.64386	2.6562	4.31371	4.31401	4.4406	4.4345	3.78947	3.89213	3.88403	4.05014	4.20388	3.6699	3.6699	3.13426	3.11502	4.15143	4.15144
AT1G09140	protein_coding_gene	-	-6.64386	-6.64386	-6.64386	-6.64386	-3.58918	-3.58918	-3.58927	1.09059	1.40122	1.40122	1.40122	0.557719	0.933636	1.22858	1.27618	0.627432	-0.938323	-3.55094	-6.64386	-3.58919	0.694196	1.27618	1.31801	1.7758	1.69308	1.58818	1.96498	2.89612	2.79775	3.22345	2.73287	2.01076	2.26121	1.47876	1.09059	1.35726	0.238104	0.238104	1.23157	0.694196	0.694196	0.558029	1.27618	1.27613	2.65438	2.93265	2.82777
AT1G09150	protein_coding_gene	+	1.55267	2.22926	2.01076	2.01042	3.27319	3.0471	2.79775	2.9828	1.78	1.58818	1.58765	1.81491	1.31899	1.27618	1.2766	-0.0587459	-6.6264	-6.64386	-3.58918	-0.296915	0.933832	1.27618	1.23198	0.694193	0.474174	1.40122	1.40122	1.40122	1.0921	-3.58918	-3.58918	-3.58918	-6.64386	-6.64386	-6.64386	-6.64386	-6.64386	-6.63691	1.18637	1.36073	1.36073	1.40559	1.09395	0.87755	0.87755	2.31503	2.47015
AT1G09155	protein_coding_gene	-	-6.64386	-6.64386	-6.64386	-6.64386	-6.64386	-6.64386	-6.64386	-6.64386	-6.64386	-6.64386	-6.64386	-6.64386	-6.64386	-6.64386	-6.64386	-6.64386	-6.64386	-6.64386	-6.64386	-6.64386	-6.64386	-6.64386	-6.64386	-6.64386	-2.68122	-2.67872	-2.67872	-2.12468	-2.12488	-2.12488	-2.12488	-2.12488	-2.12488	-3.87544	-3.58918	-3.58918	-6.46821	-6.64386	-6.64386	-6.64386	-6.64386	-6.64386	-6.64386	-6.64386	-6.64386	-6.64386	-6.64386
AT1G09157	protein_coding_gene	-	2.20623	1.68973	1.31907	1.27955	1.23183	1.27732	1.44061	1.0906	0.325457	-0.436665	-1.15681	-1.72566	-3.58918	-3.58918	-3.58918	-3.58918	-6.64386	-6.64386	-6.64386	-6.64386	-6.64386	-6.64386	-6.64386	-6.64386	-6.64386	-6.64386	-6.64386	-6.64386	-6.64386	-6.64386	-6.64386	-6.64386	-6.64386	-6.64386	-6.64386	-6.64386	-6.64386	-6.64386	-6.64386	-6.64386	-6.64386	-6.64386	-6.64386	-6.64386	-6.64386	-6.64386	-6.64386
AT1G09160	protein_coding_gene	-	-6.64386	-3.58918	-2.12488	-2.12488	-2.12488	-2.67872	-6.64386	-6.64386	-6.64386	-6.64386	-6.64386	-6.64386	-6.64386	-6.64386	-6.64386	-6.64386	-6.64386	-6.64386	-3.58918	-1.4159	0.0472054	0.0472054	-0.0586361	-0.581622	-3.09151	-6.64386	-6.64377	-3.58918	-3.58918	-1.41331	1.28081	1.58739	1.72205	1.7846	0.627529	0.293022	0.627506	0.98781	1.1393	1.13896	0.238113	0.239649	0.149725	0.666355	1.75673	1.72205	1.65667
AT1G09170	protein_coding_gene	-	-6.64386	-6.64386	-6.64386	-6.64386	-6.64386	-6.64386	-6.64386	-6.64386	-6.64386	-6.64386	-6.64386	-6.64386	-6.64386	-6.64386	-6.64386	-6.64386	-6.64386	-6.64386	-3.58918	-3.58918	-3.58918	-6.64386	-6.64386	-6.64386	-6.64386	-6.64386	-6.64386	-6.64386	-6.64386	-3.58918	-3.58918	-6.64386	-6.64386	-6.64386	-6.64385	-3.58918	-3.58918	-6.64386	-6.64386	-6.64386	-3.58918	-2.67872	-3.58918	-6.62549	-6.64386	-6.64386	-6.64386
AT1G09176	protein_coding_gene	+	-6.64386	-6.64386	-6.64386	-6.64386	-6.64386	-6.64386	-6.64386	-6.64386	-6.64386	-6.64386	-6.64386	-6.64386	-6.64386	-6.64386	-6.64386	-6.64386	-6.64386	-6.64386	-6.64386	-6.64386	-6.64386	-6.64386	-6.64386	-6.64386	-6.64386	-6.64386	-6.64386	-6.64386	-6.64386	-6.64386	-6.64386	-6.64386	-6.64386	-6.64386	-6.64386	-6.64386	-6.64386	-6.64386	-6.64386	-6.64386	-6.64386	-6.64386	-6.64386	-6.64386	-6.64386	-6.64386	-6.64386
AT1G09180	protein_coding_gene	+	-6.64386	-6.64386	-6.64386	-6.64386	-6.64386	-6.64386	-6.64386	-6.64386	-6.64386	-6.64386	-3.58918	-3.58918	-3.58918	-3.58868	-6.64386	-6.64386	-6.64386	-6.64386	-6.64386	-6.64386	-2.67872	-2.67872	-2.67872	-2.67872	-2.67872	-2.6787	-2.12488	-2.12488	-2.12488	-2.12488	-2.64202	-3.58918	-3.58918	-3.58918	-3.58918	-3.58918	-3.58918	-3.58918	-3.46301	-6.64386	-6.64386	-3.50064	-3.58918	-3.58918	-3.58918	-3.58918	-3.58918
AT1G09190	protein_coding_gene	-	-1.41331	-1.72566	-1.72566	-0.938899	-0.938899	-2.12484	-1.72566	-2.12487	-1.15669	-0.749715	-0.749715	-1.1567	-2.12488	-3.58918	-6.64386	-6.64386	-6.64386	-6.64386	-6.64386	-6.64386	-6.64386	-6.64386	-3.58918	-3.58918	-2.12488	-2.12488	-2.12488	-2.12488	-2.12488	-2.12463	-1.72034	-2.6793	-2.67872	-2.58169	-1.72566	-1.72567	-1.41331	-1.15668	-1.15669	-1.15669	-1.15669	-1.41331	-1.41331	-1.72581	-1.46037	-2.19829	-1.28942
AT1G09195	protein_coding_gene	-	-6.64386	-6.64386	-6.64386	-6.64386	-2.70318	2.35856	3.73428	4.16929	4.53599	4.4836	4.16065	4.28121	4.39435	4.36888	4.28887	3.70268	2.63756	1.24896	-6.64386	-6.64386	-6.64386	-2.67869	-1.72551	-0.938899	-0.748254	-0.0474174	-0.432677	-0.171295	-0.172862	-0.432651	0.0472054	-0.0647595	0.238091	0.238104	0.0472054	-0.172878	-0.582488	-1.15669	-2.14599	-6.64386	-2.12488	-0.296934	-0.172862	-0.172411	-2.67872	-2.12481	-1.15669
AT1G09200	protein_coding_gene	-	4.24339	4.19816	3.82676	0.901737	-0.749715	-0.750527	-1.72728	-3.58918	-3.58918	-6.64386	-6.64386	-6.64386	-6.64386	-6.64386	-6.64386	-6.64386	-6.64386	-6.64386	-2.67735	2.35663	3.55348	3.81294	3.83399	3.98079	4.10745	4.16934	4.20955	4.24824	4.42121	4.48755	4.54836	4.51242	4.57071	4.61427	4.61597	4.48393	4.48676	4.47832	4.52846	4.55304	4.12147	4.16576	4.20075	4.14335	4.24149	4.30744	4.3444
AT1G09210	protein_coding_gene	-	-6.64386	-6.64386	-6.64386	-6.64386	-6.64386	-6.64386	-6.64386	-6.64386	-6.64386	-6.64386	-6.64386	-6.64386	-6.64386	-6.64386	-3.57974	-3.58918	-1.72566	-1.15669	-1.39382	-0.749724	0.0472054	-0.172862	-0.296922	-6.64386	-6.64386	-6.64386	-6.64386	-6.64386	-6.64386	-6.64386	1.77627	2.82777	2.82777	2.54448	2.06217	2.73578	2.31674	1.5885	2.37747	3.78859	3.92024	3.79624	2.39991	1.54901	2.85308	3.49389	3.47505
AT1G09220	protein_coding_gene	-	-0.582488	0.485484	0.557584	0.557584	0.818294	0.812553	0.757938	1.44055	0.878884	0.14581	0.14581	-3.58689	-1.13161	0.238104	1.09049	1.18637	0.983389	0.324847	-1.41302	-2.12488	-2.12488	-2.12488	-2.12488	-2.12489	-2.12488	-2.11255	-1.72581	-2.12304	-2.12488	-2.12484	-1.41331	-1.41331	-1.4133	-1.72566	-1.73105	-0.582488	-0.582488	-1.15669	-1.15669	-1.15669	-1.15669	-1.41184	-6.63414	-6.64386	-3.58918	-3.58918	-3.58918
AT1G09230	protein_coding_gene	-	-6.64386	-6.64386	-6.64386	-6.64386	-6.64386	-6.64386	-6.64386	-6.64386	-6.64386	-6.64386	-6.64386	-6.64386	-6.64386	-6.64386	-6.64386	-6.64386	-6.64386	-6.64386	-6.64386	-6.64386	-6.64386	-3.58918	-3.58918	-3.58918	-3.58916	-6.64386	-2.12487	-0.749715	-0.749715	-0.749716	-0.267289	-0.296916	0.627506	0.818864	0.231561	-0.0586361	0.321882	1.31085	1.62283	1.62283	1.13927	-0.0626711	0.764304	0.87755	0.87755	0.235874	-2.12488
AT1G09240	protein_coding_gene	+	-6.64386	-6.64386	-6.64386	-6.64386	-6.64386	-3.59049	-3.58918	-3.58918	-3.58918	-6.62497	-6.64386	-6.64386	-6.64386	-6.64386	-6.64386	-6.64386	-6.64386	-6.64386	-2.1245	-2.12488	-1.72566	-0.576473	-0.582495	-0.29691	-0.304373	-0.426189	-0.296734	0.627658	0.627645	0.933855	0.934967	0.933832	0.876462	0.988627	0.987889	0.93087	0.987648	0.757938	0.54369	-0.0578602	-0.0581473	0.14581	0.0472062	-0.172862	-0.215518	-0.172812	-0.309611
AT1G09245	protein_coding_gene	-	-6.64386	-6.64386	-6.64386	-6.64386	-6.64386	-6.64386	-6.64386	-6.64386	-6.64386	-6.64386	-6.64386	-6.64386	-6.64386	-6.64386	-6.64386	-6.64386	-6.64386	-6.64386	-6.64386	-6.64386	-6.64386	-6.64386	-6.64386	-6.64386	-6.64386	-6.64386	-6.64386	-6.64386	-6.64386	-6.64386	-6.64386	-6.64386	-6.64386	-6.64386	-6.64386	-6.64386	-6.64386	-6.64386	-6.64386	-6.64386	-6.64386	-6.64386	-6.64386	-6.64386	-6.64386	-6.64386	-6.64386
AT1G09250	protein_coding_gene	+	-6.64386	-6.64386	-6.64386	-6.64386	-6.64386	-6.64386	-6.64386	-6.64386	-6.64386	-6.64386	-6.64386	-6.64386	-6.64386	-6.64386	-6.64386	-3.58919	-3.58918	-3.58918	-3.58918	-6.64386	0.757938	0.928365	1.36197	1.47922	1.72131	2.03648	2.06217	2.06209	2.1118	2.31508	2.37229	2.16236	2.06629	2.08471	1.77481	1.72893	1.65374	1.31318	1.27625	1.51625	2.22895	2.25654	2.27194	2.25158	2.18238	2.15976	2.13598
AT1G09260	protein_coding_gene	+	-6.64386	-6.64386	-6.64386	-6.64386	-6.64386	-6.64386	-3.58918	-3.58918	-3.58918	-3.58918	-6.64386	-6.64386	-6.64386	-6.64386	-6.64386	-6.64386	-6.64386	-6.64386	-6.64386	-6.64386	-6.64386	-6.64386	-6.64386	-6.64386	-6.64386	-6.64386	-6.64386	-6.64386	-6.64386	-6.64386	-6.64386	-6.64386	-6.64386	-6.64386	-6.64386	-6.64386	-6.64386	-6.64386	-6.64386	-6.64386	-6.64386	-6.64386	-6.64386	-6.64386	-3.62624	-3.58918	-3.58918
[truncated: 26,328 more rows]
[truncated: 54 more columns]

## Sheet: elf8
gname	tid	strand	1	2	3	4	5	6	7	8	9	10	11	12	13	14	15	16	17	18	19	20	21	22	23	24	25	26	27	28	29	30	31	32	33	34	35	36	37	38	39	40	41	42	43	44	45	46	47
[truncated: 27,206 more rows]
[truncated: 54 more columns]
