# Supplementary material for: Cotranscriptional demethylation induces global loss of H3K4me2 from active genes in Arabidopsis
Source: EMBO J. 2023 Oct 18;42(23):e113798. doi: 10.15252/embj.2023113798 (PMC10690457; doi:10.15252/embj.2023113798)
Supplement: Supplementary file 5 — Source Data for Figure 5 [file EMBJ-42-e113798-s003.zip › Figure_5/5A/5A.xls]

## Sheet: control
gname	tid	strand	1	2	3	4	5	6	7	8	9	10	11	12	13	14	15	16	17	18	19	20	21	22	23	24	25	26	27	28	29	30	31	32	33	34	35	36	37	38	39	40	41	42	43	44	45	46	47
AT3G62400	protein_coding_gene	+	0.222654	0.556634	1.5588	2.59396	3.00841	2.78317	1.78078	0.890252	1.33271	1.33586	2.33786	3.00023	2.44919	2.33791	1.55858	0.890615	0.779288	0.779288	0.667959	0.667961	0.222654	0.248622	0.767811	0.779285	0.890615	0.890615	0.890615	1.34785	1.33592	1.3366	1.2246	1.55858	1.54963	1.10995	1.11326	0.890615	1.64907	1.6699	1.22961	1.2246	1.2246	1.2246	1.00195	1.00209	2.15112	2.40175	3.56663
AT2G46567	protein_coding_gene	-	2.78317	1.67163	1.6699	0.77932	1.8917	3.55529	4.00777	4.00772	3.11593	1.67215	1.00194	1.2302	2.56212	2.11521	2.78318	3.44793	2.56052	2.67184	2.22003	2.44919	1.78123	2.07614	2.10953	2.11443	2.11302	2.10043	2.00388	2.00361	2.00384	2.00388	2.00388	2.00388	2.00388	2.00389	2.00411	2.00688	2.03798	2.11294	2.11521	2.11152	2.04407	2.85029	2.78828	2.78344	2.78317	2.78317	2.78317
AT2G28426	protein_coding_gene	-	0.33398	0.334014	0.339868	0.444397	0.890711	1.11327	1.22453	1.67216	2.00369	1.78123	1.44725	2.22654	2.2266	2.56052	2.56052	1.11327	1.22455	2.33786	3.78511	4.00777	3.11715	3.11715	3.11724	3.11884	3.13942	2.89131	2.88653	2.78627	2.78395	2.79176	2.86925	1.67294	1.66708	1.79346	1.78311	1.79575	2.31174	2.34025	2.33816	2.33788	2.33786	2.33786	2.33786	2.33786	2.33786	2.33786	2.33786
AT3G25014	protein_coding_gene	-	1.44725	1.66972	0.890636	1.2246	2.00388	3.45113	3.19295	3.41495	3.56173	2.11521	2.14958	2.51311	1.5595	1.2246	1.55856	0.66598	1.11317	1.6359	3.33912	4.78453	4.67573	4.66311	4.1825	4.23039	4.1451	4.11824	4.1191	4.11909	4.11909	4.11909	4.11909	4.11909	4.11909	4.11909	4.11909	4.11909	4.11909	4.11971	4.09973	3.01792	3.00432	2.82507	2.44839	2.44901	2.4492	2.44919	2.44919
AT4G31441	protein_coding_gene	+	0.890615	1.33523	1.56032	2.11521	2.22654	1.78356	1.78123	2.00388	2.33786	1.89256	2.22654	1.44725	1.44725	1.33592	1.11329	1.6699	2.11519	2.22654	3.12675	3.00582	3.11715	3.11697	3.11193	3.00749	3.00756	3.0354	3.22331	3.22808	3.22845	3.22848	3.22848	3.22846	3.22828	3.22557	3.18565	3.71853	3.67686	3.67399	3.6738	3.67379	3.67379	3.67379	3.67379	3.67379	3.67379	3.67379	3.67379
AT5G43170	protein_coding_gene	-	0.667961	0.890614	0.779288	0.779288	1.00213	0.667731	2.44915	2.56052	2.78294	3.00539	1.22466	1.34888	1.78123	1.67052	1.6699	2.00078	1.00194	0.667949	0.667962	0.222654	0.890615	0.890619	0.779226	0.779214	0.890614	0.891182	1.22459	1.22195	2.76052	2.8093	3.00582	3.00713	3.89644	4.34173	4.34179	4.7887	4.34173	4.54749	4.6796	4.89847	5.34375	5.23236	5.23237	4.89841	4.8984	3.19148	3.22287
AT2G18750	protein_coding_gene	+	0.667961	0.779288	0.897342	1.22459	1.16837	1.55858	1.20247	0.890615	1.22864	1.89256	2.44619	2.56052	2.44395	1.44665	1.45013	1.55858	1.00201	0.779526	0.222767	0	0	0.111327	0.667961	0.667961	1.22675	2.22336	1.89256	2.78319	2.22654	1.44725	1.68494	0.967768	1.55858	1.55854	1.44725	1.44725	1.11325	2.33787	2.78317	3.01004	3.10069	1.78123	1.89426	1.78126	3.22848	3.56256	3.22848
AT4G03443	protein_coding_gene	+	0.33398	1.11325	2.11521	2.11521	2.35658	1.55867	0.445307	0.644076	2.29987	2.33786	2.56049	2.3483	0.333981	1.00079	2.56055	2.56649	2.56052	2.00465	0.556634	1.33619	1.78123	2.37288	2.22679	2.22656	2.34426	2.33787	2.33786	2.33786	2.33787	2.34151	2.7844	2.41937	2.56032	2.56052	2.55967	2.67262	2.67184	2.67184	2.67198	2.78366	2.55937	2.56052	2.56087	2.77281	2.94205	2.33773	2.33766
AT4G00040	protein_coding_gene	+	1.78123	1.55858	1.33592	0.621944	0.667964	0.33398	0.33398	0.667961	0.667954	1.11327	1.6699	1.2246	1.00194	0.667952	0.667954	1.002	1.2246	1.33114	1.33592	1.44724	2.00388	2.44919	2.20221	2.0055	2.44922	3.3398	2.89209	2.89456	2.56047	2.22654	2.22654	2.22654	1.44725	0.812083	0.869404	1.11327	1.11327	2.08311	2.11521	2.33768	2.44919	3.13755	4.25755	3.3398	3.67379	3.67379	2.56052
AT4G31170	protein_coding_gene	-	1.11327	2.33786	2.11521	2.11521	2.44919	1.33592	2.00388	2.44919	2.79181	2.8945	1.78123	3.64981	3.75482	4.11794	4.11909	2.15448	1.23395	0.99931	1.11327	0.790761	1.2246	2.00288	2.00389	2.00286	2.11073	3.22848	2.22623	3.67379	3.89644	3.56246	2.44919	2.44122	2.44919	2.23662	2.22654	3.49438	1.85141	1.55858	1.5286	2.05266	1.55873	1.6699	2.00352	3.56677	2.64567	3.11717	5.4375
AT5G62998	protein_coding_gene	-	1.89256	1.78128	1.66943	1.66875	2.24068	2.1941	2.4509	3.11886	1.75249	2.59566	2.00388	1.11327	1.66984	1.44725	1.44721	1.55261	1.00199	0.556634	1.00195	1.89358	1.55858	1.55858	1.55858	1.55858	1.55858	1.55858	1.55858	1.55858	1.55858	1.55851	1.55627	1.47521	1.44979	1.44747	1.44727	1.44725	1.44725	1.44725	1.44725	1.44725	1.44725	1.44725	1.44725	1.44725	1.44725	1.44725	1.44724
AT5G66810	protein_coding_gene	+	1.6699	1.33639	2.22656	1.4472	1.33592	1.55857	0.830588	2.69104	3.45113	3.79036	3.56246	2.98905	2.22654	1.6639	1.55858	0.445307	0.445307	0.222601	1.00194	0.779288	1.00194	0.667199	1.33592	2.21694	2.00392	2.43302	2.11604	4.34577	5.11849	4.78912	4.26409	2.56049	1.67248	0.890611	0.890615	1.11327	1.89238	1.89256	1.78123	2.22303	1.33592	1.33194	1.34189	0.332168	0.667961	1.21382	1.6699
AT5G17310	protein_coding_gene	-	2.11521	2.45684	2.78317	3.00582	2.11522	1.66991	2.23273	2.22654	2.11521	2.22654	1.44125	1.89188	1.44725	1.11327	1.6699	1.00257	1.00194	1.00194	0.33398	1.2246	3.00582	3.3398	3.22848	2.00388	2.22654	2.44916	2.56052	2.67184	2.33786	2.11521	0.890646	0.890615	0.33398	1.44756	1.8925	3.45113	2.67184	3.11715	1.08972	0.890615	1.11327	2.00388	3.22848	4.00809	3.11715	1.89275	1.49521
AT2G24590	protein_coding_gene	+	0.556634	0.445307	1.55858	1.6699	2.22654	2.22654	0.779288	1.00194	0.445307	0.445307	0.582805	1.44725	1.44725	2.00388	1.87131	0.667961	1.2246	0.890615	0.890615	1.44725	1.2246	1.00194	1.00194	1.00194	1.78123	1.56121	2.11567	2.93494	3.45113	3.67552	3.89644	3.89613	4.56434	5.17792	3.92405	2.79518	2.56052	2.44919	2.44919	1.0922	1.00409	0.964326	1.33592	1.6699	1.67492	1.78123	1.78123
AT1G14910	protein_coding_gene	-	1.11327	1.89256	1.33592	1.44725	3.22858	2.44918	2.45849	3.43919	1.22459	1.6699	2.32879	1.23503	1.2246	1.2246	1.22467	1.2246	2.41128	2.56052	2.11521	2.11521	2.05955	2.11521	2.11521	1.10331	0.445307	1.33592	1.33592	2.44919	2.22654	2.22654	0.890615	0.222654	0.11134	0.556633	1.11327	1.6699	1.22459	1.13027	0.779288	1.89293	2.02892	2.67206	3.22969	2.78305	3.00887	2.59069	5.56677
AT4G38930	protein_coding_gene	+	1.11327	1.11327	0.667961	1.44725	1.55858	2.56072	3.533	3.56246	2.78316	1.781	2.17035	1.55858	1.90056	2.44919	1.11298	0.890615	0.66402	0.111327	0.33398	1.22459	1.89256	2.11522	2.11528	1.77817	1.56835	1.67713	1.55864	2.8945	2.67184	2.8945	2.32668	2.00048	0.574187	1.11252	1.11327	1.2246	1.22472	1.44724	0.883351	1.1132	1.33592	2.33787	2.35231	2.55406	2.33786	2.00388	1.01141
AT1G30020	protein_coding_gene	-	1.2246	1.2246	1.33592	1.33588	1.0751	1.78718	1.66658	2.11527	1.27246	1.42271	1.67312	1.33592	1.98462	1.57466	1.33592	1.2246	0.460805	0.445268	0.890559	2.00392	3.89644	4.23002	4.00798	4.00777	4.00777	4.00739	3.78556	3.66464	3.67378	3.33674	3.33997	3.451	3.45136	3.54756	3.00591	3.00563	2.6716	2.67184	2.67269	2.44872	3.34442	3.34401	2.78227	2.22777	1.78122	1.78122	1.44525
AT2G41082	protein_coding_gene	+	2.33786	2.89336	2.78317	3.11715	2.78327	2.69731	2.67184	1.55858	1.22469	1.41	1.6699	1.89256	1.66973	1.55343	1.55858	1.11327	0.779328	0.222655	0.556634	0.556624	0.779288	1.4657	1.44968	1.44757	1.44664	1.42353	1.69386	1.67096	1.66979	1.66987	1.66989	1.66987	1.67064	1.6823	1.77378	2.11521	2.11705	2.11545	2.11522	2.11521	2.11521	2.11521	2.11521	2.11521	2.11521	2.11521	2.11521
AT5G52530	protein_coding_gene	+	0	0.222654	0.333982	0.667961	1.44725	1.2246	1.78123	2.22654	1.88238	2.11521	1.44725	0.667961	0.235492	0.445241	0.445307	0.667961	0.667961	0.8907	1.33593	1.44725	1.44725	0.442117	1.1899	1.55858	3.33955	3.00478	3.90281	3.22848	3.46022	2.67012	2.43739	3.11603	4.23042	5.45524	4.11909	3.56246	3.56182	3.56249	3.45113	2.56163	3.13323	3.44603	2.67423	3.56246	3.96655	6.02363	4.34213
AT4G37095	protein_coding_gene	-	0.890615	1.00172	1.2246	1.23766	1.00194	1.00195	1.33592	1.66916	2.22654	1.89281	1.89256	2.45113	2.11521	2.33767	2.00388	0.778542	0.890615	0.556634	0.33398	0.33398	0.111327	0.222903	0.222656	0.222654	0.222654	0.222654	0.222654	0.222654	0.222654	0.222654	0.222654	0.222654	0.222654	0.222654	0.222655	0.222869	0.241007	0.334136	0.333984	0.33398	0.33398	0.33398	0.33398	0.33398	0.33398	0.333865	0.324622
AT4G28300	protein_coding_gene	+	0.556634	0.556908	0.445307	0.779288	0.779288	0.667961	0.779288	0.111327	0.111788	0.33398	0.556634	0.890615	2.11484	1.89256	2.67184	2.8945	1.6699	1.78123	1.6699	1.33592	1.33592	1.66992	1.5029	1.8938	2.33786	3.11715	2.67185	2.78316	1.55858	1.25703	0.612009	2.00388	2.44919	2.44922	3.90381	4.22341	2.8945	3.31497	3.22871	1.55278	1.55858	2.2146	1.58255	1.78123	1.6699	1.20061	0.890615
AT3G16850	protein_coding_gene	+	1.33592	0.445307	0.445307	0.222654	0.333982	0.111327	0.445307	0.556634	0.556631	1.00194	0.667961	1.2246	1.11327	0.667961	0.779288	0.222654	0.222654	1.33621	1.2246	1.44725	1.78123	0.808618	1.43535	1.33592	2.78525	2.33658	2.56052	2.4494	2.11521	2.67161	3.20611	3.89644	2.22654	2.11521	0.89054	1.67167	1.4473	1.44725	1.89844	1.6386	1.6699	1.89106	2.25113	1.32992	1.33592	1.35383	0.451116
AT3G42050	protein_coding_gene	-	3.3398	3.33863	2.8945	2.11554	1.6699	0.442618	0.33398	0.556638	1.11292	1.2251	1.6699	2.94337	2.67161	2.55968	2.00388	0.653738	1.44781	1.44725	1.44725	2.11357	1.00194	2.22645	1.66994	1.89256	0.779083	1.22077	1.78123	3.67212	4.34175	1.89256	1.55858	2.44795	3.3398	2.70147	0.667977	0.667961	1.22262	1.11389	2.00388	1.55858	0.890615	1.89259	1.55915	2.11521	1.44725	1.00024	1.22451
AT2G22088	protein_coding_gene	+	3.78511	2.67185	3.89747	4.23013	6.23699	5.90032	4.00384	3.00625	0.885159	0.667961	0.223299	1.44719	2.00388	2.00394	2.56467	2.56055	2.00381	2.23956	2.00177	0.887552	1.6699	1.33592	1.34002	1.78123	1.78127	1.66992	1.6699	1.67949	1.99753	1.78095	2.91424	3.10669	3.45113	3.45781	3.2263	3.00585	2.89163	3.45123	3.61815	4.00777	4.01117	3.56246	3.56246	3.77175	3.78511	3.78369	3.45113
AT3G62510	protein_coding_gene	+	0.890615	1.2246	1.11327	1.11327	3.00318	2.56052	3.11715	3.22848	0.779368	1.00194	1.00596	1.55858	1.55857	1.2246	0.664429	0.767352	1.44467	2.78317	2.78298	2.33991	2.11521	2.11796	1.44264	1.44725	1.44725	1.44679	1.1209	1.11327	1.11327	1.11327	1.11327	1.11327	1.11327	1.11327	1.11327	1.11327	1.11327	1.12484	1.00967	1.33599	1.33592	1.33592	1.33198	1.11331	1.3295	1.33081	2.00538
AT3G55410	protein_coding_gene	+	0.779288	1.33592	1.11311	1.11327	0.890863	0.222654	0.222654	0.779288	0.559844	0.667961	1.11327	0.556634	1.11072	1.66991	1.55858	1.55858	1.00195	0.779282	0.445152	0.667961	0.667961	0.445307	0.556634	1.55856	1.78123	2.89453	3.78509	4.34175	3.11718	1.78143	0.890184	1.00194	1.55858	1.98779	2.33786	1.55858	2.33791	2.11521	1.55893	1.44725	2.00388	2.22654	2.3387	2.67184	2.78317	2.11521	0.779288
AT2G35680	protein_coding_gene	-	1.2246	0.77929	1.44725	1.44725	1.44725	1.22459	0.667961	0.890615	1.00194	1.00194	1.00194	0.330842	0.222654	0.222654	0.111324	0.114224	0.890615	0.890615	1.55858	1.78123	1.00194	1.44725	0.779288	0.890614	1.11327	1.11327	1.14998	1.55858	1.6699	1.55857	2.44919	2.00533	2.00388	2.55998	2.66972	3.78511	3.8964	3.56236	3.08905	3.33827	2.22616	3.22848	3.28785	4.00437	4.55562	3.67379	2.56051
AT5G58570	protein_coding_gene	-	1.2246	2.44919	2.78317	4.00519	3.45103	2.22654	2.67184	1.34246	1.6699	1.89256	1.11327	2.00391	2.44919	2.22654	2.22654	2.78315	2.00388	2.00388	2.78317	1.33592	1.6699	1.6699	1.6699	1.6699	1.6699	1.66991	1.22183	1.22457	1.56267	1.2271	1.2246	1.2246	1.2246	1.2246	1.2246	1.2246	1.21723	0.400167	1.44769	1.5498	1.6699	1.6699	1.6699	1.6699	1.6699	1.6699	1.6699
AT1G43170	protein_coding_gene	+	1.11327	0.667961	0.557215	0.779288	0.779288	0.787979	0.882041	1.55857	1.78123	1.99447	2.22657	1.44725	2.78318	2.56052	1.7812	2.22655	1.11326	1.2246	2.78317	2.5605	2.78317	2.67184	3.98142	3.89644	3.45094	3.3791	3.5628	3.00657	2.00387	2.00388	2.1488	2.22014	1.6699	2.1152	3.11708	3.22634	3.44769	3.4545	3.56236	2.78319	2.44919	1.44708	1.78206	1.2231	1.2246	1.22299	1.00194
AT3G44110	protein_coding_gene	-	1.55858	1.22459	2.11521	1.33592	2.00386	2.56052	1.6699	1.55858	0.5567	2.16378e-15	0	0.667957	0.667961	1.2246	1.91416	1.44725	1.55858	1.00194	1.66992	1.78123	1.83689	2.67185	2.78315	3.56246	3.33852	3.78515	3.89924	3.89665	3.11715	2.35646	2.44918	1.77652	0.333981	0.33398	1.00191	0.780091	2.00388	2.00388	2.67184	2.33786	2.33781	1.00194	2.2276	2.11521	1.78123	1.89256	1.89248
AT5G02690	protein_coding_gene	+	2.33786	2.00065	2.1153	2.33788	1.44976	1.45805	1.44725	2.6718	2.33786	2.55884	2.56052	2.07417	2.11519	1.55984	2.44919	1.71636	1.66995	2.44917	1.11327	1.11327	1.11327	0.440927	0.224097	0.222654	0.222654	0.221418	0.445274	0.445307	0.445307	0.445307	0.445307	0.445307	0.445307	0.445397	0.214099	0.445305	0.445307	0.445307	0.445307	0.445509	0.556695	0.556635	0.438848	1.78123	1.7813	2.22901	2.23249
AT5G57870	protein_coding_gene	+	1.55858	1.44725	1.89256	2.55596	2.11521	2.11464	2.09208	1.3472	2.56052	3.12091	4.92637	4.00777	2.90648	2.55826	0.996267	2.00388	1.88292	1.80735	1.89263	1.33592	2.78317	2.53306	1.99331	1.78123	2.00388	1.75226	0.996684	3.11715	3.33983	4.00867	2.19211	3.12747	2.22685	0.779283	0.779288	1.11327	0.77946	1.01591	1.33592	1.44725	1.4382	2.44817	2.4492	1.89255	1.55783	1.158	2.6445
AT2G36880	protein_coding_gene	-	0.667961	0.667956	0.334064	0.335706	0.111327	0.100545	1.11637	1.33592	2.56052	3.24016	2.45518	2.56052	1.89514	1.2246	0.996132	0.667961	0	0.777141	0.889037	0.890615	1.11327	0.44484	0.890615	1.01046	1.6699	3.00594	2.8945	2.53967	2.56052	2.2267	2.56052	1.2275	1.79958	1.89256	1.6699	1.44725	1.22459	0.566316	0.445397	1.12431	1.89256	2.00388	2.45162	2.88727	3.00582	1.88695	3.00581
AT1G21750	protein_coding_gene	+	0.667961	0.445854	0.333983	1.00192	1.00194	1.89835	2.47955	3.11729	4.45307	3.89016	3.30678	1.78116	0.599212	0.556634	0.664862	0.779288	0.6486	0.890615	1.89414	2.56052	2.78317	2.22654	1.00194	0.44476	1.19314	2.40594	2.89334	4.55878	3.59138	2.89628	3.55946	2.44919	2.11521	1.22793	1.55858	0.77332	1.89256	2.44919	2.67184	2.56052	2.8945	2.11535	1.6823	2.11521	0.779288	1.11647	2.56043
AT5G12850	protein_coding_gene	+	2.22654	2.33781	0.738294	0.779288	1.00203	2.45048	2.26488	2.78317	2.5604	0.999694	0.779499	1.6699	2.11521	2.44919	2.33787	1.11327	0.779288	0.667961	0.667961	0.33398	0.222654	0.33398	0.669122	1.6699	2.00388	1.84453	1.00178	0.779289	1.10364	3.00582	3.59548	4.23042	5.08573	3.89716	4.44537	4.80233	5.34369	4.23042	3.90464	2.00374	1.55858	0.890614	1.55858	1.33593	2.11521	2.23847	2.23877
AT4G12650	protein_coding_gene	-	1.89256	2.44919	2.45392	1.87949	1.07536	0.445307	0.547336	0.14751	0.82059	0.890615	0.779288	1.89256	1.73063	1.78123	1.89256	0.890613	0.333994	0.222654	0.10916	0.111326	0.779288	0.779288	0.784894	1.44725	1.11327	1.0027	1.53717	2.22645	2.00388	2.22449	1.77999	1.22445	2.21891	2.12666	2.11521	1.89256	2.67184	0.890591	2.33786	2.44919	2.48538	2.44919	2.06569	1.33592	1.33472	1.64985	1.33593
AT2G28670	protein_coding_gene	-	2.56052	2.33664	2.11505	2.33784	1.78121	1.22847	0.779288	1.11327	0.779327	0.779287	0.667961	7.46787e-08	0.667974	0.779288	0.779288	0.8906	0.222647	0.890615	1.44725	1.33593	1.55858	0.89546	0.556634	0.445307	0.428598	0.890615	0.779318	0.667961	0.667964	2.0368	2.78591	2.78312	2.89449	3.00582	3.00582	1.45014	0.890605	1.22456	1.11275	1.23947	1.89256	1.30226	0.791065	0.779288	0.779287	1.23587e-06	0.781109
AT5G54570	protein_coding_gene	-	2.00388	1.44818	0.33398	0	0	0.111327	0.340179	1.00194	1.6699	3.00024	3.11117	2.56051	1.89256	0.676397	0.679517	0.667961	0.667961	1.112	0.996054	0.890615	1.6699	1.56026	1.33592	1.33592	1.22464	0.890385	0.556634	0.576836	1.11285	1.00194	0.890625	1.11327	1.78123	1.55714	2.02562	2.7836	3.89716	4.6627	5.04242	4.11909	4.00776	4.22722	2.78214	2.89565	3.56246	2.38726	2.89433
AT4G39080	protein_coding_gene	+	1.00194	1.6699	2.67184	2.33786	2.43974	2.72642	3.67379	3.67379	3.01755	3.01546	1.00194	1.00194	1.11329	0.33398	1.00194	1.11327	0.890615	1.11333	1.00194	1.44725	1.89256	2.0739	3.56155	4.34174	3.00667	1.0028	1.11327	1.2246	0.222649	1.55857	4.00749	2.78336	0.333957	0.890615	2.11554	1.6731	3.22845	3.67379	2.22611	1.75016	3.56842	2.78317	0.556634	1.60766	1.66865	0.556379	0.779352
AT1G51570	protein_coding_gene	-	2.33786	1.55535	1.55858	0.72021	1.33491	1.45806	1.43867	2.22769	1.89256	1.78123	2.22654	2.00288	1.33592	1.33592	0.890615	0.222654	0.222699	1.00194	0.779288	0.890615	1.00194	1.11327	1.11327	1.00134	1.66692	1.66993	1.14684	2.78317	2.33511	3.45113	3.22947	2.66864	3.11715	2.8945	2.89526	2.56056	1.89291	2.22654	2.48795	2.11521	2.11521	2.44919	3.68659	2.78321	5.45501	6.34748	7.77668
AT1G17110	protein_coding_gene	-	1.11327	1.11327	0.420242	1.2246	1.33592	1.20297	1.9551	1.89256	1.75473	2.0156	1.77721	1.00194	1.35721	1.67832	1.961	3.00582	2.56126	2.22654	1.34868	0.556634	0.667961	1.00194	1.2246	1.12049	0.632025	0.779288	0.779288	1.33634	1.89271	2.80083	3.3398	3.89644	4.00777	3.00616	4.00777	3.22848	3.11718	1.66572	0.779333	1.90075	2.56052	1.7834	3.22848	2.44919	1.44725	2.00388	1.89251
AT1G15740	protein_coding_gene	+	2.22654	1.44725	0.00464523	0.333981	0.333981	1.11327	1.33592	1.00194	1.11327	0.333981	0.779295	1.55544	1.89256	2.44599	1.905	1.6728	1.66993	1.56072	2.41523	2.44919	3.78511	3.77205	3.78515	2.11521	2.65986	2.43129	2.67184	1.78123	1.03086	0.779287	0.890619	0.886706	1.11327	1.11327	1.22889	1.2246	1.00194	0.344398	1.2246	1.44725	1.6699	0.89061	2.00389	2.22652	2.33786	1.11327	1.33592
AT1G08370	protein_coding_gene	+	1.33592	2.11521	1.44725	1.2246	0.782748	1.1628e-08	0.110496	0.343581	1.21237	2.00385	2.00447	1.77284	1.45695	0.779325	1.00216	1.6699	1.44725	2.22653	2.00388	1.33592	1.00194	0.502339	0.111324	0.667961	0.667961	0.890614	1.67844	2.66838	3.11442	3.78511	3.56246	2.89344	2.56088	2.00395	1.33659	2.89449	2.8945	2.22652	2.00385	2.78254	3.22848	4.23042	4.11909	5.00971	4.23044	2.23199	1.89256
AT1G53310	protein_coding_gene	-	1.00194	0.223519	0.33398	0.33398	1.00194	1.2217	1.2246	1.2246	0.445307	0.33398	0.222653	0.667212	0.660459	1.78123	1.89256	1.5588	1.78493	0.66796	0.556621	0.667158	0.445307	0.445294	1.22502	1.11327	1.6699	1.57336	1.78123	0.331068	1.11327	1.20288	1.78123	1.11327	1.33592	2.53843	3.00582	2.00988	0.779288	1.11317	1.6604	2.56052	3.00629	2.67184	4.11893	3.00582	3.24061	2.44872	2.8945
AT2G17980	protein_coding_gene	+	2.44919	2.33932	1.3611	1.55858	1.89256	1.98556	1.78123	1.33592	0.779288	0.222654	0.222654	0.111327	0.33398	0.33398	1.00194	1.00194	0.667961	0.667961	0	0	0.111327	0.111327	0.111279	0.222654	1.11327	1.00194	1.55858	2.68385	2.56049	1.89256	1.89256	1.31244	0.667961	0.669592	0.445307	0.667961	0.562587	1.66988	1.6699	1.90106	1.78123	1.89256	0.66796	1.22458	1.00368	1.78123	2.00388
AT2G34930	protein_coding_gene	-	0.667961	1.11323	1.44725	1.78123	1.89256	1.78146	1.6699	1.6699	1.66978	1.89255	2.8945	2.56052	2.44929	1.78123	1.03664	1.77953	2.56052	3.11715	2.54286	2.44948	1.78123	1.22467	1.00194	0.222654	1.11325	1.55858	1.55858	1.78123	1.19566	1.89252	1.89256	2.00234	2.56086	1.6781	2.00388	2.44919	2.11511	1.78863	2.67357	3.14768	3.56246	3.67379	3.98879	4.00777	3.56246	3.22935	3.00651
AT3G54540	protein_coding_gene	+	0	0.222654	0.334136	0.445307	0.66796	0.556636	0.444788	0.333981	0.222656	0.111323	0.111327	1.00193	2.44919	3.11715	3.56246	2.78318	1.6699	1.11327	0.77928	0.890634	0.667961	1.33592	1.22121	1.44709	1.22524	0.445305	1.44624	1.2246	2.44812	2.8945	2.33784	3.11715	2.11091	1.8798	1.89256	1.2425	1.00194	1.10713	1.00194	1.2539	1.6699	1.33592	1.00194	1.44725	1.00194	1.78123	2.33781
AT3G04680	protein_coding_gene	-	1.89256	1.33592	0.222653	1.2246	2.56052	3.56246	4.89838	4.23038	3.7892	2.79573	1.6699	1.89148	1.99872	2.55119	3.22848	2.67288	1.6699	1.66941	1.00194	1.00194	1.11327	0.556658	0.222654	0.33398	0.222654	1.00202	0.890615	1.33592	1.6699	1.11327	1.55858	1.11327	0.996776	1.32946	1.00194	0.890615	1.00193	0.445307	0.33398	0.334798	0.445552	0.446218	0.556634	0.779288	0.556634	1.3354	1.33591
AT1G13940	protein_coding_gene	-	0.890615	1.55858	1.33592	2.00388	1.97169	1.33592	1.2246	0.33398	0.357938	0.779288	0.667961	0.667961	0.667961	0.667961	0.667961	0.661993	0.779288	0.111327	0.111327	0.112348	0.111327	0.33398	0.667961	0.556709	1.6699	1.55858	1.55858	0.242537	1.09572	1.77279	2.05301	2.45513	3.44041	5.01165	5.56568	5.00971	2.67707	1.7397	3.67379	3.67379	3.4605	0.779288	0.779284	1.78125	2.67184	3.78204	3.56564
AT2G36530	protein_coding_gene	-	2.56052	1.33592	2.11521	1.4451	1.55864	1.22459	1.78123	1.78123	2.89448	2.78317	1.55456	2.11521	0.779288	0.779288	1.22719	0.667961	1.00194	1.00194	1.44725	2.44919	2.33786	2.56052	2.8945	1.89237	2.00388	1.78123	0.556634	0.331997	0.334725	1.11326	2.33896	2.22654	2.15769	1.17904	1.11499	1.45807	1.33992	2.00388	1.11327	1.11327	0.667754	2.29399	3.22848	4.00777	6.45694	5.78938	5.55747
AT5G53150	protein_coding_gene	+	2.8945	3.3398	2.67184	2.44916	2.11521	1.89849	2.24203	1.78124	1.33592	1.5482	1.9889	1.44725	2.67184	2.00388	1.2246	1.55858	0.445307	0.445307	1.11327	0.890101	1.55858	1.78123	2.78317	4.00777	3.56246	3.89644	2.11521	0.667961	0.667961	0.556634	1.33592	1.89256	2.56052	2.78317	2.78317	2.11521	1.33592	1.6699	1.78123	2.00388	2.67184	1.6699	2.00388	1.6699	1.11327	2.33786	2.56052
AT1G34190	protein_coding_gene	+	1.78123	1.55858	1.1051	1.44725	1.54922	1.78123	1.58856	1.66974	1.44724	2.72401	2.78317	2.11544	2.00389	1.16488	1.11327	1.55858	2.33786	1.6699	2.22654	1.89256	1.2246	1.2246	2.22651	2.11521	2.56052	2.78317	1.89245	1.33569	1.77989	1.89296	1.44725	2.22644	2.5605	2.00389	1.89256	2.0255	1.75444	0.890815	0.998069	1.00198	0.779288	0.556634	0.445307	0.667961	1.55858	1.44802	2.44919
AT5G16130	protein_coding_gene	+	1.78123	1.78099	1.11336	0.222654	0.334034	2.00465	2.67184	3.56246	3.45107	2.11243	1.55858	1.11326	1.89256	1.6731	2.78095	2.56052	2.33811	3.00582	2.339	2.78314	2.44919	1.89365	1.55414	1.11333	1.6699	0.942967	1.00195	0.779288	0.890615	1.00194	0.891707	0.33398	0.33398	0.556634	0.556634	0.445306	0.33398	0.556645	0.890623	0.910273	0.667961	0.667961	0.667961	0.667961	0.445307	0.556634	0.556634
AT4G39110	protein_coding_gene	-	2.56052	1.44725	0.779288	0	0.111327	0.334188	0.556634	1.33592	1.33592	1.22101	2.56855	1.78123	1.89256	1.89497	0.325676	0.328013	0.445397	1.33822	1.55858	1.5596	1.44725	1.44845	1.00197	1.00194	1.6699	1.89256	1.45045	1.44725	1.44725	0.891306	0.890615	0.779284	1.00195	1.23339	2.22616	2.22654	2.22654	3.22846	2.87615	2.7808	4.57331	5.03015	3.20792	2.56052	1.6699	0.451762	1.11327
AT1G52980	protein_coding_gene	+	0.667961	1.55858	1.95469	2.22702	1.89256	1.00194	0.959139	1.11125	1.78123	2.01507	2.22654	1.67103	0.890615	0.655484	1.78704	1.78123	1.78123	2.44931	0.665002	0.778703	2.11521	1.78233	2.44918	2.33756	2.48719	1.6699	1.01721	1.11327	0.445308	1.00184	1.89256	2.22672	1.89253	1.44726	1.136	1.2246	1.15272	4.22983	3.75619	3.79087	4.11909	2.13285	2.00386	1.99539	2.0103	1.6699	1.11327
AT1G18070	protein_coding_gene	-	2.33786	3.56246	3.67379	3.67379	1.89256	1.00191	1.00194	1.00194	0.445293	0.111327	0	0	0.208455	0.887577	1.00194	1.12408	1.40159	1.44959	1.89256	1.778	1.78123	1.00236	2.17433	2.77859	2.49646	1.90853	3.22848	2.89451	1.33605	0.890615	1.1059	3.34004	3.89644	3.78501	2.13428	2.22654	2.45146	2.22585	2.33802	1.33593	3.45445	2.11521	1.55822	2.11521	2.33786	4.11889	3.22848
AT1G01450	protein_coding_gene	-	3.22848	3.67341	3.56077	3.11714	3.11715	3.04512	3.78843	3.01425	3.36598	3.93238	2.33454	2.5488	3.03131	2.78317	4.34394	5.12103	3.67434	3.56249	2.78432	1.55858	1.78123	1.64854	1.33542	1.11327	2.00419	1.89256	1.89256	1.89097	2.33741	2.44919	2.33786	1.78123	2.02787	1.11357	1.11325	1.11327	1.33889	1.44725	1.44725	1.55858	1.55858	1.33592	1.78121	1.78123	2.11656	1.66987	1.7832
AT2G34410	protein_coding_gene	+	1.44725	0.655042	1.11327	1.45745	0.777568	1.71315	1.8927	1.75598	2.22826	1.33592	0.667731	0.445307	0.111327	0.223511	0.556634	0.669759	1.89256	2.22596	2.8945	2.89419	1.89256	0.888222	2.00389	1.6699	2.00388	1.89262	1.89255	1.33598	2.44913	2.33809	2.44894	1.6699	1.69735	1.89258	2.11521	2.78317	3.33981	2.78317	3.00582	1.44725	1.57043	0.444999	1.44725	1.78123	2.26686	2.00388	3.22846
AT4G28860	protein_coding_gene	+	0.556634	1.2246	2.67184	2.94051	3.22709	2.78317	1.33592	0.737562	2.00552	1.89256	3.45191	3.67379	2.22664	2.22654	0.790218	1.9894	1.89325	1.78123	1.66402	0.560961	0.556634	2.56095	2.64871	2.56052	3.44707	2.22654	2.00431	2.28904	1.34556	1.33495	2.00388	1.78115	1.00194	0.990772	2.44919	2.33786	3.54606	2.45053	2.56052	3.22848	1.89256	2.00388	0.78177	0.222654	0.890615	0.77929	0.890615
AT3G06860	protein_coding_gene	+	1.33592	0.442155	0.779288	0.556765	1.44757	1.20297	1.23699	2.33786	2.11455	2.39387	1.99189	0.890616	0.222654	0	0.890615	0.890615	1.2246	1.78803	1.00194	1.89248	1.6699	0.993912	0.557211	0.556634	1.55861	1.8835	3.11715	2.8945	2.93468	2.22654	2.00388	1.56493	1.44725	2.22658	2.11533	2.11521	1.30183	1.33592	2.11521	2.11521	3.56246	2.8945	1.89258	0.5567	1.11327	1.43819	1.33592
AT3G08580	protein_coding_gene	-	0.890615	0.667961	0.55679	1.0019	1.44725	2.67184	2.78265	2.44038	2.11521	1.33593	1.33592	1.27948	1.6699	1.2246	1.00194	1.00194	0	1.09824	1.2246	1.44725	2.11521	1.89255	1.44621	1.55858	2.11521	1.78037	1.78166	2.01581	1.6699	1.2246	1.89252	2.33784	2.8945	3.67378	3.45113	2.44919	2.44921	2.3101	2.22635	2.89461	3.89644	5.4469	6.45577	7.56952	9.46278	10.1307	10.8855
AT1G32400	protein_coding_gene	-	0	0	0	0	0.332727	0.890615	0.889784	1.55858	1.33847	0.890615	0.891418	0.218157	0.779288	1.22345	1.2246	1.33849	0.667961	0.668731	0.779288	1.00195	1.00194	0.445307	0.556469	0.556634	0.222654	0.779288	1.1133	1.4475	1.44725	2.11521	2.22653	1.89124	2.22654	2.3315	2.22652	2.33786	2.34972	1.78123	1.55901	1.00212	0.222654	0.33398	0.33398	0.445307	0.556634	1.00192	1.6699
AT5G09810	protein_coding_gene	+	0.779288	1.11327	1.11327	0.890615	1.11742	1.00194	2.22654	2.22654	2.11521	1.44725	0.881607	1.33592	1.2246	1.11327	1.34523	1.00194	1.33593	1.33592	0.445307	0.333975	0.222654	0.667961	0.667961	1.67613	1.6699	1.55858	1.2246	1.30265	0.556631	0.559773	1.11241	1.89256	1.65091	1.6693	1.6699	1.87518	0.983225	2.78317	2.67184	2.67184	2.44919	2.00538	0.445307	0.445307	1.78123	2.44279	2.90379
AT4G32410	protein_coding_gene	-	3.22848	3.11715	2.33785	3.4549	3.49933	2.8945	2.67184	0.970201	1.44725	1.55857	2.63829	2.47006	2.00388	1.89256	1.46893	1.89814	2.67184	3.3398	2.22654	1.55693	1.2246	1.22459	2.11521	2.67187	1.2246	0.667961	1.00194	2.56052	3.00582	2.00388	1.89256	1.76929	1.11327	2.36187	3.33986	1.45019	3.78511	4.34202	1.78083	1.2246	1.11327	1.11327	1.11327	1.11327	1.11327	1.2246	1.11327
AT2G21370	protein_coding_gene	-	1.11327	1.11141	1.78123	2.78332	2.11521	2.12142	2.33786	2.89452	2.8945	3.11631	2.11521	0.445281	0.445309	0.557239	0.33398	1.00194	1.00203	1.6699	2.33782	1.78123	1.89256	1.44725	1.71673	1.11327	2.11521	1.55845	1.56024	1.2246	0.214679	0.679432	1.33592	2.44588	2.56033	2.56044	2.34284	1.78109	1.11327	1.11331	1.00194	0.779288	0.664556	1.55633	2.33787	2.3397	2.56052	2.07969	1.2246
AT4G24730	protein_coding_gene	-	1.55858	1.44725	2.11521	1.22411	2.56047	5.34369	5.00978	4.67573	4.45315	1.6699	2.00333	2.22654	1.6699	2.00388	1.33637	1.00194	0.445307	0.111327	0.111016	0.779288	1.11327	1.33592	0.556634	1.2246	1.55858	1.78123	1.11327	0.667961	0.890615	0.890754	2.78317	2.22635	3.12195	3.89644	2.44924	1.6699	2.67185	1.78123	1.65408	2.01277	1.55858	0.111327	1.00194	1.11327	1.11327	0.33398	1.00199
AT5G14420	protein_coding_gene	-	2.33786	2.56098	1.67397	1.6699	1.33969	1.6699	0.779288	0.779288	1.25308	1.2246	1.55858	1.78123	1.07733	0.556634	0.222653	0	0.556634	0.556635	0.890615	1.33592	1.55858	2.89422	4.15709	3.67294	4.45298	4.00697	2.44919	2.89448	2.89444	2.11543	2.33786	2.00155	2.33786	2.22654	2.00388	0.55664	0.890366	2.11521	4.34175	4.67572	3.78511	4.71204	2.22517	2.21014	1.65064	1.89175	2.08629
AT4G24690	protein_coding_gene	+	0.445307	0.448537	0.890615	0.890615	1.55858	1.55858	1.44724	1.78123	1.22458	1.78122	2.12641	1.78123	1.89257	1.44725	0.656395	0.667961	1.33602	1.44725	1.33592	1.78123	1.55858	1.78123	1.75714	1.6699	1.78123	1.55862	2.56052	1.89242	2.11538	2.11521	2.00394	3.67379	2.78317	3.01536	1.78185	2.33786	2.23457	2.56006	2.67184	4.10931	4.11956	3.78511	4.5634	1.8925	2.8945	1.77952	1.44725
AT1G52360	protein_coding_gene	+	2.11521	2.11521	1.89256	1.55858	0.890687	0.890615	2.22654	2.45761	1.6689	1.78122	0.779288	0.878964	1.7185	1.55858	1.11327	0.779207	0.184097	0.683982	1.33592	1.55858	3.3398	2.5619	0.222654	0.445308	0.889385	1.00194	2.25567	2.22727	2.00388	1.44689	1.78123	2.78317	3.56246	2.22647	3.00645	2.67184	0.556635	1.6699	0.667534	2.11511	1.55858	2.78317	1.44725	2.0384	2.81162	0.890615	0.222654
AT1G06260	protein_coding_gene	+	2.11521	2.22652	2.2265	0.78083	1.6699	2.11747	2.11521	2.00159	0.890615	0.330174	0.667961	0.556634	0.556634	0.779331	0.445307	0.445307	0.667289	1.23257	2.00388	2.78317	2.67184	2.4554	3.55166	2.98792	2.56052	3.67379	3.78514	3.11692	3.11715	3.45093	3.22848	3.22848	2.11521	1.78123	1.89256	0.766494	0.779288	1.34066	1.11327	1.13468	0.779288	0.779288	0.779288	0.779288	0.667961	1.11637	1.11327
AT5G07370	protein_coding_gene	+	1.33592	1.22459	1.44725	0.556634	0.779288	0.779289	0.756155	1.00194	1.6699	1.78123	1.58095	1.33592	0.222654	0.111327	0.333989	0.445307	0.445307	0.890745	0.888443	1.00194	1.11327	0.664752	0.667961	0.667948	1.18202	1.11327	1.00194	1.00194	1.33594	1.55789	1.6699	2.00525	2.22654	3.22848	2.56052	3.67379	3.34622	2.78317	2.33786	1.36481	1.44725	0.336526	0.557326	0.33398	0.333785	1.00194	1.11327
AT5G21930	protein_coding_gene	+	4.89838	4.45278	4.8966	3.9018	2.67355	1.55867	1.89643	1.55858	2.03069	3.22847	3.56246	3.56246	3.14329	2.56052	1.6699	1.6699	2.33788	1.44725	1.78123	1.78123	2.67184	2.22654	1.78123	1.22459	5.45499	7.79288	3.1355	2.10573	4.56543	3.76676	0.890615	0.779287	1.74529	2.11522	1.89226	2.8945	1.33592	0.557494	1.69389	3.56282	5.00971	3.32109	0.548049	1.00194	1.44724	1.44725	1.2246
AT4G37820	protein_coding_gene	+	0.779288	0.556634	0.779288	0.779288	0.561649	0.556634	0.556634	0.890619	1.6699	1.67618	1.62516	1.6654	1.33592	1.33141	1.14217	1.11606	0.445307	0.445307	0.445307	0	0	0.109827	0.667961	0.779624	2.22136	3.11715	4.61671	5.34371	5.56634	4.78705	3.29037	2.11522	1.55822	1.44725	1.44725	1.44725	1.55858	1.78123	0.779287	0.685028	1.78124	1.89262	2.22097	2.67184	2.79515	1.55857	1.68399
AT2G03820	protein_coding_gene	-	1.2246	1.33592	1.11327	1.8928	2.00287	2.00388	2.00388	1.33532	0.554588	2.13993	2.11521	2.00388	2.11521	0.194358	1.32975	1.6699	2.78317	2.67184	1.56172	1.55858	0.33398	0.343277	0.667961	1.11327	0.757209	1.00194	1.00194	1.00184	1.55858	2.00388	2.03806	1.89256	1.89201	1.55858	1.44704	0.556634	0.445303	0.445307	0.496744	1.33273	0.890615	1.54566	1.55858	1.55812	1.00207	1.00194	1.11327
AT5G62890	protein_coding_gene	+	1.00194	0	0	0.222654	0.667961	0.890615	1.0036	0.779337	0.779288	1.33552	1.2246	1.66987	1.2246	1.11375	1.55875	1.1136	1.44725	0.890603	1.33757	2.22648	2.00388	1.89256	2.23227	3.56525	4.34173	2.33786	1.10818	0.556634	0.890615	0.890615	2.56052	2.1152	3.11736	2.89354	3.59578	2.78316	2.00516	2.00388	1.92147	2.00388	3.45082	3.78529	2.45367	2.44919	1.66985	1.33583	0.333937
AT1G36730	protein_coding_gene	-	0.33398	1.6699	2.22641	2.11472	2.11521	0.779288	0.557062	0.667961	0.890615	0.890615	0.445291	0.222653	6.12336e-09	0.111097	0.111319	0.556634	1.11327	1.0021	1.33435	1.6699	2.00388	2.56052	3.11715	3.33952	3.56458	3.56246	3.8947	3.73455	6.67957	5.12201	4.67567	4.56283	3.14583	1.00194	2.20625	2.00362	2.00388	2.22654	2.89408	2.11521	1.89256	1.74877	1.99278	1.88114	2.67203	2.67185	3.00658
AT5G60790	protein_coding_gene	-	3.56246	2.44919	2.56052	3.00595	0.887937	2.56052	2.22654	1.6699	2.00732	0.445307	1.67589	2.00372	2.33786	3.44153	2.55781	2.22663	2.11521	1.78767	1.55858	2.99457	2.44919	1.66989	1.55858	2.11503	0.891287	0.890615	1.6699	2.77827	2.78317	2.78317	2.67184	1.78381	0.779227	0.776078	0.556634	1.6699	1.78898	2.0056	2.11521	1.45408	2.33786	2.00388	2.58455	3.22848	2.15192	1.89256	1.22466
AT4G26100	protein_coding_gene	-	1.00194	1.34285	2.00392	1.45602	1.66489	1.64673	0.779288	1.00194	0.566815	0.33398	0.33398	0.111327	0.890379	1.11327	1.11327	1.6699	1.11346	0.779288	0.779288	0.33398	0.779288	0.890615	0.890615	1.90247	1.77728	1.78123	2.56052	1.4503	1.2246	1.00194	1.44725	1.00194	0.673055	1.69882	1.6699	2.00354	1.6699	1.4411	1.44729	1.0219	2.3379	2.67185	2.22654	1.99781	1.45071	1.66727	2.44919
AT3G18750	protein_coding_gene	-	0.890615	1.11327	0.558368	1.89256	1.80738	1.89256	2.1141	0.77929	0.782728	0.445307	0.222654	0.222654	0.222654	0.556634	0.889947	0.999044	1.00194	0.445307	0.890954	0.780153	1.2246	2.11365	1.44725	1.44721	1.6699	1.002	1.00194	0.904109	2.00388	1.6699	2.22654	1.44703	0.667961	0.111367	0.111327	0.336398	1.6699	2.56052	2.8945	2.67184	2.44919	2.56052	2.37379	2.44919	2.56152	1.55858	1.66991
AT3G05840	protein_coding_gene	+	2.00388	2.67184	2.67187	1.78123	1.33593	1.11327	1.1132	1.11327	1.4472	1.00194	0.445303	0.445309	0.222654	0.222654	0.222654	0.222652	0.33398	1.2246	1.2246	1.2246	0.890615	0.672398	0.667961	1.22403	1.90044	2.11521	2.78455	2.21811	1.44725	1.92146	1.55858	3.00927	3.00582	2.12535	1.6274	0	3.07166e-40	0	0.222654	0.444446	2.42548	3.45113	3.77997	3.0712	1.78123	1.33592	1.12707
AT2G22010	protein_coding_gene	-	1.2246	1.89169	1.33592	1.7572	2.56052	1.33592	1.33592	1.48308	0.556865	0.779257	2.11521	1.55858	1.66972	1.67073	2.11521	2.11521	2.00388	1.7809	0.222904	0.890609	1.11327	0.227447	1.20939e-12	1.2246	1.44725	1.11327	2.11521	1.44725	1.89256	3.67478	3.56246	1.3388	2.78248	2.78317	0.556591	2.22654	1.55873	2.22654	1.31025	0.445307	1.00194	1.00445	0.922861	2.00388	2.56027	2.22653	1.11325
AT1G75300	protein_coding_gene	+	1.44725	1.67013	2.33815	3.45169	2.89629	2.67201	3.0092	2.11407	2.22644	2.11502	1.33592	1.33575	2.00383	1.78123	1.44753	2.00392	1.78127	1.6699	1.55849	1.11326	0.445307	0.445307	0.457297	1.00194	1.00194	1.44725	1.11327	2.00388	1.89256	2.11521	1.67082	1.6699	1.2246	1.2246	1.23102	0.779288	0.779288	0.667992	1.06854	1.44725	2.33786	2.67184	3.45067	3.11716	3.11715	3.00603	2.56034
AT2G22795	protein_coding_gene	-	0.667961	0.667961	0.779288	0.111327	0.111327	0.111327	0	0.890615	1.00194	1.33593	1.4476	1.55857	1.44725	1.11326	2.00388	1.00194	1.0018	2.22674	1.33592	2.33378	3.00582	3.34958	2.8945	1.88687	1.89256	1.00194	1.00194	1.89256	1.44724	1.89256	2.00388	1.1623	2.22654	2.56051	2.1118	2.56052	2.8945	3.00584	2.8945	2.78317	2.56052	2.57693	1.52589	1.55858	1.55216	1.55858	1.00194
AT3G11560	protein_coding_gene	+	1.44725	1.2246	1.33592	3.8293	3.89519	3.56247	5.12103	2.11712	2.34041	3.23371	1.33592	2.44919	2.56138	2.88852	3.22848	1.89256	2.4485	1.89254	1.5587	1.89256	1.33592	0.779275	0.66796	0.55656	2.78317	3.33981	1.11326	1.44725	2.22684	1.78123	1.44725	2.67224	2.11017	1.76366	1.11327	0.445538	1.66994	1.89256	1.78123	1.78121	2.56206	2.56052	1.33592	1.33592	3.00536	2.78399	2.22014
AT1G21760	protein_coding_gene	+	1.78123	1.6699	2.54411	1.2246	1.11327	1.11327	1.40194	2.00388	2.31391	2.56052	2.10915	1.33592	1.91137	2.11521	2.00395	2.22654	1.89264	1.55858	1.00194	0.779835	1.89256	1.89256	2.58447	2.56052	3.00582	1.78043	1.78123	1.11327	1.50231	1.11327	1.11327	2.22654	2.44575	2.1211	2.44919	2.22653	1.22392	1.2246	0.665915	1.45882	2.22654	2.11105	2.33786	2.44919	1.89284	2.00988	1.44725
AT4G13250	protein_coding_gene	-	2.11521	3.00583	2.22676	1.31479	1.24295	1.33591	1.2246	1.33592	1.55858	0.77929	0.779288	0.556635	0.779288	0.445307	0.535217	1.44725	2.11516	2.33786	2.31327	1.44725	0.33398	1.33592	1.33592	1.2246	1.90854	2.35057	3.3398	3.67379	3.8092	2.56052	1.66959	0.779138	2.00388	1.44725	1.44895	1.33592	1.11327	0.33398	0.445307	1.22414	0.855044	1.2246	2.44919	2.78343	3.11715	2.8945	2.22616
AT5G54165	protein_coding_gene	+	3.11715	2.67172	1.44942	1.6699	2.67166	3.11715	3.43726	5.12103	3.22849	3.09436	3.46874	2.44922	3.89098	4.60614	3.43957	2.67183	2.1179	2.44919	2.44918	2.8945	3.00582	2.98203	3.06586	2.00397	2.00388	2.0038	2.32887	2.33786	2.33786	2.33786	2.33853	2.78659	2.78317	2.78317	2.78699	2.67181	2.67184	2.67185	2.50485	2.33786	2.33781	1.97145	2.0108	2.33805	2.33786	2.36171	2.11523
AT5G66760	protein_coding_gene	+	7.01359	8.6603	9.80494	8.01515	5.30889	4.15312	1.59769	0.779375	1.13945	0.888367	1.11315	2.00376	1.69608	1.55858	1.11327	0.667961	0.667961	2.11521	2.46685	1.78123	2.8945	2.00389	2.67184	3.23003	4.66634	3.8965	3.68071	2.66266	1.89255	2.67184	2.5605	2.33786	1.6699	2.00398	1.6699	3.46077	3.00582	3.00581	2.34605	1.44725	2.18339	2.33786	1.44725	1.99892	3.33986	3.67377	3.21627
AT3G12130	protein_coding_gene	-	0.779288	2.67161	3.56246	4.00777	4.67573	2.78394	1.33592	1.89437	1.33592	1.66992	1.79242	0.776765	0.66882	1.11329	0.990375	1.2246	2.00282	1.33591	2.22654	2.80578	1.89256	2.3293	1.5555	2.00406	1.6699	2.11522	1.40934	1.30648	1.35066	1.11327	1.11326	2.22475	3.89644	3.86711	3.89644	3.45113	1.38679	0.445307	0.22127	0.222654	0.445306	0.445307	0.222654	0.445307	0.445184	2.33718	2.8945
AT1G53680	protein_coding_gene	+	0.667961	0	0.111327	1.00194	1.55858	1.89256	1.78123	1.11327	0.779287	1.6699	2.67184	2.8945	2.65285	1.6699	0.980262	1.44725	1.45661	2.11521	1.78773	1.78123	2.44919	2.44919	2.15201	1.55858	1.57141	2.11599	2.11521	2.23969	2.44924	2.4491	1.55853	1.78121	1.78123	2.11773	1.45729	1.55858	1.55858	1.55858	1.67042	1.6699	1.2246	1.11322	1.11327	0.891157	0.779283	1.22376	1.22466
AT5G64340	protein_coding_gene	-	0.667961	0.890615	2.33787	2.44919	3.34036	3.3398	2.22651	2.8945	2.78535	3.55966	3.22848	2.22654	2.00156	1.2278	1.2246	1.6699	1.2246	0.667961	0.779288	0.890621	0.667961	1.2246	1.11327	2.1151	2.67184	3.89644	5.00971	3.55991	3.11707	1.44726	0.779288	0.779288	1.78366	1.66911	2.56053	2.78329	3.15297	4.0049	3.00583	3.22848	2.95512	1.9807	1.6699	1.22459	1.34109	1.33614	1.6699
AT1G17880	protein_coding_gene	-	3.56246	2.33786	2.67353	1.55857	0.66796	1.89256	1.67013	1.44726	2.11521	0.890615	1.73682	1.6699	2.33805	2.32945	1.48917	2.8945	2.33771	3.00921	3.00582	1.78123	1.00194	0.445255	0.758285	1.00018	1.44768	1.44724	1.65751	2.22656	2.22655	2.67188	2.11521	1.89255	1.6699	2.1153	1.89256	1.78123	1.11039	1.2246	1.44943	1.44725	1.44725	0.758418	0.33239	0.33398	0.352334	0.667961	1.33582
AT1G66330	protein_coding_gene	-	1.2246	1.78123	1.66996	2.11521	3.02925	2.33786	2.67178	2.22654	0.50914	0.665171	1.2246	1.2246	1.78151	1.89575	1.00194	1.55858	1.00183	1.89255	2.56342	2.8945	2.8945	2.11531	1.44718	0.556634	0.890613	0.556665	0.779288	0.556634	1.26053	1.11327	1.33592	2.22654	1.6665	1.6699	1.67005	0.667968	1.44725	1.11329	2.22653	2.5606	2.11521	3.22848	2.22654	1.6699	1.2246	1.00194	1.55858
AT1G56070	protein_coding_gene	-	0	0	0	0	0	0	0	0	0	0	0	0	1.22458	2.44925	2.56052	2.67356	1.93858	2.33782	3.22848	3.11715	2.8945	2.45992	2.89451	3.78511	3.11085	2.45345	1.59769	1.89256	1.78123	1.78123	1.55675	1.55858	2.89481	2.89445	2.24958	1.89256	1.89257	2.44994	2.22654	3.00641	3.117	5.01992	5.78685	4.67577	4.23033	2.31453	2.67184
AT5G42760	protein_coding_gene	+	0.556634	0.779288	1.00078	0.890615	1.5593	1.11327	0.894487	0.779288	0.109681	0.556634	1.2246	1.11327	1.11342	1.11146	0.890893	1.44725	2.44912	2.3386	2.44911	2.22343	2.00388	1.6699	1.6699	1.34272	1.11327	1.11327	4.13635e-08	2.32685e-06	0.222554	0.333981	0.779287	1.2246	1.2246	1.22117	1.55858	1.66511	1.89256	1.50072	1.44725	1.78124	1.78123	1.44725	2.23833	1.78122	1.78123	1.82892	1.33414
AT3G13470	protein_coding_gene	+	1.78123	1.11327	0.779288	2.33786	2.5607	2.78317	2.67184	0.890615	2.02259	3.00615	3.11795	3.11715	3.09311	2.33732	2.89367	2.67344	1.67001	1.4472	1.89256	1.89228	1.55858	0.443699	0.332883	1.78123	1.79331	2.44917	2.33786	2.56052	1.78076	1.78123	5.34203	4.23042	4.23042	2.40386	2.11523	1.89256	2.00388	2.11521	2.1155	1.55858	1.44725	1.33592	1.33592	0.894321	1.33592	1.67063	1.2246
AT2G42600	protein_coding_gene	-	4.34175	3.22848	1.89256	1.55854	1.11703	1.55858	2.22612	2.33786	2.11521	1.78123	1.78181	1.55858	0.890615	0.667961	0.000103828	1.6699	2.11521	2.22439	2.22652	0.556634	0.556634	1.11329	1.4468	1.00194	1.89256	1.67033	1.44725	1.78123	2.33875	2.89449	2.78317	2.44919	2.3375	2.11544	2.00388	2.55908	1.55857	2.23146	2.44919	2.89439	1.78123	2.56052	1.78067	1.33592	3.32082	3.89644	2.8945
AT1G50300	protein_coding_gene	-	2.11521	2.11526	0.33398	5.12657e-17	9.13057e-45	3.261e-16	0.667961	0.779288	2.00389	3.11715	2.44919	2.56052	1.55858	0.556634	0.55656	0.556634	1.11193	1.78123	2.1165	3.45113	4.00777	3.22848	3.00582	1.11916	0.893224	1.55859	2.11836	2.67194	1.81751	2.56056	2.56052	2.00382	0.66727	1.00129	1.11327	1.00196	0.667961	0.668158	1.33592	2.22706	2.33786	1.45089	2.22653	2.33786	2.33786	2.44919	1.66901
AT3G01090	protein_coding_gene	-	2.44919	2.00388	2.44908	2.003	1.0057	1.23908	1.33592	3.00801	2.56052	2.76748	2.33786	0.890619	1.8733	1.55797	2.00388	1.78123	1.46274	2.11545	1.89382	1.89256	1.33592	1.3348	1.00247	0.890615	1.56022	1.2246	1.2246	0.780373	0.111272	0.33375	0.33398	0.33398	0.890615	0.890615	1.00194	1.55858	1.44725	1.33294	1.55858	0.33398	1.00191	0.998501	1.33592	1.00194	0.555774	0.111327	0.222654
AT2G45690	protein_coding_gene	-	1.78123	2.11521	2.10732	0.667796	2.00856	1.33592	2.11521	2.11546	0.769789	1.22459	1.44711	1.89257	2.00387	1.89256	1.22474	0.779276	0.667975	0.667961	1.32688	1.33592	1.33592	1.00102	0.899389	1.00194	1.6699	2.00388	2.56097	3.14313	3.22849	2.53676	4.78683	4.00777	3.56246	2.5604	1.76925	0.890615	0.77746	1.2246	0.890663	1.44725	1.44725	1.3358	1.6699	0.890607	1.55858	1.59267	1.11335
AT3G09840	protein_coding_gene	+	0.33398	0.222655	0.897156	1.89256	1.89256	2.00388	1.42549	0.445309	1.33592	1.22124	1.44725	2.22649	1.44725	1.67111	1.78123	2.00393	2.33786	2.44968	1.89256	1.11327	0.946278	1.33595	1.88571	2.11524	1.33438	1.30183	0.871336	1.89231	3.22848	3.95961	5.10687	4.1249	4.0056	4.56782	3.56247	5.45501	2.78303	3.00582	2.67166	2.22654	1.44725	1.11345	1.6699	2.56052	2.3352	3.16458	1.79029
AT2G25490	protein_coding_gene	-	3.45113	1.66168	3.78506	3.00599	2.67183	4.23059	2.1152	2.33786	2.22655	1.33593	1.33593	1.89256	2.00388	1.44724	2.22709	1.89256	1.56362	2.56052	1.78106	1.78122	1.55858	1.3342	3.2261	2.78317	3.45119	2.78317	1.11327	1.11327	0.667961	0.33398	0.445307	1.10277	2.78317	4.00679	5.1554	5.15616	5.56592	4.59406	4.1274	4.7873	3.86235	5.11786	5.456	3.45537	5.00231	4.23042	4.45354
AT2G22125	protein_coding_gene	+	0.890615	0.890615	0.562521	0.901022	1.55857	1.55858	2.56046	1.99108	1.33592	1.33592	0.222711	0.111327	0.111327	0.110723	0.556634	0.556634	1.00194	1.1132	0.667961	1.55868	1.33592	2.00388	0.667964	0.890615	1.44725	0.222763	4.34175	2.44919	3.22892	2.45074	1.89256	1.20274	3.22848	4.34175	3.45073	4.27692	3.78511	2.00388	0.550639	0.779289	3.22848	2.92599	4.11909	3.22848	3.78511	2.47303	2.00388
AT5G57930	protein_coding_gene	+	3.89644	2.55936	2.11521	0.779288	0.667986	1.11715	3.11975	3.3398	3.78506	3.3398	1.33191	1.22459	0.779291	1.33592	0.779288	0.667963	0.556633	0.329677	0.669703	1.11327	1.55858	1.559	1.44725	1.22464	1.33594	2.56394	2.11521	3.04218	3.00582	3.00357	2.67182	2.17776	1.33592	0.779366	0.222653	1.11027	2.56052	2.34326	2.44921	2.56021	2.67184	1.89256	1.09203	0.566403	0.668821	0.445307	0.33399
AT1G80380	protein_coding_gene	+	1.33592	1.01188	1.1046	1.2246	1.2246	1.22376	0.667961	1.33592	1.33592	1.33592	0.779288	0.111327	0.222654	0.222654	0.33398	0.222654	0.328815	1.00194	1.44724	1.78126	1.55858	1.2246	1.33511	1.13945	1.33592	1.0024	0.934557	1.78158	2.78317	3.00591	2.44964	2.22654	1.33592	2.11564	3.00582	3.11715	2.8945	2.00342	1.58536	1.7809	3.22817	3.22848	2.59186	2.56052	1.63378	1.30183	1.2246
AT3G52930	protein_coding_gene	-	1.78123	1.11354	1.33592	2.00206	2.0328	0.890615	0.667961	0.561144	0.556634	2.44678	2.78317	2.56047	3.34324	1.67266	1.33592	1.11331	0.442539	0.556634	0.556634	0.445307	0.445307	0.334325	0.667961	0.667961	0.667961	1.2246	1.00183	1.33594	1.55858	1.6699	1.11327	1.43531	1.00194	2.11523	2.00147	2.33709	2.33786	3.135	2.22596	4.23042	3.78511	4.01009	3.9012	3.01222	1.44725	3.00574	2.89256
AT1G22730	protein_coding_gene	+	3.11715	2.56456	2.4413	1.6699	1.6699	1.89133	2.00388	0.779288	0.77997	0.222546	0.111327	0.111327	0.212295	0.556634	1.89255	2.11521	1.89724	1.55858	0.222654	0.222646	1.50291	2.00388	2.22018	2.98346	3.0058	3.45113	4.45307	3.96342	3.55818	4.00778	3.22848	3.22848	2.44919	0.888167	1.66992	1.55857	1.6699	1.55858	0.556634	1.33594	1.66991	2.33872	2.79587	3.60547	4.23042	3.89594	3.45113
AT3G62930	protein_coding_gene	-	2.56052	2.44919	2.44919	1.78162	0.890615	1.43575	2.44526	3.11715	3.3398	2.35078	1.34201	0.66727	1.6699	2.22654	2.22654	1.89319	1.11327	1.2246	1.2246	1.22461	1.00194	1.00194	1.00194	1.00198	1.48272	0.779261	0.779288	0.779288	0.779288	0.779288	0.779288	0.779262	0.890615	1.11307	1.14283	1.33592	1.33592	1.33592	1.33592	1.26933	1.2246	1.24622	1.01116	1.44724	1.44725	1.44725	1.44725
AT5G45430	protein_coding_gene	+	1.44725	1.78117	1.55038	2.00388	1.33592	0.779288	1.92253	2.00526	3.0057	4.23063	3.00582	2.67064	1.78133	0.556388	0.556634	0.111327	0.779289	1.11327	1.11327	1.90225	1.44725	1.11327	0.334014	0.667961	0.779284	1.11327	1.2246	1.44745	2.00488	2.33738	2.22632	1.78123	1.66026	1.78112	2.75521	3.23543	3.45113	2.11494	2.8945	3.33981	3.00582	3.95084	2.33064	1.22459	1.55858	2.00391	1.78707
AT4G38760	protein_coding_gene	-	15.8084	14.2533	15.8278	11.2676	7.3455	6.45796	3.16337	2.56054	2.93707	2.44769	1.2246	1.22459	1.00194	1.44405	1.89256	1.78123	1.2246	1.00421	0.556634	0.556634	1.2246	0.66796	1.11327	2.04488	3.56246	1.2246	1.78123	2.78317	0.335102	1.89256	2.22642	1.00195	0.33398	0.779288	0.667961	1.6699	1.33592	2.11462	4.00323	0.890971	2.11521	1.00194	4.89421	1.00243	2.22654	0.875324	2.00388
AT1G09210	protein_coding_gene	-	1.00194	1.00194	0.222654	0	0.222654	0.323169	0.556634	1.89256	2.33786	2.23825	2.00388	1.11237	0.668821	0.667961	1.33592	0.891447	0.667269	0.890615	1.11327	1.33592	1.6699	1.55856	0.890649	0.445307	0.333995	4.23172e-11	3.86272e-21	0.33398	0.890615	1.6699	1.6699	1.78123	1.89256	1.55858	0.992997	1.6699	2.22648	2.67189	2.32925	1.78123	1.3359	1.2246	2.11531	2.33786	2.3184	2.23457	2.22654
AT5G48830	protein_coding_gene	-	2.11521	1.33585	1.44725	0.667961	2.10574	2.22654	1.89256	2.37682	1.23623	1.11327	1.78123	1.23774	1.68188	2.56052	1.89256	2.22654	1.43761	1.11327	1.33593	1.44725	1.44725	1.11327	0.890555	0.333977	0.556634	0.33398	0.445307	0.33398	0.33398	0.33398	0.445275	1.11327	1.44725	1.6699	2.22642	2.33786	2.66422	3.22848	2.44717	2.34047	1.5747	1.55858	1.78089	1.2246	1.44725	2.00396	3.11718
AT2G40540	protein_coding_gene	+	0.667961	1.22765	1.00194	0.556634	0.556634	0	0	0	0	0	0	0.222654	0.557365	1.11327	1.55858	2.33599	2.89414	3.00582	2.67184	1.67046	0.779288	1.33593	1.44127	1.78123	2.2596	1.55857	1.18202	0.890614	0.775136	1.2246	2.00388	1.7813	1.22976	1.00281	2.00388	3.11715	2.44888	2.43966	1.12877	1.44725	1.55858	1.44725	1.89235	2.34451	1.55857	1.12517	1.00194
AT3G01340	protein_coding_gene	-	2.67184	3.33981	2.99406	3.22847	2.67911	2.33786	4.47455	4.88728	4.7667	4.77867	3.00743	2.79288	2.67299	2.56266	3.00378	2.56052	3.00602	3.89481	3.34085	4.34119	3.11715	2.4516	2.11533	1.78123	1.78123	2.67094	1.6699	1.6699	1.6699	1.00808	0.890615	0.890615	0.890746	0.999767	2.00389	2.00388	2.00388	2.00388	2.22656	2.8945	3.01349	1.6829	2.00388	1.99723	2.8945	3.1703	3.22819
AT3G62290	protein_coding_gene	+	2.67184	2.33786	0.895388	0.890615	0.995673	1.78123	1.55843	1.55858	1.5713	1.88137	2.11523	2.33786	1.78123	1.90536	1.44723	1.34673	1.33592	1.00194	1.11325	2.00065	2.44919	1.55858	1.55858	1.31567	1.22593	1.55858	1.44725	1.55858	1.55858	1.2246	1.11333	1.6699	1.78123	2.11521	2.03862	1.64837	1.00194	0.779291	0.445307	0.222654	0.333981	0.111327	0.445307	1.33592	1.78192	2.33969	2.33786
AT5G63980	protein_coding_gene	+	0	0.334054	0.445307	0.560033	1.00191	0.778859	0.667961	0.809832	0.667961	1.44725	1.44725	1.34907	1.00194	0.222654	0.222654	0.111327	0.277714	0.667961	0.667958	1.55858	1.28026	1.00194	1.55858	1.54328	0.66796	1.78124	1.66534	2.33855	2.44926	2.44909	3.12116	2.22563	1.52205	1.44725	1.2246	1.32141	1.9962	2.00388	1.78123	2.12715	2.44919	2.22895	1.78108	1.6699	1.89201	1.56147	1.22443
AT5G09670	protein_coding_gene	-	1.33592	1.99241	1.11327	1.22459	1.33592	1.51929	1.78123	1.89265	2.00389	1.22459	1.33593	1.19317	1.27893	2.33803	1.78122	2.15474	1.92063	0.898752	2.11519	1.77392	2.95016	3.41211	4.22996	5.90032	5.39636	5.23236	3.00582	1.00194	9.12646e-10	0.667961	0.667961	0.667961	0.890615	0.222654	0.222654	0.222654	1.22715	1.66905	2.56052	2.8945	2.11567	1.78123	1.55853	1.44725	1.78123	2.56068	2.45096
AT3G49430	protein_coding_gene	+	0.111327	0.111327	0.111327	4.69523e-06	2.57515e-21	0.571915	0.779288	1.33615	1.55858	1.08697	1.6699	1.6697	1.55858	1.78123	1.54252	3.12588	3.45113	3.7845	3.12349	2.65254	2.11521	2.11521	1.2246	1.33761	1.11335	1.00194	2.11521	2.33786	2.33786	2.00414	2.25759	3.00578	2.8945	2.96053	2.6728	2.22493	2.44919	1.22459	1.88748	1.33592	1.11242	1.22456	0.890454	1.82856	2.11531	1.89263	1.33587
AT1G01780	protein_coding_gene	+	1.55858	1.00194	1.11327	2.56052	2.78317	3.45113	3.3398	2.44919	1.6699	0.890616	1.33593	1.00194	0.933189	1.00194	1.55801	3.3398	3.76676	3.67379	2.89152	0.668235	0.445307	0.445307	0.445307	0.445307	1.22181	1.55858	1.55926	1.33589	1.55858	1.55858	2.00413	2.44887	1.44873	2.00388	2.56052	2.56052	2.44919	2.44917	2.55775	2.10965	2.11508	1.33598	0.779288	0.779326	0.890612	1.6699	1.11327
AT4G27470	protein_coding_gene	+	1.55858	1.33592	1.33592	0.991198	1.66991	2.11542	2.22964	2.02259	1.11326	0.556409	0.442079	1.38501	2.67183	2.61293	3.78544	2.42518	1.11328	1.13706	0	0.222654	0.779288	0.779288	0.779288	0.890615	0.886943	1.78122	2.00388	1.76108	1.46274	2.22654	2.33786	2.33786	2.41498	1.55588	1.82814	2.11519	1.53769	2.17522	2.00388	2.1153	2.67184	2.44078	2.44937	3.00582	3.22349	3.11651	3.12309
AT5G23200	protein_coding_gene	+	1.55858	1.89901	1.11327	2.00389	1.31721	1.32971	2.44918	2.22651	2.22654	1.89928	1.44726	1.44725	1.44725	2.00388	1.22459	0.556634	1.28243	1.33594	1.33592	2.8945	2.33786	2.33786	2.56052	2.56052	2.00438	1.44725	1.6699	2.11521	1.33591	1.33592	1.11331	1.2246	1.00194	0.667961	0.556836	0.773494	0.89221	0.890614	1.01293	2.33801	2.78324	3.36193	3.41456	3.67379	3.7656	2.44937	2.56006
AT2G18960	protein_coding_gene	+	1.00194	2.33786	2.44919	2.1152	1.78123	0.445307	0.557672	0.556647	1.11346	1.11327	0.889008	0.890615	0	0.33398	0.556634	0.779288	0.779288	0.445307	0.334066	1.22438	1.6699	2.33753	1.00194	1.11331	1.55858	3.33982	3.11721	0.556634	0.222834	0.667961	1.6699	1.44725	1.78261	3.11715	2.78433	2.67185	3.11715	1.78123	0.666923	1.33592	1.55858	0.779288	0.442208	3.00462	4.67659	4.23168	4.23
AT1G09640	protein_coding_gene	+	0.779288	0.779288	0.892357	0.595838	1.44725	2.44919	2.11521	2.56047	2.00388	1.22459	1.11327	0.55664	0.668509	0.890615	0.890615	0.890615	0.445037	0.445312	0.667961	0.667961	0.667961	2.33195	2.89928	3.00261	3.12786	1.44706	1.11327	0.445308	1.2246	1.78123	1.55858	1.6699	1.84989	2.00409	2.67184	2.78317	2.53925	3.6589	3.00583	2.22674	2.44919	2.22852	1.78124	1.78123	1.55875	1.11331	0.33398
AT4G38130	protein_coding_gene	-	1.11327	1.3321	0.222654	0.445307	1.00148	0.803299	1.55858	1.6699	1.33684	1.33592	0.556173	1.11327	0.890615	0.890605	1.67352	0.779288	1.44725	1.55897	1.55677	1.55858	1.78123	2.1692	1.78123	1.78123	1.11348	0.884226	0.779288	0.445889	0.228391	0.347043	1.66953	1.78123	1.5579	2.11522	0.779093	1.55701	2.1413	2.56052	3.33981	2.11521	1.97939	2.22654	2.11521	2.22665	1.22453	1.2246	1.44576
AT2G26570	protein_coding_gene	+	2.33786	1.2246	1.33583	1.66877	2.33802	3.67379	3.22857	3.58938	2.89431	2.56052	2.67186	1.74604	1.85456	1.22451	2.00459	2.6719	2.57924	2.3379	1.44704	0.33398	0.556634	0.222654	0.222654	1.00194	1.55858	2.8926	3.22849	2.67183	2.33786	1.89257	2.44792	2.56056	2.43969	2.00388	1.11824	1.00161	1.33879	1.00194	1.55835	1.77053	1.1144	1.78123	1.00193	0.779288	0.715972	0.97545	1.2629
AT1G76030	protein_coding_gene	+	1.11327	1.00194	1.22455	0.66797	1.11327	1.44725	1.33614	1.2246	1.22458	1.44723	1.22448	1.11176	1.89257	1.55859	2.33786	2.23379	1.44725	1.2246	0.667961	0.889984	2.22654	2.21456	2.44919	0.573867	1.33592	1.33592	1.33592	1.21685	1.66988	1.78123	2.56052	2.56052	1.33592	0.78003	1.56688	1.78123	2.00355	2.00388	1.98553	2.33786	2.67184	4.79903	4.90465	4.6654	2.00388	1.6699	1.2195
AT3G63130	protein_coding_gene	+	1.44725	2.67207	3.4511	5.23236	4.8933	3.67382	2.78324	1.2246	0.556636	0.779288	0.890602	1.2246	0.890615	2.22631	2.33788	2.7806	3.45113	2.33729	2.8945	2.22698	1.6699	1.42082	1.6699	1.66972	1.33592	2.56052	2.43864	1.33589	1.55858	1.78123	2.11521	2.34616	3.3398	3.45113	3.45113	2.22654	2.90732	2.67184	2.44919	3.54464	3.3398	3.22858	3.56246	3.56246	3.53498	2.56052	1.6699
AT2G30950	protein_coding_gene	+	0	0	0.44533	0.887882	0.832779	1.56013	1.11301	1.12003	1.18514	0.445307	0.44548	0.556649	0.665904	1.44725	1.67002	1.33592	1.44826	1.00467	2.11515	1.89255	1.6699	2.45093	2.67184	2.67189	3.00582	4.08523	2.22654	3.21664	3.00582	1.89256	1.44726	0.445335	0.779288	2.33786	1.9818	2.33787	3.00582	1.75875	2.11521	3.2152	3.11715	3.00583	3.78505	3.78367	1.44743	2.22271	1.12876
AT1G78900	protein_coding_gene	+	2.67184	2.67184	2.56052	0.7792	0.890429	0.779288	0.890615	1.78123	1.55858	1.69187	2.33786	1.00193	1.55854	1.54279	0.890615	0.890623	0.334007	0.667961	1.00195	2.44715	2.67184	3.67379	2.1152	1.79955	1.87853	1.22459	1.00202	0.890615	1.8927	3.22848	3.22762	3.6686	2.78317	3.00585	4.25933	2.33773	1.25351	2.45077	3.11932	2.22653	1.55858	1.79161	2.00388	1.6699	1.55852	2.44877	3.2357
AT5G64820	protein_coding_gene	-	0.111327	0.445307	0.556634	1.22459	2.00393	2.00388	1.89566	1.33592	0.445312	0.779288	0.77629	1.55857	1.55858	1.11327	1.11327	0.222654	0.556634	0.333982	0.334064	1.00169	1.89256	1.89256	1.89256	1.89256	1.89256	1.89256	1.89256	1.89256	1.89256	1.89256	1.89256	1.89256	1.66054	1.85009	2.22813	2.22654	2.22648	1.77791	1.78123	1.77675	1.57462	1.55858	1.57167	0.890595	1.00176	1.00194	1.00194
AT2G24360	protein_coding_gene	-	4.00777	4.00777	4.00777	3.00583	2.33786	0.667961	0.668183	0.210711	0.445307	0.667961	0.890399	0.678396	0.445307	0.445307	1.11327	1.78123	2.66961	3.0064	3.22848	2.56052	1.89256	1.43923	1.4476	1.78126	1.56499	1.55858	2.33798	3.45796	2.67184	2.8945	3.00582	2.11519	0.387472	0.779288	1.29324	2.00388	3.78511	3.65292	3.67377	2.5689	3.3398	1.67052	1.89152	1.78123	2.55921	1.89255	1.64635
AT5G19180	protein_coding_gene	+	0.556634	0.222654	0.222653	0.419183	0.779341	1.33592	1.13186	1.63117	1.97986	1.89256	2.39743	2.11426	1.46625	1.00194	1.02386	0.671588	1.1129	1.11329	1.11326	1.11271	1.89256	1.89256	2.44919	3.89295	3.00594	4.45307	4.38035	3.01145	2.56052	1.55858	1.6699	1.78123	1.11327	0.221858	0.445307	0.33398	1.22459	1.33592	1.79073	1.6699	1.78441	0.889784	0.445308	0.222654	1.21565	1.6699	1.78123
AT5G03280	protein_coding_gene	+	0.222654	7.37009e-19	0.222654	0.33398	0.667985	0.825745	1.33592	2.00388	2.56047	2.51947	2.11521	1.6699	0.982944	1.22466	0.890615	1.44725	1.23395	1.11323	1.2246	1.55858	2.00388	2.33786	1.52178	1.55881	1.89289	2.56052	2.22691	1.44725	1.11323	0.667961	1.55858	1.00194	0.325383	1.6699	3.44952	3.00582	1.22461	1.62738	1.66991	0.778034	1.2246	1.00194	4.11909	4.56439	1.6699	1.6699	2.22855
AT4G14960	protein_coding_gene	-	0.111327	0	1.01456	1.89256	1.89256	1.89256	0.865821	8.8446e-29	1.67247e-33	6.47169e-05	0.779288	0.877461	1.11327	1.18559	0.893106	1.35745	1.89256	2.31174	1.77996	1.8997	1.33592	1.32649	1.00194	1.44713	1.66989	0.782712	1.57682	2.11522	2.11521	1.86528	1.4493	2.89449	3.45193	2.8945	2.8946	3.56246	3.56246	2.39881	2.00388	2.00388	2.67184	2.00388	2.00388	2.01208	1.55894	2.67184	2.00371
AT5G43160	protein_coding_gene	+	0.890615	0.444286	0.89062	1.33592	1.33592	1.55858	0.667942	0.556634	1.44725	1.78075	3.00582	2.8945	2.56052	2.22688	1.00194	0.779288	1.23086	1.7818	2.11521	2.22654	2.11521	2.33721	2.00388	1.88911	2.67178	2.65666	2.20781	1.6699	1.6699	0.995341	0.779288	1.00194	0.569471	2.11978	2.11521	2.11521	2.33786	2.67184	3.24365	1.76987	1.89256	3.11542	2.90083	3.00582	2.56052	2.78321	3.11716
AT1G62970	protein_coding_gene	+	1.55858	1.55857	1.33592	0.894258	0.334053	0.779318	1.00194	1.00194	0.667814	0.779255	0.556634	0.779296	0.881116	0.556634	0.779288	1.22459	1.11795	1.00185	1.33592	0.667961	0.667961	1.11327	0.556634	0.556634	0.667961	0.667961	0.779337	1.89256	1.91091	1.8926	1.78123	1.40852	1.88987	3.78788	4.67366	5.34369	4.56349	3.2285	2.67184	1.2246	1.2246	1.5586	2.33686	2.00355	2.33793	2.78317	1.33592
AT5G58540	protein_coding_gene	+	0.890615	1.33615	1.2246	1.2246	1.04947	0.445307	0.445307	0.33398	0.33398	0.33398	1.00194	0.667961	1.33454	1.33592	0.667961	0.667994	0.669074	1.89256	2.22654	3.67388	3.56246	2.67262	2.44912	2.33786	1.59964	1.45598	1.33593	1.44725	1.44725	0.877797	2.33788	2.22654	2.12925	2.3378	3.11718	2.5615	2.78317	2.78317	2.78312	1.86731	0.890615	0.554049	1.00194	1.33592	1.78123	1.54663	1.33592
AT2G44060	protein_coding_gene	+	2.78317	2.33786	2.11521	1.45577	2.33784	2.44919	2.22663	2.54788	2.22634	3.00582	3.98532	6.123	5.3247	4.45307	3.91087	1.44722	1.12262	0.890616	0.445309	1.44725	1.78123	1.76767	2.67182	3.56246	2.46197	4.23052	4.23042	3.89422	3.56244	3.41014	2.56052	1.58647	1.00194	1.33592	1.44949	1.23059	2.56048	2.44793	2.67184	3.11655	2.78325	2.44919	2.70397	1.44978	1.32949	3.48309	3.78511
AT5G14040	protein_coding_gene	-	2.22654	1.00194	1.00194	1.89348	2.11521	2.00388	2.44915	2.33648	1.55858	1.55858	2.00418	3.89644	4.35814	4.89838	4.11894	1.55858	0.946882	0.666253	1.58317	3.22848	3.22848	3.24246	3.11716	3.12017	2.44919	3.1172	3.37799	5.49547	5.56634	5.00971	4.34053	4.23184	1.74825	1.55858	1.89256	2.55625	1.66989	2.11521	2.44885	2.8945	2.22654	2.56051	2.00388	1.55621	1.33592	1.44094	1.44769
AT5G61840	protein_coding_gene	-	2.78317	2.00388	1.6699	1.83724	0.776705	0.445307	0.556671	0.133727	2.11521	2.33786	3.33975	3.87687	2.22655	2.33786	1.2246	1.11349	0.779281	0.445307	0.445307	0.00377739	1.33592	1.44725	1.44725	1.44725	1.35679	0.890586	1.2246	1.2246	0.779715	0.33398	0.890616	0.890614	1.44725	1.44725	1.44749	1.2246	2.11377	2.11521	2.11521	2.11522	1.99629	0.667961	0.445307	1.00194	1.00194	0.667961	0.89061
AT3G22200	protein_coding_gene	+	0.556634	0.556634	0.556634	0	0.569548	1.33592	1.89256	2.22662	2.32181	2.22654	1.6699	1.3358	0.667961	0.12327	0.442208	0.445215	1.2246	1.10526	0.780798	1.44726	0.667961	0.667961	1.11327	2.33786	2.44919	1.44723	1.11313	1.11325	1.6699	1.49466	3.56246	4.67573	4.25438	2.00388	0.780477	1.55943	3.78511	3.67376	4.67557	4.01995	4.34175	4.34178	2.75337	2.33786	1.19652	1.11327	0.667943
AT5G21910	protein_coding_gene	+	0.890615	1.11327	1.33592	1.2246	0.779288	0.925687	2.11521	2.33786	2.11521	1.97556	0.667961	1.1197	1.44725	2.11521	2.00388	1.33195	1.11327	1.11327	1.89256	2.22654	2.22654	2.66213	1.78123	1.88978	1.89259	1.3981	1.44725	1.22542	1.11327	1.44702	1.89251	2.22614	1.78128	2.1149	2.75005	2.79511	2.88308	4.00777	4.00777	4.00753	4.59854	4.23018	3.89643	4.00777	3.56197	3.03905	2.55608
AT5G37830	protein_coding_gene	-	1.44725	1.55858	1.55858	1.11328	1.11327	2.67184	3.11715	3.11715	2.67184	0.779288	0.33398	0.33398	3.44643e-22	0.673106	0.667962	0.890615	0.890615	0.664522	0.779287	0.890615	1.2246	1.42451	1.89016	1.55858	0.445307	0.894039	1.90339	2.00402	1.89256	1.11321	0.443386	0.111327	0.222468	0.878453	2.33792	2.56052	1.44725	1.33592	1.89253	2.11521	1.89256	1.33596	1.33592	2.22654	2.56052	1.33447	0.890615
AT1G19720	protein_coding_gene	-	2.22654	1.99251	1.11544	2.67184	3.00582	3.07786	2.33064	2.43044	2.00388	1.6699	1.6699	0.316456	0.445306	0.33398	0.33398	0.111327	0.111597	0.556634	3.01259	2.8945	2.8945	2.78319	0.556638	0.779288	1.78119	1.781	2.44919	3.89644	3.45113	4.11909	4.78693	3.11715	2.47571	1.56498	0.668021	2.78317	2.78317	3.78495	2.89515	1.45624	2.67184	1.33592	3.22848	3.1131	3.89644	4.00777	2.89486
AT1G69340	protein_coding_gene	+	2.22654	1.66778	2.21512	1.6699	2.67185	2.45724	1.67184	1.44725	1.22459	1.45262	1.2246	2.4514	3.14111	3.22397	3.59712	2.44793	1.42797	1.33594	1.54093	1.44214	1.55858	1.44725	1.44725	1.00178	0.556634	0.527046	0.89891	1.00194	1.28463	1.78123	2.67184	2.33786	1.55858	1.10441	0.890436	1.78081	1.22458	1.78123	0.779287	1.2246	0.890615	0.890615	0.33398	0	0.33398	1.78123	2.44795
AT5G02450	protein_coding_gene	+	1.2246	2.2259	2.11637	3.22854	3.00583	2.23071	2.22651	0.556635	2.1152	3.01332	2.89442	3.56246	2.0037	1.32735	1.11333	0.445307	0.445395	0.556634	0.556634	1.2246	1.2246	1.05414	1.11327	1.11327	1.44725	1.44725	1.00194	1.00194	1.4536	1.22458	1.2246	1.2246	1.00194	1.00194	0.779288	0.779283	0.445182	1.33628	1.33592	1.55627	1.55858	2.00345	2.00388	2.00388	2.56052	1.7802	2.00419
AT4G14358	protein_coding_gene	+	1.78123	3.00582	4.23042	3.66163	2.8945	1.55857	0.33398	0.370164	0.111327	0.111327	0.556634	0.779469	0.779288	0.890615	0.445307	0.11116	0.111327	0.111327	1.00179	1.55858	1.55858	1.55858	1.55858	1.55932	1.44762	1.44725	1.44725	1.44725	1.44725	1.44725	1.44725	1.4467	1.55732	1.55127	1.11168	1.11281	0.642391	0.667946	0.667738	0.559086	0.556631	0.556375	0.0692758	1.00575	1.00175	1.35111	1.33588
AT3G07650	protein_coding_gene	+	1.11327	1.11327	1.33579	1.11327	1.55925	1.55857	1.22452	0.445307	0	0.33398	0.890615	1.22392	1.33593	1.12521	1.44864	2.44981	2.33786	2.21853	1.78081	0.445307	0.445307	1.22364	1.33592	1.6702	1.78123	1.44722	0.779288	1.44937	1.00196	1.11327	2.4515	2.78316	2.8945	2.78317	1.6699	0.890611	1.4451	1.55859	1.89256	1.75748	4.23042	5.0276	5.56391	6.6686	6.90226	8.68783	9.23998
AT1G58520	protein_coding_gene	+	1.78123	1.2246	1.00194	0.445307	1.22362	2.1044	2.89062	3.00643	2.43019	1.79294	1.00794	0.889774	1.00201	1.00192	1.78123	1.78122	2.11475	2.22655	1.89256	2.33787	1.89256	2.11526	0.111323	0.111327	0	0.890623	0.667961	0.890614	1.89256	0.805412	0.666359	0.780261	0.890615	0	0.779288	1.6699	1.89256	0.667961	0.890615	0.667961	0.556634	3.87792	3.56402	2.11521	1.11327	1.78081	1.22366
AT1G08360	protein_coding_gene	+	2.11521	2.11521	1.55962	1.44725	0.557888	0.556634	0.887885	0.556634	1.2246	1.2246	0.890473	0.890615	0.3337	1.11327	1.00194	1.55857	2.22675	1.55858	1.55857	1.33592	0.723624	0.890615	0.884464	1.6699	1.33592	1.6699	1.6699	1.33592	1.78123	2.00423	3.00582	2.89728	2.67184	2.67184	2.11864	2.00388	0.88832	2.00389	2.44919	3.11717	3.50333	3.45113	3.00581	2.34558	1.97511	3.11647	3.4762
AT1G15750	protein_coding_gene	-	0.667961	0.890614	0.779285	0.328803	2.22591	2.44919	2.33787	2.45688	1.67116	1.89256	1.89256	1.78125	0.667979	0.111327	0.111327	1.6699	1.78123	2.22654	3.00582	1.44725	1.33592	0.909612	1.33592	0.445308	0.890615	1.2246	1.00194	1.78123	1.55857	0.778935	0.779288	0.880424	0.66796	1.55858	3.56271	2.44919	2.33785	1.79156	0.593394	2.89404	2.22654	1.78122	3.99813	4.67611	3.12665	2.11521	3.55253
AT3G09000	protein_coding_gene	+	1.78123	3.22848	2.89765	2.00388	3.33387	2.22863	3.44493	3.3398	2.11777	2.89192	2.33786	2.33786	2.16797	2.05169	1.33592	1.11327	2.53712	1.63786	2.44919	2.44919	1.11327	1.00194	0.553558	2.56058	2.33786	2.56052	2.56052	2.76243	2.44917	2.22654	2.67184	1.89256	0.779288	1.11327	0.667961	0.673929	0.779288	1.78319	1.44725	1.45252	1.78111	1.78081	1.33592	1.55953	1.33592	2.67184	2.67085
AT2G47170	protein_coding_gene	+	0.779288	0.779298	0.667931	1.00194	0.556634	0.445245	0.668021	0.33398	0.33398	0.333981	0.556634	0.55658	0.667961	0.556634	0.111327	0.111358	1.21253e-19	0.556634	0.556634	0.887945	1.2246	1.1142	1.11327	1.44725	1.83634	2.11516	2.44919	2.88549	2.4485	2.11782	2.56052	1.55858	1.55858	1.11327	1.89152	1.00194	1.11327	1.11229	1.90433	1.43577	0.890615	0.890598	1.6699	1.68296	2.00361	2.00388	1.89256
AT5G61960	protein_coding_gene	-	0.222654	0.33398	0.565455	0.555483	1.44725	1.51055	1.22872	1.44897	0.556634	0.435296	0.327986	0.33398	0.33398	0.331725	1.11327	2.44919	3.11715	3.89641	4.78705	3.22848	2.78317	0.780139	1.0138	1.00194	1.78123	1.22461	1.33592	1.33588	1.00194	1.78123	1.00194	0.333858	0.33398	1.53634	1.89256	1.11327	1.3353	2.56052	2.33786	2.33786	2.62435	2.8945	1.89001	0.667961	1.33592	2.11521	1.55857
AT3G19820	protein_coding_gene	-	1.00194	1.44725	1.44136	1.78123	1.44724	1.2246	1.34749	0.779286	1.33592	1.17551	1.11326	0.890616	0.445307	0.409124	0.333983	1.00179	1.2246	1.2246	1.22459	0.55666	0.33398	0.33398	0.445307	0.6668	0.33398	0.33398	0.222652	0.778755	0.779288	2.00388	2.11521	2.11521	1.44725	1.89113	0.556634	0.556634	0.667961	0.052161	1.6924	3.89648	4.78709	5.23237	4.75509	3.6738	2.76549	3.33975	4.1077
AT3G11130	protein_coding_gene	-	0.667961	0.667961	1.22459	1.7811	1.67	1.2246	1.11328	0.445631	0.445307	0.779283	0.33398	0.33398	0.33398	0	0	0.667961	0.667961	0.667961	1.56027	0.890615	1.55858	5.021	3.89748	2.67184	3.56246	2.8945	3.22101	3.56256	2.34319	1.33592	1.55643	5.59452	3.22848	3.34274	1.33592	2.33786	0.669681	2.11521	0.545068	1.78123	1.11327	1.11413	3.45307	0.779288	1.11327	3.45094	2.33785
AT1G79550	protein_coding_gene	-	1.6699	1.02464	0	0.111306	0.890615	0.890615	1.00194	1.00197	0.445307	1.4194	1.2246	1.44725	1.55858	0.57242	0.890623	2.22654	1.89256	1.89256	1.6699	4.88824e-12	0.111327	0.0277286	1.44725	2.11521	2.56052	2.56052	2.56059	2.21712	2.78281	2.44704	3.00582	2.22654	1.44598	1.2246	1.23847	1.89256	1.89256	2.33785	1.97352	0.420058	0.890615	1.00194	0.556634	0.779288	1.71248	2.22576	2.78328
AT1G01320	protein_coding_gene	-	1.33592	1.44402	1.89233	1.31186	2.3475	2.23735	1.78123	1.59445	0.33312	1.2246	1.39159	2.21942	3.00651	2.00387	3.04461	2.67841	1.65118	2.44919	2.17722	3.03867	3.45113	1.89255	2.67184	0.322561	1.78123	0.890615	0.33398	1.2246	1.44725	1.00194	0.33398	2.22654	2.8945	2.39345	3.22848	2.69422	2.67184	4.60914	2.44919	3.45118	1.2246	5.90032	3.56246	5.36606	1.44725	2.44921	3.56246
AT5G05170	protein_coding_gene	-	0.556634	1.78296	1.6699	1.64587	3.00582	1.77542	1.44725	1.48308	0.291344	0.445307	0.56782	0.779288	0.625434	1.11327	0.990375	1.6699	1.55858	1.56229	2.33786	1.44725	1.44725	1.695	2.55966	3.56246	3.45283	1.14729	1.6699	1.44725	1.44407	2.56052	3.34347	2.11521	1.00194	0.890615	1.78123	2.8945	3.78511	3.00586	2.11521	2.67502	2.6238	3.22848	4.16727	2.33786	3.56246	3.81728	3.22848
AT3G02360	protein_coding_gene	+	1.89256	3.67056	3.33864	4.56439	3.3398	1.56937	1.22847	0.222652	0.667961	0.779283	0.890615	0.667961	1.28839	2.56052	2.67184	3.22846	3.36313	2.68787	4.8984	4.34175	3.3398	3.11715	3.45113	1.84259	2.44919	2.22654	2.00388	1.55857	1.33604	0.127327	0.111327	0.222654	0.111417	0.479384	0.445307	0.445307	0.333988	0.667961	1.6792	1.68645	1.78123	1.89256	1.5226	1.30921	1.2246	1.44725	1.45674
AT1G53720	protein_coding_gene	+	0.445307	0.779327	1.55269	1.44045	1.78122	2.56052	1.90411	1.89256	2.11521	0.779292	1.35831	2.10445	3.00581	3.11715	2.64899	2.34402	0.890628	1.33592	1.11318	1.00195	1.11327	2.23252	2.33786	1.89256	1.78123	0.445308	0.33398	0.333981	1.11327	0.866603	1.44725	3.00797	2.22654	2.11521	2.33777	1.78123	1.78123	1.78123	1.21253	0.227451	0.779288	1.66933	1.44725	1.11907	0.890615	1.11367	1.55847
AT2G44710	protein_coding_gene	+	3.67379	4.90655	3.67256	3.3398	2.8945	1.39951	2.21663	2.33786	1.78123	2.22629	2.34905	1.6699	1.6699	1.22477	1.11327	1.11327	1.11327	1.55858	0.890615	1.22286	1.33592	0.890617	0.540237	1.33592	1.11327	2.44815	1.7812	0.811645	0.890615	0.667961	2.22895	2.67184	3.89517	2.89444	2.44919	1.33604	0.779288	1.7815	1.78123	2.44549	2.67184	2.33784	3.12893	3.22865	2.56052	2.34266	0.667961
AT5G05010	protein_coding_gene	+	0.779288	1.33592	1.11327	1.0121	0.890615	0.890615	0.890615	0.531385	0.556634	3.8655e-18	0.22244	0.33398	0.33398	0.33398	0.111549	0	0.445307	0.445307	0.557018	2.44902	3.78511	3.78514	3.22848	1.01749	1.33592	1.55175	1.44724	0.557095	1.33592	2.11521	2.11521	1.56617	2.27473	1.6699	1.79974	1.22139	1.67027	2.00388	2.11383	2.44919	2.22654	2.44917	2.11554	1.78123	1.55858	1.79653	0.890577
AT3G56410	protein_coding_gene	-	1.11327	1.00195	0.216767	0.33398	1.33588	1.11327	1.45882	1.89256	1.11336	2.44919	3.11714	2.56052	2.78317	1.44725	1.52758	1.6699	1.2246	1.68296	0.795063	1.00194	1.2246	1.11327	1.11394	1.22709	1.55949	2.67184	1.44725	0.445307	2.65465	4.0065	4.78705	2.76551	2.56017	2.67793	4.24006	6.37919	5.90032	3.22849	4.24877	4.78705	2.78317	3.114	3.78511	2.6603	1.7812	2.8945	2.56052
AT2G22720	protein_coding_gene	+	1.00194	0.548985	0.668003	1.46063	2.17148	2.05191	1.78123	1.73613	1.57497	1.44725	1.55858	0.789722	0.333895	0.651128	0.995743	1.00194	0.890637	2.12218	1.67306	1.6699	1.89256	0.445306	1.00194	2.00866	2.8945	2.44919	2.46754	1.11339	0.779288	1.22529	0.779288	0.890615	0.667947	1.11327	1.2246	1.33592	1.78123	1.52264	1.54577	1.8241	2.00388	2.11004	2.67254	2.22654	2.22654	2.33786	2.44919
AT1G36160	protein_coding_gene	+	1.2246	0.890888	1.55858	1.44729	1.33592	1.00194	0.333979	8.60458e-09	0.33398	0.33398	0.33398	0.779287	1.00194	2.00387	2.00388	1.55858	1.00194	1.10644e-05	1.08937e-17	0.111326	0.445307	2.33736	1.44805	0.445307	1.6699	1.22456	2.22654	1.22441	2.22654	1.44002	2.11315	1.44725	0.890615	1.88709	1.6699	1.11327	2.78332	0.889292	3.3398	1.78242	2.1129	2.33762	1.33594	3.67059	1.33612	1.44725	3.00581
AT1G44446	protein_coding_gene	-	2.11521	2.11521	1.55858	1.34048	1.6699	1.6699	1.6699	1.11241	0.445307	0.445307	0.33398	0.112277	0.779288	1.2246	1.33598	1.33581	2.33786	1.89256	1.7812	1.78123	1.00194	1.00194	1.00194	1.6699	0.667961	1.33592	1.33592	0.667969	0.890615	0.23065	0.322794	0.445307	0.222654	0.445307	0.36705	2.00388	2.00388	2.78359	3.11715	1.89256	3.89644	3.45113	3.00582	2.76527	2.33786	1.70228	2.00388
AT5G27320	protein_coding_gene	+	0.556634	0.779221	1.6699	1.44725	1.43272	1.22482	0.90411	1.78123	1.78123	2.11521	1.72492	0.667961	0.333981	0	8.19647e-48	2.67852e-19	1.00189	1.2246	1.44725	1.44725	0.667961	0.445307	0.445307	0.471436	0.891966	2.8945	2.78323	2.78317	3.45036	2.89452	2.44921	1.78123	1.6699	2.00384	1.33592	1.33635	1.33592	0.779288	0.796949	0.863649	1.54672	1.2246	1.33592	1.33645	1.6699	1.00194	0.890615
AT3G13920	protein_coding_gene	-	2.00388	1.44615	1.44978	1.11327	1.33594	1.23099	1.2246	1.00194	1.55856	1.33592	1.44725	1.2246	0.232834	3.11715	3.00582	4.78699	5.11602	2.89452	3.3398	1.55859	1.2246	1.00194	0.556634	0.779329	1.00194	0.665523	1.55858	1.44725	2.00388	2.1152	1.44682	1.00194	0.334006	0.779648	1.22523	2.00388	2.00388	2.11066	2.8945	1.6699	1.89256	1.66944	1.11369	1.11327	2.1152	1.89285	1.66989
AT5G10360	protein_coding_gene	-	2.33786	1.33592	1.22401	1.20957	0.222654	0.445307	0.335917	0.33398	0.445307	0.222654	0.932173	2.56052	2.44919	2.44919	1.60468	0	0	0.556634	0.885883	1.33286	1.89256	1.78354	1.83343	2.8945	2.33786	2.78249	2.44919	2.22654	2.22654	1.55858	1.336	1.55858	1.89256	1.89256	2.67184	2.78317	3.22812	3.43507	3.45113	3.45113	3.45113	2.67184	2.78317	2.23252	1.89256	1.55839	1.11327
AT5G26210	protein_coding_gene	-	0.779288	0.776058	0.890625	0.66796	1.44208	1.23541	1.11327	1.44725	1.44725	1.44725	1.44725	0.779288	0.779288	1.11327	1.44726	1.78283	1.78123	1.44725	1.11326	0.779014	0.222654	0.890619	1.44622	1.55858	1.55858	1.55858	2.22515	1.7758	1.22459	1.11327	1.22562	1.33592	0.445307	0.33398	0.33398	0.556218	0.334135	0.33398	1.45843	1.33592	1.33592	1.11327	1.78123	2.34713	2.78317	2.78318	3.23995
AT3G61690	protein_coding_gene	+	1.44725	2.02972	2.33786	2.33786	3.56034	3.33975	1.6699	1.6699	1.11593	0.779348	0.600844	2.33786	1.6604	1.78123	1.82459	0.33398	0.33866	0.222654	0.222654	3.65343e-09	1.33592	2.33786	3.00611	2.78317	1.99717	2.33786	2.56052	2.00354	1.22448	1.33592	2.00425	1.89256	2.8945	2.33786	0.550242	1.2246	1.00206	1.55858	1.89253	2.22652	1.81532	1.44725	1.55857	0.779288	1.40468	2.44284	1.22455
AT1G70730	protein_coding_gene	-	2.56052	3.3398	2.67897	2.44797	2.79093	2.33786	2.56052	2.22654	1.88292	2.8945	1.78123	1.89256	2.11539	1.32952	1.11327	1.55858	2.0038	1.22889	1.44725	1.2246	1.44725	1.67074	1.22201	0.667961	1.11327	3.64591	3.4217	3.7849	1.44725	1.55858	1.45489	1.55694	1.00194	1.33592	0.890387	2.0039	2.44906	3.11698	2.16254	1.33592	2.21373	1.22463	1.55858	0.668223	0.33398	0.890615	0.556634
AT4G30580	protein_coding_gene	-	2.67184	3.1172	3.00582	2.67184	2.8945	1.44725	1.11327	1.44906	1.44688	1.56799	1.00194	2.22402	2.11567	1.99712	1.6699	0.111323	0.111327	0.33398	0.44373	0.445307	1.11327	1.00677	2.33786	2.67199	2.8945	2.68045	2.33832	1.6699	1.78123	1.33593	1.11327	1.11327	1.22462	2.22642	2.22649	2.67184	2.44919	2.5588	1.78127	1.55858	1.11327	0.890615	0.890619	0.556539	0.741214	0.779288	0.779288
AT4G22330	protein_coding_gene	+	1.33592	1.00194	2.80051	2.44919	1.89259	1.89545	0.61015	0.890615	1.2246	1.6199	1.72557	1.89256	1.4473	1.59224	1.86258	1.44725	1.78123	1.89256	1.00194	1.00194	1.44725	0.779288	1.33592	1.33293	1.78128	2.44961	3.22848	2.67184	3.33906	2.8945	1.55845	0.745622	0.779274	1.00192	1.00194	1.8925	1.89256	1.88919	2.11521	1.78147	2.00388	1.33228	2.33786	2.02475	2.11519	2.56052	2.33786
AT3G11630	protein_coding_gene	+	0.111327	0.111327	5.74116e-15	0.111327	0.111698	1.03775	1.33592	1.2246	2.67138	2.38658	2.11521	3.00583	1.55858	1.11327	1.6637	1.00194	1.00194	0.890615	2.45201	2.3378	2.33786	2.56052	2.5883	0.561422	0.556634	0.445307	0.779289	0.445312	1.33593	1.2246	1.2246	1.2246	1.78123	1.89256	1.00189	1.44725	1.79309	1.78123	1.44678	1.44725	1.44725	1.00194	1.00163	0.890412	1.33592	1.78123	1.78123
AT1G65220	protein_coding_gene	+	0.667961	1.00207	1.11338	0.890618	0.779287	0.556218	0.333758	1.22486	1.89256	2.77853	4.00779	4.23006	3.45113	2.4545	1.22471	0.111351	1.11327	1.44679	1.44725	1.5588	0.890615	0.5634	0.556633	1.00049	1.67196	1.78123	1.89256	1.33592	0.89318	0.890615	1.11327	2.44923	3.11652	3.33991	4.23022	4.23973	2.67219	1.76211	0.33398	0.33398	0.33398	1.34434	1.44725	1.44725	1.6699	0.89067	0.336303
AT3G18290	protein_coding_gene	+	2.67184	3.67789	3.67548	3.18383	2.2301	1.31205	1.33592	1.08161	1.82418	1.44725	1.55858	1.33594	0.47718	1.88936	1.78123	1.77952	2.043	0.447454	0.556634	0.665423	1.00194	1.87939	1.22466	2.60854	1.59877	2.22654	2.45213	1.44725	1.89246	1.25646	2.44919	2.44843	0.556634	2.89455	3.45113	2.56049	3.67378	3.45113	1.89256	1.2246	0.33398	1.55858	2.1183	0.444451	1.33592	4.34527	3.67379
AT5G47880	protein_coding_gene	-	2.11521	3.00626	4.34252	3.65339	4.11842	3.67234	2.11262	2.22139	1.67013	1.33592	1.11327	1.22909	0.556451	1.00197	1.11327	0.890623	1.11328	0.556613	0.445307	0.445306	0.222654	0.111326	1.2246	1.33592	1.33592	1.43872	1.89843	1.45216	1.33691	2.22654	1.8807	1.55859	0.89245	1.90921	3.45113	3.78511	3.78512	3.90678	3.55604	2.11521	1.78123	1.78532	0.445305	0.445307	1.78123	2.22654	2.22654
AT1G32530	protein_coding_gene	-	0.445307	1.33592	1.45902	1.33535	1.89256	1.1133	1.11327	1.67077	1.11333	1.96794	2.11521	1.33591	1.33587	0.670738	0.714227	1.44725	1.44725	1.2246	0.867067	0.33398	1.11327	1.66989	2.32801	2.11453	1.33592	2.22398	2.89396	2.89449	3.67379	2.56177	1.89256	2.56456	3.00584	2.88405	2.55886	1.78123	2.34647	3.00592	4.00813	4.00777	2.56052	2.22635	0.562617	1.00194	1.33588	1.55857	1.55858
AT5G16390	protein_coding_gene	-	4.34175	2.78317	2.56168	1.37597	0.667972	0.556634	0.556634	0.779321	1.00836	2.00388	2.58289	2.56049	1.99881	1.70556	1.75806	1.55858	1.55857	1.20063	0.55665	1.00194	1.6699	1.2246	1.2246	1.22563	3.22848	2.56072	3.92733	4.78705	5.23236	3.68894	3.89644	3.54708	1.78123	1.44725	0.667962	1.90125	2.11521	2.00388	1.89256	2.33787	0.890615	0.556634	0.667961	1.2246	0.779288	0.90722	1.00194
AT3G23300	protein_coding_gene	+	0.779288	0.779288	1.00194	1.6699	0.889923	1.00194	1.2246	0.556639	1.0028	0.890615	0.445304	2.00388	1.55858	1.55858	1.55858	0.33398	0.33398	0.33398	0.33398	0.556634	1.2246	1.55857	1.67006	2.33786	3.12105	2.66971	2.00135	1.90586	1.11327	1.00194	1.33597	1.00194	0.556634	1.44725	1.11327	0.994328	1.56958	1.49268	1.44725	1.33573	0.665365	1.47106	1.89256	2.04431	2.22568	1.00195	0.890614
AT1G77840	protein_coding_gene	+	1.89256	2.00374	2.89445	3.00582	2.81158	3.11716	2.33852	2.11521	1.74592	0.556634	1.11225	1.44996	1.89262	2.22654	1.89278	1.44422	0.779238	0.445307	0.667961	0.667961	0.667961	1.00194	0.680388	0.66819	0.890643	1.44724	1.90895	2.89457	2.67184	3.228	2.89487	2.55805	3.00416	2.01739	2.89451	2.36996	2.82785	3.3398	2.8945	2.78317	2.33802	2.67692	1.78123	2.11521	2.16312	2.44919	2.07464
AT2G43710	protein_coding_gene	+	1.6699	1.56622	0.438806	0.445307	0.445307	0.403083	1.00194	2.22653	2.22654	3.32038	3.45113	2.22654	2.22654	0.779279	1.9041e-11	0.33398	0.558018	0.556634	1.2246	1.00194	0.779288	1.08666	0.869676	1.00194	1.44642	1.90398	1.66998	2.11383	2.65125	1.66984	1.6699	1.46772	1.44404	1.33592	1.11327	0.779288	1.00194	1.78123	2.44919	2.56052	1.78128	2.89451	2.11521	2.67178	2.8945	1.89253	2.11263
AT1G78800	protein_coding_gene	-	1.00194	0.882113	2.44919	3.22846	3.56066	3.91806	3.22847	2.44919	2.22745	1.55858	0.667962	0.779288	0.445307	0.461093	1.33592	1.22471	2.4492	2.59333	2.44919	2.67182	1.6699	1.6699	1.33592	1.44742	1.11757	1.11327	1.00194	0.779288	1.14884	0.779286	0.33398	0.33398	0.33398	0	0.667973	0.887617	0.890615	1.8858	2.78317	2.4339	2.33779	3.7795	4.1474	3.33979	3.78511	3.88681	2.75908
AT3G17675	protein_coding_gene	-	1.44725	1.89389	4.67286	4.05591	5.36297	4.99769	1.90212	2.54474	1.2246	0.77623	1.2246	1.2216	2.67184	3.15298	3.1171	2.67356	1.6699	1.20052	0.779304	0.779288	1.00194	1.00194	1.00194	1.0009	1.2246	1.22481	1.33591	1.33592	1.33592	1.33634	1.2246	1.11269	1.2246	1.23182	1.11327	1.2216	1.08711	0.554559	0.556634	0.556634	0.556634	1.02549	1.12291	1.12772	0.890614	0.887605	1.11532
AT5G56240	protein_coding_gene	-	1.89256	0.667961	0.667961	0.111316	0.111329	0.445307	0.664088	0.674361	1.00194	0.667961	0.451302	0.418845	0.222654	0.222654	0.445307	1.34786	1.33592	1.33592	1.11327	0.67442	0.890615	1.11327	2.89434	3.11715	2.77421	1.6142	1.2246	1.34111	1.00194	2.56071	2.11521	1.44308	1.54454	2.51532	1.90534	0.890615	0.333979	1.2246	1.6699	1.33592	1.44725	0.89073	2.78317	3.55846	3.1569	4.47521	4.67461
AT5G35160	protein_coding_gene	+	1.11327	1.00194	1.53394	1.77758	1.89256	2.00388	1.53731	0.676986	0.554914	0.667961	0.33398	0.445307	0.446671	0.222654	0.430974	1.00195	1.11327	1.11325	0.894888	0.333979	0.556634	0.556634	0.665886	1.2246	1.56266	1.89256	1.90205	1.55856	1.59528	1.00194	0.667961	1.33597	1.11327	1.00193	2.19125	3.22848	2.67184	3.00665	2.67184	1.29527	0.556634	0.779286	0.890615	0.890593	1.44793	1.55858	2.36426
AT4G26090	protein_coding_gene	+	0.667961	0.222654	0.111327	0.111286	0.111353	0.33398	0.779511	1.002	0.890582	0.667961	0.222437	0.111327	0.11118	1.88893	2.67184	2.56052	2.89447	1.55955	1.00194	1.00195	2.56052	3.00584	3.11715	1.55856	0.775601	1.33506	1.78123	2.07241	2.67181	1.44683	2.11521	2.00373	3.3398	2.8945	2.22333	1.67119	2.23083	2.2381	2.3178	2.89414	2.56052	1.7812	2.00388	2.56055	3.01536	4.00778	4.11907
AT3G25910	protein_coding_gene	+	1.00194	0.556634	0.222654	0.667961	0.556634	0.556634	0.445307	0.222654	0.222654	0.222654	0.667961	0.445307	0.446586	3.0171	4.00777	4.00777	4.45264	1.88813	1.00194	1.00194	1.55858	2.22895	2.91021	3.67065	3.89803	4.23042	4.57523	4.34664	3.43645	2.00389	2.1152	1.66957	2.34162	1.67235	1.78132	2.00388	2.11521	2.00457	1.00176	1.73215	2.11505	2.9797	2.44923	2.67184	2.56052	2.01986	1.44725
AT1G06410	protein_coding_gene	+	1.2246	1.11327	1.3393	0.334443	1.78123	2.67184	2.92338	4.45238	3.00582	2.11521	1.62518	0.41406	1.2246	1.2246	1.44725	1.24226	0.445307	0.81133	0.890781	1.89225	2.22654	1.88669	1.89256	1.87887	2.07721	2.11821	2.11433	1.1132	0.779288	0.556688	2.00388	2.88147	4.11944	3.94385	4.00907	4.24161	3.48527	2.7004	4.2304	5.12109	4.89838	2.67269	1.33333	1.95074	2.93424	3.67459	2.67184
AT5G60410	protein_coding_gene	+	2.00388	1.6699	1.11325	0.890615	2.00734	1.33592	1.33592	1.89279	0.667961	0.683654	1.89256	1.33572	1.99104	2.21526	1.2246	1.2246	0.678292	1.78123	1.78127	3.89644	3.78511	3.08758	1.22457	0.890615	0.558606	0.468186	0.667993	1.89252	2.4476	1.67261	3.1833	4.23021	2.44915	1.01721	0.222654	0.222654	0.890615	2.11521	1.6699	0.779288	1.55858	2.004	1.78123	0.779581	0.890616	3.33963	4.44108
AT5G64401	protein_coding_gene	-	2.56052	1.78121	0.995338	1.46327	0.779288	1.33598	1.6702	1.76929	4.1191	3.56246	3.00577	2.68078	0.890611	0.779287	0.890615	1.0028	1.67682	3.92047	5.77816	6.01165	5.34369	5.34371	5.34301	5.34777	4.87281	4.8993	4.89837	4.89843	4.89569	4.94277	3.40836	3.82026	3.79454	4.59757	4.68155	4.67561	4.67571	4.67831	4.5858	4.34201	4.34161	4.3421	4.34032	3.67479	3.44423	3.45144	3.47207
AT4G35000	protein_coding_gene	-	0.779288	1.44725	1.44725	2.44919	2.00388	1.2246	1.33621	1.22459	1.66992	2.00388	2.33758	2.22451	1.78121	1.44725	1.2246	0.447179	0.43127	0.779288	0.573032	0.667961	1.6699	1.6699	1.78909	2.12038	2.22618	1.44725	3.11703	3.00583	3.3398	3.3398	2.77856	1.44644	1.00194	0.77932	0.800122	2.11521	1.6699	2.21793	2.56827	1.6699	1.62676	1.89274	1.11327	1.44725	1.44726	0.890617	2.67183
AT4G11010	protein_coding_gene	-	0.667961	0.445307	0.665594	0.667961	1.11336	1.11327	1.00927	1.33592	0.890419	1.44725	0.891259	1.89256	3.17174	2.67184	3.33981	2.33724	1.08525	1.00194	2.11521	1.89274	2.00388	2.0196	2.56047	2.01409	0.890615	1.2246	1.2246	1.11327	0.890647	0.778713	0.972378	0.995838	0.556634	0.556634	0.667957	0.445292	1.2246	1.11327	1.2246	1.55856	1.6699	2.20499	1.77014	1.78123	2.00388	2.00379	2.1268
AT5G47210	protein_coding_gene	-	6.67961	6.90326	4.23732	4.90863	4.00832	3.66782	3.0934	2.19287	3.10119	2.44919	2.11521	1.78123	0.239859	0.779288	1.11327	1.33592	1.67095	1.6699	1.11327	0.890615	0.890615	0.33398	0.44531	1.00194	2.00381	1.78486	2.33786	2.8945	3.11697	3.11716	2.11521	2.00302	1.80048	0.889098	0.439407	1.2246	1.33569	1.2246	2.46239	4.34814	4.23042	4.21363	5.49616	5.57811	3.11853	3.00582	3.00582
AT1G79960	protein_coding_gene	-	0.779288	0.33398	0.223117	0.779226	0.779288	0.779284	1.33586	0.77944	1.00194	1.2246	0.556684	0.666462	1.33592	1.6699	1.78123	1.91742	1.33592	1.00194	2.11771	1.7774	1.44725	1.44486	1.78123	2.11522	2.11521	2.11521	2.11408	1.11304	1.89221	1.89256	1.89256	1.89256	1.89256	1.89256	1.89347	1.33592	1.32699	1.01916	1.6699	2.00388	1.78008	1.66794	1.55852	1.55122	1.89265	1.89256	1.89256
AT5G40910	protein_coding_gene	+	0.556634	0.556634	0.888335	0.33398	0.445307	0.445307	0.222654	1.66979	1.89256	2.677	3.78511	3.11731	2.89427	2.11193	1.00194	0.222654	0.111512	0.111327	0	0	0	0.445307	2.32584	3.28587	5.34369	5.2114	3.89644	2.22377	2.44912	3.69662	4.5224	5.45501	4.99204	5.45503	6.35055	5.56794	3.94975	3.51361	3.8964	4.23042	2.44922	2.33806	3.1422	6.01145	5.81353	7.7259	6.36694
AT5G64350	protein_coding_gene	-	3.00582	3.66382	3.22739	2.33572	1.55854	0.924648	0.779288	0.667958	1.00198	0.890615	1.22459	1.33442	0.890615	0.890615	0.333984	0.223625	0.334341	0.779288	1.11327	1.11325	1.33592	1.55858	1.55858	1.55772	1.44725	1.90448	2.26124	2.22655	1.66992	1.11327	1.11327	1.11324	1.44724	1.44667	1.56107	1.31807	2.33786	2.22568	2.33783	2.44919	1.89256	1.66987	1.44725	2.11709	1.11327	1.11327	1.00194
AT4G37460	protein_coding_gene	-	0.890615	0.445307	0.33306	1.11327	0.927322	0.890615	0.781046	0	0	0.111327	0.111327	0.111327	0.440024	1.33587	1.78123	2.00388	1.67249	1.33594	0.890615	1.11327	1.2246	2.00388	1.67632	0.781455	1.2246	0.890615	0	1.2246	1.78123	3.23124	4.00777	3.0493	1.6699	1.2309	1.7812	1.00194	1.66989	2.67184	2.22482	1.55858	0.222654	1.11327	1.34622	1.67305	2.44919	4.45307	2.56052
AT4G23100	protein_coding_gene	-	0.890615	0.890615	0.445316	0.774409	0.779288	0.890615	0.77928	0.786053	0.667961	0.890615	0.667961	0.445368	0.445307	0.222652	0.667956	0.779232	1.2246	1.11327	0.667941	0.667961	0.222654	0.556634	0.779288	0.445337	1.2246	1.78123	1.89336	2.642	1.89256	1.77845	2.1151	2.11521	1.11327	1.55278	1.55858	1.67205	1.00194	0.779288	0.556634	1.55625	1.89256	0.559289	0.59002	1.11327	1.11327	1.20701	1.33592
AT2G28671	protein_coding_gene	+	2.67184	2.11521	2.11536	1.55858	0.667961	0.889016	0.222654	0.667961	0.667961	0.670757	0.776291	2.00388	1.97539	2.44919	2.56362	0.890621	1.13107	1.33592	1.11327	1.12474	1.2246	0.330143	0.445307	0.445307	0.445307	0.221399	0.222654	0.222654	0.222654	0.667961	0.779288	1.33592	1.33615	1.44725	1.66989	1.33675	1.33574	0.82652	1.44725	1.33581	2.11521	2.20567	3.00582	3.22848	2.33786	2.33786	1.33025
AT4G24950	protein_coding_gene	+	2.22654	1.67154	0.667961	0.445317	0.556636	0.111327	0.667998	0.779285	1.89255	2.56084	2.56046	3.33981	2.67184	2.00351	1.44725	0.779288	0.556634	0.555658	1.11315	1.44725	1.44725	1.44725	1.77279	2.22654	2.22654	2.22654	2.22669	1.7786	1.78123	1.78123	1.78123	1.78123	1.79321	1.6699	1.6699	1.69377	1.22459	1.22939	1.89248	1.86232	2.45825	2.56051	2.56272	2.33454	2.33786	2.33786	2.33786
AT2G22660	protein_coding_gene	+	1.00194	0.890665	1.44725	1.33592	3.12656	4.34175	3.56246	3.3398	1.53951	1.33579	1.00194	1.00194	1.00195	0.668093	1.11327	1.78123	2.22654	1.5559	2.44761	2.00215	1.61424	0.930927	2.44919	3.11715	3.00582	1.00085	0.111327	1.43257	1.55858	1.66851	2.6698	1.78123	1.78123	0.222657	0.11137	0.445192	1.45299	1.6699	1.33592	0.883962	1.11327	1.55858	1.00194	2.22654	2.67186	3.34005	2.55088
AT3G49010	protein_coding_gene	-	2.44919	2.44924	1.55857	1.22411	0.999996	0.890614	0.222654	0.222654	0.114714	0.445307	1.64207	2.56052	2.56053	2.33786	1.13515	0.890461	2.55903	2.56052	2.56145	2.80904	1.11327	1.88477	2.22654	2.22654	2.22654	2.37669	3.56246	3.56235	2.47537	2.8945	2.8945	2.22644	0.60147	0.667961	0.675187	0.111327	0.111327	0.779157	0.779288	1.00194	1.55858	1.44725	1.89253	1.44774	2.00388	2.74596	3.00583
AT5G61410	protein_coding_gene	-	2.44919	2.78317	2.56052	2.43899	1.81794	2.00388	2.00388	1.78123	2.00388	0.779288	0.667961	1.00178	1.11327	1.6699	1.6699	1.33602	1.00194	0.445308	0.222654	0.222654	0.222654	0.222654	0	0.222654	0.222654	0.222654	0.22054	0.867187	0.890615	1.00194	1.00194	0.445616	0.333977	0.667961	0.885882	1.00194	1.32364	2.56052	2.44919	2.11751	2.8945	1.98789	1.44732	1.78153	2.00538	1.33592	1.2246
AT4G36190	protein_coding_gene	+	0.779288	0.779288	1.33558	1.2246	1.22446	2.67203	2.09208	2.65994	2.44937	1.11295	1.13564	0.233028	0.445308	1.00194	1.00194	1.66992	1.44725	1.55858	2.33786	2.11316	2.44919	1.6699	2.33924	2.00897	2.11521	2.33786	0.964018	1.55857	1.78123	1.6699	1.33362	0.8906	0.556634	0.890617	0.779288	0.667961	0.556649	0.557036	0.667961	0.667961	0.779287	0.672637	0.556634	0.667961	1.00194	2.00388	2.00305
AT3G58610	protein_coding_gene	+	3.00582	4.78706	4.34175	2.89453	2.7833	1.00194	0.111326	0.222654	0.222654	0.222654	0.333981	0.222654	0.222654	0.890615	0.667961	1.55852	2.56046	2.11521	2.22654	1.33594	0.445307	0.664137	2.33757	2.33786	2.4492	1.57916	1.89256	1.9127	2.89419	3.67374	3.11635	2.25283	1.22466	2.44921	2.22654	2.00155	1.44725	2.00388	1.98401	2.22655	2.44919	2.56052	1.11326	0.471473	0.444972	0.890768	0.890615
AT3G04870	protein_coding_gene	+	0.445307	0	0	7.55503e-31	0.0929733	0.111327	0.445307	0.556634	1.04724	1.00194	0.890615	1.00194	0.775848	0.779288	0.556634	1.87517	2.65215	3.11286	3.11715	1.56377	1.11327	0.667961	0.779288	0.111327	0.111327	6.99243e-06	0.33398	0.333981	0.445307	0.222654	0.556634	0.556634	2.00388	1.78123	2.22853	0.892167	0.556634	0.556598	1.23182	1.66995	2.00388	1.00194	0.445307	0.111343	0.667961	1.2246	1.6699
AT5G57360	protein_coding_gene	+	0.556634	0.333908	0.779288	0.779288	0.777215	1.77803	1.00814	1.2246	1.22717	0.228246	0.216659	0.222654	0.33398	0.33398	0.890615	0.779288	0.667961	1.11327	1.00149	1.33586	1.33592	1.12689	1.2246	1.00194	1.6699	0.903783	0.832806	1.66264	1.11327	2.22654	1.22476	1.2246	2.00388	1.06747	1.78123	1.87807	1.00194	1.11204	1.21859	2.00388	2.22654	1.2246	0.45532	2.00346	2.33528	2.33859	1.71075
AT5G24470	protein_coding_gene	-	3.3398	1.66374	1.55857	0.778067	0.33398	0.33398	0.333841	0.556632	1.00194	1.00194	0.89083	0.445311	0.333289	0.556634	0.667961	1.56017	1.33648	1.10987	1.2246	0.333707	0.222654	0.442208	0.222654	0.890614	1.02777	2.44913	4.34141	3.89663	4.34179	3.90449	3.3398	3.89644	3.33985	2.11543	2.44926	1.89256	2.33786	3.56209	2.46067	3.01724	3.22848	3.47388	1.89383	1.89251	2.92256	3.98977	5.12105
AT1G55310	protein_coding_gene	+	2.67184	2.33841	2.44919	3.00598	2.56052	2.8945	2.11521	1.89233	2.11521	1.66992	2.78317	2.33786	2.00388	1.78122	0.556634	0.556632	2.33786	2.33786	3.22848	2.78317	1.11327	1.78137	3.32749	3.78501	4.30757	3.6497	1.8951	1.11327	1.97787	1.66991	1.33592	2.5679	2.44917	2.67184	2.8945	2.67184	2.22654	2.11521	3.00582	2.22461	2.22653	2.22654	1.54975	2.00388	1.5116	2.56109	2.44917
AT5G60600	protein_coding_gene	+	1.89256	2.33785	2.22654	2.22654	2.02316	0.445385	1.11327	1.11327	1.55858	1.89331	1.94822	2.09434	2.10975	3.11629	2.41921	3.22014	3.45382	2.44919	2.11521	1.56463	0.779288	1.2246	0.890615	2.11521	2.00388	2.22635	1.33554	1.88513	1.1137	1.11418	0.667956	0.445307	2.8945	3.00582	1.88351	2.48655	3.22856	2.33809	3.5489	3.11715	1.85847	1.00172	1.00194	0.890615	1.89256	3.22843	3.67452
AT3G08730	protein_coding_gene	-	1.6699	0.890615	0.779288	2.00356	2.82142	2.44919	2.78339	1.33673	0.726251	0.779288	0.445092	0.667957	0.667961	0.779287	1.78123	1.56018	1.78123	1.44725	0.445307	0.667687	1.11327	1.16673	2.00388	1.6699	1.02094	1.00194	0.111327	0.556685	1.11327	1.2246	1.2246	0.890603	1.78123	1.89256	2.00388	2.00388	1.03603	1.44725	1.78423	1.89249	2.36011	1.78123	1.67005	1.898	2.44919	3.33399	3.45106
AT3G04184	protein_coding_gene	-	0.667961	0.667961	0.556634	0.333969	0.111327	0.111327	0.608011	0.890615	1.33592	1.33592	0.890615	0.556633	0.111327	0.127113	0.890615	1.66947	2.11521	2.44373	1.78123	1.11334	1.2246	1.2246	1.22426	1.22662	0.98618	0.879151	0.890723	0.890621	0.890614	0.890615	0.890615	0.890612	0.890666	0.891636	0.796177	1.75209	1.89373	1.89239	1.89308	1.8937	1.78338	1.78104	1.78176	2.03134	2.11777	2.11534	2.12784
AT1G77180	protein_coding_gene	-	2.8945	2.78322	2.78317	2.90548	2.44919	1.33624	1.44725	1.87655	1.2246	1.00189	1.45624	1.67005	3.2278	3.67379	3.14039	4.11901	3.11749	3.56245	4.11038	2.33786	1.78123	1.18468	1.71518	1.89256	2.22654	2.00391	1.55806	1.00195	1.00198	1.11466	1.85514	2.89205	3.00589	2.78317	4.23042	4.00777	3.90827	4.56189	5.14264	3.11715	2.77241	1.55857	1.00194	0.995654	0.556627	1.79462	3.00583
AT4G04360	protein_coding_gene	-	1.44725	3.22848	2.67138	3.45113	3.67379	1.57885	2.45215	1.78123	1.00194	1.0913	1.10449	3.11715	3.11715	3.11713	2.23329	0.556638	0.556634	0.445318	0.890448	0.66623	1.55858	1.55858	1.55858	1.66981	1.6699	1.66991	1.35233	1.2246	1.22482	1.6699	2.11752	2.10462	2.11019	1.67012	1.55995	1.55858	1.55858	1.55858	1.66961	1.66993	1.78169	2.10323	2.22654	2.2266	1.78123	1.3215	1.89032
AT2G15695	protein_coding_gene	-	2.11521	2.56052	2.67184	2.12067	1.55855	1.11327	0.821216	0.890615	1.00194	1.00194	1.29171	0.445307	0.333976	0.950328	0.556634	0.556634	0.556634	0.182683	0.557215	0.667961	0.667961	0.66162	0.668007	0.222654	0.779288	1.55858	1.55858	1.6699	2.15409	1.6699	1.33592	1.55868	1.22806	1.00213	1.22459	0.779288	1.2246	2.22654	2.12456	2.56052	2.56052	2.11555	1.70235	2.22788	2.00388	2.00388	1.90533
AT5G47040	protein_coding_gene	-	0.33398	0.890981	1.33592	2.22651	1.89256	1.33378	0.890615	0.111397	0.776743	0.779288	0.890615	0.778539	0.448517	0.667961	0.556634	0.668389	0.77929	1.00309	1.55824	1.44725	1.55858	0.893061	1.48899	2.11521	2.33998	2.01377	1.78123	0.779288	0.111327	0.779288	2.67184	3.11215	2.77119	2.56052	0.890615	0.111142	1.48098	3.45113	2.22654	1.26411e-05	0.222654	1.2246	1.22608	1.33753	2.11521	1.78259	1.55857
AT3G10770	protein_coding_gene	-	3.3398	1.6699	2.09193	2.22614	1.78384	1.89256	1.314	2.78654	3.22527	2.8945	3.22848	1.77611	1.33326	3.89004	3.56246	4.23063	3.6761	1.00623	1.00194	0.111327	0.33398	0.445307	1.18391	1.33593	2.11521	2.4492	2.22654	2.11521	1.95675	1.89256	3.31283	4.34179	4.22903	5.12103	4.45307	4.45307	2.22031	0.890719	1.10563	0.890615	1.00194	1.00194	1.33592	1.78148	1.58749	2.11458	2.00388
AT5G52880	protein_coding_gene	-	2.67184	3.4494	3.00234	2.78317	2.44914	1.33592	1.12488	0.671161	0.890676	1.00195	2.74961	4.5616	5.12103	5.34368	3.02751	1.2246	0.444971	0.663585	1.61597	2.33786	2.33786	1.77952	1.11327	0.780448	0.111327	0.117781	0.89081	0.890615	0.890615	1.33617	1.33377	2.11522	1.78124	2.33786	2.33786	2.56052	2.11521	1.33285	1.33592	0.665866	1.00194	1.11326	2.44919	2.44919	2.44942	3.23073	2.8954
AT1G02320	protein_coding_gene	+	1.00194	0.106222	0.111327	0.111309	0.779288	2.11521	2.11521	2.00391	1.33592	1.11328	1.11327	1.78123	2.00388	1.32311	1.44725	1.22376	1.55858	1.45583	1.55858	1.56647	1.2246	1.2246	1.2246	1.2246	1.2246	1.2246	1.2246	1.2246	1.2246	1.2246	1.22402	1.21413	1.33334	1.33575	1.33592	1.3361	1.33682	1.22103	1.0057	1.00178	1.00193	1.00195	1.00277	1.00416	0.893824	0.890688	0.89061
AT1G31420	protein_coding_gene	+	3.00582	3.22848	2.46054	2.43383	1.1145	1.44725	1.33675	1.26335	0.890615	0.445307	0.33398	0.223403	0.111327	0.556634	0.556634	0.556864	1.00194	0.445307	0.445307	0.779248	0.33398	2.22654	2.44897	3.46307	2.1152	1.44725	1.66981	1.55857	1.89256	0.890615	1.2246	1.55858	2.67184	2.33786	1.78123	1.47126	2.01008	2.47528	2.89691	2.22973	1.6358	1.6699	2.00388	2.67184	2.56052	2.00198	1.55858
AT3G13235	protein_coding_gene	-	0.445307	0.33398	0.33398	0.445309	0.33398	0.33398	0.898879	0.779285	0.556634	0.744147	0.543842	0.556634	1.00194	1.02719	1.11322	1.55935	1.2246	2.00388	2.0039	2.00192	2.11521	1.66999	1.44625	1.66992	2.11521	1.55761	2.56052	2.11544	2.44919	2.11509	1.44725	3.56279	2.89451	2.44919	1.89074	1.33204	2.22654	2.89496	3.45113	3.00582	3.11715	3.2287	3.45113	2.56052	2.78317	2.33786	1.5588
AT3G02540	protein_coding_gene	-	0.667961	0.556634	0.22288	0.556146	1.3359	1.6699	2.67098	2.22654	2.22794	2.14151	1.33657	1.44725	1.44553	1.30261	1.89256	1.6699	1.893	2.00385	1.11327	2.22654	1.44725	1.54218	2.22654	2.44919	3.04178	3.22847	2.8945	1.66907	0.779216	2.78317	2.44919	2.56052	0.222532	0.223766	0.655982	0.88462	1.78467	1.66989	1.89256	1.6699	1.89256	1.6699	1.81979	0.986445	0.556634	0.667961	1.2246
AT5G47840	protein_coding_gene	+	1.6699	0.779288	1.00194	1.11327	0.556544	1.11327	0.779288	0.779288	1.00533	0.556634	0.779286	1.89256	1.82352	2.56052	3.45113	2.33792	2.05499	1.33592	1.78021	2.5605	2.50485	2.44919	0.916453	0.111327	0.667959	0.667961	0.667985	0.668925	1.75727	1.78123	1.89256	1.78123	0.223072	0.445307	0.890632	2.22654	2.11521	1.92535	2.34764	0.891133	2.44919	2.4492	1.89256	1.78112	0.110655	0.890615	1.00192
AT3G06480	protein_coding_gene	-	2.22654	1.89256	1.44946	2.22654	2.89405	3.00582	3.11612	2.44918	1.00286	0.890616	0.773293	0.556634	0.779288	1.00194	1.22459	1.89256	1.6699	1.44725	1.00194	1.11154	1.2246	1.6699	1.22459	1.33592	2.89432	2.33388	2.83501	2.25021	1.92105	1.2246	0.779288	1.89256	2.3115	3.89328	2.00388	2.02026	1.78093	2.78552	3.18274	2.76726	2.67184	3.33979	4.99687	4.25397	4.0559	2.6719	3.11659
AT3G56150	protein_coding_gene	-	0.779288	0.667959	1.33558	0.779288	2.67222	2.89451	2.11521	2.67184	0.890152	0.668009	1.44725	1.33592	1.44725	1.66987	0.890615	0.445307	0.779288	1.80525	2.8945	2.8945	3.89644	2.55502	2.88571	2.33785	2.22996	1.78123	2.44977	1.44717	1.39597	1.11327	0.541344	0.556634	0.445307	0.876218	1.33592	0.890615	1.44725	1.44725	2.00388	2.0039	0.779289	0.734771	1.55858	2.44853	2.56058	2.22147	2.78712
AT1G16180	protein_coding_gene	+	5.90032	6.23448	5.79111	2.9137	4.45276	2.8945	2.99611	3.85677	1.33592	1.33592	2.57473	2.11521	2.11521	2.79493	1.89307	1.55858	1.88997	1.32119	1.11328	1.33592	1.78123	2.0039	1.78144	2.11521	2.22654	1.62188	1.33592	1.22619	0.556634	0.222654	1.22459	1.21916	2.11521	3.22848	5.12136	4.45307	3.67379	4.67035	3.68197	2.22656	1.6699	1.6699	0.445305	0.779716	0.779288	0.890615	0.890615
AT5G22730	protein_coding_gene	-	0.445307	1.55865	1.33592	1.33592	1.89256	1.79557	2.67196	2.78314	2.56052	1.53467	1.66973	1.78128	1.98783	2.11521	1.33758	1.44722	1.2375	1.44725	1.78047	1.78123	1.89256	1.66967	1.66614	2.44737	2.22062	1.89262	1.44725	1.55831	1.45283	0.779288	1.04629	1.44725	1.6699	1.44719	1.11327	0.890615	0.738366	1.2246	1.0051	1.2246	1.66998	3.00582	2.19647	2.88355	2.76389	2.78314	2.55891
AT5G20610	protein_coding_gene	+	1.44725	1.6699	2.78314	2.22643	3.67365	3.3398	3.45119	3.3398	1.55848	1.2246	0.222654	0.739839	1.11327	1.44725	1.99459	2.41645	2.00388	1.6699	0.895345	0.222654	1.44725	1.47332	3.3398	2.11521	1.11327	0.847368	1.6699	1.44727	2.11521	3.22849	3.01621	2.67101	1.89256	2.45074	2.56053	2.89326	4.00777	3.00583	2.67184	2.00621	1.2246	0.779346	0.33398	0.878679	1.11327	0.666039	0.222654
AT2G02040	protein_coding_gene	+	1.55858	1.11327	1.67189	1.2246	1.12102	1.55856	1.33808	1.11327	1.32629	1.44727	1.00173	1.2246	1.11327	0.556634	0.556634	0.111327	0.222654	0.556634	0.556634	0.556634	1.00194	1.6699	1.69988	1.78123	1.78123	1.11313	0.111328	0.219697	0.445307	0.815029	1.00194	1.11328	1.22201	1.44725	1.67455	2.11521	2.78317	3.00582	2.56052	2.00388	1.55858	1.78113	1.22459	1.2246	2.67184	3.22848	2.22656
AT4G11420	protein_coding_gene	-	0.222654	0.333979	0.222654	0.222654	0.222654	8.24302e-06	0.944109	1.78104	2.22654	2.22654	1.27892	1.33777	1.06093	1.70561	2.78421	1.891	2.04189	1.47868	0.556634	0.667818	1.2246	1.33587	2.67184	1.89256	0.890615	1.44725	2.22485	3.45108	3.45082	3.0057	1.45489	1.55858	0.890616	1.33592	2.33786	3.22251	2.89453	3.45271	2.89491	2.67516	1.88457	2.67209	3.56246	3.22847	2.22746	2.44917	2.8945
AT5G03340	protein_coding_gene	-	1.55858	1.55858	1.00223	0.668157	0.444635	1.6699	1.33592	1.44725	1.44725	0.222654	0.222654	0.33398	0.33398	0.779288	0.779288	0.445307	0.445307	0.445307	0.667961	2.11706	3.45113	4.00777	3.8933	2.44919	0.783397	2.89336	3.11715	3.11715	1.00109	0.33398	0.111327	0.779287	0.779288	0.779288	0.667379	1.6699	1.78123	1.78123	1.55858	0.779287	0.890615	1.6699	1.78123	1.56101	2.33786	1.89256	1.23843
AT5G53460	protein_coding_gene	+	1.89256	1.44725	1.33592	0.556634	0.890613	0.890615	0.556634	0.556634	0.222654	0.445307	0.445307	0.667961	1.2246	2.00388	2.00388	1.89263	1.75392	1.33592	1.78181	1.89254	1.61424	8.85685	10.6837	10.2612	9.79887	6.12298	1.44639	3.63708	4.00662	4.34171	2.11521	2.78316	2.67253	2.89452	3.11715	1.44725	5.67785	2.00388	2.89479	3.22923	3.56246	2.56007	2.22654	2.77542	2.11521	3.22848	5.56637
AT1G02840	protein_coding_gene	+	1.55858	1.66934	2.33786	2.22654	2.78332	3.00582	1.90701	1.89255	1.11327	0.667961	0.0889544	0.222654	0.223567	0.667961	0.667961	1.00196	1.22414	1.55858	1.55858	1.22459	1.11327	0.222654	0.783558	0.667961	1.19721	1.89263	2.00389	2.00394	1.44863	2.06171	3.45113	3.45113	3.00582	2.56052	1.00194	1.00194	0.667961	1.00194	0.890615	0.890615	1.78123	1.33592	1.2246	1.6699	1.00194	1.22459	1.44725
AT2G17360	protein_coding_gene	+	2.67184	2.56046	2.44919	1.78123	1.33843	1.00229	1.55858	1.89256	2.59851	3.45112	3.78446	3.45112	3.40322	2.44919	1.55922	1.55858	0.779288	0.556634	0.445324	0.222654	0.222654	0.779299	0.779288	0.779282	0.834348	4.61214	4.56827	4.67573	4.34175	4.55675	4.5644	4.01213	1.11327	1.55857	1.52388	2.00382	1.78103	2.44824	2.11521	2.11511	1.55858	1.44411	1.11327	0.66796	0.630047	1.78106	2.55664
AT5G37380	protein_coding_gene	-	1.89256	1.75539	3.89586	2.78329	2.1142	2.2017	0.00193624	0.445307	0.445307	0.556634	0.665552	1.89256	2.11521	2.22631	4.3433	2.78317	2.67184	2.89465	0.779288	0.690907	1.33592	1.55857	1.55858	2.33786	1.81526	2.12048	1.55871	1.6699	1.2246	0.779288	0.445307	0.445307	0.445318	0.445307	0.556634	0.556634	0.89369	1.00194	0.667961	0.556634	0.890615	1.56572	1.55858	1.68086	3.11745	2.78317	2.22654
AT3G14075	protein_coding_gene	-	1.11327	1.55857	1.33558	1.00194	0.891999	0.666408	1.11327	2.22654	1.78123	2.33951	2.00388	1.00195	1.55858	0.779331	1.33593	1.33592	0.779288	1.11327	0.445303	0.445307	0.445307	2.05979	3.45113	3.45113	2.22654	2.65086	2.11521	2.89479	1.33592	1.44725	1.33592	0.556634	0.890615	1.44725	1.2246	1.36948	2.78317	3.22848	2.8945	3.08958	3.11715	2.22654	2.22654	1.2246	1.33592	2.33789	1.55858
AT1G78240	protein_coding_gene	-	2.56052	1.55858	1.6699	0.556633	0.667961	0.55663	0.111327	0.890616	1.10563	1.11327	1.6699	1.44719	1.45689	1.78123	1.2246	1.22463	1.33592	1.00194	1.78712	1.2246	2.00388	2.11435	2.00388	0.779288	0.826372	1.55858	3.3398	4.78694	4.23042	3.01865	1.66853	1.33593	3.78511	3.69675	2.8945	1.11327	2.11521	2.33786	2.44919	2.33787	2.13447	1.88868	1.6699	3.56246	4.34174	3.45113	3.13489
AT3G11710	protein_coding_gene	-	1.78123	1.00194	1.00194	0.33398	0.568906	0.550424	3.11715	3.33981	3.67058	4.12582	2.00709	2.44918	2.89439	2.78317	3.11383	2.33786	2.22659	1.6699	0.973183	2.56052	2.56052	2.56052	1.33592	0.772994	0.445307	1.2246	2.00388	1.6699	1.34238	2.44918	3.56246	3.56246	1.2246	2.22822	2.44919	3.00582	1.44676	1.00194	0.556634	0.890622	1.33592	1.00484	1.6699	1.67162	3.3398	3.00569	3.55999
AT3G18780	protein_coding_gene	+	1.00194	0.889534	0.890615	0.890615	1.00127	1.00795	2.23584	2.33786	2.56133	2.33847	0.876214	0.887476	0.890615	1.11319	1.00194	0.893512	0.556634	5.5322e-05	0.556634	0.667961	0.667961	0.667961	0.222653	1.11236	1.00194	1.56088	1.89259	3.109	2.60233	2.90606	2.44925	2.1152	1.6984	1.56302	2.11441	2.11521	2.33786	1.78126	1.78026	1.33592	1.2246	2.4492	2.88754	4.50438	4.23042	4.34172	3.89815
AT1G29400	protein_coding_gene	-	0.445307	0.779289	0.556664	0.445307	0.445307	0.11132	0	1.00194	2.00709	3.11758	3.22548	2.22654	1.22205	0.110881	0.448407	0.445307	0.445307	0.445289	0.556786	1.00194	1.2246	1.89255	1.78123	0.890615	1.33592	1.00194	2.44919	2.22654	1.78123	1.12445	1.00194	1.11327	1.6699	2.11521	3.11715	3.33091	3.56246	3.6738	1.44725	1.10126	1.00194	1.11327	2.8945	2.33781	2.56052	1.33571	1.44725
AT5G28050	protein_coding_gene	-	3.11715	3.45113	2.44919	1.78126	1.11282	1.33592	1.33592	2.22654	2.11612	1.33592	1.33592	0.445307	0.653763	0.779288	0.890614	1.33592	1.28958	1.13939	2.00388	1.55858	1.11327	1.2214	0.222654	0.556634	0.890615	0.914628	1.00194	0.890616	1.22464	1.55949	1.78129	1.66994	1.55858	1.5579	1.02654	0.668262	0.220934	0.429158	1.00194	1.33592	1.33592	1.2246	1.66886	1.33594	1.6699	1.78201	1.6699
AT1G32050	protein_coding_gene	+	0.667961	0.667966	0.556634	0.89058	1.33592	1.33592	1.11327	0.556634	0.099348	1.78123	1.6699	1.8934	2.57002	1.00194	1.44739	1.33515	0.779291	0.667961	0.222611	1.00194	0.890615	1.00173	1.6699	0.775827	2.56178	2.79393	2.92104	3.78512	3.00583	2.00388	1.98805	1.44725	1.44725	2.11563	1.89256	1.44725	2.44919	2.56041	1.33599	2.78317	1.78123	1.9351	2.00367	1.44725	1.53959	1.78135	2.89948
AT3G18060	protein_coding_gene	+	3.22848	2.78317	2.00388	1.44725	0.667379	0.33398	0.33398	0.779288	0.572683	1.78123	2.33786	2.11533	2.65245	2.22718	2.11521	1.89564	1.56395	1.44699	1.00194	1.00037	0.890615	0.445307	0.667961	1.11327	1.00194	1.55189	1.33592	1.09996	2.10785	2.78315	3.66709	3.67385	1.33628	1.6699	0.445307	0.667969	1.11327	1.33592	1.6699	1.11333	1.37001	1.14945	1.55858	2.33786	2.22654	5.1014	4.11835
AT1G06460	protein_coding_gene	-	2.22654	4.23011	3.00699	2.9016	2.78851	0.556634	1.78123	2.22879	3.21885	4.12733	3.38455	2.99539	2.11521	1.21516	0.946517	1.11924	1.00194	0.667961	0.338671	0.445357	0.445307	2.00388	2.21667	2.56	4.11638	4.95758	3.89644	3.78502	4.00762	2.33772	3.11968	3.00582	2.85594	3.33848	4.67636	4.00773	3.7849	3.11714	2.78312	1.43203	1.00404	2.56039	2.55945	3.67379	3.12479	2.87606	2.55828
AT2G26080	protein_coding_gene	-	1.78123	1.33592	1.44725	1.2246	0.667961	0.445307	0.111327	0.33398	0.667961	0.667961	1.6699	1.6699	1.80777	1.78123	1.00194	0.890615	0.312626	0.33398	0.22254	0.111327	1.00194	1.33592	2.00386	1.6699	1.78926	1.33863	1.55858	1.55858	1.26774	1.57386	2.89395	3.76674	2.33786	2.11559	0.890615	1.55858	1.44725	1.55858	3.45109	3.45113	1.65919	0.779287	2.44919	4.11909	3.3398	1.80507	3.89652
AT4G19880	protein_coding_gene	-	2.33786	1.55858	1.55858	0.33398	0.33398	0.768132	1.63987	1.78123	1.78123	1.68222	0.946371	0.445307	0.556635	0.222654	0.222654	1.22464	1.89256	1.89231	2.22654	1.55857	0.779288	0.779288	0.66796	0.445298	1.55807	1.55858	1.55846	1.78375	3.00072	3.21767	2.33786	2.33786	2.11521	0.996621	0.548028	0.445307	0.445307	1.89254	2.00345	2.22648	3.78511	4.22722	3.87381	3.3398	3.22848	2.33773	1.66991
AT5G36230	protein_coding_gene	+	1.33592	0.445307	0.445307	1.78123	1.89295	2.78317	3.45269	2.15418	2.11471	1.33592	0.997123	1.79438	1.66985	1.33592	1.33748	0.445306	0.890638	1.11327	0.779288	0.779288	0.33398	0.111327	0.445307	0.445307	1.44725	2.11523	2.67184	2.00388	1.33592	1.78123	1.89256	1.98844	1.2246	1.44722	1.00194	0.88462	0.890615	2.33786	2.33786	1.5586	1.89256	0.897976	1.55858	1.33592	3.11734	3.56289	3.89626
AT5G60630	protein_coding_gene	-	1.2246	2.1234	2.11521	2.00388	2.67189	1.10747	1.55865	3.006	2.44909	2.44919	1.55846	0.333738	0.445273	2.22739	2.67184	2.44919	2.22656	0.890039	0.445307	0.667961	0.667961	0.667965	0.557286	0.222653	0.222654	0.222654	0.222654	0.222654	0.222654	0.551902	0.317921	0.33398	0.706986	1.69389	2.2264	2.50485	2.89442	2.89525	4.18472	4.45861	4.45307	4.43541	4.78705	4.78705	5.07327	5.4544	5.45501
AT3G53500	protein_coding_gene	-	0	0.442078	1.67447	2.00388	2.56052	2.12602	1.0087	2.00386	2.00388	2.79722	4.42347	3.67382	3.45113	2.71016	0.905729	2.12064	2.35714	2.33785	2.44702	1.34481	1.33592	1.33592	2.33786	2.00311	1.55858	1.6699	0.901801	0.779288	0.779288	0.222998	0.111327	0.111327	0.111327	0.667961	0.884619	1.66269	1.78123	1.89226	2.11521	2.4376	2.44919	2.33786	2.00345	3.11712	2.00388	1.89228	3.00582
AT4G02120	protein_coding_gene	+	1.6699	1.6699	1.44725	1.33594	1.55858	2.21694	2.44892	2.22654	3.45113	2.91133	3.22891	3.22848	1.55858	1.66986	0.445307	1.2246	1.2246	1.00194	0.890615	0.111327	0.33398	0.333984	0.33398	0.782913	1.32559	1.2246	1.89256	1.22551	1.33592	1.78065	1.89256	1.89256	0.491003	0.222915	0.667961	1.11327	1.55862	1.00194	0.890621	1.55858	1.44725	1.89256	1.22473	0.556634	1.00193	1.78165	2.22654
AT4G38520	protein_coding_gene	-	1.2246	0.670931	0.222654	0.556634	0.556634	0.322045	1.6699	1.33592	1.6699	1.6699	1.49146	2.22654	2.11521	2.67184	1.60193	1.54987	2.11521	1.55858	2.00388	1.33852	0.890615	1.2246	0.779288	1.2246	1.20854	0.993336	0.890615	1.44721	1.00194	2.18715	3.12144	2.75735	2.56052	3.78511	1.98577	1.65873	2.00388	1.44373	1.00194	1.54379	1.0083	1.78015	1.98782	2.11467	2.00388	1.78123	1.55797
AT5G20620	protein_coding_gene	-	1.00194	1.33261	2.78317	6.82039	7.65498	13.3982	17.7154	18.4069	19.8899	19.0903	17.2998	19.0575	19.5694	15.3548	12.276	8.329	7.24593	6.56844	7.68161	6.35433	4.11909	4.00777	3.99658	2.24794	1.89256	1.44245	1.55858	1.44725	1.55858	1.55869	1.89105	1.559	1.33592	0.890747	1.78101	1.78702	2.56052	3.23133	3.17282	4.45313	3.78511	4.88301	5.31254	6.01045	6.45696	6.23652	7.51756
AT3G05360	protein_coding_gene	-	1.33592	1.79092	1.11327	1.00194	0.783971	0.667961	1.78279	1.89221	2.885	3.56237	2.66943	2.91166	2.44919	1.22469	1.78123	1.54976	1.55854	2.22654	1.67076	3.56223	3.67379	4.34175	4.5644	4.23097	3.89645	3.23327	2.44919	2.33764	2.89445	3.02495	3.00582	2.89454	3.0065	3.11723	1.92275	2.56052	2.57826	2.89496	2.44928	2.78317	2.33786	1.21286	1.33592	1.78111	1.44725	1.33592	2.11521
AT2G46240	protein_coding_gene	+	1.89256	1.89237	2.28047	2.00388	1.78123	2.22654	1.63394	1.00194	1.11327	1.00194	1.24697	1.00194	0.88112	0.667961	0.699797	2.00389	1.90687	1.78123	1.47109	0.111326	0.779288	0.779288	0.779288	0.357113	0.111327	0.556634	0.779288	0.888396	1.2246	0.890615	1.66505	1.49231	2.17148	2.34108	2.11521	2.11521	1.00194	2.11521	2.11518	2.04806	2.17544	1.3357	1.11327	0.44526	1.5654	1.44726	2.00388
AT5G01600	protein_coding_gene	-	0.33398	0.556561	1.00256	1.00194	1.66991	1.33592	0.888539	0.890617	0.445255	0.890615	1.11327	1.2246	1.22466	1.33569	1.2246	1.55858	1.33592	0.779441	0.779288	0.33398	0.111327	0.445307	0.556635	0.445315	0.556634	0.556634	0.222924	0.222654	0.0113579	1.99631	3.19342	5.04453	6.77818	8.71351	14.1686	18.4941	18.8225	20.3372	21.3695	21.7627	17.3635	16.5435	15.2077	13.0096	10.5139	7.62158	7.69725
AT1G73840	protein_coding_gene	-	1.55858	1.78123	1.78123	1.78583	1.55854	1.33592	1.33592	1.80295	1.22466	1.33592	1.55858	0.965521	1.22459	1.11327	0.883388	0.445307	1.05688	1.89256	1.89472	1.78123	0.723624	0.556634	0.556634	0.77988	0.890615	0.33398	0.779288	1.00194	0.779288	1.00194	1.00124	0.554405	0.556634	0.556634	0.33398	0.222654	0.222884	0.222654	0.77899	1.33592	1.6699	2.56049	2.54966	2.56052	3.11205	3.8377	3.117
AT1G71350	protein_coding_gene	-	0.445307	0.222654	0.222654	1.00316	1.33592	2.11521	2.67184	2.22352	1.66818	1.2246	0.667961	0.894572	2.78453	3.00582	3.3398	3.07585	1.44725	1.55858	1.2246	1.33248	1.11327	0.556791	2.33955	3.78619	3.89643	3.78511	2.4492	1.11328	0.556621	0.667961	1.11327	2.67185	2.66235	2.67182	2.22654	1.67379	2.11521	3.11713	2.8945	2.56051	2.00388	2.33593	2.44919	3.68739	2.8946	2.8958	1.44725
AT3G13460	protein_coding_gene	-	2.22654	1.78123	1.78503	0.337624	0.328818	1.55698	1.78123	1.89256	2.00382	1.65592	2.33872	2.67184	2.89455	3.02504	3.5619	3.11715	3.00582	2.00387	0.890615	2.37967	2.67184	2.66879	2.33786	0.890615	1.78129	2.8948	2.56295	3.11804	2.33752	1.77898	0.1114	0.890615	1.89256	3.00582	3.1843	2.21576	2.49362	2.7424	2.33721	1.6699	1.89239	3.12539	4.32976	5.46578	5.00969	3.3398	3.33398
AT4G03260	protein_coding_gene	+	1.55858	1.55858	1.55858	1.55882	0.667961	1.11327	1.6699	1.01474	2.56052	4.00777	3.45113	3.55134	2.22654	0.779288	0.779288	0.667904	1.00194	0.556373	0.890606	0.890615	1.0576	1.33612	1.78123	1.4471	0.765299	0.445307	0.890705	2.10879	2.78317	2.42026	2.56052	0.55663	1.2246	1.0787	2.00111	2.56052	2.11521	1.06276	1.22525	2.11521	2.11521	2.33786	0.771547	1.2246	0.779277	1.11327	1.00194
AT3G26935	protein_coding_gene	-	1.78123	1.6699	0.222654	0.222654	0.449986	0.445307	0.445307	0.556634	1.2151	1.33598	1.55815	1.22459	0.667961	0.779226	0.557079	0.556634	0.222654	2.17617e-13	4.05304e-42	2.14464e-16	0.33398	0.890615	0.890615	0.890615	0.556634	3.92152e-10	0.667794	0.668158	1.6699	1.78125	1.88846	1.44725	0.77768	0.781858	0.445307	0.445307	0.783461	0.568636	0.667961	0.667961	0.779288	0.779271	0.556621	0.667961	0.333981	1.78045	2.22505
AT5G08530	protein_coding_gene	-	1.6699	0.55657	0.669539	0.890615	1.11339	1.00195	1.11017	0.890615	0.89037	0.890611	0.779288	0.779288	0.222654	0.231674	0.779288	0.779862	1.55858	2.22289	1.44725	1.44715	0.667961	0.333887	0.33398	1.20529	1.2246	1.44725	1.44725	2.56071	1.78123	3.12025	3.56246	3.3398	2.11521	3.67387	2.22654	1.6699	2.11521	1.55464	2.48351	2.44922	2.78232	2.67185	3.11716	2.67184	2.67184	2.44919	2.67166
AT5G17910	protein_coding_gene	+	2.22654	2.11521	2.02028	2.56052	2.22792	1.89096	2.33786	0.767345	0.959376	1.89535	1.99991	2.90493	2.9632	3.22848	3.11972	2.22654	2.0039	0.667961	1.77566e-16	2.46182e-45	0	0.222654	0.644507	0.667961	1.12514	3.34001	3.56246	2.46058	3.3398	3.00582	1.66983	2.56052	3.33796	1.78123	2.22986	2.00389	1.32731	1.00194	1.55857	1.11327	0.904931	1.00175	0.89056	3.67379	4.47143	2.5605	2.00388
AT4G39150	protein_coding_gene	-	3.89644	6.23268	6.45107	4.88188	4.11909	1.6779	1.12483	1.69406	1.33592	2.00388	2.00079	2.16356	3.78443	3.11715	4.01097	3.7115	2.67218	2.8945	1.78121	1.11294	0.667961	1.4469	1.44725	1.2246	1.22667	2.22654	1.33592	2.22654	2.22654	1.6699	2.88989	3.78479	3.78533	3.78511	3.78571	2.67184	1.66819	1.00194	1.33703	1.33048	1.6699	2.47743	3.2153	3.11715	2.44217	2.44919	1.18403
AT1G05850	protein_coding_gene	-	1.55858	3.13351	3.66616	4.00777	5.02967	3.13423	2.91187	2.33785	1.79184	2.0016	1.55937	1.66974	1.55859	0.667961	1.22405	1.67	1.33592	1.44725	0.886197	0.556632	0.890615	0.995744	1.43873	1.22459	1.33592	1.33524	1.31757	1.22757	1.04166	1.33662	1.89511	1.55858	1.78135	1.88211	1.78123	1.33592	0.779288	0.779288	0.779796	1.0079	1.94073	2.8945	3.00411	3.78201	4.06404	3.78511	2.65298
AT1G55680	protein_coding_gene	-	1.6699	1.66991	1.55858	1.2246	1.11452	1.24487	2.00388	2.11521	2.33786	2.09324	0.890619	1.37186	0.890615	1.55834	1.78123	1.26389	1.00194	0.893648	0.890615	1.00194	1.78123	1.44762	1.33847	1.78123	1.55786	2.11521	2.44901	2.24259	1.22274	1.44725	1.11327	0.222654	0.667959	1.87346	2.22654	2.67184	1.89256	1.22459	3.17706	2.59843	2.22654	2.0039	1.516	1.44639	1.4351	0.222654	0.556634
AT4G38540	protein_coding_gene	+	0.556634	0.556634	0.222654	0.000130792	0.111327	1.10367	1.44725	1.6699	2.22995	1.24137	1.66991	1.44725	0.774988	0.779289	0.222649	0.556634	1.6699	4.00499	4.89838	5.34369	4.5644	4.89778	2.56052	1.47722	1.11318	0.779288	0.814683	0.334672	0.33398	0.33398	0.452513	1.2246	1.22836	1.44725	2.2146	3.00586	3.00423	2.6785	2.8945	2.44965	2.67402	1.2246	2.00388	1.89256	2.67185	2.67185	2.56052
AT3G52990	protein_coding_gene	+	0.890615	1.4396	1.55858	1.22479	2.11521	1.38395	1.72128	1.78122	0.890615	0.767574	0.690333	0.556638	0.33398	0.342397	0	0.445307	0.445307	1.11327	1.11443	0.890615	0.946278	1.11323	0.890615	1.54174	2.00388	1.64459	1.78123	1.99507	1.78124	1.33546	1.33591	2.44942	2.44919	1.67921	2.44919	1.6699	1.89256	2.00389	0.779246	2.33883	2.67987	2.8945	2.22632	1.55899	1.00199	1.11327	1.41602
AT1G30230	protein_coding_gene	+	2.67184	3.02112	2.67184	3.78629	2.00388	1.22454	1.78123	0.632129	1.2246	1.22466	0.556634	0.921923	0.779288	1.33935	1.33592	1.55858	1.33592	0.776987	0.779288	0.556268	1.61424	1.6699	1.6699	1.6699	2.23932	1.66457	1.66993	1.55858	1.55858	1.55858	0.890835	0.779274	1.00194	1.00194	1.00192	1.44725	1.44725	1.55869	0.667961	0.667961	1.44725	1.00194	1.00194	1.00605	1.33592	1.77314	1.3386
AT4G14360	protein_coding_gene	-	0.222654	1.11281	1.33589	2.92122	3.11736	2.33941	1.89262	1.22614	2.78315	3.89644	4.11909	3.7576	1.6699	1.00194	0.891171	2.33786	2.85658	2.67184	2.67168	1.33592	0.779288	0.779074	1.57142	4.12025	4.45307	4.10834	0.796948	0.111327	0.445307	0.779288	1.2246	1.85004	2.89431	2.78317	2.44919	1.89256	2.60608	2.11521	1.22459	0.556634	0.556943	1.35058	1.78116	3.3398	4.0078	3.3398	1.89829
AT4G30950	protein_coding_gene	-	0.556634	1.11327	1.2246	0.890615	1.44725	0.890618	0.779288	1.00197	0.445307	1.44725	1.55858	1.89253	1.89256	1.11327	1.00194	0.33398	0.222653	1.00309	1.00194	1.2246	3.00582	2.22896	2.33791	2.22654	0.556634	0.779415	1.44725	1.2246	1.89256	2.78333	2.55951	2.67184	2.33786	1.75384	2.01496	2.00388	2.10603	1.78121	1.1141	0.996045	2.22711	1.99194	1.6699	1.45032	0.995473	1.33593	1.2246
AT1G13050	protein_coding_gene	+	1.11327	1.55895	2.56698	3.2302	3.55734	3.44989	2.6503	1.55858	1.61083	1.55858	1.33592	1.78048	1.83358	2.11537	2.33166	2.11564	1.5539	1.22453	1.22775	1.22463	2.8945	3.78511	3.56246	4.56439	4.89841	5.12103	4.78709	3.75755	4.01933	3.56246	3.56246	2.78317	3.11712	3.11763	3.78505	4.34175	3.90153	3.78511	3.77575	3.45119	3.02954	2.78388	2.11459	1.557	2.00475	1.89256	2.80299
AT1G18700	protein_coding_gene	+	3.00582	2.22666	2.23002	3.11713	3.11715	2.5601	2.00195	1.00194	0.111327	0.111327	0.226081	0.445307	0.445307	1.11327	0.890337	2.00388	2.44919	1.89256	2.00624	1.11327	0.890615	0.445307	1.22459	1.2246	0.556636	1.44843	4.11909	3.22313	2.11521	2.00535	3.3398	2.44919	1.55857	1.44725	1.90132	2.89365	2.44923	2.11521	1.44725	3.18882	2.33833	3.11703	3.66181	3.10022	3.44749	3.11715	2.11524
AT4G38510	protein_coding_gene	-	3.56246	2.91854	2.78317	1.11327	1.89258	1.53456	2.00387	3.6733	3.22848	4.83621	4.56441	3.45181	3.11715	1.44717	0.890615	0.33398	0.33398	9.39045e-06	0.556634	0.779288	1.11327	0.890631	2.33845	2.22654	1.89192	1.44725	2.11521	4.34425	4.34175	4.55134	3.00578	2.90019	2.4492	2.00388	1.32638	1.76501	3.00582	3.63273	2.56051	2.89452	3.11736	2.41336	2.56052	1.77514	2.28849	1.55847	1.09233
AT4G38920	protein_coding_gene	+	2.78317	2.22653	2.67184	2.46426	2.33786	2.33794	1.6699	1.31347	0.445306	0.583277	1.11327	1.11327	1.00194	0.968211	0.55663	0.667961	0.556634	0.333981	0.667961	0.556634	0.556634	0.779288	1.78108	1.2246	1.2246	1.48135	1.6699	1.67043	0.667961	0.779288	0.779288	1.11356	1.22459	2.11521	2.56057	2.8945	2.89453	2.22654	2.44923	2.36293	1.89256	1.44725	1.97444	2.54252	3.00582	2.0103	2.33786
AT5G54170	protein_coding_gene	-	1.44725	1.78123	2.0039	2.33786	2.91405	2.67184	1.66987	1.66984	0.880835	0.667961	0.667961	0.111404	0.33398	0.556634	0.556634	0.77929	0.445307	0.331834	0.445307	0.445307	0.445307	1.46254	1.2246	1.2246	1.00194	1.11389	0.556634	0.222654	0.222882	0.890615	0.891191	1.11327	1.00194	2.67184	1.95644	2.44919	2.11463	2.55279	1.55858	1.89257	1.89256	2.8945	2.4492	4.34036	5.45501	6.07896	5.34081
AT5G53180	protein_coding_gene	-	1.2246	1.00264	0.445265	0.890615	0.667973	1.6699	1.67005	1.89439	4.78707	3.67378	4.11909	3.41801	1.3359	1.78123	1.22459	1.35395	0.668653	1.33592	1.33592	1.2246	1.55858	0.445307	1.29647	1.11328	0.890615	1.55856	0.779288	1.2246	0.92341	0.667961	1.55858	2.53428	2.82575	2.1562	1.78123	1.8925	1.44725	0.891195	0.668146	0.33398	0.33398	0.33398	0.772868	0.779288	1.4478	2.78317	3.77736
AT2G45980	protein_coding_gene	-	1.55858	2.56039	2.33786	2.11521	2.12497	1.33592	1.00194	1.45566	0.871166	2.33787	2.67184	2.21483	2.00388	0.667952	0.334	0.556634	1.2246	0.890615	1.22459	1.00194	0.33398	0.33398	0.333979	0.441887	1.44732	1.66996	1.66993	2.11521	2.11521	2.11431	1.65376	2.36447	2.11521	2.13867	1.89256	2.00387	2.00388	2.33598	0.77932	1.44725	1.44725	1.33592	1.2246	2.00308	2.56177	2.57388	2.11521
AT5G42950	protein_coding_gene	+	0.33398	0.33398	0	0	1.7636e-27	1.11212	1.89249	2.11519	2.8945	2.67385	1.89271	2.0039	1.44725	0.667961	1.11324	1.00349	1.43433	1.44725	1.00194	1.1128	0.445307	1.11327	1.11327	3.3398	4.45307	2.00572	2.34074	3.65358	1.55858	1.89256	1.96946	3.45196	4.56786	2.22832	1.33348	2.44298	5.34263	3.67379	3.67794	2.78431	1.44461	2.33786	1.00194	0.667961	2.56066	2.44944	1.22417
AT5G28740	protein_coding_gene	+	2.56052	2.78317	2.56052	1.66346	1.33604	1.44725	1.44725	1.44725	1.33587	0.667961	0.556634	0.111327	0.111327	0.222654	0.222654	0.77908	0.774609	0.79235	0.890615	0.677712	0.890615	1.11327	1.11327	1.11331	1.12348	1.55858	2.44918	1.5393	1.78261	2.00388	1.11327	3.22848	3.11923	3.11715	2.83067	1.89256	1.6698	1.6699	2.00488	1.55858	1.6699	1.81699	1.22441	1.09923	1.44725	0.667961	0.779559
AT3G05930	protein_coding_gene	+	1.33592	1.11327	1.2246	1.22537	1.89256	1.44725	0.890615	0.666812	0.556634	0.556634	0.667946	0.779234	0.33398	0.779288	0.667977	0.556665	0.445667	1.00194	1.55858	1.89256	3.3398	2.87959	3.60081	3.56246	3.56246	3.00567	3.11749	3.00582	2.78322	2.44977	1.34883	1.33592	0.779836	1.22543	0.556634	0.556634	0.556633	0.445307	0.445307	0.444539	0.555481	0.779288	0.779288	0.779287	0.446	0.445307	0.445307
AT3G25010	protein_coding_gene	-	1.89256	1.55858	0.445307	0.222654	9.31968e-05	1.00194	1.44725	1.55858	1.55843	1.22464	1.23578	1.6699	2.0039	1.33589	0.879048	0.445308	0.111327	0.111326	0.33398	0.222654	0.222654	1.22188	1.33654	1.6699	2.67011	2.44919	2.22654	2.22649	2.35723	1.78123	2.78317	2.56052	2.44919	1.11327	0.441746	1.65909	1.6699	1.6699	1.89256	1.2246	1.2246	1.44725	1.55377	2.44919	2.78317	3.3398	4.11902
AT4G35800	protein_coding_gene	-	2.56052	1.89256	1.00192	1.22459	1.00193	1.00194	1.00194	0.445061	0.866657	1.44725	1.78642	2.00409	1.6889	1.11327	1.1079	0.667964	0.668011	0.556634	0.898813	0.890615	1.00194	1.2246	1.78108	1.02281	0.779288	2.66201	2.55939	1.83222	2.56051	1.44469	1.44725	1.44738	5.17153	4.23042	2.00388	3.39871	2.33793	1.2246	0.556634	2.79972	5.34709	3.22908	1.66999	2.22832	2.33767	2.33786	1.01009
AT1G32150	protein_coding_gene	+	1.11327	0.556634	0.556634	0.556634	0.556634	7.86266e-11	0	0	0.779275	0.779288	1.2246	1.2246	1.11324	1.11327	0.667961	0.667961	4.04052e-05	0.111327	0.222654	1.44728	1.44725	1.55858	1.89256	0.890638	0.890615	0.667961	2.00387	2.0041	3.48949	3.78511	2.89449	3.04248	1.68517	1.78123	0.890615	0.565325	0.779288	0.33398	0.890615	1.55858	2.67178	2.89426	2.89449	3.4521	2.67183	3.11639	3.33508
AT1G51710	protein_coding_gene	-	2.44919	2.22654	3.22842	3.11281	1.89256	1.89256	0.779386	1.11327	0.667961	0.779259	1.11329	0.556634	0.556634	0.334014	0	0.333568	0.55666	1.00194	1.44725	1.44807	1.78123	1.44725	2.33479	1.6763	1.85699	1.2246	1.2246	1.19511	1.22885	1.5635	1.65512	2.20628	1.44725	1.11327	0.111327	0.222654	0.88993	1.00194	0.890788	0.200798	0.111327	0.445307	1.44723	2.33806	2.00388	2.00388	1.68676
AT1G26110	protein_coding_gene	-	3.78511	3.45183	2.56039	3.44807	2.33791	3.00582	2.89286	2.50194	2.56056	2.11515	1.89416	1.04299	1.05622	1.44737	2.44919	2.8945	3.14523	2.78314	1.66557	3.11738	3.00582	2.33786	2.44919	0.89061	1.22496	1.89244	1.94175	1.78405	1.81015	1.78123	1.44805	1.77955	2.78317	2.33797	2.67184	2.23064	2.44659	2.33788	1.88923	1.29974	1.11327	1.55797	4.4536	6.594	5.34437	4.47491	5.23716
AT1G55350	protein_coding_gene	-	2.78317	3.79721	3.45157	3.11607	1.87328	2.56531	2.22498	2.22654	1.80519	0.0117137	1.33592	1.6699	2.885	3.22006	1.89256	2.22655	1.00662	1.33592	1.33592	0.667957	2.00388	0.890978	0.556634	2.00344	2.44919	4.2304	2.33894	2.64466	2.33616	0.111327	1.6699	1.6699	0.890615	1.89255	2.44154	2.78317	2.00331	1.89251	1.33593	0.667961	0.445761	1.97987	2.22654	2.00887	1.00194	1.11327	1.55093
AT2G42980	protein_coding_gene	-	1.44725	1.55859	2.00457	2.45034	2.00393	1.11321	1.22326	0.66796	0.667961	0.667961	0.667961	0.556635	0.556634	0.556634	2.74992e-07	0.683952	1.78056	2.44919	2.5664	2.11294	1.00194	1.14927	1.78122	2.44846	2.56051	2.56052	2.33786	3.11743	3.11715	2.78321	2.11521	1.22498	1.22459	2.22654	2.33786	1.55858	1.55892	2.79636	2.67184	3.2284	2.53335	2.11527	2.11521	2.11516	1.4376	2.12015	2.22654
AT2G21160	protein_coding_gene	+	3.00582	2.56052	3.11714	3.56245	2.33785	2.8473	3.67381	2.11436	3.3398	3.13535	1.6699	2.11596	1.33592	1.59449	1.78123	1.55857	1.89256	2.3139	2.00388	1.78123	1.00194	0.456165	0.445312	1.00194	1.00194	1.00194	1.88895	1.8852	3.25964	3.6741	4.66881	4.26973	3.78511	2.78777	2.78318	3.01224	2.56051	2.56052	2.8945	2.12315	2.56052	1.6699	1.8926	1.6699	1.39098	0.914387	0.814022
AT1G14380	protein_coding_gene	-	0.890615	0.890615	1.67036	1.55858	1.1316	1.11327	0.33386	1.00194	0.667999	1.00194	1.00195	0.556634	0.881117	0.890615	2.005	2.67184	2.80711	2.44919	1.34379	0.556487	0.667961	0.726942	1.66991	2.00388	2.00388	1.22474	0.540117	1.2246	2.44983	2.11521	2.44977	2.44935	1.6699	1.11331	0.682918	2.34853	3.22849	3.78511	2.01266	0.995145	1.11497	1.11385	3.24097	3.35566	4.0437	3.44764	2.44919
AT1G10170	protein_coding_gene	-	3.3398	2.22654	2.3378	2.67184	1.99985	2.00388	2.12255	2.22654	2.11521	2.00388	1.32474	0.779286	0.333981	0.33398	0.33398	1.13685	1.00194	1.11327	1.11327	0.664213	1.55858	1.88211	2.56052	2.16907	3.54719	4.1207	5.22324	5.41483	4.78132	6.16201	3.78512	4.34149	4.89974	5.00971	3.11505	1.89256	1.44725	3.56288	3.5578	4.99258	3.22675	4.00776	5.13037	4.89838	5.00976	4.09148	5.12103
AT4G01310	protein_coding_gene	-	1.2246	1.11327	1.2246	2.11521	2.11521	2.11521	1.55854	1.11327	1.33592	1.33592	1.00276	0.556695	0.556634	0.556637	0.33315	1.44742	1.6699	1.6699	1.6699	0.556595	0.222654	0.222654	0.333966	0.445307	0.445307	0.33398	0.33398	0.556634	1.89191	1.89256	1.78123	1.66986	2.44923	3.78344	4.5644	4.27218	2.8945	2.8945	3.3398	3.22829	2.44986	1.78125	1.71405	2.44856	2.44919	2.12064	2.07696
AT5G20920	protein_coding_gene	-	0.890615	1.33541	1.33592	0.779288	0.890615	0.11441	0.111327	0.33398	0.890615	0.890615	0.890615	0.667961	1.26258e-10	0	0.111327	0.111327	1.2246	1.2246	1.55858	1.55858	0.556634	1.11327	2.45336	3.56246	3.67379	3.56246	3.0058	1.86978	0.445307	0.556633	0.696289	1.66973	1.72226	2.00349	1.78123	2.08219	1.33615	1.14829	0.779749	0.779288	0.445307	0.66796	0.779288	0.667961	0.667961	0.556634	0.890615
AT5G38470	protein_coding_gene	+	0.111327	0.445307	0.445307	0.445307	0.775526	0.556634	0.884806	0.890614	0.900301	2.7636	2.45818	3.00473	3.00622	1.13566	1.33592	1.00268	0.547276	0.667963	0.779288	0.556601	1.00194	1.54158	2.89442	2.84232	3.11715	2.00135	2.00388	2.00419	2.47811	1.97386	1.11333	0.556572	2.7831	3.67363	3.69018	4.87435	2.67184	2.67184	2.5608	3.00592	3.67379	3.99757	4.78702	4.07	3.78511	2.78194	2.89746
AT5G02500	protein_coding_gene	-	0.779288	0.445075	1.11331	1.00194	1.00194	1.11404	0.445158	0.451707	0.774998	1.51576	2.4432	2.56664	2.34122	1.29523	0.340179	0.212301	0.667985	0.556634	0.556634	0.556556	0.779288	1.3359	2.44919	3.00631	3.17075	3.35368	4.35864	5.23217	6.90226	6.79094	6.78945	5.68365	2.74058	3.33592	3.11881	3.10916	4.45794	5.56634	5.01029	5.69679	6.2343	4.78849	4.34174	4.65969	4.00784	3.89354	3.45113
AT1G55325	protein_coding_gene	+	0.667961	0.889794	0.89061	1.11327	1.58749	0.895412	0.890623	0.667899	1.52323	1.6699	1.6699	1.78128	0.572144	2.00388	2.00388	2.22665	1.94762	1.10468	1.33587	2.11487	2.39353	2.33786	2.56042	2.78295	1.24027	1.55858	2.44919	2.00388	1.003	2.11364	1.22459	0.474703	2.12554	3.89629	2.44919	3.00882	3.33986	2.11574	2.44711	0.445307	0.63387	1.6699	1.2246	1.55921	2.11842	2.1152	2.45065
AT1G08190	protein_coding_gene	+	0.445307	0.779283	0.445307	0.445307	0.556634	0.111327	0.445277	0.445307	0.445307	0.943214	1.49204	1.44709	1.89256	1.93707	0.844349	1.11336	1.00194	1.00201	1.11327	1.11327	0.667961	0.556634	1.11327	2.00445	2.44919	1.8917	0.667961	0.274815	0.66657	0.554698	0.55648	0.558853	3.11715	3.00582	0.111331	2.11682	2.00388	0.155504	0.222654	1.2246	1.2246	0.890617	1.78123	5.12103	4.67591	1.11327	1.1364
AT4G19190	protein_coding_gene	+	1.55858	2.7831	3.00574	2.32571	1.78121	1.11327	0.890893	0.815471	0.667961	4.13922e-06	0.56065	0.667961	0.667974	0.889406	1.40117	1.6699	1.89255	1.78354	1.85723	1.44725	1.61424	1.54273	2.11521	2.34628	2.67187	2.56045	1.78123	2.22658	1.78123	2.55966	1.6699	1.11327	0.779288	0.642258	1.02362	1.44725	1.66865	1.33592	1.33601	0.779287	1.00194	0.890744	1.89137	1.6699	1.44725	1.78023	1.99973
AT5G61780	protein_coding_gene	+	0.890615	1.6699	1.78121	1.00194	1.54894	1.55899	2.11523	2.00388	1.45923	0.66751	1.15948e-18	0	0.196476	0.317148	0.556634	0.556634	0.742581	1.12007	1.00194	1.33585	2.00388	2.44919	2.01585	1.89292	2.22598	2.89468	1.44679	1.00194	1.55859	0.989999	1.33592	1.55858	1.54027	1.4381	1.66991	2.44902	1.78119	1.78123	3.78511	3.89646	2.89896	2.45149	1.78787	0.890615	0.890598	1.69938	2.78316
AT2G03730	protein_coding_gene	-	0.779288	1.11327	0.556634	0.447454	2.12038	3.67954	3.78511	3.78191	2.43768	0.884107	1.2246	1.79294	1.78765	3.56318	2.98414	3.99695	3.67379	1.89222	2.12207	0.667961	0.667961	0.661375	0.779287	1.11327	1.11327	1.55857	1.11327	0.886446	1.44407	1.55858	2.89454	2.8945	2.00388	2.8945	4.00777	2.22652	3.67379	3.05523	1.69174	1.6699	1.11235	0.222654	0.556487	0.77929	1.55858	1.89256	3.14773
AT2G43680	protein_coding_gene	+	0.556634	0.111327	0.667961	0.532602	1.2246	1.33592	1.11327	1.26042	1.00194	0.890615	0.890615	1.6699	1.6699	1.77281	1.78123	0.890623	1.11327	1.00534	0.779288	0.779286	0.111327	0.111326	0.445307	0.445349	0.779288	0.333982	0.446561	0.444512	0.890615	1.2246	1.33592	1.11327	0.933059	1.00194	0.779286	1.78101	2.44919	2.44919	2.11521	0.554286	1.00194	1.21137	4.21941	4.78706	4.5644	4.0078	2.78317
AT4G18810	protein_coding_gene	-	1.33592	1.44725	0.33398	0.779358	0.779288	0.890615	0.890614	0.890441	1.6699	1.22773	1.33592	0.890615	0.445307	0.888374	1.11327	1.83885	3.11715	3.11714	2.79137	2.34705	1.78123	1.89256	1.55858	1.33592	2.00388	2.22654	2.67184	1.55858	2.00388	1.00194	1.00194	1.00194	1.00194	1.2246	1.00194	1.11327	0.556634	0.111327	0.667961	0.556634	0.556634	0.445307	0.222654	0.222654	1.2246	1.33592	1.6699
AT1G11680	protein_coding_gene	+	1.11327	1.11327	0.890615	0.667716	0.890615	1.6699	1.44725	1.6699	1.23414	0.779292	1.44725	1.2246	1.76921	1.44723	1.44725	1.78122	1.33592	1.33593	0.890615	0.556635	0.779288	0.779288	0.779288	0.445307	0.445307	0.448316	0.111327	0.111327	0.111327	0.556634	0.556634	0.445307	1.44724	1.89256	1.44725	1.44725	1.89256	1.23632	0.889036	1.44725	2.33786	2.32531	2.13981	2.11521	3.00582	3.89665	4.119
AT5G64030	protein_coding_gene	+	1.55858	1.44725	1.33592	1.8602	2.33779	2.00388	2.22654	1.55024	0.556667	0.779288	0.890615	1.34907	1.22457	1.6699	1.34749	1.2246	1.2246	0.99791	1.99799	1.6699	1.89256	2.00401	2.56136	3.7851	2.83445	1.55981	1.11327	1.22142	1.11327	1.00194	2.78317	4.01003	2.97324	1.56446	2.11493	1.11327	1.2246	0.556634	1.33592	1.4472	0.667949	1.89256	3.55435	3.89647	3.22848	1.89934	1.6699
AT3G62980	protein_coding_gene	-	0.556634	0.668001	1.6699	1.89256	1.44557	1.55844	1.00402	1.00194	0.890615	0.779288	0.330768	0.222654	0.33375	0.222408	1.55858	2.12602	2.00407	2.00398	0.667961	0.219424	0.222654	0.445307	2.32907	2.33786	2.33786	3.3398	1.33592	1.3359	1.45682	3.96875	4.45204	4.68712	3.3398	2.207	1.89257	0.890614	1.44205	1.0028	1.4127	1.67143	3.59745	3.3398	3.22852	2.55889	2.14371	2.34109	2.56052
AT5G10560	protein_coding_gene	-	0.667961	1.2246	1.55858	1.67172	1.55983	1.66114	1.78123	2.00388	1.78123	1.57445	1.00194	0.445307	0.445307	0.222662	0.33398	0.903038	1.55858	1.89255	1.89256	1.66954	1.78123	1.22458	2.56095	3.3398	2.82575	3.17442	1.88101	1.53597	2.93305	3.22836	3.22928	2.89447	2.01015	1.44725	2.00397	1.44725	0.89037	1.00194	1.00194	1.00194	1.2246	1.2246	1.11327	2.33786	1.89084	2.67206	3.45116
AT5G65770	protein_coding_gene	+	1.00194	3.00487	2.78375	2.89444	2.36678	0.556427	0.445308	0.445307	0.445307	0.222654	0.333979	0.33398	0.33398	1.64213	1.55858	1.44725	2.10122	1.72517	1.78165	3.89644	3.22848	3.45113	1.44725	0.556634	1.11327	1.89256	1.6699	1.33656	0.33398	1.22676	1.30035	1.62793	2.11539	1.89254	1.89256	0.779287	0.33428	0.890614	1.89256	1.89256	1.66993	1.44767	2.56052	2.33866	0.935064	1.85514	2.11521
AT3G29360	protein_coding_gene	-	4.00777	4.36114	3.00582	1.33428	1.00198	0.890568	0.744588	1.6699	1.66985	1.33592	1.92547	1.33592	2.11516	2.78317	1.90097	2.22654	1.89258	1.44725	1.56445	1.11327	2.33786	2.67178	3.22853	4.11909	4.00777	2.78317	2.44919	2.56052	2.00388	1.55858	1.78123	1.78123	1.39298	2.78317	2.99689	2.89493	2.8945	3.33981	3.55986	4.68118	4.5005	4.00777	3.68994	4.27733	3.41258	1.2246	1.6699
AT1G07360	protein_coding_gene	-	1.2246	1.22459	0.892305	0.890615	1.57785	1.55864	3.34014	2.78317	2.55997	2.33776	0.778769	1.2246	0.891306	1.44725	1.4468	1.55858	1.5582	1.2246	1.33657	0.779288	1.55858	2.4492	3.00582	2.8945	4.56995	2.90796	3.11715	2.33786	3.11715	1.78118	2.25971	2.44919	2.44919	2.56052	2.22654	1.89256	1.78123	1.78123	1.65155	1.89778	1.78191	3.45114	3.89621	5.43552	6.45697	6.01335	4.23042
AT2G19830	protein_coding_gene	-	0.779288	0.443265	0.445307	0.777466	1.11327	1.78123	2.00492	1.66247	1.2246	2.44835	2.33626	2.12564	2.22654	0.334585	0.222654	0.222654	0	6.83542e-17	0.445307	1.33592	1.33592	1.6699	1.6699	1.2246	0.779323	0.779266	1.11327	0.779352	1.6699	1.89256	2.3107	3.22528	3.11692	3.11724	2.33786	2.22654	1.02567	0.779609	0.556585	0.556634	0.59978	0.556634	0.321196	0.445307	0.406749	1.33592	1.44129
AT5G53480	protein_coding_gene	+	0.111327	0.33398	0.888865	1.55858	1.78123	1.66835	1.34173	0.556634	0.33398	0.446989	0.222654	0.222654	0.222654	0.131623	2.11521	2.11521	2.78317	2.9982	1.00194	1.00194	0.33398	0.556634	1.11327	1.33592	1.81923	2.11521	2.77374	1.45482	1.18604	2.00393	3.22848	3.45113	2.50784	2.67184	4.34176	2.44919	2.56311	1.33592	1.36154	2.44944	2.44919	3.57024	3.89645	4.45308	2.33805	1.55858	1.11327
AT1G17130	protein_coding_gene	+	2.56052	3.00583	2.78165	3.45021	3.22848	2.78607	2.33775	1.3466	1.11327	0.442169	0.33398	0	0.33398	0.445307	0.423629	1.99239	1.89256	1.88576	2.89784	2.00734	1.78123	2.22653	3.00585	2.89343	3.11715	3.11716	3.68468	2.88959	1.88872	2.00388	1.6702	1.00509	0.938811	0.333981	0.222654	0.755276	0.667961	0.890615	0.890615	0.890745	1.43539	1.55858	1.66732	2.00388	1.44111	1.6699	2.56029
AT4G32600	protein_coding_gene	+	1.11327	1.44725	1.45545	0.890615	1.00194	2.44917	2.33786	2.56052	2.11521	1.66995	1.6699	2.33472	2.89449	2.33786	2.33786	2.00678	1.44591	1.11327	1.11327	0.445307	0.445307	0.890615	1.44725	1.55858	1.89256	1.78126	3.76954	3.22493	3.89473	3.8964	3.67431	3.37557	4.78705	4.00777	3.16925	2.78317	2.44115	1.89256	2.22654	2.11521	2.26968	2.22665	1.90746	1.44762	2.67184	2.33231	2.33786
AT5G61790	protein_coding_gene	-	1.33592	1.89255	2.00303	2.22654	1.89256	0.886733	1.33758	1.00194	0.779518	1.00613	0.779288	0.667961	1.00176	0.66797	0.33398	0.556634	0.222654	0.222654	0.667961	0.779288	1.11327	1.66995	2.67134	2.56052	2.89447	2.33786	1.20943	0.667961	0.559125	0.222654	1.00194	1.00194	0.999359	0.890615	0.333964	0.445307	0.445307	2.09567	2.11521	2.22588	2.22649	0.890858	0.890615	1.2246	2.22647	3.00582	2.78337
AT2G39770	protein_coding_gene	+	0.445307	0.442244	0.445307	0.33283	0.890615	0.556634	0.556634	1.89427	1.33592	1.89256	2.00391	1.11327	1.66921	2.33786	2.33785	2.00388	1.44781	0.445307	0.890615	1.33592	1.33592	1.22459	1.66989	0.556666	1.4474	2.33785	2.89382	2.42776	2.78317	3.33319	2.66953	3.00925	3.22848	3.11715	2.78317	2.00388	1.33667	1.2246	1.11327	1.55856	1.55858	1.2246	1.11327	1.55878	0.667948	1.56539	1.55858
AT1G60430	protein_coding_gene	-	2.33786	2.67193	1.33591	1.4802	1.00194	0.890615	1.00194	0.55108	1.00194	0.867187	1.00194	1.33592	1.2246	1.79806	1.55858	1.33593	1.11327	0.445307	0.445307	0.906763	1.2246	1.78128	1.78123	2.00356	2.00388	2.22631	1.7293	1.2246	1.33338	1.33593	1.79402	1.55858	1.67162	1.44725	1.2246	1.00322	0.999359	0.556623	0.445307	0.333997	0.33398	0.33398	0.445224	0.66796	1.00194	1.00194	1.11462
AT3G63460	protein_coding_gene	-	0.890615	0.441483	0.55679	0.445307	0.222654	0.691972	1.00142	1.66995	2.00388	1.78348	1.78123	1.11279	1.66991	2.11264	1.6699	1.89268	1.90366	1.44725	1.44725	1.22462	0.556634	0.779288	3.11686	5.08154	2.30501	1.44725	1.00185	0.42891	2.35391	2.56753	0.667961	1.11373	1.32737	1.22436	1.89257	0.445307	0.996762	1.55858	0.556874	1.6699	2.00388	1.22459	0.333985	1.3232	2.22669	1.78123	1.00194
AT5G56010	protein_coding_gene	+	0.779288	0.222654	0.556634	0.556634	0.779275	0.890615	0.890615	1.00194	1.11329	0.978514	0.890615	0.890615	0.556634	0.573467	1.22459	0.890615	0.890615	1.00194	0.111328	1.5595	2.00388	1.8933	2.56052	1.6701	1.67824	1.55858	0.890615	1.22459	0.779289	0.445308	0.779288	0.33398	0.334722	1.78123	2.22652	3.78511	4.34175	3.22825	2.91321	0.890615	0.453337	0.111376	0.111327	0.111327	0.111327	0	0.33398
AT1G01050	protein_coding_gene	-	1.00194	0.667961	1.00194	0.775891	1.55843	2.67184	2.22654	2.44919	1.44743	0.33398	0.222654	0.890615	0.890614	1.55858	1.55858	0.667961	0.890714	0.222654	0.222654	1.2246	1.33592	1.33592	1.44725	2.00388	2.11037	2.11503	2.67184	3.22848	3.11715	2.56052	1.44725	1.44727	0.556634	0	0.556634	0.556634	0.66796	0.667961	1.00194	1.00198	0.445307	0.779288	1.44724	1.44725	1.11327	1.11407	2.78317
AT1G75370	protein_coding_gene	-	0.779288	1.22456	1.56027	0.890615	1.47617	1.67013	1.49863	1.78123	1.33592	1.4473	1.55858	1.22459	2.33786	1.44719	1.22459	1.33571	0.670729	1.55859	3.22836	3.45119	4.17476	5.67767	4.11906	4.36798	2.01022	1.2246	0.676675	0.667961	0.556334	1.11329	2.22739	2.24203	2.1159	1.44725	1.44672	2.78317	2.89449	3.37313	1.87606	2.01232	2.78317	2.22584	2.56049	2.22233	1.5539	2.34382	1.55847
AT3G24740	protein_coding_gene	+	1.11327	1.10942	1.33592	1.92477	1.89256	2.1069	2.22654	1.25831	1.2246	2.15035	1.78123	2.36129	1.89255	0.667961	0.884416	1.20297	1.2246	1.11327	0.893769	0.779288	1.2246	1.2246	1.2246	1.6699	2.22654	2.22654	3.11715	3.3398	4.11909	2.33786	3.00582	2.11521	2.22654	1.44725	1.6699	1.6699	1.2246	1.11327	0.556634	0.667961	0.779288	1.2246	1.44725	1.33592	1.55858	2.22654	2.33786
AT1G11910	protein_coding_gene	-	1.2246	1.22465	0.890598	0.111257	0	4.26064e-29	0.328172	0.33398	0.33398	0.890614	0.676953	2.33786	2.33786	3.00582	3.78511	2.11521	2.11454	1.15247	1.00036	1.11327	1.55858	1.78415	1.6699	1.6699	1.11327	2.91475	3.8309	4.79682	3.11715	2.1157	0.911571	1.09672	0.319943	0.4453	0.667961	1.66992	2.01579	2.22654	1.89117	2.22366	5.23232	5.34368	3.9125	3.22914	2.33786	2.00378	1.51627
AT3G27090	protein_coding_gene	+	1.33592	1.11326	0.779288	1.11327	0.890616	0.445296	0.445307	0.111327	0.111327	0.33398	0.556634	0.556634	0.779288	1.39243	1.11327	1.08942	2.11522	1.63313	1.6699	1.67398	0.445307	0.333991	3.87241e-18	0.222653	0.779288	0.901801	0.890615	1.66983	1.70661	1.58433	1.55858	1.55858	1.89504	1.42404	1.2246	1.55858	1.78124	2.89476	2.11521	2.00388	1.89256	3.23321	2.11521	2.11521	2.04646	2.30457	0.68842
AT3G59780	protein_coding_gene	+	3.3398	4.34093	4.34174	2.67184	2.75978	2.23133	1.44725	1.89256	1.44723	0.890614	0.890615	0.890615	1.00194	1.00194	0.890615	0.667961	0.445307	0.445307	2.58995	2.56052	2.44919	3.34296	1.89256	2.33786	2.00388	1.44726	2.22652	2.11521	2.22654	2.89489	2.44919	2.5664	0.672654	0.886074	0.788787	1.55858	1.29754	3.89644	5.90032	6.35295	4.5644	1.90433	1.87516	1.86776	1.91155	1.78123	1.12057
AT1G08830	protein_coding_gene	+	2.22654	2.33404	2.33786	2.56537	1.11325	1.02595	1.00814	0.668615	0.89708	1.67618	2.55152	2.55996	2.66673	1.88805	1.36215	0.779288	0.558018	0.779288	0.544747	0.668193	1.11327	0.870332	1.6699	2.00388	1.89277	1.78071	1.33592	0.999947	0.667945	0.667961	0.890615	1.35761	1.33592	1.33502	1.33592	1.41208	2.56036	2.22482	2.89414	3.22888	2.90721	3.22949	2.8945	2.78319	2.00388	2.67184	1.96546
AT5G06600	protein_coding_gene	-	2.56052	1.2246	1.2246	1.33592	0.221473	0.779288	1.22456	2.11521	2.00635	2.00388	1.78129	0.890615	1.00652	1.44725	1.44002	1.44725	2.33823	1.78123	2.674	2.67184	2.8945	3.09546	2.33787	1.56646	1.78123	1.33591	0.667812	2.22654	0.667997	1.11327	2.56052	0.556641	0.556621	1.44768	1.11327	1.2246	1.24295	0.555057	0.779288	1.00194	0.890615	2.19656	2.904	2.22653	2.89191	1.78122	2.33786
AT5G18470	protein_coding_gene	+	1.33592	1.2246	1.78123	2.22662	2.44668	2.44919	1.78123	0.333764	0.00509037	0.000450695	0.222654	0.222654	0.779288	1.33538	2.00388	2.44919	1.89256	1.55866	0.890615	0.445307	0.445307	0.668036	0.78044	1.33592	1.67198	1.6699	1.78123	1.78123	1.78123	1.53095	1.44725	0.667961	0.305484	0.779288	0.77998	1.11327	1.11327	1.83044	1.89514	2.33786	2.56052	3.22846	3.3304	3.11462	3.67379	3.89644	3.21445
AT5G60170	protein_coding_gene	+	0.667961	0.779288	0.222654	0.33398	0.894844	2.44439	2.44919	2.33786	2.10662	0.688904	1.2246	1.33592	1.6699	1.43823	1.002	1.32433	0.556634	0.667961	0.890584	0.89408	1.11327	2.34051	2.00389	1.78061	1.78123	2.33786	1.11327	1.4465	3.45116	3.78525	3.45265	1.78089	3.45113	2.00388	1.12439	1.00194	0.6217	2.00388	3.33024	2.00624	1.89363	1.44714	1.78123	1.11387	1.6699	2.55989	2.56029
AT1G19870	protein_coding_gene	-	1.55858	1.00194	0.890615	0.779291	0.222656	0.111327	0.111327	0.111327	0.774474	3.55687	3.67379	3.94553	3.43621	0.563034	1.22459	0.97793	0.890615	1.11327	0.568408	1.00194	2.22654	2.67183	3.11397	1.55858	1.55882	0.222654	0.111327	0.779288	1.55858	1.89255	1.89256	1.33592	0.890615	1.1127	2.89619	3.00582	2.11521	3.51767	3.00582	3.00582	1.89311	0.33398	0.779288	1.44725	2.44919	2.78318	3.01093
AT1G10240	protein_coding_gene	-	0	0.445307	1.00828	1.78123	1.78123	1.89256	1.88005	1.2246	2.22654	1.6699	1.11327	1.89251	0.895705	2.11522	2.33786	1.44729	1.66749	0.667954	1.00194	1.44725	1.6699	2.8945	2.32508	2.44919	2.22654	1.11327	0.890614	0.448478	0.33398	0.222654	0.890615	1.78123	2.11519	2.44919	1.89265	1.78123	1.44714	1.89256	1.11334	1.45169	1.33563	1.00194	1.11327	1.00534	0.33398	0.779287	1.00196
AT5G61900	protein_coding_gene	-	1.00194	0.337802	0.556634	0.779288	1.33593	1.33593	1.11327	0.779287	0.55662	0.779288	1.44725	1.44725	1.11327	1.33592	0.779287	0.678742	0.890615	0.556634	0.445308	0.330756	0.33398	0.445307	0.564664	0.667961	0.445307	0.667961	1.11327	2.44919	2.22685	2.67184	1.89256	1.89256	1.6699	0.324616	1.00194	1.00194	0.779287	1.00182	1.55858	2.22654	1.6699	1.78123	2.67667	2.00388	2.00388	1.2246	0.906613
AT5G57015	protein_coding_gene	+	2.11521	2.11498	0.978393	2.11521	2.11521	2.11599	2.05015	0.445307	0.111327	0.222658	0.655972	0.890566	0.890615	0.779283	0.346377	0.222698	0.667961	1.55858	2.34082	2.11521	1.6699	0.779288	0.785251	0.779288	1.33592	0.890614	1.11325	2.44919	2.44919	2.11522	2.41811	2.78317	3.45118	2.78318	1.78235	1.12526	1.10909	1.33592	1.33592	2.00389	2.11521	2.33786	3.74261	3.65887	3.56246	2.6642	2.44917
AT2G30470	protein_coding_gene	-	1.33592	1.55858	1.55858	1.89256	0.704668	1.22461	1.44725	1.55858	1.44725	0.667938	0.445307	2.39518e-08	0.222654	1.44725	2.11521	2.11521	1.89256	0.890615	0.222654	0.445307	0.556634	0.33398	0.445307	0.33398	0.779298	1.2246	1.33592	2.4871	1.89247	2.07793	1.6699	2.11521	0.890615	0.751213	0.667961	3.00582	3.67379	2.22839	1.22459	0.98737	2.11521	2.57338	4.45307	3.4513	2.44924	0.33398	1.0119
AT3G02750	protein_coding_gene	-	2.67184	1.33592	1.44725	1.6699	2.22654	2.44919	3.3398	2.00388	2.11726	1.89256	0.667961	1.66363	1.22201	1.44725	1.44725	0.451099	0.222654	0.989068	1.44725	2.22048	2.22654	1.2044	2.67184	2.76807	3.56246	3.11688	2.78317	2.00388	1.55858	1.57005	1.2052	1.10684	1.11327	0.667961	0.33398	0.779288	1.11327	1.55872	1.78123	1.11327	0.778515	0.779288	0.667961	0.667961	0.677319	0.101498	0.445307
AT3G60380	protein_coding_gene	-	0.556634	0.22267	0.111327	0.222654	0.556621	0.445307	0.445307	0.33398	0.222654	0.222654	0.33398	0.333981	0.111327	0.111327	2.94314e-09	0.33398	0.33398	0.339446	1.00194	0.667961	1.11327	1.78123	1.44744	1.55858	2.5627	2.44918	1.89256	3.00582	2.89449	2.2259	1.6699	1.55858	0.162752	1.33592	1.2246	2.11521	2.11521	2.11537	1.00191	1.00194	0.779288	0.778447	0.912703	2.11521	2.22654	1.89262	2.56051
AT2G44120	protein_coding_gene	-	3.78511	3.78521	2.31348	1.64378	1.0405	0.556842	0.535233	0.29502	0.333976	0.445082	0.553637	0.779288	0.780151	0.667961	0.459973	1.89256	1.78054	2.11521	2.10932	0.445307	0.890615	1.11327	1.11324	2.11521	2.11521	2.33907	2.22678	1.6699	1.11362	0.779288	1.00194	0.445893	0.445307	1.79888	1.78144	1.79241	1.55858	2.11323	2.21718	0.890617	2.00388	2.00388	2.00388	1.33592	1.44639	1.92212	1.00208
AT5G13240	protein_coding_gene	-	0.890615	1.11327	2.33783	2.56052	3.00582	2.78338	2.00394	0.890615	0.582811	1.367	1.11327	1.2246	1.69608	1.7454	1.6699	2.56051	2.44919	1.55858	1.44725	0.445309	0.667961	0.667961	0.667961	1.55858	1.55858	0.890615	0.890615	0.222776	0.445307	0.445307	0.445764	0.894555	1.33592	1.11327	1.33592	0.890615	0.887639	1.2246	1.66818	1.6699	2.00388	1.22459	1.21649	0.556635	1.0139	1.11327	1.11327
AT1G72770	protein_coding_gene	+	0.556634	0.445307	0.779288	1.22458	1.55874	2.67184	2.22654	1.6699	1.66962	0.667964	1.44725	1.44725	1.00194	1.55857	0.779288	1.00194	1.00194	1.00194	0.890615	0.667961	0.667961	0.890615	1.2246	1.55858	1.6647	2.00387	1.5587	1.44652	0.333815	0.219078	0.890615	1.22437	1.6699	1.33592	1.44724	0.868992	2.44919	2.33786	1.66993	1.6699	1.22195	2.56036	3.89643	4.13272	3.56246	3.53573	2.33726
AT4G16420	protein_coding_gene	-	1.55858	1.55858	1.32961	0.338273	0.222744	0.222654	0.45976	1.77484	1.89256	2.11521	1.87018	0.556617	0.222654	0	0	2.95243e-25	0.33361	0.33398	2.11521	2.13051	2.33786	2.8945	3.00582	3.00582	2.8945	3.00582	2.22654	2.89445	2.78317	2.8945	2.33785	1.6699	1.33592	0.555858	0.782285	1.22459	1.11327	1.2246	0.779288	0.667961	0.890615	0.890615	0.667158	0.33398	0.779288	1.55858	1.90455
AT1G60800	protein_coding_gene	-	1.00194	0.76399	0.556634	2.00388	2.44919	2.09993	2.00388	0.667961	0.222654	1.55858	1.55965	2.22654	2.22654	0.779288	1.33419	1.20669	2.00388	2.11525	1.67038	1.45031	0.779288	0.779272	2.50047	2.44919	2.78873	0.479397	0.445307	0.453199	1.33588	2.56057	2.84631	2.78314	1.9942	1.6295	0.779288	1.33592	1.78031	1.78984	1.10359	0.556634	0.881083	0.673051	0.702132	0.890463	1.66348	1.34498	2.22643
AT1G68790	protein_coding_gene	-	0.667961	1.00238	2.11522	2.11348	2.45177	1.77866	1.11324	1.11584	0.776309	0.779288	0.389644	0.556634	0.88975	1.58246	1.86276	1.89267	1.82012	1.76521	1.66981	1.44722	1.44725	0.667687	0.779043	1.22415	1.55835	0.779308	1.33592	3.45495	4.45306	2.50541	0.890625	0.559508	1.33592	0.776816	1.2246	2.11601	2.33786	1.55858	1.89256	2.56051	2.78294	3.00279	1.33592	1.32828	1.11327	1.78123	1.9964
AT3G26900	protein_coding_gene	-	2.67184	2.11521	1.89256	1.54498	0.779288	0.667961	0.661763	0.111327	0.667961	0.556634	2.22644	3.00582	2.44919	3.87119	2.56061	1.78123	1.78195	1.23481	1.44567	1.44725	1.55858	0.779288	0.333982	0.445307	0.445314	0.327297	0.222663	0.33398	0.33398	0.445308	0.556634	1.33592	1.33592	1.93296	3.23073	2.78318	2.2265	2.11521	1.55751	0.779288	0.779288	0.556632	0.890615	1.16128	1.22436	1.2246	1.22459
AT1G18150	protein_coding_gene	-	0	0	0.445307	0.556634	1.2246	1.2246	0.779288	0.890606	0.556451	0.854676	1.33589	1.11328	1.78146	1.78401	2.7615	3.22848	2.56052	2.33786	0.790333	0.778422	0.779288	2.00432	2.44917	1.78112	1.59945	0.779563	1.11327	1.89256	1.89256	1.44726	1.69354	1.88414	2.16341	1.55858	0.667961	0.890845	0.667961	1.78453	1.6699	1.6699	0.779253	1.55857	1.90185	2.00388	2.7707	2.00388	1.44725
AT5G19760	protein_coding_gene	-	3.3398	2.44919	2.8945	3.3318	2.11565	2.44919	2.8976	2.57244	3.56248	3.44554	3.11737	4.29912	4.11906	4.23682	4.00444	2.58522	0.890615	1.33592	1.4708	3.01551	2.78317	2.00388	2.00391	0.556634	1.2246	1.55857	1.6699	1.44725	1.02604	0.222654	1.2246	1.89255	1.89256	1.89255	1.78126	1.34461	1.11327	1.89256	2.11521	1.55258	1.2246	1.5588	0.890946	1.44725	2.56052	3.34622	4.11914
AT3G16857	protein_coding_gene	+	1.44725	1.6699	1.44647	1.6699	1.11327	0.890615	1.22458	1.00194	1.2246	1.22207	0.890627	0.667961	1.2246	1.34968	1.00194	1.00194	0.556634	0.548624	0.66796	0.556634	0.556634	0.445307	0.33398	0.111327	0.402476	0.890615	0.889923	1.0042	0.445307	0.44531	0.776111	1.22513	2.11521	2.22573	1.2246	0.333984	0.667957	0.445307	0.445307	0.890615	2.33469	2.44919	2.22989	3.56251	4.45274	6.28595	5.23097
AT1G20840	protein_coding_gene	-	0.890615	1.00194	0.556634	0.124205	1.44724	1.6699	1.6699	1.6507	0.33398	0.111206	0.667961	0.777789	1.00194	0.890701	0.335917	0.454895	0.667961	0.779288	1.22401	1.42813	1.00194	1.00193	1.55858	1.33592	1.6699	1.55858	0.890615	0.668051	1.00056	1.33592	2.44919	2.46203	2.00384	1.78248	1.00194	2.33786	3.22854	3.69306	4.11919	2.1152	1.55858	1.45304	0.779264	0.667954	0.667961	0.890615	1.00194
AT3G27700	protein_coding_gene	-	0.33398	1.33594	1.55858	1.8926	2.45261	1.6699	2.00388	1.78123	1.2246	0.779288	0.547642	1.55408	2.11521	2.23848	2.34716	1.33861	1.00194	1.21658	0.890614	2.22732	2.67184	2.89363	0.891924	0	0.334007	1.6699	1.44725	1.87976	0.890615	1.559	1.2246	0.890615	1.34126	0.667961	1.11327	0.662167	0.556634	1.00194	1.56074	1.67373	1.2246	1.22445	1.00194	1.00194	0.907997	0.421437	1.44725
AT3G14350	protein_coding_gene	-	0.556634	0.339173	1.11327	1.66743	1.44725	1.76385	1.00194	0.557444	0.667943	0.77929	1.2246	1.67411	1.44732	1.44725	1.00194	0.99806	1.5598	1.44725	1.44725	0.890623	1.11327	0.779288	1.55847	0.779288	1.00193	0.33398	0.890615	1.11327	0.441847	0	0.111327	0.779288	0.667961	0.66776	0.111907	1.00039	1.11327	2.00388	1.2243	2.22428	2.56052	1.78123	1.02362	0.667961	0.778395	0.665064	1.2246
AT5G64740	protein_coding_gene	+	0.556634	0.890615	0.779288	0.890615	1.00194	0.556634	0.556634	0.890615	0.779288	0.779288	0.779288	0	1.11756	1.11328	1.55864	2.8945	2.22308	3.45113	3.00579	2.11502	2.00388	2.22644	2.56052	2.11521	2.56051	2.11521	1.19987	1.33569	1.2246	1.00194	1.89256	2.56052	3.7708	5.10565	5.12819	3.3398	2.6701	2.33786	1.6699	1.67	1.55858	1.55851	1.8917	2.56052	3.66125	2.78317	2.5605
AT5G48150	protein_coding_gene	-	2.00388	2.33786	2.12171	1.78124	2.22152	1.89256	1.31424	1.33592	0.678142	0.667961	0.668023	1.38501	1.44725	1.00194	1.11013	0.421296	0.33398	0.33398	0.224314	1.11296	0.890615	0.89063	1.11327	1.2246	0.890617	2.64898	2.78123	2.8945	2.56052	2.44871	1.78083	1.6699	1.33592	1.33483	1.67589	0.679549	1.00194	1.33592	1.24099	1.11326	0.90044	1.44623	1.33592	1.33592	1.11327	0.478724	0.55899
AT1G09340	protein_coding_gene	+	2.11521	2.00387	1.22448	1.01053	1.33562	2.20491	2.11625	2.21374	1.55964	1.1367	1.44564	2.09324	3.45058	3.11715	2.22654	1.44962	1.00157	0.890615	0.890615	1.11633	0.222654	0.556634	0.556634	0.33398	0.857292	2.00388	2.00388	2.67184	2.11524	1.2248	2.33957	1.90146	2.11521	2.44919	1.67531	1.44725	1.2234	0.89061	1.0113	0.890615	0.880129	1.2246	1.78032	3.00313	3.67379	3.67571	4.45557
AT1G80490	protein_coding_gene	-	2.00388	1.66992	2.11521	1.78123	1.59528	0.725155	0.779288	0.779285	0.556634	1.95112	1.33592	1.33592	1.33592	1.1108e-19	0	0.111327	0.891307	0.890615	0.892782	1.11327	0.556634	1.11327	0.33375	2.00388	2.44919	1.22459	1.44832	1.44725	0.33398	1.44725	1.55857	1.00194	1.89256	3.45113	2.78317	1.33592	3.00582	2.56052	0.667949	1.33592	2.67184	1.55854	0.111096	0.667961	1.78123	1.8941	1.78123
AT4G11090	protein_coding_gene	-	0.779288	1.44715	0.667961	0.667961	1.33592	0.668535	1.44932	1.44725	0.779226	0.89061	0.197069	0.556634	0.779337	0.667964	0.571087	1.33551	1.78123	1.78123	1.78122	0.779412	0.111327	0.111327	0.779288	0.779288	0.992312	1.05796	1.78123	2.33794	2.44919	1.89256	1.89256	1.55926	1.58274	1.11327	0.890595	0.779288	0.667977	1.11327	1.11466	2.3379	2.78317	4.67649	4.67573	4.6755	4.23042	4.99372	3.45113
AT5G06110	protein_coding_gene	-	2.11521	1.65698	0.787517	0.556634	1.11327	3.3833	3.6743	3.80111	4.23042	2.51167	2.11429	2.43521	1.6699	2.18987	2.11524	1.55858	1.6699	1.32232	1.44727	1.44725	1.11327	0.445809	0.556631	1.6699	2.06961	2.22654	2.00384	0.890615	0.663149	0.222654	0.222654	0.667961	0.566263	2.00388	2.44919	2.00388	2.19184	1.11331	0.771089	1.55606	1.00194	1.55858	1.66802	1.11027	2.22653	2.33789	2.11516
AT1G06390	protein_coding_gene	+	1.78123	1.2246	1.11327	1.31182	2.0037	2.00388	1.00194	0.815277	0.11151	1.00194	1.11327	1.6699	2.33795	2.78317	2.67184	2.22654	2.22661	1.11327	1.78123	1.78123	1.00194	1.55858	1.11327	1.2246	0.445307	0.556618	1.11327	1.66991	1.44677	0.779288	0.333981	0.832827	1.00196	2.1033	1.66971	1.55858	1.2256	1.00194	1.90205	1.00192	2.00072	1.11322	1.6711	1.78152	2.00388	1.55862	2.44919
AT5G66510	protein_coding_gene	-	2.8945	2.67184	2.33786	1.34563	1.93176	2.00387	2.33774	2.56052	1.76167	2.44924	2.56063	2.33788	2.33786	1.3359	0.667961	0.779272	1.2246	1.11327	1.2246	0.556634	0.33398	0.33398	0.220954	1.2245	1.54895	1.66798	2.00897	2.44919	2.44919	2.21707	2.00388	1.89257	1.2246	0.890615	1.55864	1.89256	2.0039	1.6699	1.6699	1.66974	1.44725	1.19642	0.890616	0.563111	1.11344	2.5717	2.11521
AT5G46750	protein_coding_gene	-	0.667961	0.779361	1.22459	1.2246	1.00194	2.67141	1.89256	1.89256	2.11521	0.333863	0.667961	3.22825	2.8945	4.28953	4.34175	2.67101	4.00776	2.63222	3.00582	3.11746	1.78123	2.44919	1.67044	1.66989	1.2246	1.2246	0.556632	0.779288	1.2246	1.44727	1.00194	1.00184	1.46663	1.78123	1.55858	1.44725	1.44725	1.11327	0.668806	0.33398	0.556634	0.556638	1.00199	1.22435	2.11523	2.22015	2.00388
AT4G22990	protein_coding_gene	-	2.00388	1.89275	2.89404	2.55944	2.89918	3.22876	2.67296	2.67184	1.94647	2.1152	2.11348	2.00388	1.59453	1.44732	1.89167	1.89256	2.22754	2.00385	0.891068	0.445307	0.890615	1.6699	2.78317	2.44919	1.89187	0.890613	0.779288	0.890612	1.6699	1.10727	1.00194	0.779288	0.779288	0.779277	0.890615	0.778942	1.44725	1.25725	1.00194	0.668004	2.34467	2.79575	4.23042	3.66896	3.22848	1.32544	1.66974
AT3G04840	protein_coding_gene	+	2.00388	1.8902	1.6699	0.779284	0.779281	0.667961	1.6699	1.6731	1.64596	2.22654	1.3359	2.8917	3.02482	2.43236	2.11522	0.667965	0.445307	2.23077	1.89256	2.44919	2.56052	1.6699	1.2246	1.2246	1.11327	1.11311	1.33592	1.00194	0.890611	3.00582	3.11703	2.90186	2.77305	3.67379	3.67379	2.22654	2.33786	2.33786	2.56379	1.78123	1.78125	1.44687	1.21306	2.00388	1.78123	1.66991	2.11521
AT5G19130	protein_coding_gene	-	0.667961	0.445307	0.445307	1.11301	1.89256	2.00393	2.33786	1.55939	0.556634	0.333924	4.23258e-12	0.222654	0.779289	0.777469	1.55858	2.44919	2.56045	2.78391	2.00388	1.2246	1.11327	1.11328	1.61077	1.78123	1.2246	1.44988	1.22454	1.33592	1.8168	1.22939	1.3353	1.23108	0.890615	0.556607	0.445307	0.667959	0.779288	1.78123	1.90455	2.00389	3.22884	2.33786	1.78128	1.67041	1.33592	2.00388	2.78327
AT1G69060	protein_coding_gene	+	0.890615	0.798666	0.111327	0.222654	0.222654	0.222654	0.556634	0.556635	1.78123	2.78317	2.56052	3.22838	2.55936	1.55859	1.55858	0.779377	0.112254	0.890611	0.779288	1.55869	1.78123	3.04916	3.00582	2.22416	2.11521	0.445167	0.780672	1.00236	1.55858	1.55858	2.00388	2.33758	2.22782	3.67311	3.11712	2.67024	2.11538	0.774573	0.222506	0.111327	0.111327	0.567784	0.445307	0.445304	1.11327	0.776878	0.890615
AT1G62886	protein_coding_gene	+	2.33786	2.33786	2.1152	1.11132	0.556627	0.556634	0.222718	0.445307	0.445307	1.6691	1.66984	1.33592	1.33592	0.780207	0.779288	0.667961	0.667963	0	0.111327	0.111327	0.111327	0.111327	0.111327	0.111327	0.111327	0.111327	0.111327	0.111322	0.114537	0.223406	0.220243	0.547218	0.556651	0.554379	0.444477	0.445308	0.445307	0.445307	0.445307	0.445307	0.445307	0.445075	0.556053	0.556635	0.556634	0.556634	0.556634
AT5G54760	protein_coding_gene	+	1.11327	0.111404	1.11327	1.2212	1.2246	1.22459	0.667961	0.445304	1.45675	1.78123	2.22654	2.56052	1.88058	2.89682	2.68042	3.22848	2.8945	1.78028	1.1918	1.00194	1.00194	1.55858	1.55858	2.11521	1.66172	1.69947	1.89256	1.33592	1.55915	1.21858	1.33262	1.22514	1.00194	1.00194	1.03603	1.39185	0.899101	0.779288	0.890615	1.2246	1.11326	1.77222	1.44725	1.44725	1.44725	1.6699	1.558
AT4G10430	protein_coding_gene	-	1.00194	1.00194	1.11327	0.779288	0.877495	0.445307	0.33398	0.33398	0.675597	1.67215	1.66993	3.08263	3.11715	2.11264	2.11519	0.699827	0.445307	0.445569	1.33592	1.44721	1.78123	1.44385	1.33592	1.55877	2.11521	2.11521	2.00388	1.00194	0.667961	0.669538	2.00388	2.22654	3.67379	2.33785	3.22853	2.07154	2.8945	2.26241	1.78123	1.78242	0.445307	0.111327	1.11327	1.11327	1.4473	3.1171	2.22654
AT3G02830	protein_coding_gene	+	3.22848	3.33981	2.50658	2.00024	1.78123	2.11282	2.59049	2.0129	1.22374	0.890672	0.667961	0.445307	0.891298	0.781101	1.00194	1.55858	1.22459	1.82128	1.2246	0.679434	2.00388	2.11521	2.33786	3.22848	3.45112	2.33786	2.78317	2.00388	1.11327	0.556634	0.667961	0.890614	0.890615	0.951234	1.78123	1.78123	1.6699	1.89256	1.78115	1.58621	3.22863	2.8945	2.67184	2.67184	2.67224	0.443661	0.111328
AT2G28440	protein_coding_gene	+	0.445307	0.222654	0.334041	0.33398	0.610824	1.44726	1.33592	1.22459	1.91153	1.66991	1.95912	3.45113	3.22848	3.11714	3.59137	2.11521	1.44725	1.78122	1.44725	1.55858	1.6699	1.64816	0.779288	0.779288	0.779288	0.779272	0.445297	0.334575	0.333981	1.12886	0.890843	0.890616	1.00193	1.00171	0.890615	0.890615	0.890615	0.890615	0.89117	1.55848	1.55858	1.55858	1.55858	1.55858	0.773268	0.779289	1.2184
AT1G48920	protein_coding_gene	+	1.33592	0.890321	0.55659	1.88455	1.89256	1.90704	2.33801	2.46113	2.32588	2.76748	2.44919	1.00194	1.00735	1.2246	1.55858	1.78122	2.89651	3.22849	3.11719	3.67379	2.56052	1.08362	1.39513	0.667961	0.890764	1.2246	1.11327	2.10323	1.89249	2.00388	1.2246	2.33786	1.6699	1.67242	2.22654	2.44919	2.44919	1.11373	1.7812	1.89256	1.55858	1.22485	0.445184	2.00384	3.67373	4.00777	5.00007
AT1G48230	protein_coding_gene	+	0.667961	0.890846	0.567676	1.33592	1.1129	0.890615	0.86892	0.222496	0.111343	0.222654	0.445307	0.334206	0.333967	0.222654	0	0.335533	0.668231	1.23766	1.78123	1.89209	2.22654	1.6696	2.11607	1.8913	1.99278	2.11521	1.44725	1.21389	0.556618	1.11327	0.890616	1.55857	2.4913	1.78265	3.01329	2.78317	1.89256	1.00156	1.22459	1.44725	1.6699	1.44725	0.779288	0.33398	4.77505e-17	0	0
AT5G21326	protein_coding_gene	+	2.11521	0.779287	0.890615	0.445307	0.111322	0.111331	0	0.111327	0.222654	0.222533	0.445307	0.33398	0.222654	0.334067	0.111327	0.767708	0.890615	0.779288	0.787487	0.226114	0.667961	0.667961	1.67127	2.32945	4.17873	2.22654	2.8945	1.55857	1.43446	1.22451	3.00516	2.91386	2.56052	2.76663	2.7785	1.6699	1.61785	0.667961	1.11327	0.445307	1.43787	2.67184	2.31598	1.67	1.67225	2.29313	2.33786
AT1G10950	protein_coding_gene	+	2.11521	3.101	2.33735	2.22654	2.75993	2.17506	2.44919	2.44919	1.33592	0.995664	1.20021e-09	0.667961	0.667965	1.32952	1.44703	0.776717	1.44725	1.00623	1.00205	1.56017	1.2246	1.54875	2.16669	4.23042	3.71888	3.31321	3.00582	2.89462	1.78123	1.89235	2.0039	2.11521	0.556634	1.3647	2.22654	2.11521	1.11327	1.11327	1.67311	1.44725	2.33786	3.45092	3.67379	2.89451	1.11327	2.44912	2.22652
AT3G49720	protein_coding_gene	-	3.3398	2.22654	3.0058	2.22654	2.67184	2.33786	1.99391	2.67184	2.44919	2.44919	1.34894	0.556634	0	0.222654	0.33398	0.556634	0.77996	0.667961	1.11327	0.890615	1.55858	2.06259	2.33767	2.37954	2.67187	2.67184	2.90649	3.67331	4.00823	5.12103	4.22877	4.89839	4.34175	3.88049	2.53856	2.67184	3.47019	3.22838	2.8945	3.89898	2.8943	2.67124	2.67185	3.11715	3.22848	1.78123	1.55986
AT1G02780	protein_coding_gene	-	1.00194	0.557007	1.00202	1.55858	1.55858	1.55733	1.22461	0.556634	0.556634	0.667947	0.33398	0.22802	0.55666	0.779304	1.00194	0.887624	1.00193	0.694085	1.11327	1.33592	0.890615	0.890615	0.778997	0.560034	0.556634	1.66176	1.6699	1.89256	2.45382	3.33875	3.78451	3.78511	3.40358	2.8945	3.00616	2.65953	1.78123	1.44668	2.44919	2.55443	2.55983	2.22654	2.88362	3.27422	3.00582	2.12713	2.56051
AT2G02160	protein_coding_gene	-	1.44725	1.44725	1.44725	1.56221	2.00397	2.11521	1.89238	1.78123	1.78191	1.45353	1.83707	2.8945	3.64403	3.55795	3.69525	2.78808	1.9158	1.6699	1.22456	0.778447	0.222654	1.4473	1.6699	1.44725	2.6812	2.00362	1.89256	2.44896	1.33592	1.4122	2.33867	1.78143	2.11521	2.60063	1.55806	1.55858	1.34884	2.11521	2.11522	2.8945	3.56246	1.78025	3.11716	3.56246	3.31107	4.79288	4.89838
AT5G27840	protein_coding_gene	-	2.00388	2.11521	1.89256	1.2246	0.222654	0.111327	0.333682	1.2246	1.2246	1.33592	2.1155	1.67158	1.6699	2.11112	1.6699	1.55702	1.55858	1.00371	0.33398	0.222654	0.222654	0.333796	1.00194	1.00205	0.779288	2.00388	2.77201	2.33791	2.78317	3.78278	3.3399	3.78511	2.78317	2.8945	2.76101	1.89255	2.00388	1.00194	1.88956	3.10267	2.44919	4.00626	4.45307	3.88989	3.45113	3.11715	4.08607
AT2G33835	protein_coding_gene	-	3.45113	3.22848	3.33956	2.11521	0.560395	0.445307	0.781224	0.556634	0.779288	0.779288	0.33398	0.222654	0	0	0.890615	0.890615	1.11327	1.22533	0.33398	0.556634	0.33398	0.667969	2.05308	2.44918	3.3398	3.2285	2.11515	1.55858	0.667961	0.33398	0.333989	0.222654	0.446649	1.00194	1.8781	2.33787	3.56384	3.22848	2.44919	1.98046	1.6699	1.55858	1.22775	1.6699	1.78123	1.44725	1.6699
AT2G46080	protein_coding_gene	-	2.00388	2.00388	2.33868	1.22517	0.890615	0.890614	0.452534	0.779288	1.11327	1.11327	0.990755	2.11521	2.22654	2.94227	2.8945	1.2246	1.33592	1.00226	2.44919	3.00551	2.56052	3.11795	1.89253	1.55848	1.78123	1.33592	1.11325	0.656747	1.22435	1.22458	1.44725	1.45878	1.89256	2.13237	1.44965	1.44725	1.00194	1.11532	0.667961	0.223544	0.667961	0.779198	0.766756	0.890615	1.44726	1.78139	1.44725
AT1G10180	protein_coding_gene	-	0	0.436475	1.89256	2.00388	2.00388	1.80059	0.667961	0.782098	1.21261	1.11327	1.2246	1.52261	1.01144	1.10687	1.33592	1.002	1.55858	1.34021	1.2246	1.44723	1.33592	1.55885	2.78317	3.57134	3.45113	2.56052	2.56051	1.78104	2.00672	2.00388	1.33592	0.765099	0.445307	0.556507	0.221818	0.890615	0.890532	1.22701	1.44805	1.44594	2.23559	2.00342	2.88835	2.00224	2.11521	1.6699	0.779288
AT4G01810	protein_coding_gene	-	0.556634	0.66694	1.11327	1.00194	1.2246	0.779288	0.667961	2.0038	1.78123	2.21837	2.00388	0.779401	1.11327	0.788729	1.2246	1.11327	1.33869	1.6699	1.11327	1.11354	0.890615	0.446148	1.00194	0.779288	0.890429	0.890615	0.779288	0.890615	0.667961	2.00388	2.00388	2.33786	2.2269	2.67184	3.56112	3.11724	4.00851	3.23363	2.22496	2.0133	2.78317	2.44992	1.33589	0.844831	0.995716	2.33946	2.33998
AT4G25260	protein_coding_gene	-	2.44919	3.00582	3.56246	3.3078	2.22653	1.78123	1.11327	1.74156	0.890615	0.779288	0.779288	0.33398	0.33398	0.629001	0.890615	0.779288	0.556634	0.307856	0.111327	0.111327	1.11327	1.55858	1.55858	1.55857	1.66992	1.78123	1.78123	1.89237	1.89256	2.44863	2.67184	2.44788	2.42301	2.1812	2.22586	2.56052	3.11779	2.89427	2.78826	3.56247	3.45113	3.56853	3.00536	2.61295	2.87609	3.56246	3.22848
AT4G33090	protein_coding_gene	-	2.22654	2.00388	2.11539	2.1149	0.890615	0.890615	1.11482	0.445307	0.556634	0.556634	0.554225	0.779288	0.890614	0.891262	1.55857	1.33592	1.00194	1.00168	0.779061	1.6699	2.8945	2.78317	2.65463	2.68378	3.89648	2.67279	1.2246	1.11327	1.00194	1.78123	2.05608	1.79191	3.11715	2.56042	1.42488	2.00184	2.00388	0.445053	1.89256	2.44919	1.11162	2.67162	3.3398	2.58237	1.89256	1.22379	1.78205
AT5G35740	protein_coding_gene	-	2.33786	0.871823	1.00232	1.66988	2.44922	2.23816	2.89464	2.77808	2.67181	2.66311	2.00388	1.78498	2.8945	2.67824	3.67379	3.78554	3.55721	4.0318	4.00771	5.70676	5.45501	5.56634	5.5923	5.78941	5.42032	4.87927	4.89838	5.38428	4.56435	4.56439	3.47272	3.3398	3.06778	2.33636	2.56223	1.66988	1.21566	1.11347	1.00212	0.892874	0.874555	1.11326	1.33591	2.16172	1.6699	1.6699	1.6699
AT4G31880	protein_coding_gene	-	1.44725	2.00319	2.44687	2.33786	2.33786	2.00141	1.23234	1.11327	1.11327	1.01033	1.78123	1.2246	2.00382	2.11243	1.89256	1.89256	1.22465	0.740101	0.33398	0.668011	1.00194	1.64929	1.55858	1.2246	0.556634	1.6699	1.11327	0.556634	0.556634	0.668176	0.667961	0.890615	2.22653	4.00777	3.00261	1.59063	1.78123	2.67214	2.00388	2.56052	2.11861	1.44731	2.00388	2.11521	2.22654	2.33023	1.00224
AT3G47860	protein_coding_gene	-	2.44919	2.67185	3.3808	3.27654	3.56246	2.67184	1.55858	1.55858	1.00192	2.56052	3.00582	3.00582	2.67188	1.33592	0.556634	1.00194	0.667961	0.445309	1.78124	1.55858	2.11521	2.11521	2.78374	3.00619	3.1174	3.33978	3.3398	3.67402	3.11715	2.6557	2.76719	1.67022	1.66739	1.44771	1.33594	1.89256	1.89255	1.11969	1.33592	1.78117	1.76937	1.78123	2.00388	2.22654	2.00388	1.6699	1.66305
AT2G47900	protein_coding_gene	-	4.67573	3.45051	2.78317	2.8945	2.44907	1.44729	0.335044	1.11327	3.5719	4.67573	4.45127	4.23042	1.7693	1.2246	1.22471	0.556634	1.33334	1.89256	2.11521	2.45888	2.11521	1.11636	2.00637	2.22694	2.11487	1.6699	1.55857	0.556634	0.33398	0.111327	0.111327	0.11138	0.667961	0.667961	1.44576	1.55858	2.67184	2.44919	3.3398	2.9846	3.78511	4.95171	4.45307	4.56932	5.20619	4.11909	3.33937
AT2G45150	protein_coding_gene	+	1.78123	1.78209	1.89256	1.67007	0.222654	0.44241	1.55858	1.78123	1.78123	1.62081	0.779284	0.667961	0.933189	1.74505	1.55858	1.6699	2.09686	1.44385	1.55974	2.00388	1.89256	1.66026	1.33592	0.778606	1.47046	2.00388	2.0013	2.00388	2.56052	1.78745	0.667961	1.66925	2.0032	2.25271	2.33786	2.78317	2.22655	2.11266	1.2056	1.44792	1.33592	0.779288	0.556634	0.890615	0.668141	0.33398	1.33592
AT2G47470	protein_coding_gene	+	0.890615	1.2246	0.461705	0.445307	0.445307	0.111327	0.445307	0.445307	0.556634	0.445307	0.111327	0.667961	0.556634	0.666516	1.11327	0.665064	0.779288	1.44789	1.00194	0.89148	1.2246	0.556634	0.556634	1.00194	0.556634	1.11924	1.44725	1.0878	2.00388	1.73335	2.11521	2.78317	2.33786	3.14116	2.56052	2.67195	3.11715	2.8945	2.11521	2.11521	2.33786	1.22544	1.89256	2.22654	2.22654	3.45198	2.27952
AT1G55270	protein_coding_gene	-	3.00582	2.33704	2.78002	3.11144	2.89443	3.01062	2.33785	1.7898	1.89256	1.55858	1.55858	2.22645	1.00194	0.890615	0.890615	8.15961e-05	0.445321	0.779044	1.00194	1.00194	1.00194	1.54968	2.11007	2.11521	2.56052	2.44919	3.11464	2.00388	1.6699	1.46172	1.70399	1.66991	1.00194	0.779288	1.72878	1.66983	1.55857	1.45286	1.44467	2.77654	3.00446	3.00892	2.89448	3.79688	4.12048	2.78317	2.22731
AT1G20970	protein_coding_gene	+	0.445307	0.779288	1.34264	1.33535	1.44725	0.890615	0.498231	0.334838	0.446671	0.667961	0.779403	0.667961	0.440177	1.11327	0.890495	1.43856	2.78485	2.33786	2.56052	2.00648	1.11327	2.78187	4.89838	3.22849	2.78066	3.45113	2.78336	2.53455	2.55983	4.45046	3.00582	0.087931	2.11375	3.67361	3.11715	1.55858	1.09491	1.78109	2.78661	4.11905	3.45113	3.20892	2.33786	0.556634	1.78123	2.67184	1.78123
AT1G36990	protein_coding_gene	-	0.890615	0.667961	0.890615	0.779292	0.779288	2.33786	1.89256	4.2318	5.78899	4.34174	5.3438	3.00462	2.11521	1.89256	2.44817	2.67184	2.1159	2.22655	0.891071	1.1142	1.44725	1.33018	1.11327	0.888571	1.89256	2.44919	3.22898	2.48265	1.78123	2.44926	1.44725	1.22474	2.78411	2.11521	2.22654	3.22848	1.34249	1.55858	1.896	1.89259	1.89164	2.67701	2.542	1.6699	1.78123	1.33589	1.79595
AT3G01810	protein_coding_gene	+	1.00194	0.556634	0.890617	1.1134	1.11327	0.779288	0.556626	0.33398	0.514059	0.678395	1.19082	2.8945	2.96325	2.77123	2.35977	1.2246	1.00194	1.33592	1.22458	0.890615	1.44725	1.11327	2.74116	2.56052	3.22824	1.78123	1.76966	2.11985	2.3379	3.67379	3.00582	1.44711	1.11327	0.88464	2.11515	2.23847	2.00389	1.22462	1.33592	1.00175	1.28849	2.89756	2.11633	2.67184	2.00263	1.02197	1.70464
AT3G20320	protein_coding_gene	-	1.33592	0.445312	2.22751e-12	0.222654	0.667613	1.55858	1.55858	1.89256	1.55901	1.00194	2.00434	1.44725	1.33592	1.2246	0.222177	0.246665	0.994204	0.779288	1.00101	1.66608	1.11327	2.21743	2.00388	1.33592	1.33556	1.33013	0.349755	0.445306	0.445158	0.779288	0.9798	1.89243	3.11716	3.11717	3.00582	2.56098	1.55823	0.779287	1.44725	1.2246	2.44919	2.45134	3.00457	3.1176	3.78511	2.67184	3.11641
AT3G45630	protein_coding_gene	-	3.56246	4.56452	4.23045	2.55994	2.00388	1.11286	2.00388	2.45005	2.67184	2.78476	2.67184	2.33786	2.22654	1.7801	1.00194	0.890616	0.723021	0.890738	1.2246	1.22357	1.16893	1.22461	1.55857	1.0018	2.56098	3.22872	1.2246	0.890629	2.56062	3.22848	3.34747	2.11521	2.33786	2.00388	1.89254	3.00578	2.11521	2.4256	1.78123	1.78124	2.33786	4.34153	3.00582	2.00389	3.11715	2.56052	1.20509
AT4G28080	protein_coding_gene	-	1.33592	0.665919	0.33398	0.890615	1.00167	1.44128	1.55858	1.00194	0.779836	0.222654	0.111327	0.890561	0.890324	2.00364	2.67184	1.88873	3.11799	2.11596	2.44919	3.00648	2.44919	1.2246	2.00388	3.73279	3.78511	2.67468	2.22653	5.11956	4.0077	3.11531	3.56289	2.78317	3.99997	6.28207	5.45501	2.22611	2.0328	2.67184	2.8945	1.55853	4.45307	4.0272	2.00662	1.78123	2.03488	4.11909	5.23281
AT5G64170	protein_coding_gene	-	0.556634	0.556634	0.445307	0.33398	0.556634	1.66967	3.22848	3.21654	3.33974	2.77798	1.55858	1.56901	1.11332	0.563034	0.222654	0.222654	0	0	5.34059e-44	9.95699e-16	0.111327	0.222654	0.556634	0.445307	0.993912	0.778921	2.78317	3.45115	2.47422	2.22654	0.779288	1.27629	1.89256	1.89256	2.00388	2.11521	2.56052	2.33789	1.55858	2.44859	2.33786	1.33592	2.56052	3.89644	4.00777	3.28469	1.6699
AT1G19660	protein_coding_gene	-	2.56052	1.33592	1.5586	1.89256	2.56049	3.00582	1.89256	1.55857	1.44725	1.44725	1.44725	1.67158	1.2246	0.556634	0.549408	0.668008	0.779288	0.779288	0.892782	1.02079	1.33592	1.78123	1.6699	1.29921	0.889817	0.779337	0.779288	1.00194	1.15951	0.67994	0.556634	1.10733	1.44725	2.44879	2.44917	3.45113	2.56052	3.55952	2.8945	2.00389	2.22949	1.15523	0.89106	0.89106	1.00194	0.779296	0.890681
AT5G46210	protein_coding_gene	-	1.33592	0.779292	1.22318	1.67147	2.56177	2.8949	2.67463	2.22675	2.72884	2.33741	2.11521	1.55759	0.151641	0.77931	0.779288	1.33586	1.44656	0.8906	0.890615	0.333998	0.33398	1.33592	1.31677	2.33855	3.11549	3.78652	3.00448	2.22654	3.3398	2.22654	2.43239	1.67011	4.23035	3.33639	2.66731	2.67184	2.22734	1.5586	2.22654	3.22848	1.68579	1.67046	1.55768	1.99343	2.67701	1.6699	0.556634
AT4G33030	protein_coding_gene	+	2.00388	1.55858	0.776965	0.890615	1.2246	1.55858	1.23234	1.11327	0.445307	0.111327	0.00599468	0.222854	0.33398	0.33398	0.552761	0.889643	1.22463	2.00388	2.13161	3.13991	2.67184	2.33786	2.22653	1.66823	1.0028	1.00148	0.556634	0.556634	0.333636	0.224909	0.222654	0.33398	0.445307	0.445578	0.334207	0.667961	0.546314	2.00388	2.00468	2.11514	1.89256	2.87959	2.29155	3.2309	3.22853	3.33899	2.44099
AT1G73650	protein_coding_gene	-	2.33786	2.21889	1.78355	3.31368	2.44919	1.94058	3.45113	1.8536	1.78123	1.6699	1.00194	1.00194	1.00194	1.22459	0.779295	0.890615	0.890615	1.78152	2.33786	2.78387	3.11715	3.00072	2.00112	1.55839	1.26053	0.556634	3.33899	3.89644	3.56246	3.45113	3.45113	3.21852	1.33592	1.33583	1.67954	2.11521	2.11521	0.999011	2.11522	2.55937	1.78123	1.89256	2.22654	2.67185	2.17862	2.67184	2.62927
AT3G50370	protein_coding_gene	-	0.779288	0.667961	0.890615	0.423259	0.33398	0.707682	0.556634	0.481491	0.445307	0.257847	0.111319	0.55665	0.890615	0.779283	0.779293	0.333972	1.82361e-12	3.82983e-41	1.05353e-33	1.96419e-05	0.111327	0.556659	1.91464	6.07866	1.09891	1.07395	2.22654	1.55874	1.3401	2.78317	1.2246	0.890615	0.779288	2.33798	4.23027	2.4492	1.78089	1.78123	1.33593	0.890615	1.00194	1.33581	1.33592	1.6699	1.89256	2.00388	1.33589
AT1G64385	protein_coding_gene	+	1.11327	2.33786	2.22653	2.11521	2.11536	0.556664	1.2246	0.779288	0.779288	0.779255	0.111327	0	0.555482	1.00194	1.00194	1.2246	0.668888	0.222656	0.222654	0.115151	0.667961	0.890615	1.00194	1.00111	1.26975	1.55953	1.00194	1.11323	1.00194	1.00194	0.675988	0.222654	0.333981	0.231445	0.445307	0.445307	0.445307	0.667961	0.779288	0.467395	0.554932	0.779288	0.890645	0.890774	0.779288	1.00194	1.2357
AT3G08650	protein_coding_gene	-	1.00194	1.44725	1.89256	2.33786	2.00406	2.33786	1.33592	0.890615	1.16562	0.556211	1.33592	1.55858	1.27695	1.33622	0.556634	0.55084	0.556634	0.44531	0.445307	0.558594	1.00194	1.33592	1.6699	2.30895	2.56055	2.22654	3.56246	2.77708	2.5604	4.00776	2.33784	2.66942	2.22688	1.67449	1.67261	1.39923	1.22454	0.116147	0.112157	0.111327	0.445309	0.667961	1.55858	1.6699	2.67099	3.11715	3.60434
AT1G07080	protein_coding_gene	+	3.3398	3.117	3.33992	3.45113	2.11523	2.00389	0.890242	0.222654	1.44725	1.44725	1.44725	2.33786	1.00194	1.11327	1.11327	1.55858	1.6699	1.57164	2.00388	0.77929	0.667961	0.667961	0.556652	0.445307	0.78332	0.779288	1.11293	1.00195	1.33592	1.33592	1.55973	1.22227	2.21049	2.00387	2.00388	2.22654	1.6699	1.11327	0.556618	0.445307	0.334105	2.39192e-09	0.222675	0.667961	0.853908	0.890615	1.00194
AT5G42655	protein_coding_gene	-	2.33786	2.00389	5.51738	4.61965	5.67905	5.23231	2.07196	1.7535	1.00194	1.66993	2.11521	3.45113	3.2286	2.44918	1.55858	0.33398	0.888164	3.00582	3.56246	3.67378	4.67573	4.45631	4.7872	4.78705	4.78702	4.08685	3.62348	4.34149	4.34175	4.23545	4.11623	4.33916	4.34175	4.32131	4.67581	4.67573	4.67573	4.65589	4.45256	4.45277	4.56498	4.5644	4.5644	4.56441	4.4436	4.41297	3.79703
AT4G39170	protein_coding_gene	+	1.89256	1.55858	1.78123	0.783581	0.445308	1.44766	1.44725	1.44085	1.22459	1.89285	2.22654	2.33637	3.3398	1.66904	1.6699	1.67076	1.77993	1.78123	1.22444	1.44725	0.33398	0.33398	0.556862	0.445307	0.445307	0.215008	0	0.111327	0.111327	1.16893	1.55858	2.11521	2.11521	2.11521	2.44919	1.72539	1.45586	1.55852	1.55858	1.56717	0.888061	0.896436	2.00387	1.6699	2.22654	1.55858	1.55858
AT1G06190	protein_coding_gene	-	2.56052	2.00394	1.44725	1.44725	1.78123	0.667776	0.556634	1.60083	1.11327	1.45666	1.75895	2.61303	3.93237	3.77195	4.24481	2.33786	1.52966	1.34021	1.22463	1.33615	1.11327	1.11361	1.12226	1.34673	1.2246	1.78121	1.44725	1.44725	1.11327	1.781	1.55858	0.890615	1.11327	1.11327	1.44725	0.556634	0.556634	0.556634	0.674002	1.00194	0.890615	0.890615	0.891906	1.52581	2.22654	1.89256	2.00923
AT1G44835	protein_coding_gene	+	2.22654	2.11517	1.00194	0.445307	0.222655	1.18361e-06	0.109386	0.222654	0.556634	1.33508	1.33892	1.2246	1.33617	1.00255	0.890615	0.890615	0.445109	0	0	1.00195	1.00194	1.22414	1.2246	1.22449	0.445307	0.773336	1.00152	2.56224	3.23426	3.22778	2.8953	1.89052	0.557316	0.222654	0.222654	0.222654	0.89059	2.33758	2.22654	2.22651	2.00388	2.12836	1.2246	1.33593	1.78141	1.66991	1.44725
AT2G24592	protein_coding_gene	+	1.11327	1.00194	1.33592	2.00388	1.47077	1.27105	1.89256	1.11327	1.3295	2.18549	1.33592	1.55858	2.22763	2.56064	3.72515	3.71523	4.00723	2.89441	2.22654	2.2958	0.890615	0.890614	0.890614	0.890623	0.890645	0.890158	0.888107	0.91283	0.645746	0.670469	0.668417	0.66793	0.667952	0.667961	0.667961	0.667961	0.667961	0.667961	0.667961	0.667961	0.667961	0.667961	0.667961	0.667961	0.667961	0.667961	0.667962
AT3G15355	protein_coding_gene	+	0.890615	0.667961	1.00236	1.22517	2.00388	2.00388	1.55858	0.890615	0	1.22458	2.3348	2.33786	2.45869	1.44727	0.337144	0.667963	0.667961	0.445307	0.890656	0.667961	0.556634	1.23316	2.11435	4.34046	5.1215	5.3433	4.23042	1.33557	1.00157	1.11256	1.11242	1.6699	3.22848	3.8516	3.45916	4.00773	1.31819	1.2246	1.55858	0.779288	1.62676	1.78401	2.11521	2.11422	1.11327	0.779288	0.838414
AT5G49910	protein_coding_gene	+	1.89256	1.00194	0.556631	0.667961	1.6699	1.44725	1.3351	2.56052	2.22654	2.22654	2.56132	1.00194	0.779288	1.11327	0.890615	1.06553	2.44919	2.11521	2.55894	2.34603	0.556634	0.546509	0.894511	1.2246	1.57463	1.44593	1.44719	2.00365	1.66978	2.33464	2.22681	1.33592	1.89256	3.45111	4.28262	4.45307	4.13509	2.4015	1.44811	1.67076	2.25951	1.44414	2.33786	2.00388	2.44919	3.22846	3.45113
AT1G15690	protein_coding_gene	+	0.445307	0.222654	0.111327	0.446348	0.75019	1.11327	1.44725	1.33365	1.03738	1.2246	1.00194	0.779288	1.17954	2.00388	1.89256	2.00388	1.89497	0.33398	0.33398	0.445307	0.445307	0.667962	2.44919	2.33786	4.78706	3.99258	4.45556	3.22623	2.45327	3.01003	3.11713	2.11521	1.66972	0.779288	3.12358	3.8244	4.238	3.49832	3.8962	5.23236	4.45412	6.01168	5.90045	6.50498	7.77882	6.60828	7.01359
AT2G42400	protein_coding_gene	-	1.33592	1.55836	1.55858	1.55858	1.57694	1.67011	2.44808	3.3398	5.00979	4.00754	2.89542	2.11521	0.556511	0.445285	1.11379	1.11327	1.00194	2.4492	1.78123	1.78123	2.67184	2.10893	2.00388	1.89256	1.67954	1.11306	1.11327	1.22444	1.2246	1.33595	0.333865	0.33398	0.232834	1.00194	1.2246	1.44725	2.13449	2.21526	1.67021	3.51874	4.34175	4.23042	4.00777	3.33799	1.6697	1.44724	1.55858
AT4G08350	protein_coding_gene	+	2.33786	2.00388	2.74995	3.56246	3.33979	2.8945	2.18463	0.890453	0.890553	1.06418	1.11298	1.11349	1.78128	1.74505	1.67009	0.779288	0.556634	0.445306	0.556634	0.556618	1.00194	1.44725	1.66984	2.11521	2.11533	1.11346	0.111327	1.22437	2.44919	2.70467	4.67573	4.17603	3.00582	2.78317	1.5588	1.00066	2.56306	2.89661	0.553264	0.890615	0.891694	0.779288	1.89287	1.6699	2.00388	2.1163	1.11327
AT1G15930	protein_coding_gene	+	3.89644	4.00777	3.67379	0.863876	0.33398	0.334812	0.779288	0.667962	0.667961	0.66706	0.445307	0.445307	1.48982	1.33575	2.22654	2.22651	2.22533	2.7833	4.23041	4.34175	3.9521	3.56246	3.53202	2.2265	1.33592	1.22759	1.2246	0.780116	0.445307	0.445307	0.111327	0.445307	0.445307	0.445307	0.779288	0.667903	1.22459	1.2246	1.2246	1.22428	1.44725	1.55385	1.33592	1.22371	0.890615	0.790355	0.890621
AT5G30510	protein_coding_gene	-	4.11909	3.22461	2.3705	2.56481	0.779286	0.517342	0.445307	0.550234	0.33398	0.33398	0.579007	0.222654	0.222654	0.557492	0.310848	0.445307	0.556634	0.44471	1.00194	1.11327	1.55858	2.22656	2.44919	3.45113	4.79213	5.789	5.12103	4.78705	3.453	2.78317	1.57285	2.00388	1.89256	1.90534	1.66221	2.33786	1.55378	1.55858	1.66984	1.78124	1.12232	1.6699	1.89294	3.45115	3.95271	4.67573	6.87189
AT1G49720	protein_coding_gene	+	2.8945	1.46999	0.667962	0.668006	0.556634	0.890615	0.779288	2.33803	2.00388	2.56052	2.56052	1.55837	1.44725	0.556634	0.779256	0.222654	1.22464	1.2246	1.00196	1.57387	1.6699	1.6699	1.78123	1.23087	1.2246	0.667961	1.10563	1.11327	0.890919	1.11387	2.11521	1.6699	1.55857	2.44881	2.69106	2.78317	2.79174	3.13438	2.33786	1.2246	1.00194	0.448516	0.111327	1.00219	1.53244	2.00388	1.89256
AT4G09520	protein_coding_gene	-	0.667961	1.66944	1.5609	1.55855	1.33592	0.335533	0	0.222654	1.11804	1.11327	1.6699	2.22654	1.44123	1.55858	1.2246	0.445307	0.556634	0.445307	0.222654	0.222654	0.556634	0.556634	0.556634	0.556634	0.890616	0.901453	2.56029	2.56054	2.8945	2.89452	2.78317	1.99408	0.667961	0.445309	0.667961	0.445307	1.2182	1.33593	2.34943	2.34427	2.56052	2.17604	2.22591	1.78125	3.3398	3.00582	2.67169
AT2G46900	protein_coding_gene	+	1.6699	1.55858	0.111327	1.35877	1.6699	2.00388	2.44919	1.61574	1.55858	1.44725	1.00194	2.00388	1.78123	1.44725	1.44725	1.00194	1.11327	1.11327	1.11327	0.890632	0.779288	0.779288	1.89256	1.78344	1.33592	1.33592	1.67157	4.34237	6.01165	6.01165	5.96764	5.11386	1.65972	2.11499	2.11521	1.00194	1.22224	2.33786	1.44725	1.55858	1.78123	0.334039	0.556634	0.556635	1.89724	1.6699	1.6699
AT5G47690	protein_coding_gene	+	1.6699	2.44919	1.33592	0.779288	0.852058	1.33592	1.33592	1.44725	1.38384	0.111327	0.111327	0.336504	0.615607	1.78123	2.11527	1.89023	2.0418	0.779288	0.445277	0.891078	1.44725	3.56124	1.09427	2.91069	2.8945	1.78128	2.8945	1.89256	1.114	1.55858	1.89256	1.00351	2.11521	1.89354	3.22848	1.78121	1.78145	2.89458	1.55955	0.890631	2.56052	0.779336	1.2246	2.78321	1.4473	2.11521	2.68148
AT2G37160	protein_coding_gene	+	2.33786	2.33839	2.11521	2.22654	1.44457	1.66981	1.2246	1.00194	1.00194	0.33398	0.33398	0.691991	1.03788	1.11327	2.44919	2.09324	1.64098	1.6699	0.33398	0.445307	1.6699	2.77274	2.89454	1.78123	0.668051	0.556632	0.667962	1.11327	1.78118	1.44718	1.00195	2.44919	2.78638	4.23041	2.67184	2.11521	1.00194	0.520451	1.33592	1.44727	1.55858	1.89165	1.77949	3.16609	3.78511	4.72987	3.36982
AT5G03330	protein_coding_gene	+	2.00388	1.66992	1.55858	1.22461	0.538281	0.779303	0.667961	0.66796	0.821863	1.22458	1.33592	1.78124	1.78123	1.11327	0.890615	0.556633	0.222654	2.11521	2.56052	2.44919	3.00582	1.55858	1.11327	1.11327	1.1173	0.222654	0.779288	1.44679	1.65384	1.89411	1.55858	1.22462	0.779288	2.33786	1.89256	1.89333	1.78123	0.985994	0.111331	1.11329	1.11327	1.11327	1.55858	1.8926	2.11521	2.11521	1.55859
AT4G03520	protein_coding_gene	-	2.22654	2.22654	1.55826	1.6699	2.56253	3.00624	3.89644	3.89644	2.66775	1.4468	0.445307	0.333976	1.10377	1.00194	0.890615	1.11324	0.449986	1.55858	1.55858	2.67183	2.8945	1.6699	2.33787	2.44919	2.44919	1.5587	1.55862	1.55858	2.33801	1.89262	2.67184	2.89453	2.11525	2.44919	2.67134	2.0043	2.39909	2.22654	2.10701	2.26483	3.45113	3.56247	4.89838	4.11909	4.56436	4.27886	3.67313
AT4G17520	protein_coding_gene	+	1.89256	1.22447	1.22459	0.556634	0.890616	0.891035	1.2246	1.33592	1.33593	1.66944	1.2246	2.00388	1.78122	1.43765	1.6699	0.779288	1.33592	1.45369	1.11327	1.44725	0.779288	0.333925	0.33398	0.112626	0.222654	1.11327	1.11327	1.11327	1.55858	3.11715	2.33752	2.44759	2.8945	3.22848	2.73841	3.67379	3.67379	3.11405	2.53737	1.67067	0.890615	0.890615	1.44725	2.05191	1.6699	2.78317	2.89448
AT1G13730	protein_coding_gene	+	0	1.6699	3.22848	5.12019	5.12103	3.62576	2.11524	0.558736	0.76289	0.988792	0.890568	0.556634	0.42891	0.357865	0.447254	0.779288	1.00194	0.979187	1.44667	1.11327	1.00194	1.2247	0.667961	0.667961	0.890615	0.565229	1.11327	1.44725	2.11533	2.22654	2.00383	1.44725	1.11326	0.539052	1.33572	1.55858	1.44725	2.00366	2.38616	1.33592	1.33762	1.11325	0.325376	0.667961	0.667961	1.00194	1.78123
AT1G80410	protein_coding_gene	-	3.11715	2.33774	1.89271	0.556634	0.240959	0.556634	0.779287	1.00194	2.00388	1.6699	2.32887	2.22654	1.2246	2.56054	1.6792	1.89256	1.78123	0.890893	1.22463	0.890615	2.56052	2.11521	3.22848	2.8945	2.11521	1.33592	1.11327	3.89644	4.5644	3.45113	3.67379	0.779288	0.33398	1.00194	2.00388	2.33786	0.445307	0.111327	0.33398	1.2246	0.667961	0.890615	1.00194	1.6699	2.8945	3.45113	1.00194
AT1G31300	protein_coding_gene	+	1.2246	0.779288	0.222654	0.667971	0.667961	0.667961	1.10359	0.890601	1.89256	2.00388	1.68489	1.6699	0.556633	0.445307	0.222654	0.222654	0.33398	0.33398	0.33398	0.111327	0.111327	0.0513163	1.22457	1.6699	2.10376	3.78512	3.33731	3.14005	2.67182	1.66988	1.00194	0.668013	0.550078	1.11197	1.55858	1.55858	1.55858	0.779288	1.2246	0.890615	0.890615	1.11327	0.546466	0.779288	1.44725	1.22464	1.44943
AT5G52200	protein_coding_gene	-	1.11327	1.2246	1.89256	1.6699	0.76946	1.00194	1.32818	2.00388	2.01586	2.22654	1.34791	0.667962	0.667961	0.111327	0.111327	1.55858	1.55858	2.44275	3.0176	1.78149	2.22654	1.66991	1.83322	1.78123	1.55888	1.54116	2.11521	2.12443	2.11519	2.9728	3.22848	2.30344	2.56052	2.09992	1.98017	1.22441	1.2246	1.00071	0.890615	1.46203	1.55858	1.67302	1.89256	1.89256	1.55858	0.916434	0.667961
AT3G16910	protein_coding_gene	-	1.00194	0.779288	0.222654	0.33398	0.296797	0.890615	1.00194	0.888042	1.27252	0.667961	0.556634	1.69105	3.00582	2.78317	2.78317	2.21514	0.77932	1.33592	2.67184	2.44944	3.00582	2.44914	2.1846	2.11691	2.22762	1.78123	1.79321	1.44725	1.44559	1.0019	1.11328	2.78317	2.78318	2.00388	1.89256	2.11349	1.78123	4.343	4.78705	5.34369	5.00168	3.89644	2.34147	2.01352	1.78123	2.11459	2.11521
AT5G47020	protein_coding_gene	+	0.33398	0.33398	0.33398	0.222654	0.111327	0.111327	0.111327	0	0	1.22067	2.15995	2.44919	2.44919	2.00827	2.2916	2.22654	2.67184	1.89217	0.779288	0.556634	0.111327	0.111327	2.00388	0.780225	1.55858	1.44621	1.6699	1.00194	2.11521	1.2246	0.890615	2.33786	1.6699	2.11521	2.56052	1.89256	1.2246	2.33786	0.556649	0.558233	1.44725	3.56267	3.45113	3.45071	1.78123	0.89107	0.779288
AT5G48250	protein_coding_gene	-	3.45113	2.67184	2.78317	2.33844	0.445283	0.190219	0.445311	0.779288	1.00194	1.14841	0.779284	0.445307	0.222656	0	3.69403e-09	0.111327	0.111327	0.111169	1.22476	1.55858	1.6699	1.78123	0.779288	1.00195	1.00662	2.00381	2.01744	2.68086	2.44918	2.78317	2.44921	3.09518	2.32502	1.89255	2.56052	1.89258	1.11327	1.11327	1.6699	1.00196	1.44725	2.78317	3.25307	5.23241	6.12246	5.56634	4.45307
AT3G46450	protein_coding_gene	-	1.78123	1.33693	0.556634	0.556634	0.556634	1.33592	1.00194	1.46237	2.00389	1.2246	1.2246	0.751081	0.22264	1.33592	2.56051	2.45486	2.8945	1.78123	1.00194	0.890636	0.445307	1.44733	1.78322	1.66978	3.67378	3.19633	3.11715	3.11714	2.11522	1.33592	1.89156	2.00388	1.75231	1.33592	1.89178	1.73799	2.11457	2.11547	2.33786	1.54775	1.11157	2.00388	1.78123	1.21352	2.44919	2.44711	2.00388
AT5G45360	protein_coding_gene	-	2.00388	2.11521	3.0091	3.87031	3.39515	4.93419	3.21759	2.85554	2.51833	0.936535	1.00194	0.556635	0.445307	0.33718	0.330881	1.00194	1.2246	1.11346	1.3375	1.11409	1.6699	1.6699	1.33592	1.33602	0.903146	0	0.0101807	0.445307	0.556634	0.556634	0.890617	1.6699	1.78123	1.66989	2.00388	1.6699	1.22462	1.27813	1.44725	1.33599	2.33786	2.44918	2.78317	2.00388	2.00385	0.89049	1.4473
AT2G21520	protein_coding_gene	+	2.22654	3.67378	5.12103	5.12103	3.0804	1.78125	0.53402	0.890615	0.975764	0.779289	0.800857	0.445307	0.556618	1.2246	1.6699	3.78468	4.89838	4.78657	5.00971	2.89457	1.44725	0.779626	1.002	1.44725	1.89256	1.44725	1.793	1.11373	1.89256	1.35127	1.55856	0.779288	1.44725	1.33592	2.11521	1.89256	1.78118	0.445307	1.7763	4.67547	5.45501	4.56438	2.81379	1.33592	1.72312	2.33786	3.78394
AT2G04030	protein_coding_gene	+	0.445307	0.556634	0.445307	0.222654	0.333981	0.222654	0.556783	0.779288	0.667961	0.667961	0.222423	1.17771e-16	0	0	0.445307	0.445307	0.445307	0.445307	0	1.44725	1.6699	2.44919	1.11485	1.11498	2.33749	2.78317	2.48342	0.779288	4.85562e-09	0.111327	0.439313	0.434877	1.31952	1.44725	1.89245	3.00582	2.67184	1.44082	0.111327	0.33398	1.55858	1.55856	2.00386	0.668092	0.556637	0.357992	0.222653
AT4G31440	protein_coding_gene	+	0.890615	0.890615	0.89061	0.334242	0.33398	0.33398	0.445197	0.445307	0.445307	0.445307	0.44842	0.667961	0.779288	1.44725	1.55664	2.89451	2.8945	2.33786	2.67184	0.902086	1.33592	1.2246	1.2246	1.55858	1.55854	0.890615	0.890615	0.890615	0.559031	0.556628	1.36548	1.6699	1.66852	1.55747	1.55858	2.11735	2.1041	2.22654	2.22654	2.22654	2.37213	1.5558	1.44733	1.78125	1.78169	2.22656	2.00388
AT1G69250	protein_coding_gene	+	0.556634	0.556634	0.890458	1.55858	2.22654	2.67184	2.00388	1.55858	0.779288	1.11327	1.7922	1.6699	1.78123	0.890615	0.21131	0.111325	0.111328	1.44725	3.67379	3.67761	3.67379	2.33789	1.00195	1.11327	1.43617	2.11521	2.44905	2.33991	2.33786	1.78123	1.44724	1.00194	0.890615	1.34049	1.33764	0.890692	1.33592	1.3355	0.667961	1.00172	1.33592	2.00389	2.35145	2.78352	1.81673	1.77124	2.00384
AT4G03110	protein_coding_gene	-	0.667961	0.667961	0.556634	0.641837	0.667961	0.667961	0.445307	0.183693	0.111327	0.895859	0.779288	1.67053	2.11521	1.32992	1.33592	0.444654	0	0.222655	0.890615	1.66978	1.6699	1.44722	1.66952	1.6699	1.6699	1.89546	0.743582	0.779288	0.890615	1.44725	1.33592	1.44725	1.33592	0.445307	0.667961	0.556634	0.559179	0.667961	0.565992	1.89256	1.78123	1.78123	2.12039	2.67184	2.67191	3.50679	2.89453
AT5G25100	protein_coding_gene	-	4.45307	4.23042	4.78705	4.67557	2.22644	1.56727	1.77155	2.33786	2.33786	2.55133	2.01887	1.2246	1.2246	1.44709	0.890615	0.779288	0.667961	0.445307	0.556634	0.890615	1.2246	1.22459	1.11327	2.24162	3.11715	3.78505	3.22848	2.11612	1.89257	2.67183	2.78317	1.6699	0.556634	0.890615	0.892439	2.61624	3.67433	3.35459	2.33786	1.89272	1.2246	2.11521	2.1155	2.22656	2.11521	1.5585	1.55722
AT2G34720	protein_coding_gene	-	1.89256	2.1154	4.11387	4.11909	3.43284	3.33918	0.574061	0.779288	0.376555	0.222654	0.33398	0.111327	0.111327	0.976365	1.11327	1.78123	1.89256	1.68706	2.33786	1.6699	1.6699	1.89256	1.33592	0.445307	0.445307	0.445307	0.556634	1.44725	1.44725	1.33592	1.6699	1.6699	2.11521	1.00194	1.89256	2.00388	1.6699	1.89256	2.56052	2.44919	2.00388	1.55858	1.6699	2.44919	1.00194	1.33592	1.44725
AT5G08420	protein_coding_gene	+	3.22848	2.33786	2.56052	1.6699	1.62706	0.667961	0.556634	1.32398	1.11122	1.2246	1.00194	0.233089	0.111306	1.00194	1.11327	1.11327	1.22461	2.1138	3.00583	3.22848	3.11715	1.41192	0.538281	0.660735	1.11326	2.00388	2.00388	1.55858	2.23617	1.20758	1.89256	3.01171	2.67184	2.56053	1.67036	1.11326	0.556264	1.78123	1.6699	1.55712	1.44725	1.43935	1.00194	0.890602	1.44756	2.33815	1.66967
AT5G63320	protein_coding_gene	-	3.89644	3.67379	3.33903	0.667964	0.667961	1.33592	1.11327	1.07744	1.2246	0.33398	0.467144	1.47855	1.11327	1.11327	0.948426	0.111327	0.222654	0.222654	0.222654	0.111327	0.556634	1.78124	2.98836	2.46213	3.44451	3.56246	3.3398	2.67184	2.2169	1.55843	1.2246	2.00365	2.68476	4.34804	4.34168	2.8945	1.99879	2.58025	4.11506	5.12103	2.78317	2.11521	2.33318	1.00696	1.62733	1.44725	2.22563
AT3G05280	protein_coding_gene	-	2.56052	3.45114	3.65686	2.8945	3.2092	2.78335	2.57231	2.44233	2.4729	2.56254	2.56031	2.34311	2.00408	1.22202	0.890613	0.668389	0.667961	0.668026	0.779288	0.667961	0.779288	0.779288	0.667961	0.667961	0.667962	1.44725	0.779287	0.890614	0.890615	0.975764	1.11327	0.982498	0.667961	0.60103	1.6699	1.6699	1.44725	1.44725	1.11327	1.2246	0.111327	0.445307	0.556636	1.33592	1.33592	2.67184	3.34301
AT5G28060	protein_coding_gene	-	1.00194	1.78123	1.44727	1.11419	2.33694	1.89256	1.78115	1.66852	0.445305	0.890615	1.44724	2.00388	2.33787	1.55858	0.89062	0.333704	1.78123	2.00388	2.00388	2.33791	0.890615	0.792438	1.00036	1.00194	1.00194	1.03438	1.11282	1.11327	0.7673	0.779296	1.16706	1.66989	1.6699	1.78127	2.44931	2.00387	2.00388	2.22608	2.67266	1.57433	1.55858	1.88747	2.44915	2.33786	2.39292	2.67184	2.44918
AT1G70490	protein_coding_gene	-	1.89256	2.44919	1.79763	1.00103	1.00193	0.445307	0.55663	0.558889	0.779288	1.55855	1.33593	1.2246	1.00207	1.33595	2.22655	2.78317	3.11709	2.00388	1.33591	0.779347	0.890615	1.11327	1.00193	0.89062	1.6699	1.55906	1.78123	1.89256	3.00582	2.78317	2.00388	2.00399	1.44724	1.55851	1.44725	1.89279	2.22654	2.22654	3.2315	3.13377	1.78123	1.78122	1.00194	1.2259	1.66989	0.667961	0.667961
AT5G39740	protein_coding_gene	+	3.78511	4.34137	4.11909	3.00582	1.00194	0.667961	1.00204	1.89256	2.33786	2.33786	2.78294	1.89256	1.76154	1.78123	1.33607	1.33592	1.23451	2.00389	2.11521	2.11521	1.89256	1.22459	1.66648	0.779288	1.11327	1.33592	1.2246	1.2246	1.11333	0.861696	1.00195	0.779288	1.44725	2.00388	2.11521	2.00388	2.11521	2.33788	2.48719	2.502	2.11521	2.00406	2.89421	3.21169	2.82109	1.99586	2.21776
AT3G62240	protein_coding_gene	-	1.6699	1.44725	1.33637	3.76054	3.60424	4.45307	5.12634	3.99297	3.55622	3.55988	2.66585	2.25547	2.55984	1.78418	1.78123	0.779287	1.00643	1.00194	1.44725	1.44723	1.44725	3.00467	3.00582	3.00582	2.22654	2.00389	2.22636	2.67188	2.92062	1.89261	2.11521	1.55847	1.80056	2.33786	3.78385	3.57327	3.00647	1.57987	2.78027	3.04621	2.78317	1.22459	0.445307	0.222654	0.222654	0.222655	1.42488
AT2G42910	protein_coding_gene	+	1.00194	0.779056	0.777121	0.44531	0.33398	1.33661	1.89256	2.33795	2.11521	1.22474	0.556634	0.111206	1.55765	1.89256	2.89442	3.89644	3.22922	2.8945	1.8926	0.890615	0.33398	0.33398	0.445307	0.667961	0.667961	0.445502	0.33398	0.446286	0.553765	0.556634	0.775465	0.890615	1.00333	0.664283	1.21825	1.2246	1.11287	1.89261	1.7819	2.6714	2.22654	2.78334	2.56052	2.78317	1.45488	1.41779	1.91471
AT2G20190	protein_coding_gene	-	1.55858	0.668235	0.890554	2.34587	1.78055	1.78123	2.11533	0.667961	0.556647	0.667965	0.556634	0.779288	0.779288	0.667957	0.779288	0.556634	0.556634	0.556634	0.445307	1.44725	1.55858	0.778953	2.7406	3.22848	2.5555	0.890442	0.779288	1.6699	1.2246	1.00194	2.56052	2.14258	0.890615	1.35342	3.3398	3.44812	1.09923	0.667961	0.779288	1.56632	1.00194	1.1249	3.11715	1.534	0.779288	0.333989	1.6699
AT5G42080	protein_coding_gene	-	0.890615	1.55858	1.89255	2.11521	2.22621	1.55858	1.78124	1.33592	1.00194	1.78123	1.3359	1.78123	2.67209	1.89256	1.78125	2.44669	1.33572	1.33592	1.44725	0.124093	0.667961	0.890615	0.864857	0	0.556634	1.00791	0.756155	0.890615	1.22461	1.89256	1.33592	1.54328	1.00194	0.556682	2.11521	2.67196	2.8945	1.44695	2.00446	3.11712	2.78317	1.55858	1.31826	1.55858	1.22466	0.221364	0.779321
AT5G24320	protein_coding_gene	-	0.667961	1.00194	1.89255	2.40046	2.89505	2.8945	2.0039	1.0736	0.66727	0.33398	0.556603	1.6699	1.6699	2.00388	1.78126	1.11327	0.779288	0.444574	1.33592	0.890615	0.890615	0.44537	0.890615	1.44725	1.4656	3.13186	3.33911	2.78317	2.67185	0	1.22459	1.33592	1.33592	0.779354	0.92053	1.20297	1.44725	0.890615	0.564833	1.22444	1.33592	2.00388	2.67184	1.78196	1.44725	0.890618	1.9853
AT1G66260	protein_coding_gene	-	0.33398	0.222654	0.447474	0.445307	0.445314	0.222654	0.348433	0.556634	0.556634	0.556634	0.523075	0.556634	1.00194	1.33592	1.11327	0.890615	0.445307	0.672515	1.33592	1.33592	1.78123	0.664329	0.442326	0.333975	0.111327	0.890615	1.55944	1.55853	2.87281	1.66991	2.33786	2.67184	4.34259	4.22335	4.75046	3.59805	2.33776	2.67184	1.66992	1.89256	2.78008	3.56246	4.07232	5.55575	5.92971	6.4494	5.34688
AT4G13550	protein_coding_gene	-	0.779288	0.667962	1.12147	0.779288	1.00194	1.00194	0.667961	0.667961	0.232283	0.556634	0.579007	0.890618	1.21696	0.890575	1.31279	1.11327	0.890601	1.00196	0.556618	0.779288	0.667961	1.66978	2.33808	2.22654	2.02988	0.781336	0.2252	0.667968	0.664862	0.556634	1.67793	4.00777	3.22848	1.00194	0.556634	0.779287	1.33495	2.33786	1.90217	1.00194	2.33786	1.33375	1.44725	2.76321	4.78703	4.45541	1.44728
AT4G35430	protein_coding_gene	-	2.44919	2.44919	2.56083	1.6699	1.32624	2.00389	2.00284	2.78317	2.46107	2.22654	2.55752	2.11521	2.11521	2.22997	3.10313	2.44919	2.44919	1.89025	0.445295	0.667961	1.33592	1.33592	1.33592	1.33592	1.33592	1.33592	1.33592	1.33592	1.33592	1.33592	1.33592	1.33592	1.37777	0.999217	1.00194	1.00194	1.00194	1.00204	0.784378	0.779288	0.779288	0.888032	0.890615	0.89061	0.929171	0.445307	0.445311
AT2G18710	protein_coding_gene	-	2.00388	1.99738	2.33916	2.22654	1.00194	0.801133	0.890551	1.19674	1.78123	1.78124	1.55858	1.84698	1.00194	1.07431	1.33592	1.00194	2.67184	2.97326	2.56052	2.56052	0.890615	1.11327	1.11327	1.33546	1.6699	2.22654	2.11521	1.80077	2.33786	2.11521	1.55858	1.44725	2.74535	1.89256	1.55858	1.89256	2.22654	1.78254	1.6699	1.78123	1.44725	3.78511	3.30865	3.67369	3.78511	3.96405	1.65976
AT5G54280	protein_coding_gene	-	0.779288	1.00577	1.33592	1.23261	1.00194	0.890615	0.445307	0.445307	0.667961	0.556634	0.445307	0.445307	0.445307	0.556634	0.676535	1.00194	0.893122	1.11327	1.08047	1.33592	1.2246	1.66991	2.67184	1.15299	2.11521	0.890615	0	1.33592	2.67184	3.54767	2.63882	1.00194	2.00388	2.67184	3.89472	3.67378	0.890615	0.890615	3.09317	1.5578	1.6699	2.00388	1.56102	1.00194	2.33786	1.21864	1.2246
AT5G23630	protein_coding_gene	-	0.667961	1.00194	0.779288	0.668449	0.890611	1.00194	1.2246	1.00073	2.22654	1.6699	1.44725	1.89256	0.445307	0.445307	0.445307	0.111327	0.220973	1.00194	2.00388	1.89248	1.89256	0.890615	1.11327	0.554054	1.89256	1.51843	1.11327	1.44731	2.22654	1.6699	0.776734	1.89256	2.67204	1.33592	1.11327	1.89256	1.00381	1.00194	0.33398	1.55858	2.6723	2.94956	2.00395	1.88913	2.22846	3.56246	0.89653
AT3G15730	protein_coding_gene	+	0.890615	0.445279	0.667961	0.779288	1.55858	2.22659	1.78123	1.55858	0.890615	0.111427	0.33398	0.445309	0.556634	0.556635	0.33398	0.222652	0.222744	0.890615	0.890615	0.890615	0.667961	0	0.445307	1.00194	1.55927	1.11198	1.66992	0.779288	0.667961	0.556635	0.33398	0.33398	0.555271	2.00381	2.33786	4.78516	5.12103	4.23073	5.24246	4.7876	4.45307	5.3615	4.31762	4.34242	3.11581	3.16399	3.21015
AT1G18460	protein_coding_gene	+	1.55858	1.89256	2.77528	2.7119	2.66977	4.00902	3.00582	3.45113	3.00844	1.33367	1.11166	0.568348	0.985848	1.55888	1.78227	2.21584	1.79414	2.22602	2.33782	2.11518	2.33786	2.44014	2.22654	3.00583	2.12012	1.33592	1.33682	1.55858	1.5506	2.78317	2.33786	2.44814	1.44725	1.33592	2.00388	2.67184	2.8945	2.82891	1.89247	1.9022	2.01341	0.783115	1.55858	1.55863	2.33786	2.11521	2.44918
AT1G58080	protein_coding_gene	-	1.2246	2.0039	1.78123	0.890615	1.33592	0.444531	0.890615	1.33592	1.00194	1.22541	0.779288	0.556634	0.445307	0.556667	0.556634	0.33398	0.779288	0.556634	0.556634	0.556634	0.222654	0.667907	1.44747	3.19848	4.34175	3.76218	3.6179	2.67184	1.88266	1.55858	1.11315	1.2246	1.00194	0.890613	1.34871	3.22248	3.67336	3.45113	3.22844	1.22443	1.44727	1.56074	1.22967	1.88936	2.23689	2.33786	1.2246
AT2G13370	protein_coding_gene	-	0.33398	0.33398	0.556592	1.11323	1.5618	1.89256	1.83486	2.37159	2.11631	2.00388	1.83716	1.40039	1.33592	1.2246	1.44725	0.890615	0.445307	0.33398	0.33398	0.222654	0.667961	0.445297	2.62391	0.89098	1.78144	1.89256	2.00388	2.33786	3.11714	1.55857	3.11715	2.11564	0.44531	1.89256	0.890615	2.7836	1.44725	3.44868	1.8925	1.00194	1.00194	3.3398	2.56052	0.779288	1.78125	2.54296	0.779196
AT3G26539	protein_coding_gene	-	1.2246	2.33786	2.11521	1.55736	2.33786	1.2246	1.55858	2.67185	1.55858	1.55858	1.6699	0.556632	0.455488	0.890615	0.890615	1.2246	2.33285	2.22654	2.78317	2.44919	1.33592	1.33593	1.33608	1.33849	1.37062	0.966175	0.99945	1.0018	1.00194	1.00194	1.00194	1.00194	1.00194	1.00194	1.00194	1.00194	1.00194	1.00194	1.00194	1.00194	1.00194	1.00194	1.00194	1.00194	1.00194	1.00194	1.00194
AT2G41140	protein_coding_gene	+	1.55858	1.55853	1.4468	0.643929	1.44735	1.89272	1.89256	1.92838	1.80958	3.45113	3.3398	3.45113	2.8585	1.33592	1.11327	2.11521	3.34055	3.00582	3.56247	3.45099	2.67184	2.44919	2.11521	0.779288	1.33518	2.68378	2.93931	2.52156	2.05914	2.11353	1.89256	1.89026	0.665462	0.890615	0.666024	0.556603	0.222655	1.78123	2.78317	3.11716	3.56246	2.32639	2.79137	3.56064	2.33786	2.78317	2.11445
AT2G42030	protein_coding_gene	-	0.556634	0.779288	0.779288	0.556634	0.556783	0.111327	0.111328	0.670982	0.667961	1.55858	2.56052	1.88835	1.89256	1.00194	0.309707	1.2246	1.44725	1.44725	1.56585	0.909756	2.00388	4.31519	4.11906	4.00777	4.46913	3.56236	2.8945	0.556644	0.890624	0.667961	0.667961	0.779288	0.890615	0.890615	1.11343	0.779288	0.779288	0.667961	0.667961	0.890615	0.89967	1.11327	1.11327	1.11326	1.11327	2.21383	1.66994
AT1G14590	protein_coding_gene	-	2.44919	2.22449	2.11523	0.890562	0.660212	0.445307	1.16372	2.11513	2.78317	3.00582	3.15023	2.22665	1.55858	1.2246	0.111327	0	0.445307	1.22386	1.55858	1.55858	1.11327	0.580802	0.222654	0.222654	0.538281	0.556634	1.00205	1.00194	1.55808	2.44817	2.53814	2.44919	2.67184	2.22654	2.00636	0.556639	0.4453	0.448507	0.337135	0.33398	0.667961	0.890614	1.11331	1.00194	1.11309	1.11321	2.00381
AT4G22000	protein_coding_gene	-	1.6699	2.44911	1.90895	1.99082	1.6699	0.557782	0.333961	0.258837	0.222654	0.55663	0.445223	0.779288	0.779288	0.44531	1.00202	1.89256	1.89256	1.89256	1.2246	0.222654	1.11327	1.55858	1.55858	1.55858	1.6699	1.6699	1.44725	1.44725	1.44725	0.630048	0.556634	0.556634	0.556634	0.8825	0.779288	0.779288	0.897974	1.1503	2.00388	1.55858	1.55858	1.55858	2.00404	1.89256	1.89251	2.11521	2.00388
AT2G40430	protein_coding_gene	-	2.00388	1.89256	1.78123	2.05724	0.556638	0.33398	0.667961	0.556634	0.445307	0.667961	0.33398	0.222653	0.445307	0.222654	0.33398	0.890615	1.22461	1.89256	1.78123	1.2246	0.667961	0.779287	1.33506	1.44725	2.01281	1.78124	1.67207	0.779363	1.31584	1.3695	1.34616	3.22848	2.44919	2.22481	1.09425	0.667916	0.667861	1.56041	2.11521	1.78123	1.6699	0.556632	0.445307	1.44725	2.44919	3.00585	2.44624
AT4G32440	protein_coding_gene	+	2.00388	2.67184	1.66991	1.6699	0.890615	0.222654	0.385325	0.779288	0.779288	0.779288	1.00206	0.445307	0.445307	0.445307	0.0967547	0.222654	0.222654	0.33398	0.449641	0.222654	0.445307	0.445307	0.33398	0.337135	0.557433	1.2332	1.22464	1.00194	1.00274	0.890613	1.55222	2.4491	4.5644	4.22974	4.11622	2.5675	1.22437	0.66621	2.5612	2.89399	3.22864	3.56246	2.9023	2.67204	3.89644	4.11905	4.45273
AT3G17880	protein_coding_gene	+	1.78123	1.22463	2.43742	2.8945	2.89435	4.00777	2.24965	2.00389	2.22672	2.00411	1.55858	2.00124	2.33786	1.44709	1.78123	1.33782	1.00194	1.11311	0.667961	1.00194	1.11327	1.00274	1.11327	0.445306	0.667294	0.890615	0.779288	0.779288	0.572744	0.556634	0.556634	1.33592	1.44725	0.890641	1.6699	1.33592	1.55858	1.6699	0.890615	0.773549	0.221802	1.00021	2.44919	3.75723	4.06403	3.39939	1.78121
AT5G55600	protein_coding_gene	-	1.11327	2.00388	1.6699	1.2246	1.11327	0	2.18172e-30	0.150287	0.222654	0.220131	1.11407	1.01509	1.2246	1.22643	0.555804	1.6699	1.45689	1.44724	1.33592	1.00194	0.890615	2.22654	1.66981	1.89264	1.01072	0.556634	0.33398	0.777589	2.0041	2.56052	1.78123	0.665746	0	0.111327	2.78317	3.89649	5.45699	3.45113	3.22849	1.66988	1.2246	1.22709	1.55855	1.78938	4.45307	5.00971	5.00971
AT5G03160	protein_coding_gene	+	1.89256	1.89169	1.68632	0.667961	0.222654	0.667502	1.00187	1.00194	1.44725	1.44805	1.11321	1.44725	1.00194	0.667963	0.445345	0.222654	0.222673	0.80332	1.44725	1.33592	1.33592	1.89231	1.11052	2.22654	2.84255	2.60745	2.90852	2.11604	2.00388	1.33612	0.804323	0.782721	2.00873	2.00389	2.11471	2.33786	1.6697	1.55858	1.44725	1.44741	1.55858	1.02812	1.11327	1.33592	0.667961	0.675991	0.33398
AT4G01850	protein_coding_gene	-	1.89256	2.3311	2.77213	2.33393	3.04341	2.25174	2.67184	2.22733	1.55833	2.33651	2.00388	1.89256	1.78123	0.890129	1.00278	1.55858	1.44725	1.55858	1.11302	1.22456	2.00388	2.11521	2.0039	3.00582	2.22915	2.11765	3.00436	3.00582	1.78123	2.22654	2.22654	0.666276	1.00194	1.37	1.11327	1.42935	2.22654	2.01739	2.33786	1.76293	1.67004	1.00252	1.00172	0.445307	0.667961	1.11327	1.11327
AT3G15610	protein_coding_gene	-	1.44725	0.667961	2.8945	2.67188	3.7826	4.5644	2.33786	2.0038	1.00703	0.779297	1.67098	2.59566	2.33786	1.78126	1.44655	0.5242	1.11327	1.33591	0.779288	1.00014	1.00194	2.00376	2.00387	3.15634	3.23505	3.0044	1.89978	1.78123	0.779258	1.60543	1.55858	1.78026	1.89324	2.67182	1.89256	1.79305	1.78122	1.78123	3.45114	2.67184	2.67184	2.33786	1.89256	0.33642	1.6699	1.78123	1.78123
AT2G21600	protein_coding_gene	+	4.23042	4.23042	4.11909	3.07977	3.32145	1.55858	1.56162	0.667939	0.265228	0.333967	0.889281	0.667961	0.890738	1.22803	0.6663	1.11328	0.890491	0.55433	0.890615	1.80035	3.78511	4.45317	4.11909	5.12102	4.1214	2.90037	1.89256	1.11327	1.44726	0.445307	0.445517	1.2246	1.44725	2.00388	1.78123	2.22654	3.3471	2.79063	4.45253	3.89644	4.00774	3.56213	2.44919	2.00357	0.219877	1.11441	1.33592
AT5G59420	protein_coding_gene	+	1.6699	1.55858	1.2246	1.67088	1.22334	1.53456	1.11327	0.665544	1.22714	1.2872	1.33592	2.11521	1.44723	1.76707	1.44725	0.667961	0.667971	0	0.111327	0.222654	0.222654	0.222649	0.33398	0.556695	1.55858	1.89256	1.67013	1.55807	2.22649	4.23042	4.74204	4.34175	1.89364	1.33592	0.763046	0.656025	0.627481	1.00172	0.767721	1.78123	1.55858	1.89257	2.66762	2.4492	2.88534	1.44296	2.00346
AT2G39260	protein_coding_gene	-	0.890615	1.11327	0.890472	1.78132	1.89256	1.8925	2.11551	2.11461	2.11521	1.78129	2.00388	1.00172	0.779288	1.55858	1.11327	0.891599	1.00194	0.890615	0.890615	0.890383	1.2246	0.890616	1.10512	0.10855	0.556179	2.33786	1.66996	1.78128	2.78317	1.2132	1.11327	0.779288	0.668	1.78141	1.11345	0.878675	1.00194	0.445601	1.55269	3.11715	3.23078	4.56443	2.45295	1.11336	1.11327	0.445305	1.44725
AT2G28290	protein_coding_gene	+	1.33592	1.66988	2.22653	1.5622	1.11253	1.88601	1.55861	1.6699	2.33786	1.01551	1.11337	1.6699	1.44725	2.44919	2.33777	2.56052	2.11521	1.89256	1.6699	0.779288	1.00194	1.89255	2.72893	3.37336	2.2182	1.33592	0.667961	1.33591	0.330803	1.44725	0.779239	1.2246	1.2246	0.55664	3.22846	1.2246	3.32905	1.75167	2.00388	2.00183	1.00194	1.89256	1.23095	2.89441	3.22848	3.67378	1.2246
AT4G33690	protein_coding_gene	+	0.111327	1.11332	1.44725	2.33786	2.33786	1.22429	0.867482	0.445307	0.890615	1.55858	1.69206	1.34431	1.2246	0.556634	0.44553	0.551837	0.667961	0.779288	0.890615	0.779288	0.33398	0.222656	0.222647	0.445307	0.329724	1.00275	1.55858	1.55857	2.11539	2.33786	2.33786	2.11521	2.44919	2.004	1.671	1.7872	2.00337	1.80244	1.88356	2.22654	2.2265	1.89419	1.9222	1.6699	1.55858	1.11327	1.00195
AT3G07660	protein_coding_gene	-	0.890615	0.779214	2.00388	2.22654	2.11521	2.33786	1.78123	2.56052	2.67253	2.00388	1.33592	0.222654	0.110467	0.317148	0.667961	1.2246	1.44725	1.34272	1.11327	0.779288	0.779288	1.22483	0.779303	0.445301	1.2246	0.890615	0.222654	1.00194	1.44725	1.56417	2.11521	2.22673	1.11327	1.00194	1.2246	0.77332	1.67726	1.33597	1.00194	1.11327	0.890615	1.3349	1.78123	1.78223	2.11536	3.45044	2.56099
AT3G08530	protein_coding_gene	-	2.8945	2.56134	1.89287	2.06799	0.779283	1.00194	1.89254	1.44721	1.6699	1.55858	1.55861	1.78123	1.33592	1.55858	1.00194	1.6699	1.78123	1.83439	2.33786	1.44727	1.78123	2.11521	1.78123	1.6699	2.4524	2.11395	3.22848	3.89519	2.78317	3.00616	3.3398	4.55494	2.44919	1.33614	0.667961	1.00194	3.45159	2.89453	1.11327	1.66941	2.56052	1.44725	2.78317	2.33805	1.33592	2.00367	2.00076
AT1G19310	protein_coding_gene	-	1.89256	1.77408	2.00388	2.33786	1.6699	1.67072	3.00582	2.89455	3.22848	2.22514	0.667961	0.445266	2.31219	2.89428	3.67379	3.67379	1.69057	1.11336	0.33398	0.445307	0.445307	0.668031	0.667961	1.00194	1.00194	1.00862	1.00194	0.779387	0.779288	0.869666	0.779307	0.445325	0.445309	0.556634	0.556634	1.22459	1.33592	1.33592	1.22543	1.11327	1.23446	1.78123	1.78123	1.99994	1.89256	1.89256	2.11521
AT5G13160	protein_coding_gene	+	1.44725	1.11327	1.3366	2.00388	2.33785	2.33786	1.66856	1.11155	0.890628	0.556634	0.667539	0.558133	0.779288	0.890615	0.779733	0.667969	0.557326	0.683982	0.556612	1.89255	1.61424	2.33786	2.33923	1.56631	1.89256	1.2246	1.2246	0.445297	0.779288	1.33592	1.78123	3.45356	3.78043	3.23235	2.68162	1.55857	0.556634	0.33398	1.21833	2.78322	3.67379	3.00329	2.22658	1.33592	0.667961	0.779288	0.779288
AT3G59920	protein_coding_gene	+	2.67184	2.44919	2.22651	1.11352	0.550365	0.556634	0.667961	1.32398	1.23732	1.44725	2.22533	2.23675	1.89256	2.11524	2.11583	1.89299	2.34037	3.45112	2.56052	2.44912	1.89256	0.445307	1.11327	1.002	2.11527	1.44729	2.78317	1.75183	2.4659	1.90029	1.78123	2.00387	0.767306	1.78118	2.22456	2.54933	2.22653	2.03144	1.89436	3.00582	3.45113	2.67184	2.89182	2.67186	2.67184	2.76807	1.44787
AT5G45500	protein_coding_gene	-	0.445307	0.556634	1.00194	1.2246	1.11843	1.67581	1.6699	2.00393	2.44277	2.55016	1.89256	1.81631	2.3323	2.2504	2.22654	1.74879	1.22907	1.20857	1.44725	1.78123	1.2246	0.667961	0.779288	0.55662	0.556634	0.445307	0.111345	0.667957	1.00183	1.2246	1.22452	1.6699	2.33768	2.22654	2.78322	2.00388	1.22449	2.00389	1.78134	1.6699	2.33672	1.44725	1.11327	0.890614	0.556634	1.11321	1.2246
AT4G32010	protein_coding_gene	+	2.56052	2.67184	2.44835	1.66992	1.41123	1.00194	1.6699	2.00384	1.86638	1.44725	0.440488	0.779272	0.779288	1.12003	1.56169	0.89063	0.890615	0.665228	0.222654	0.890615	0.890615	1.44722	0.667961	0.96348	1.33592	1.2246	1.2246	1.6699	1.89256	1.6603	1.2246	1.78054	1.44725	1.44402	2.56052	1.78122	0.778794	0.445307	1.00142	1.89255	3.45113	4.11832	2.56052	3.54773	2.8944	2.11519	1.78123
AT1G60070	protein_coding_gene	-	3.89644	3.45126	2.67096	3.45105	1.89255	1.89256	1.78436	1.89197	2.26453	2.22654	2.55923	0.89152	1.06535	1.44725	1.67004	1.89255	1.33592	1.00194	0.445266	0.111325	0.445307	1.00194	1.44638	2.56052	0.667961	1.78125	1.66907	2.78372	0.915741	1.78123	2.11521	2.2285	2.47315	0.33398	0.222654	2.44759	2.30178	1.68307	2.11522	2.67184	2.78318	1.33592	2.33786	1.00685	2.00388	1.75336	1.11327
AT1G27760	protein_coding_gene	+	1.89256	1.00192	1.11327	1.46084	1.22459	1.2246	1.11327	0.856963	0.33398	0.33398	0.33398	0.444624	0.556634	1.55858	1.55858	1.22522	1.338	0.33398	0.556633	0.779288	0.667961	1.6699	1.44723	1.6699	1.44918	0.445307	0.668969	0.556634	0.916583	1.41054	1.34778	1.2246	0.782497	0.557379	1.11244	0.890615	1.5907	2.44919	2.33786	3.00588	2.55879	3.11679	3.23487	2.89279	3.89644	2.89959	2.33768
AT5G11580	protein_coding_gene	+	1.11327	0.557744	0.22267	1.2246	1.2246	1.33432	1.33589	1.89256	3.33124	3.45387	5.05444	3.78511	2.34306	2.78321	2.04756	1.89256	2.00388	1.55858	0.754691	1.89302	2.67184	2.44919	2.78314	2.56042	1.2246	0.333981	1.33596	1.31451	1.6699	2.67184	1.97672	1.33629	1.55836	1.44725	0.445307	0.445307	0.445307	0.111327	0.33398	0.33398	1.11167	1.8917	1.73667	2.67184	2.67184	1.17708	3.11654
AT1G31440	protein_coding_gene	-	2.22654	2.33786	2.33798	1.3423	1.33565	1.00194	1.00194	0.556388	0.779836	0.77927	1.33592	1.22481	0.779288	1.22461	1.78119	2.11527	1.89256	1.6699	1.11341	1.00192	1.00194	0.890616	0.331321	0.333982	0.667896	1.0023	0.890615	1.44497	2.33752	2.78317	3.56279	4.57436	5.34257	3.89644	3.56245	2.44919	1.16607	1.83576	2.66875	3.11715	3.11716	2.33784	1.78123	1.11327	1.11327	0.772899	0
AT5G21170	protein_coding_gene	+	2.44919	3.45827	2.00387	2.22654	2.22654	0.403807	0.667961	0.779288	1.2246	1.22436	1.39175	1.78123	1.55811	2.56053	2.26239	1.44725	1.22497	0.667962	0.556634	0.556634	1.00194	0.780866	1.33593	1.33592	0.890615	0.500152	2.10409	3.3513	4.45307	5.78919	5.12103	4.67561	3.56246	2.80732	2.25575	1.89363	4.23127	4.34214	4.34068	4.67573	3.56246	5.23207	5.23236	6.34563	7.58355	5.73348	6.67961
AT3G59970	protein_coding_gene	+	3.00582	1.6699	1.56303	2.56057	2.11244	2.56052	2.21808	0.667831	2.34132	2.22676	2.33786	2.44919	1.00193	1.67031	2.22653	2.00388	1.6699	0.890411	0.445308	1.00194	1.2246	1.55858	2.45177	1.80741	1.44725	2.33786	2.11519	2.67175	3.00576	2.67038	2.33786	2.8945	2.44919	1.33592	0.668028	0.556634	1.11327	1.11488	2.89438	2.22652	2.33786	1.89271	1.00176	2.33023	1.89256	1.89256	1.33606
AT5G15090	protein_coding_gene	-	1.78123	2.33786	1.2246	0.997915	2.10628	1.55858	1.55858	1.42937	0.23121	0.667961	1.11327	1.13414	1.01319	0.556634	0.111327	0.111327	0.474225	0.556634	0.890615	1.33595	2.56052	2.89425	2.8945	3.45436	2.67375	2.22654	1.44725	0.890548	1.55867	0.891526	0.890615	1.2246	1.89256	1.2246	1.55863	2.67184	2.33658	2.22654	1.89256	2.80602	2.33786	2.33785	2.55989	1.90635	0.980526	1.00194	0.916401
AT2G43070	protein_coding_gene	-	2.00388	1.22459	1.6699	1.78123	1.33592	2.33786	2.23273	2.00388	1.89257	1.33592	0.995947	0.779288	0.556621	0	0.111327	0.111327	0.111327	0.445307	0.445194	1.00202	2.33786	3.45113	2.78317	2.56548	2.55756	3.45113	2.33786	1.00142	0.33398	0.33398	0.445307	0.445307	1.13791	1.6699	1.66991	1.44673	1.11327	1.78123	1.89256	3.00582	2.56052	2.44919	1.55858	4.34175	4.78705	4.11909	1.2246
AT5G54730	protein_coding_gene	-	2.00388	1.78123	2.11521	2.11522	2.56052	3.3398	2.56052	2.67244	1.55857	1.2246	0.779289	0.889774	0.890639	0.667961	1.22459	1.00194	1.00193	0.779288	3.95213e-22	0	0.556634	1.33591	1.33592	2.34041	2.8948	2.56052	1.00194	0.912157	1.33592	1.44678	2.11521	2.22654	3.78511	3.00592	3.67286	3.00582	2.33788	1.22459	1.3357	1.89253	1.78123	1.78123	1.89256	2.22653	2.56051	2.33786	2.99619
AT3G62870	protein_coding_gene	-	1.6699	2.00365	1.78123	0.890615	0.974863	0.668737	0.667961	0.779288	1.0871	0.775083	1.22459	1.2246	1.6699	2.11823	1.66991	2.00388	1.11327	0.779288	0.890615	0.445307	0.779288	1.22502	1.33592	1.33083	1.22127	2.22654	2.22137	2.00293	2.56052	2.22654	2.21851	2.89438	1.89256	1.89553	2.00389	1.44725	1.44725	1.66978	1.00194	1.2246	1.22466	1.55858	1.00194	1.00655	1.89256	1.78123	2.75573
AT3G02900	protein_coding_gene	+	2.33786	1.6699	1.78122	1.22451	1.11327	1.44725	1.33593	1.13899	2.22654	3.22848	2.78317	2.7608	1.44725	0.183693	0.222654	0.33398	0.33398	1.42112	1.44725	1.33592	3.00582	2.92341	1.89256	1.6698	1.89256	1.11327	1.03864	1.11327	1.11327	2.11513	2.11521	2.78272	2.67148	2.44919	2.44919	2.33786	1.55867	1.33641	0.668059	0.222646	0.445307	0.333645	0.445171	1.8917	2.8945	4.00777	3.78511
AT3G07080	protein_coding_gene	+	1.55858	1.55858	1.44725	1.11327	0.111311	0.445307	1.21303	1.2246	1.90539	2.11521	1.45843	2.67175	2.42002	2.22879	2.2265	2.4493	2.90386	2.56052	2.56053	1.33592	0.556634	0.556634	0.445307	0.445307	1.00194	1.44725	1.78134	2.68134	2.67184	2.67179	2.11521	3.46077	3.44909	3.22867	4.60111	5.00971	4.67573	3.7835	3.00582	2.40099	1.2246	1.2246	1.61847	0.779288	0.779013	0.779288	0.779288
AT3G17940	protein_coding_gene	-	1.11327	0.33398	0.230479	1.44725	1.55858	1.44708	1.89315	0.556634	0.890615	1.11345	0.668176	0.779288	0.33398	0.445307	0.667961	1.2246	1.33592	1.33592	1.11327	0.66796	0.890615	0.890614	0.886206	0.890615	0.890615	0.667961	0.888256	1.33592	1.33592	1.00194	1.00194	1.89256	2.44413	2.56048	1.78123	2.67185	2.89468	3.00549	2.6739	1.89258	1.78123	1.99996	0.89098	1.89256	1.89316	1.6699	1.6699
AT3G12560	protein_coding_gene	-	1.6699	1.2246	3.11716	2.8945	2.67184	2.67184	0.779263	0	0.779288	1.65592	2.11521	2.35389	2.22654	1.6859	1.22459	1.6667	1.22469	1.43401	2.22654	1.89256	1.89256	1.11327	1.55858	1.43042	1.66644	2.50293	3.00538	2.56052	2.33787	1.11329	0.779288	0.335348	0.227744	2.00395	2.78319	3.67275	3.20168	2.00449	1.55858	0.433595	0.667961	1.03708	0.890615	1.6699	1.79078	1.6699	2.00385
AT1G13870	protein_coding_gene	-	2.44919	2.33774	1.6699	1.13939	1.29921	1.22459	1.2246	1.22459	0.975764	0.222654	0.111327	0.017412	1.00194	1.6194	2.33786	2.5029	2.64727	2.13561	1.44709	1.44725	0.33398	0.229708	0.111327	0.111327	0.445307	0.33398	0.33398	0.33398	0.33398	0.551042	1.22941	2.22654	3.40352	3.57577	4.78702	5.01776	5.56633	6.01165	5.79016	5.34286	4.5644	3.22848	2.54993	2.77977	2.11824	2.38111	1.89256
AT3G09300	protein_coding_gene	+	1.00194	1.11327	1.00194	0.777466	1.89256	1.55314	2.33786	2.11972	1.00194	0.785175	0	0	0	0	0.445307	1.22448	1.55858	1.89256	2.11521	2.22397	1.89256	2.11521	1.78123	1.44725	1.11327	2.11344	2.33783	2.44922	2.56788	1.00194	0.890593	0.556634	1.11201	1.55858	2.22718	3.23967	3.85201	3.56246	3.22848	2.67239	1.2246	1.44445	1.55895	1.56501	2.56053	2.68377	2.44921
AT5G46800	protein_coding_gene	-	2.56052	2.22723	1.33602	0.779289	0.440143	0.222654	0.222761	0.445307	0.667964	1.44757	1.66986	1.44725	1.33591	0.556265	0.556634	1.43276	1.44725	2.11512	3.00582	3.12368	5.12103	4.45307	4.45307	5.12105	4.33238	2.34745	2.33787	2.93485	2.36313	2.23083	2.41963	2.11521	1.22471	1.33593	0.445309	1.00194	0.778088	2.00854	1.89256	1.78123	2.34127	2.00388	1.55858	0.779288	0.779288	0.779279	0.0906018
AT5G42620	protein_coding_gene	+	2.00388	1.55511	1.44725	1.33592	0.779258	0.556634	0.800967	0.779288	0.779288	0.667961	0.74333	1.44725	1.44725	1.44725	0.669507	0.331855	2.68148	3.67379	3.67379	3.78548	1.44725	1.11167	1.2246	0.890613	2.00388	2.56052	3.15125	1.89256	1.11327	0.556634	1.55858	2.22654	1.55858	0.33398	1.55858	2.8945	2.33786	1.33589	1.2246	0.779284	1.11327	1.55858	0.890615	1.42934	1.78123	0.779288	0.111327
AT4G19400	protein_coding_gene	-	5.67767	7.44598	10.1097	8.79485	9.4628	7.50429	4.8149	4.46262	4.56438	3.22473	3.39247	3.99932	3.00261	3.42588	4.00705	4.00937	3.11973	2.68204	2.2269	0.778863	2.67184	3.00582	3.00582	3.00586	2.44981	3.01498	3.45115	3.78511	5.573	5.45502	4.98141	3.78512	3.89644	3.8965	4.55705	4.11625	3.67376	4.11908	4.08422	2.22652	2.11839	2.00388	2.00358	2.12704	1.39098	1.32828	1.55852
AT2G28000	protein_coding_gene	+	0.779288	1.11327	1.00194	1.66986	2.00388	1.66979	1.89256	1.55858	1.47343	1.67002	1.45025	0.556688	0.582811	0.334142	0.443371	0.334095	0.222654	0.556569	0.445307	0.445272	0.779288	1.00194	1.33592	1.33592	1.78123	2.00388	1.6699	2.44919	2.11521	1.6699	3.00582	2.33786	2.00388	1.89256	2.8945	3.22848	4.11909	3.67379	1.6699	1.00194	1.33592	1.78123	3.3398	3.56246	2.44919	2.22654	1.78123
AT1G06060	protein_coding_gene	+	0.890615	1.33592	1.33592	0.556569	0.556641	0.222684	0.33398	0.222816	0.779288	0.779234	1.6699	1.6699	1.11327	1.61829	1.2246	1.22619	1.5569	2.63179	2.00388	2.00302	3.00582	1.3359	1.6699	1.6699	2.44916	1.89255	2.00258	1.82629	1.55858	1.55858	1.7249	1.47123	1.22527	1.55856	1.1899	2.11533	2.78234	2.44912	2.44919	2.11285	2.00388	1.55961	0.556634	1.22576	0.890705	1.67361	1.6699
AT1G69350	protein_coding_gene	+	2.33786	1.22497	1.89256	1.77884	0.666576	2.53519	1.89256	2.78317	3.01142	1.38513	2.44918	1.55858	1.33404	2.00388	1.33592	1.33592	1.33592	1.24062	1.00194	2.02649	2.00388	1.89496	2.229	4.1227	3.3398	3.5518	3.78494	3.45107	1.56196	2.67184	2.97759	2.10571	1.78122	3.00606	1.66994	2.31552	2.33786	2.84765	2.87336	3.89602	3.34066	3.00579	3.71427	3.22848	2.31937	2.44935	2.56052
AT2G45670	protein_coding_gene	-	0.890615	0.779288	1.00199	2.89449	3.45113	3.22891	2.56058	1.11328	0.549754	1.4465	1.44725	1.2246	1.34138	0.890615	1.11328	1.33552	1.78133	1.2246	1.00194	0.556589	0	0.416367	1.66969	2.79557	4.23053	4.14489	4.11909	3.11715	3.90707	3.56463	4.00785	3.67736	1.81391	1.3427	1.54097	2.56052	2.33773	2.44919	1.2246	1.11607	0.33398	0.668581	0.890599	1.11194	1.93513	2.00382	2.11516
AT3G60300	protein_coding_gene	+	4.45307	4.45307	5.34369	4.37726	3.89644	4.2366	2.33786	1.12451	1.11327	0.768627	1.55858	1.55858	1.55858	2.12198	1.44725	2.00466	1.55858	1.33325	2.00388	1.89232	2.11521	1.78123	2.00389	1.33592	0.779288	0.556634	0.667961	0.782019	1.00192	1.00194	1.00194	0.890615	1.11326	0.667955	0.676735	0.890615	1.25929	1.00866	1.78123	2.33786	2.62305	4.11909	4.34129	3.77916	2.78317	3.56246	1.78123
AT5G16150	protein_coding_gene	+	0.890615	1.22664	1.89256	2.33786	2.00391	1.32399	0.779288	0.445307	0.445274	0.667158	1.2246	1.33592	1.33592	1.11419	0.889725	0.779403	0.890615	0.667961	0.223107	1.00194	1.11327	1.2246	1.34271	1.33591	1.9296	3.55047	3.00582	2.69643	1.00318	1.87808	3.00582	3.00582	2.22688	0.445307	0.77652	1.28026	1.78123	1.78123	2.33791	1.6699	2.22654	2.00376	0.890615	1.55857	1.33617	1.55858	1.55858
AT1G35620	protein_coding_gene	+	0.111327	0.222646	0.890584	1.00194	0.890279	1.44728	0.779347	1.00194	1.2246	1.42767	1.6699	1.5523	1.33592	0.690367	0.445307	0.228448	0.222654	0.444817	0.667961	0.667961	0.667961	1.6699	1.22444	1.44723	1.6699	2.1154	2.67229	2.22516	2.11515	3.11286	3.00582	2.33788	1.5586	2.11384	2.22654	1.02595	1.55858	2.22654	2.33786	1.55858	1.33592	1.33584	1.4504	1.11327	1.33592	1.44725	1.8844
AT2G25620	protein_coding_gene	-	0.556634	1.2246	1.2246	1.55858	1.45242	1.2246	1.22459	1.00472	0.884188	0.556634	1.11327	0.966003	1.56202	1.66985	1.11327	1.44725	0.665193	0.334014	1.01015	1.33592	1.33592	1.89256	1.67007	0.890615	0.667961	0.667961	0.111867	0.791121	0.890588	1.11327	1.2246	1.55858	1.55857	1.89235	1.54386	1.44725	1.78123	1.21246	1.11324	1.11327	1.2246	0.556634	0.444808	0.551199	0.842419	1.33797	2.89264
AT2G25970	protein_coding_gene	-	0.445307	1.11325	1.55859	1.55858	1.55858	0.890725	1.00194	1.0024	1.2246	2.00387	1.83716	1.78083	1.78122	1.44725	0.955795	0.999799	1.33592	1.0012	1.32997	1.33629	0.890615	1.89256	2.33786	3.67363	3.00582	2.44858	1.55858	1.56132	2.22362	1.6699	2.00961	2.09872	2.11521	1.00279	0.551253	0.667961	1.00194	0.667856	1.6699	1.52341	2.67153	1.55858	1.56603	1.11327	2.00388	2.33786	1.55858
AT5G65550	protein_coding_gene	-	1.33592	1.33592	1.22391	2.01626	1.11327	1.22502	1.22709	0.343001	0.111327	0.221904	1.01313	1.00194	1.6699	2.22652	2.21475	3.11118	2.56052	2.56053	2.89457	2.6698	5.00971	4.45305	4.23042	5.02852	4.2302	3.79325	3.6831	2.08456	2.7861	3.78567	4.85396	4.00779	3.78511	6.45631	6.2343	6.01165	4.89268	4.82122	3.67332	4.34175	4.34159	1.44725	1.44725	1.33645	2.44953	1.89261	2.4442
AT1G32230	protein_coding_gene	+	2.56052	2.66802	3.45113	2.33786	1.00194	3.92045	3.2282	3.3398	3.3398	0.556634	0.779718	0.667961	1.00194	0.779288	0.779288	0.779134	1.11327	1.33591	2.22769	2.44922	1.78123	1.33592	1.33592	1.33592	1.44725	1.44725	1.6699	1.57579	2.00388	2.44919	0.995131	1.00194	1.00194	1.98782	2.67184	2.22654	1.66717	1.00194	0.556634	1.11329	3.3398	3.00582	3.80731	2.8945	3.56246	2.97173	1.66905
AT5G20290	protein_coding_gene	-	5.12103	7.56524	7.9042	6.01505	5.23001	3.25647	1.89256	2.11524	1.78564	1.78102	1.78123	1.3344	1.21904	0.667961	0.920586	0.780145	0.667961	0.667961	0.771091	0.667961	0.556634	0.779287	0.779284	0.677054	0.556634	0.556634	0.556634	0.554698	0.447233	0.33398	0.779288	1.44725	1.447	2.11327	2.11521	2.11521	2.00388	2.11466	1.2246	1.21159	1.33592	1.44725	2.00391	2.22321	2.74037	2.67506	2.90725
AT1G43190	protein_coding_gene	-	1.6699	1.67373	2.33787	2.44919	1.55844	1.11327	2.33784	3.56246	3.4515	3.45113	2.1152	0.890615	1.44702	1.55538	1.32736	1.00194	0.333494	0.447454	0.556641	1.00169	1.11327	1.44725	1.11327	0.667961	0.556634	0.667961	0.667961	1.11327	1.22422	0.556624	0.445307	0.668059	1.11327	0.779314	1.89257	1.6699	1.6699	1.00194	0.445307	1.2246	2.78317	3.56246	3.65975	2.89431	2.22314	2.78317	2.33786
AT1G52160	protein_coding_gene	-	0.556634	1.00194	0.779514	0.890615	0.779288	0.667905	0.778843	1.35277	2.11521	3.00568	2.8945	1.9752	2.67184	1.89279	2.68341	3.00882	1.6699	1.2246	0.43942	0.111328	0.556634	2.22646	2.68323	3.54317	2.33921	2.12427	1.00194	1.32663	1.3361	1.55858	2.56052	2.22659	2.50704	0.779288	1.11319	2.00388	1.55858	1.6497	2.22652	2.22654	2.89452	1.11054	2.67184	3.11715	2.93043	2.11166	1.5585
AT3G18770	protein_coding_gene	-	1.2246	0.890615	1.00194	1.22458	0.890804	1.2246	1.2246	0.890649	0.667731	0.667957	1.11285	1.21145	1.55811	1.11327	0.557066	0.400482	0.223025	0.222784	0.445307	0.44476	0.222654	0.232779	1.11327	2.33295	3.00582	2.35321	2.22665	1.00033	0.556634	0.788019	1.00187	1.55858	1.6699	1.6699	1.55862	2.22654	1.782	1.78123	2.2266	1.44721	1.33592	2.11201	1.6676	3.22873	3.78511	4.5644	4.00777
AT2G03470	protein_coding_gene	-	0.445307	0	1.54665e-29	0.220832	0.222654	2.20415	2.22654	2.00839	2.33786	0.929759	2.00388	2.00388	1.6699	2.11521	0.999347	1.6699	1.78123	0.779288	0.780066	0.111327	0.33398	0.33398	0.333973	0.555774	1.00194	0.667961	0.779288	0.779288	1.11463	0.667961	0.779288	1.34595	2.22654	2.55919	3.11715	3.11715	3.67349	2.78317	2.96637	2.67184	2.56052	1.6699	1.6699	1.78377	1.00194	0.890615	0.888549
AT5G07090	protein_coding_gene	+	0.779288	0.890591	1.11296	2.11521	3.00582	2.89461	2.8945	2.55922	1.89257	2.67184	2.11441	1.33772	1.33591	0.556634	0.334499	0.222658	0.779288	0.779288	0.779288	1.12296	0.890615	1.5554	1.69608	2.11521	2.11521	2.12122	2.67184	2.11521	1.51718	1.6637	1.11327	1.2246	1.38689	1.22424	1.67954	1.6699	1.6699	1.78123	1.66984	1.4514	0.890615	1.00917	0.890615	0.779288	0.667961	0.66887	1.77915
AT1G50010	protein_coding_gene	+	2.11521	1.55858	1.33592	1.44725	0.556634	0.556634	1.34315	0.779288	0.779288	0.890603	0.322794	0.33398	0.334163	0.445322	1.11327	1.11333	2.00379	2.00357	1.33592	1.66988	0.779288	1.78129	2.01794	2.00388	1.6687	2.11186	1.22459	0.782151	1.00193	1.90121	1.55642	1.44725	1.55722	1.78566	1.44717	1.55858	1.55858	1.44712	0.784438	1.78084	1.6699	2.12783	3.00582	3.00572	1.89256	1.78123	1.29413
AT5G43130	protein_coding_gene	-	1.44725	2.44919	2.33786	2.35969	1.55847	0.556665	2.67207	3.89644	4.45271	4.45299	2.22632	0.779288	0.334425	0.11136	0.555078	0.866743	1.22461	2.67184	2.22484	3.23256	2.78317	1.44731	1.00194	1.22332	0.884195	1.33592	1.66994	1.11327	1.2246	0.890614	1.55858	2.33786	0.890615	0.111777	0.593318	1.11327	1.55857	1.66995	1.6699	1.78159	1.33592	0.445307	1.00064	2.22654	1.33592	0.667961	0.667947
AT2G39960	protein_coding_gene	-	1.2246	2.44919	2.13161	2.56052	3.24776	1.55858	3.00583	2.96964	3.11715	3.11715	1.78284	1.62081	1.22546	1.33592	1.00028	1.22528	1.55553	2.22654	3.78588	4.45296	4.23042	3.89644	3.33716	2.33828	1.44725	0.890615	0.667961	0.890615	2.21149	1.89256	1.89256	1.89255	3.00582	3.78563	2.56052	3.00582	3.11715	3.11789	2.45422	2.02027	2.00388	2.44919	2.33786	2.88727	2.55543	2.00388	1.32614
AT4G28760	protein_coding_gene	+	1.89256	0.667978	1.57035	1.11327	1.33592	1.6699	1.11327	1.33592	1.48524	1.2218	0.779287	1.002	0.508719	0.671161	0.667967	1.66985	1.90186	1.78123	1.78123	0.33398	0.111327	0.222651	0.667961	1.22759	0.890615	0.336978	0.222654	1.11327	1.44725	1.6699	1.33592	1.00194	0.890615	0.219656	1.11327	1.1131	1.44725	0.67995	0.667961	0.779288	1.00194	1.66991	1.00194	0.225655	0.33398	0.33398	0.222654
AT1G29150	protein_coding_gene	+	3.11715	3.22848	1.89255	1.33592	0.111326	0	0.788585	1.33141	1.33592	1.33592	0.658973	0.22893	1.114	1.55858	1.8936	2.33786	1.44689	1.00194	1.78065	1.78123	2.11521	2.33786	2.44916	1.22457	0.889763	1.46677	1.65877	1.44728	1.44725	1.2246	0.905905	0.312229	0.667961	0.667961	0.66802	1.2246	1.23642	1.21447	1.55858	2.22654	2.11524	2.44922	3.45296	3.2227	3.89644	3.77869	3.45112
AT1G54270	protein_coding_gene	+	2.00388	1.6699	1.89376	1.89256	1.89256	1.11327	0.972006	1.2246	1.55858	1.56485	1.39159	0.779288	0.556634	0.805407	0.890615	0.890615	0.779288	0.687852	0.111357	0.33398	0.33398	0.33398	0.334034	1.78123	1.6699	1.6699	1.66854	1.89258	1.10812	1.55858	2.33786	2.3357	1.89381	1.44658	1.10716	0.333981	0	0.779288	1.21426	1.2246	1.2246	0.556631	2.00388	1.55858	1.55858	2.44965	2.16533
AT1G77130	protein_coding_gene	-	1.78123	2.11521	3.33958	2.00381	2.67129	2.67185	2.11596	2.0058	1.89254	1.55858	1.33293	2.5612	2.22655	2.89449	2.45229	1.33571	1.2246	0.890615	1.00194	1.11333	1.00194	0.707148	0.667961	1.54874	1.11327	2.08914	2.33786	2.33786	2.56054	2.44919	1.44739	2.00388	2.44919	1.2246	1.78102	1.78123	1.11309	1.33592	1.66923	1.79429	1.89256	2.0038	1.63993	1.58466	1.33615	1.33515	1.2328
AT2G29210	protein_coding_gene	+	0.779288	1.44725	1.44725	1.2246	1.11327	0.445307	0.445307	0.298257	0.33398	0.33398	0.767514	2.17682	1.89256	2.5089	2.12747	0.672966	1.21943	0.961888	0.890615	1.3351	1.55858	2.78317	4.00787	3.45107	2.78317	1.00194	1.10656	0.890675	1.33592	1.00194	1.00194	0.334374	0.471204	1.22464	2.33787	3.45189	3.22848	3.23161	3.68997	4.19634	4.78705	2.78399	1.38185	1.11326	1.00194	0.733529	0.779286
AT4G19670	protein_coding_gene	-	0.445307	0.111332	1.78123	2.34587	2.22654	2.22652	0.556634	0.111327	0.33398	0.556634	0.779288	1.77965	1.55858	1.33596	1.44725	0.340234	0.779288	0.779274	0.556634	1.22377	0.779288	1.66879	2.1203	1.6699	2.22654	2.22654	0.779687	2.11521	2.64633	2.89462	3.00582	2.21497	2.67184	2.33786	2.9828	3.67078	3.22866	2.56052	2.4422	1.9041	2.33786	2.33764	2.93043	1.44075	1.89256	2.33786	2.67285
AT1G26630	protein_coding_gene	+	0.33398	0.33398	0.556636	0.556634	0.773019	0.779288	0.556629	0.556634	0.235378	0.890615	0.890615	1.2246	1.00194	0.334062	1.11327	1.11327	1.78086	2.69111	2.8945	2.56052	2.33786	1.76151	0.917789	1.0132	2.00388	2.23008	2.67162	2.22654	2.23154	2.78137	3.3398	2.89537	2.78317	2.67167	3.22848	3.22693	2.62963	2.56052	2.22631	2.33797	2.00388	1.89256	0.890615	0.668006	1.00194	1.11327	0.890676
AT1G11840	protein_coding_gene	+	0.779288	0.779288	0.896499	1.2246	1.00194	1.00194	0.990384	1.2246	1.2246	1.22508	1.34711	0.557638	1.8237	2.44884	2.00388	3.38249	2.43107	2.8945	3.45114	2.43621	3.3398	2.78316	3.25485	2.37066	1.11327	0.668789	0.222648	0.33398	0.779288	1.33592	1.33592	1.2246	1.38384	1.03518	1.10591	1.11627	1.55746	1.55858	0.779288	0.667961	0.445301	0	0.66856	1.55858	1.55858	2.44915	2.56055
AT3G55610	protein_coding_gene	-	0.890615	0.901067	0.77771	0.556634	1.4742	1.6699	2.22654	3.01217	2.29332	1.6699	2.22734	2.10835	2.00388	2.44919	1.33509	0.669209	1.00194	0.779353	1.00194	3.11715	2.67184	2.56055	1.44725	1.2246	0.983588	1.88776	1.69881	2.11521	2.70556	2.10229	2.0045	1.67092	1.78123	2.22664	1.78123	0.668793	0.111326	1.14166	2.33786	2.00388	0.33398	0.890614	0.779288	0.54783	1.44725	2.44981	1.89257
AT4G19110	protein_coding_gene	-	1.11327	1.33592	1.22443	1.55214	1.7812	1.33593	1.2246	1.4466	1.33597	1.33592	1.44725	0.557536	0.658462	1.55858	1.44725	1.55858	1.56326	1.33592	1.8934	2.78315	2.33786	1.8902	0.667961	0.6756	0.667961	0.890564	1.55857	3.6751	2.90436	4.45247	3.45063	1.49751	4.3399	3.54724	2.44919	0.445307	1.00194	1.89253	3.22959	5.0097	4.56442	2.33787	0.752915	1.78123	1.33592	0.111429	0.111327
AT3G59910	protein_coding_gene	-	2.22654	2.11521	1.44725	1.4484	1.45101	1.33592	0.667961	0.556634	0	1.12268	2.44919	2.49828	2.67116	1.77126	1.6699	1.98004	1.99954	1.8947	1.66994	1.66985	2.11521	2.33786	2.19554	2.44919	1.78123	1.78123	1.00194	1.44725	1.44725	1.11327	1.11327	0.556634	1.33592	1.89256	1.78123	2.00388	0.838411	1.78127	2.33786	1.89256	2.00388	0.890615	0.222654	0.779288	1.11327	1.33592	1.2246
AT1G07110	protein_coding_gene	-	1.11327	1.22459	1.6699	2.84237	2.5605	3.45115	3.00582	1.51684	1.44727	0.66801	1.11327	1.55858	2.11521	2.00385	1.55858	1.11327	0.111327	0	0.111327	0.556634	1.78123	3.11715	2.00465	1.00195	0.779286	1.66991	2.00393	0.779275	0.222653	1.00193	3.5967	3.78064	2.55658	2.11213	2.56045	3.67379	2.78316	1.89389	0.779291	0.445307	1.22448	1.89187	2.22655	1.5566	1.33591	2.67166	3.67379
AT3G57410	protein_coding_gene	-	0	0.222654	0.667961	0.782698	0.890611	1.2246	0.779288	0.659528	1.22475	0.666279	1.2246	1.2246	0.556449	1.00315	0.556634	1.44725	2.77284	2.4572	2.56052	1.89256	0.556634	0.445325	1.66979	1.11327	1.7812	1.6702	3.02432	3.89564	3.33938	2.77804	2.12382	0.222736	2.44919	1.66985	1.22465	2.33786	1.99725	1.2246	1.44725	2.6788	2.99779	3.09043	1.11643	1.2246	1.78123	1.78123	2.33746
AT4G19860	protein_coding_gene	-	2.33786	1.44725	1.6699	1.11319	1.6699	1.78123	1.89256	2.115	0.779288	1.33592	1.67601	1.67035	1.6699	1.11327	0.329989	0.111327	0.111417	0.445307	1.00194	1.55858	1.55858	1.11327	0.556634	1.64805	2.33781	3.56246	3.89643	3.57134	2.33618	1.6699	2.78317	2.44919	2.56034	2.78317	1.55864	1.89266	2.22653	1.66992	2.10076	2.11612	1.44725	2.11444	1.44725	1.44725	1.55858	1.34465	1.44725
AT3G04240	protein_coding_gene	-	2.00388	3.45113	4.34144	3.56246	3.23125	1.78123	1.00194	1.89256	1.2246	1.78123	1.44725	1.6699	2.44919	1.89256	1.89449	1.55858	1.33592	1.33592	2.89392	2.11521	1.55858	0.445307	1.33586	1.78108	1.66987	1.11327	2.22654	2.6635	0.890615	0.57213	1.34395	1.78123	2.44919	1.33592	1.22463	1.66986	1.55858	0.44231	1.3784	2.67186	1.78162	1.55858	2.22702	3.3398	1.55857	0.667913	1.89167
AT4G30780	protein_coding_gene	+	0	2.07375e-74	1.49576e-45	8.05392e-17	0.222654	0.442109	0.569127	1.6699	1.55858	1.78682	1.88047	0.779288	0.892335	0.444703	1.88533	3.2393	4.11771	5.12128	4.67789	3.4479	2.33786	1.33595	0.556643	1.45216	1.66993	2.33787	2.22654	1.97066	1.45836	2.11511	2.11525	2.00431	2.33786	1.78123	2.8945	2.8945	3.44261	2.22647	1.33433	1.89258	2.12792	2.11577	2.67743	2.11524	1.77838	2.00388	1.89256
AT4G32760	protein_coding_gene	+	1.44725	0.335348	1.33623	2.00388	2.44926	2.67179	2.67081	1.89213	2.33772	2.11527	1.11407	2.00426	1.00194	1.6699	1.66907	1.00194	1.2246	0.582759	0.667963	0.445307	0.222654	4.32743e-15	0.445307	1.78123	2.67185	1.33592	0.445308	0.667961	1.11327	1.11327	0.556634	1.33592	0.900795	0.667961	2.11521	1.6699	1.5586	1.6699	1.55881	2.22354	2.22739	1.33592	1.88888	2.34337	2.67184	1.90402	0.667961
AT2G27860	protein_coding_gene	-	3.00582	3.00801	2.56052	1.78123	1.2246	1.10048	0.890615	1.00194	1.89256	2.56052	3.11234	3.56246	2.67184	1.89254	1.2277	0.445307	0.556638	0.333992	0.779288	0.890599	1.11327	1.33592	0.666281	1.00194	0.556616	0.779172	1.11327	1.2246	0.890615	0.443617	1.11327	0.780752	1.00194	1.33592	3.0057	3.22859	3.78511	3.78508	3.44862	2.44913	3.00582	3.01415	3.22848	4.67585	3.78511	3.33981	2.33879
AT3G01540	protein_coding_gene	-	1.44725	1.00092	1.11327	1.11331	0.99937	0.890622	2.03278	2.33786	3.11714	2.56027	1.84783	1.56417	1.2246	1.22477	0.556634	0.887412	1.11234	1.11327	1.11327	1.44725	0.779288	0.779302	1.62591	1.33661	1.88659	2.00388	1.67057	1.44725	1.11327	1.66991	1.89259	2.89456	2.46301	2.67423	1.88759	1.67157	1.44438	1.33592	1.00303	1.55679	1.6699	3.00558	3.89644	3.56249	0.999173	0.668339	1.2246
AT5G05700	protein_coding_gene	-	1.89256	1.78123	1.44725	1.11327	0.77992	1.98307	2.56052	2.56052	2.00151	0.941623	1.33468	1.78123	1.55858	1.55858	0.557939	0.222654	0.33398	0.33398	0.779288	1.11327	1.33592	2.00375	3.11715	3.45113	3.77839	3.89644	3.67379	3.00582	2.56356	1.78214	0.445307	0.556634	1.98895	1.89256	1.89233	2.56052	1.1127	1.2246	2.28435	1.55861	1.44725	1.33894	0.333958	0.890862	2.33804	2.44919	2.4488
AT3G07560	protein_coding_gene	-	1.00194	1.00324	1.00198	1.33592	1.22459	1.1073	0.990375	0.55664	0.780078	1.78123	3.12812	2.89449	2.55989	1.55858	0.779494	0.890615	0.890615	1.55874	1.00195	1.44316	1.89256	2.11498	1.55828	2.22654	1.44732	1.00194	1.08719	1.41729	0.890614	1.00197	1.55858	2.00388	1.31721	1.23182	1.2246	0.568623	0.222654	0.222654	1.33663	1.89268	3.11715	4.23031	4.11909	4.07261	4.1197	4.00783	5.05307
AT5G44180	protein_coding_gene	+	0.779288	0	0.222654	0.222654	0.445307	0.556842	0.637986	1.22641	1.00194	1.10745	1.61424	0.999418	1.5586	1.45365	0.980262	1.55816	1.22458	1.44725	1.89906	1.67003	1.6699	1.22362	3.3398	3.00583	3.35651	2.5672	2.11436	0.556608	0.556634	1.78123	1.00203	1.78123	2.5683	4.23042	5.45528	2.44759	0.222654	0.695918	0.111327	2.00388	3.78512	3.45121	2.33786	1.44725	1.2246	1.00194	1.44725
AT1G75560	protein_coding_gene	-	1.44725	1.89256	1.11327	1.89256	2.22654	1.44722	1.6699	2.00388	2.67184	3.11711	3.22848	2.97462	3.22848	2.78322	2.33786	1.46338	1.78123	1.78121	1.78123	2.44862	1.2246	1.2246	1.11327	1.44725	0.890615	0.445307	0.667961	0.890615	0.890615	0.667961	0.667961	0.667961	0.779288	0.556634	0.556634	0.890615	0.890615	0.445307	0.445307	0.445307	0.111327	1.33592	1.33592	1.89256	1.89256	2.11521	1.11327
AT1G26270	protein_coding_gene	-	1.11327	1.11327	1.99924	1.33592	1.55858	2.67184	1.68509	2.00388	2.00388	1.11327	1.11356	1.11319	1.00194	1.22459	2.86414	2.33785	2.56052	2.11521	1.29471	1.55859	1.89256	2.11521	1.55858	1.58382	0.782387	1.44725	2.56074	3.11807	3.00582	3.23281	2.44919	2.78318	2.67184	1.89252	1.44725	0.887506	1.11327	1.89141	2.00388	2.33744	2.11521	1.33742	1.2246	2.14723	3.22848	4.45663	4.56191
AT5G52580	protein_coding_gene	+	0.890615	1.2246	1.2246	1.00194	1.29921	1.55835	2.00387	2.8945	2.69802	2.11545	2.22815	1.11327	0.942969	0.779288	0.220993	0.111327	0.222654	0.222654	0.33398	0.33398	0.222654	0.334211	0.890614	1.66985	1.55939	2.11521	4.23042	3.41865	2.78331	1.55858	1.00194	2.44734	3.22848	1.5582	0.222162	2.11521	3.00601	1.44725	1.24799	0.445299	2.22654	2.23163	1.33592	3.1089	2.8945	2.00388	1.2246
AT3G25520	protein_coding_gene	-	3.56246	4.1165	2.44269	2.11521	1.33563	0.667961	1.33592	1.2246	1.22514	1.22455	0.779288	1.89256	2.00388	1.89259	2.44919	1.49527	1.55857	1.44725	0.667961	1.4396	1.55858	2.56052	2.78318	2.78317	3.38038	2.44919	2.21994	2.10606	2.5594	2.56052	1.55843	1.29072	1.11241	1.00194	0.445307	0.779288	0.779288	1.11554	1.22467	1.8451	3.34038	3.01551	3.78518	3.45113	4.56441	2.56051	2.78317
AT4G27500	protein_coding_gene	+	0.667961	0.667961	0.667961	1.89256	2.11521	2.55412	1.92355	2.00388	1.78123	1.34711	1.41727	0.661684	1.34356	1.89256	2.11521	1.56437	0.886852	0.33398	0.66797	0.890615	1.44725	1.55858	1.68189	1.44696	1.55858	1.89256	1.2246	0.77782	1.66986	1.2246	1.33592	1.33592	0.370688	2.33649	2.8945	4.70851	4.45084	3.56246	3.11715	2.00388	2.66231	1.89257	1.6699	0.638244	2.56045	3.5574	4.83132
AT1G77930	protein_coding_gene	+	2.00388	2.6713	2.56052	1.44725	1.88218	2.8977	2.8945	2.56052	2.00394	1.22609	1.00194	1.11327	1.2246	0.332266	0.557885	1.55863	1.6699	3.22848	3.45076	2.89346	3.3398	2.00006	1.988	1.45046	0.890615	1.11759	1.11327	1.11327	0.966329	1.6699	0.890615	1.11327	1.55858	2.67185	2.8945	3.89644	4.19023	5.23236	4.34175	4.56433	4.89838	4.14939	4.45307	3.78512	3.11715	3.89832	3.79157
AT3G05530	protein_coding_gene	+	1.00194	0.890615	0.333981	0.667896	1.22459	1.55858	1.6699	1.90136	1.55862	2.22654	2.44919	1.99203	1.44719	0.445307	0.556633	0.556578	1.33592	2.11521	1.6699	1.5594	1.11327	1.2246	1.6699	1.89256	2.11521	1.44725	2.22654	2.08725	2.11521	2.0123	1.2332	2.11521	1.89256	1.89256	2.11498	1.13329	0.66908	1.78123	1.78101	2.00552	1.6699	0.595975	0.778937	1.11327	1.67009	2.78317	4.11316
AT3G11510	protein_coding_gene	-	1.89256	1.55857	1.66978	2.13027	3.56258	3.33982	2.89468	2.05654	1.11302	1.11955	0.896597	1.06418	0.779288	0.774789	0.998066	0.890631	1.11327	1.11326	1.11327	1.00194	0.445307	0.445307	0.556634	0.111315	0.111327	0.111327	0.111327	0.111327	0.111327	0.444631	0.33398	0.33398	0.445356	0.445307	0.667961	0.890615	0.890615	0.675316	0.890615	1.55752	1.78208	1.78123	1.55852	1.33591	1.55858	1.44725	1.22441
AT3G05210	protein_coding_gene	+	2.67184	2.55965	1.66983	2.33785	1.7812	1.78123	2.11524	1.73723	2.00394	2.67184	2.33786	2.13283	1.6699	1.9881	2.67378	2.56439	3.00582	2.05112	2.44388	2.22538	2.00388	2.22654	1.55858	1.22493	0.779288	0.55709	0.890738	1.8925	1.89256	2.01337	2.67172	2.44911	1.78123	1.77459	2.39496	1.6699	1.6699	1.78123	0.969295	2.00388	1.89904	2.00099	2.44919	1.91134	1.89256	1.55857	0.780011
AT1G63690	protein_coding_gene	+	3.56246	1.78123	2.56036	2.00388	1.11327	2.77518	2.05526	2.22428	2.67184	1.12725	1.00194	0.777585	2.44919	2.44599	2.56052	2.67617	0.445307	0.447454	0.33398	0.668865	1.28026	1.2246	0.779288	0.10916	1.44725	1.78123	2.22654	2.00388	1.78123	1.80277	1.00194	0.785713	1.45484	1.6699	1.80525	1.11327	1.44725	2.22945	2.00388	1.7847	1.6699	1.44725	1.22557	1.44727	2.11521	1.78124	0.779291
AT1G04420	protein_coding_gene	+	5.12103	5.56989	3.6662	2.67184	2.55584	3.88439	4.02917	6.36294	8.0243	7.57432	10.1863	7.79184	6.89121	6.11965	3.00586	2.21779	1.00333	0.33398	0.668044	1.27048	2.44919	2.44919	2.33892	2.44919	0.799417	0.767431	1.98863	2.44919	2.11506	2.22654	2.11277	2.56235	1.19569	1.87457	2.8998	4.00777	4.11911	5.34369	4.89838	3.67379	3.47909	3.22103	2.3647	3.55672	4.01098	3.78507	4.00776
AT1G79010	protein_coding_gene	-	2.00388	1.6699	2.56052	1.31893	1.66991	3.00582	2.24794	2.33793	2.11521	1.55858	3.06807	3.11749	4.23042	3.45125	2.89002	2.67161	1.11327	1.11322	0.890615	1.56504	2.22654	2.44903	2.67184	1.78123	1.33599	0.667961	1.21284	1.55858	1.33592	1.33592	1.89358	2.22658	1.22462	1.6699	1.6699	1.30355	1.6698	1.66989	1.6699	1.6699	1.6699	2.39368	1.6699	1.66874	1.00194	1.00194	1.33592
AT5G58380	protein_coding_gene	-	2.11521	1.00194	1.78125	1.6699	2.22904	2.11521	1.33573	1.11327	0.556634	0.446022	1.22481	1.2246	1.55858	1.44642	0.779288	0.779286	0.33398	0.33398	0.111327	0.111326	1.11327	1.11327	1.11327	1.11327	1.2246	0.111327	0.556634	0.556634	0.779288	0.890615	1.2246	2.22654	2.22654	2.00388	2.22654	1.6699	0.33398	0.556634	0.556634	1.2246	1.2246	1.55858	1.33592	1.78123	1.6699	2.33786	2.33786
AT1G30500	protein_coding_gene	-	2.78317	1.89256	1.6699	1.56203	0.890615	0.890615	0.779288	0.222654	0.779287	2.33748	2.44919	2.44919	2.00388	1.22503	1.11327	1.33592	1.2246	0.445308	0.556634	0.222654	0.33398	0.33398	0.33398	0.111327	0.89081	1.00196	1.00192	1.44725	2.38606	2.67114	3.28431	2.78384	3.00582	2.78317	2.44793	2.12602	1.33595	1.44685	1.22431	1.44729	1.33592	1.33592	1.2246	1.00194	0.779473	0.111327	0.222654
AT4G29160	protein_coding_gene	+	1.44725	1.25604	0.33398	0.886956	1.44724	1.3562	2.11521	1.94335	2.00389	1.75926	1.00194	0.867811	0.111327	0.234596	1.33594	1.2246	1.44725	1.32791	0.779279	1.11327	0.890615	0.890624	1.14452	1.11327	0.779168	2.00388	2.67184	3.00579	3.45143	3.78488	3.89644	2.89448	2.34982	2.2289	1.89254	0.778786	0.667961	0.889967	1.11327	1.1134	2.22669	2.22654	2.19611	2.29465	2.86642	3.56246	2.7819
AT1G02100	protein_coding_gene	+	2.33786	2.56052	2.11554	2.67184	2.78611	2.11604	2.44919	1.44725	1.65769	1.669	0.890615	0.445307	1.34542	1.33592	3.42077	3.89643	2.98627	3.89644	2.074	1.57005	1.39159	0.556634	0.890615	1.42077	1.89256	1.89256	1.5587	1.55526	2.33779	3.45113	3.41696	3.89644	2.67188	1.55858	1.89778	0.556634	0.556634	0.555992	0.33398	0.33398	1.38337	1.67195	1.33587	2.33786	1.29789	1.11327	1.22464
AT5G09380	protein_coding_gene	-	1.00194	0.667945	0.77928	0.667961	0.556634	1.11327	1.00195	1.78123	1.55858	1.00194	1.66989	1.11327	1.22533	1.78123	1.11333	1.55858	1.55822	2.24256	2.44917	1.78123	1.44725	1.44185	1.11327	1.6699	1.6699	1.78123	1.78123	1.52628	1.44725	2.06644	2.22669	2.32779	2.67185	2.67217	2.11521	2.10924	1.55858	1.55862	1.6699	1.44725	2.22654	2.33788	2.33786	1.44716	1.1138	1.90453	2.33793
AT3G62090	protein_coding_gene	-	1.89256	0.890681	1.44736	1.7811	1.78123	1.78123	0.779065	0.111651	0.111343	0.222654	0.779508	1.00194	1.00193	0.890615	0.333771	0.327805	0.445307	1.00194	1.6699	1.44833	2.33786	1.78109	1.77296	1.44725	1.32856	1.37033	0.324622	0.222654	1.33764	1.78141	2.11521	2.22654	2.94883	2.77722	2.56052	2.13758	1.89262	1.66981	0.890615	1.22459	2.22654	3.00582	2.67539	2.31491	2.52408	2.75195	1.67017
AT2G20280	protein_coding_gene	-	0.890615	0.890615	1.55509	2.33786	2.68084	3.40311	2.57213	1.89252	2.56053	2.54738	2.22652	2.56055	2.55981	2.11474	2.11522	2.00388	0.668517	0.445616	0.667967	0.445307	0.445307	0.445307	0.445307	0	0	0.556634	1.02066	1.78123	2.33786	2.78317	2.22654	1.78128	2.00388	2.00389	1.55858	2.11564	2.33791	1.33592	1.11328	2.44919	2.13893	2.78317	3.89644	3.56246	2.56052	2.33804	1.44735
AT1G79280	protein_coding_gene	-	2.33786	1.22459	1.22447	1.63425	3.56246	5.26818	5.45536	5.17441	4.00519	3.35024	3.2283	2.8943	2.33992	1.25232	1.11327	1.00194	0.779277	0.667961	0.333982	0.668648	0.667961	1.33667	1.00504	1.11493	0.667961	1.55643	1.33592	2.56052	0.983104	2.00388	0.222654	0.222849	0.222654	2.67385	3.12826	0.890558	2.22654	1.00158	1.2246	0.673396	2.00388	1.0051	2.11521	0.890626	0.928608	1.43802	1.11327
AT5G63190	protein_coding_gene	+	1.33592	1.44752	0.779288	1.34665	1.55858	1.2246	1.2246	0.874615	0.33398	0.33398	0.556634	0.779288	0.779288	1.00194	0.779139	0.667961	0.779288	0.667717	0.779332	0.445307	0.667961	1.78403	1.78121	1.88285	3.11717	5.23238	5.20386	3.78515	2.33832	0.667961	1.47111	1.49416	3.11811	3.45113	2.78317	3.45113	2.33787	2.22707	2.67185	2.56562	2.22654	2.11521	2.22665	1.55668	3.11437	4.11931	3.89644
AT4G01050	protein_coding_gene	+	1.6699	1.11327	1.69187	1.00194	1.44725	1.44725	1.32147	0.890615	0.726098	1.22399	1.6699	1.6699	1.60899	1.44794	0.555596	1.33589	1.29917	0.890615	1.44756	1.22461	1.11327	1.11327	1.00531	1.11331	2.44953	3.45113	3.45113	3.88004	4.01452	2.55478	2.33786	2.22624	1.55748	0.334205	1.00263	0.890615	0.779288	1.55858	1.77481	1.3445	2.67184	2.78058	3.3398	4.34187	4.0076	2.67184	3.61556
AT3G46830	protein_coding_gene	-	3.67379	3.67379	1.89255	1.5536	0.667289	0.556634	0.667961	1.00194	1.00194	0.667961	0.556634	0.333964	0.333984	0.222654	1.34175	1.10135	1.55856	2.78314	1.88959	1.8946	1.44725	0.320029	0.667962	1.55858	1.78048	2.22654	2.00219	3.22897	2.44915	2.48815	2.11521	2.11537	0.679245	0.556986	1.2246	1.22449	1.44725	1.46741	1.78123	1.00194	1.00225	0.779288	0.772862	0.333981	0.33398	0.890667	0.890615
AT5G48385	protein_coding_gene	+	2.00388	1.33592	2.11515	2.33786	1.44725	1.55858	1.44737	1.2246	0.802447	1.89569	2.44919	2.78317	3.84983	3.00357	2.0039	2.22654	1.46107	1.11327	1.00194	0.890713	2.33786	2.44919	2.78317	1.89256	0.783967	1.11327	1.00194	1.00194	0.180141	1.67222	2.67204	2.89529	3.0648	1.89256	1.44724	1.2246	1.66474	1.22767	3.11671	3.11715	2.33786	2.00389	0.667932	1.44725	1.00194	0.890615	0.779735
AT4G29080	protein_coding_gene	-	1.6699	1.44725	1.00194	1.55821	1.23086	1.2246	1.00194	0.22235	0	0	2.85062e-27	0.111311	0.779288	1.47113	1.57014	2.1158	2.22654	1.54255	1.44105	1.00184	0.445307	0.445308	1.11327	1.11294	1.22463	1.2246	1.11326	1.01758	1.55858	1.55858	2.11139	2.10321	2.11521	2.1145	1.00194	1.11327	0.446337	0.667814	0.667961	0.886794	2.78317	3.00582	2.89169	3.00582	3.11715	3.56233	1.78358
AT5G37780	protein_coding_gene	-	3.45113	2.00247	2.22669	1.78125	1.89256	4.48757	4.22655	3.56246	3.00582	0.615786	0.674759	0.667961	1.00194	0.779288	0.667131	0.667961	0.33398	0.33398	0.222646	0.554903	0.667961	0.667962	1.11327	1.00194	0.890676	1.44826	1.6699	1.6699	1.78123	1.33592	1.33592	1.44725	0.890664	0.779499	0.779288	1.10128	1.78123	2.22654	2.89449	2.92437	2.89451	2.8945	2.99897	2.67184	2.33764	1.67024	2.00367
AT5G09410	protein_coding_gene	+	1.00194	0.445307	1.00194	1.00194	0.890663	0.779912	1.49872	3.23168	4.34574	4.7895	4.61997	4.11628	3.66863	3.22624	2.85406	2.33788	2.00388	2.00388	1.53151	0.556634	0.222654	2.44919	2.44919	0.667984	1.0679	1.2246	0.333984	2.56052	2.44739	3.00583	2.44919	0.779288	0.890616	2.56052	2.22654	3.22848	3.89644	1.55855	1.44725	1.11325	2.00388	1.11323	0.668156	0.890615	2.67184	2.66913	2.11521
AT1G29690	protein_coding_gene	-	0.222654	0.222422	0.222654	0.222654	0.33398	0.668737	0.445307	0.66796	0.556634	0.322266	0.445307	0.779591	1.6699	1.56699	1.44728	1.22432	1.0405	1.11327	1.33591	1.2246	1.11327	1.6699	1.55859	1.81535	2.44913	2.44942	3.66194	3.8967	4.22975	4.69576	4.23042	3.67379	1.96793	4.78705	3.89644	3.56246	4.3463	1.6699	2.11521	2.67185	2.33805	2.67184	2.56057	2.67185	2.22788	1.11191	2.0013
AT5G39500	protein_coding_gene	+	1.11327	1.11327	2.78317	1.62203	2.8945	2.8945	1.2246	2.18695	1.48524	1.78123	1.78123	1.98807	2.0672	2.56052	2.56052	2.12969	1.44733	0.891525	1.2246	0.556634	1.11327	1.09135	1.55858	2.55977	2.44919	0.631962	0.103127	1.44791	4.00777	4.34152	2.45068	1.34207	0.890616	2.00388	2.67219	1.78123	1.6699	0.779288	1.55549	1.6699	0.909677	0.222636	0.556634	1.00051	0.779288	2.56052	3.3398
AT3G06670	protein_coding_gene	-	0.667961	1.55856	2.00391	2.67231	3.00577	2.11532	2.78317	3.00516	2.8945	3.22829	2.89579	4.11278	4.11909	3.34002	2.55968	0.895577	1.22461	1.44725	1.44725	1.11352	0.890615	2.00388	1.00194	1.22458	1.55858	0.556635	1.6699	3.89644	2.44921	2.2002	1.89256	1.78123	3.00582	1.33618	2.44966	1.33634	1.33592	2.44866	1.89256	0.556634	0.779205	2.1173	2.56052	2.33788	3.22084	3.67379	1.89256
AT1G02080	protein_coding_gene	+	0.33398	0.333285	0.445306	0.667961	0.667961	0.67029	2.00388	2.11521	2.11435	2.44919	1.32393	1.2246	2.22722	1.89256	1.6823	1.33592	0.333981	0.438086	1.89382	2.22654	3.00582	2.22654	3.45113	2.67184	3.67305	2.8945	1.89256	2.13447	2.67184	1.55858	2.00388	1.44725	3.22848	0.556634	2.00388	2.11521	0.556634	4.34535	1.33596	2.22654	2.8945	2.22654	1.78125	2.67356	2.33786	1.89256	1.44741
AT1G13560	protein_coding_gene	-	0.445307	0.445306	0.556635	2.11521	1.6699	1.8926	2.56052	1.00194	1.44725	1.22455	2.44919	2.44919	2.00388	2.55412	0.779288	0.779288	0.890615	0.560927	0.334561	0.667961	1.00194	0.779323	2.56052	2.56293	2.11521	1.09837	0.556634	1.11327	1.11337	1.33592	1.14054	1.6699	1.44725	1.78123	1.11582	1.39159	2.34542	2.8945	2.00388	2.78387	3.15273	3.56246	3.56122	3.3398	2.44919	2.8945	3.22845
AT3G27240	protein_coding_gene	-	3.22848	2.89246	2.11434	1.33592	0.445307	0.33398	0.222654	0.222654	0.779288	0.667961	0.779288	1.44723	0.890615	1.44725	1.44725	0.779301	1.11327	1.10468	1.6699	1.66989	2.11521	1.76059	1.19517	1.89255	1.55857	1.68003	1.44743	0.556634	0.445521	0.445307	0.44597	0.897047	0.992443	1.00194	1.00194	0.556642	0.111307	0.667983	1.6699	2.33717	3.00582	2.57621	2.11519	2.22652	1.44734	1.89256	2.12124
AT2G20240	protein_coding_gene	-	0.779288	0.891636	0.556634	1.00325	0.890615	1.32995	1.33592	1.8788	1.78192	1.62075	2.11682	1.57741	2.22599	1.85642	1.42419	1.11327	1.00194	1.44733	1.86796	1.44725	1.00194	0.668032	0.445307	0.445307	0.333981	0.446168	0.445307	0.667961	0.667292	1.78124	1.55858	1.89271	2.10557	2.00388	1.78123	1.78129	1.44724	2.00388	2.11525	2.78317	3.78511	2.44903	3.02454	2.34118	1.33592	1.16893	0.897048
AT1G19880	protein_coding_gene	-	1.33592	1.78123	1.55856	1.22506	1.00196	0.667961	0.433741	1.89186	1.55858	1.44725	1.62542	0.222663	0.667961	1.44725	1.30595	1.2246	0.779288	0.10918	0.111327	0.111327	0.556634	0.445307	0.445307	0.333972	0.222654	1.89019	1.89256	2.56052	3.58138	2.56051	2.78317	1.6699	1.55858	1.55858	1.78123	0.779288	0.333672	0.111327	1.33559	1.7812	1.78123	0.556634	0.413807	0.890615	2.11521	1.89256	2.22654
AT3G06660	protein_coding_gene	+	1.11327	1.4549	1.44725	1.55849	1.23211	0.667957	0.890615	0.779411	0.667961	1.11326	0.890615	0.890615	0.556634	0.556639	0.556634	1.55858	1.6699	1.2246	1.44725	0.890366	0.667961	0.667961	0.445307	1.00194	0.556634	0.779286	1.22458	1.55857	1.00194	1.00194	1.33823	1.0053	1.11327	1.11328	1.89247	3.11715	2.99943	3.22848	2.60437	2.77765	1.66898	1.44725	1.2246	1.00194	0.890064	0.778962	1.6699
AT1G77240	protein_coding_gene	-	4.11909	4.00783	5.00977	2.557	1.89256	2.85114	2.67188	3.34495	3.00582	2.27323	1.66976	1.33612	1.66991	1.78123	3.00583	2.78306	2.449	2.22654	2.33786	2.22654	2.67184	3.89642	4.56083	3.45629	3.67379	3.67381	2.78317	2.64783	1.78363	1.44725	1.40292	1.66968	2.78337	2.8945	2.67184	2.68633	2.8921	2.56051	1.66796	1.11309	1.00202	1.66998	1.7748	1.78123	1.78123	2.00388	2.11521
AT2G05710	protein_coding_gene	+	1.00194	0.445307	0	0.556634	1.33592	2.11521	2.2282	1.6699	1.22458	0.445307	0.33398	0.33398	0.667978	0.667961	0.667961	0.667961	0	0	2.55597e-18	0.890615	0.890615	2.67184	3.89637	3.89649	4.45378	5.78899	4.5644	2.00363	0.556623	2.11544	3.3398	3.1165	1.01158	2.22654	2.73932	1.89258	2.78317	2.44918	2.00388	0.890612	1.55858	1.33592	0.330418	2.67184	3.78511	1.89256	1.10313
AT5G60390	protein_coding_gene	+	3.56246	2.44919	2.78106	3.22848	2.56055	2.11518	3.45528	2.22654	2.67065	3.56249	2.22654	2.44919	1.56098	0.890582	0.556634	1.11327	1.00125	0.77931	0.890615	0.446402	0.890615	1.33586	2.8963	3.22848	3.33987	3.67379	4.11628	3.18134	2.44983	3.35137	3.33984	2.67121	2.7831	2.7832	1.89176	2.2322	2.33786	2.66881	4.00765	4.78705	4.5549	5.11133	4.78703	4.56425	4.44917	5.77239	6.85378
AT2G19480	protein_coding_gene	+	1.11327	1.33593	1.5586	2.11339	1.55858	1.33279	1.55832	1.00645	1.00194	1.78459	0.890672	0.890615	1.4461	1.00194	1.00166	1.00194	0.665633	1.11327	1.33604	1.33592	1.11327	0.333966	0.556634	0.890615	0.890617	1.27274	1.11327	2.00388	2.23122	1.9165	2.33786	1.11327	1.21492	2.22654	1.78123	3.45113	3.117	2.22654	2.11521	1.33587	2.67184	3.00582	3.67378	3.11709	2.21388	3.56245	2.67359
AT5G58800	protein_coding_gene	-	3.00582	2.67184	0.992335	0.445307	0.556634	0.667961	0.79519	1.00194	0.779288	1.11327	1.2246	1.33591	1.33592	1.88414	1.6699	1.22461	1.2246	0.559576	1.44727	1.6699	2.22654	2.22649	2.63587	2.56052	2.03721	1.34929	1.33592	1.44725	1.86573	2.44919	2.22845	1.6699	1.6699	1.89209	1.89256	1.78283	2.31174	1.11328	1.11327	1.11327	1.11327	1.11327	1.00135	1.00194	1.12967	0.779283	0.556634
AT2G01970	protein_coding_gene	-	1.00194	0.556634	0.556634	0.554488	0.036707	0.222658	0.222654	0.33398	1.00194	0.77928	1.2246	1.2246	0.683232	1.33592	1.00194	0.890615	0.771765	0.779288	0.890615	0.890615	0.946278	0.445307	0.890392	0.890615	0.889222	0.890615	0.83912	1.00195	2.11521	2.00388	3.46702	3.45117	3.11715	3.8963	2.44919	2.56651	1.89256	1.11375	1.55858	1.24488	1.11327	1.2246	0.222654	0.667961	0.667961	1.11327	1.1105
AT3G12620	protein_coding_gene	-	1.55858	1.44719	0.890615	1.55858	1.00194	0.667961	1.00152	0.33398	1.33592	1.6699	1.33657	1.33592	0.333979	0.111327	0.556634	0.556634	0.556634	0.445307	0	0.222654	0.222654	0.779288	0.779259	1.66972	1.42329	1.78123	2.89413	3.33604	3.00593	3.00582	3.45113	3.33776	2.22598	1.55824	1.11327	1.78123	1.44725	1.11312	2.00388	1.89256	2.33786	2.8945	2.8945	2.54649	2.78317	3.00582	2.33784
AT5G61910	protein_coding_gene	-	4.5644	2.56052	1.55889	1.55858	1.55858	2.00353	1.11223	1.11326	1.55858	1.11387	1.66691	1.78123	1.33592	1.88296	1.22769	0.556632	0.495805	1.45369	1.55858	1.7802	2.78317	1.00499	1.44725	4.04514	2.89785	4.34175	3.67609	2.44919	2.30369	2.67184	3.11686	2.22662	4.46712	3.89595	2.7602	3.22849	1.10409	0.993727	1.78123	1.6699	1.33592	1.78398	2.22654	3.00582	0.890613	0.667961	2.44919
AT5G04140	protein_coding_gene	+	1.89256	1.33592	0.661227	1.89255	1.55858	1.6699	2.12069	0.667965	0.556634	0.445307	0.0119894	0.111327	1.11327	2.33786	2.44919	2.33786	1.44725	0.222654	0.33398	1.33592	1.78123	2.11514	1.78123	0.890615	1.6699	2.45045	2.8945	3.00582	2.11515	2.12697	3.1107	0.890615	3.67379	3.43967	2.09584	1.44725	1.11327	1.66998	1.11327	2.44924	2.96268	2.11519	1.78123	4.34204	3.22848	1.89256	0.77109
AT1G62750	protein_coding_gene	-	1.11327	1.22077	1.2246	0.33398	0.445217	0.357992	0.33708	0.458107	0.779471	0.667961	0.542451	1.24926	1.33592	1.44725	2.56774	2.49089	1.89256	2.56058	2.00392	1.44655	1.44725	1.3766	1.21264	1.44725	2.22654	1.564	1.66658	1.4503	0.779288	1.87726	1.6699	3.1263	3.33962	2.87751	2.56052	1.22458	2.66588	3.00593	4.89826	6.12296	5.00809	4.78736	4.11846	2.67183	2.78317	2.72444	2.34673
AT1G12580	protein_coding_gene	+	0.667961	0.779288	0.779288	1.22373	1.50231	1.11327	1.11327	1.22685	1.00108	1.6699	1.6699	2.22648	2.22722	1.6699	2.50902	1.89256	2.00388	2.98436	2.3215	1.89256	1.55858	0.518408	0.445307	0.556634	0.890591	0.779288	1.2246	1.66805	1.5475	1.94822	1.55858	3.45114	3.00582	2.67419	2.67184	1.2246	2.11947	2.44919	2.67184	1.6699	1.26075	1.55914	2.00388	2.67184	3.00582	2.20742	1.55858
AT5G60710	protein_coding_gene	-	1.11327	1.00167	1.2246	1.44728	1.44725	1.22619	0.445307	0.222567	0.33398	0.890603	2.23253	2.44919	3.22848	2.56053	1.18459	1.55858	0.900645	1.6699	2.34854	2.67141	2.67184	1.76325	1.44725	2.00453	3.11715	3.56212	3.3398	4.00783	3.3398	2.12419	1.78123	2.00389	1.33592	2.78317	1.78123	2.11803	1.2246	2.11923	1.6699	1.83689	1.00194	0.667961	0.222654	0.667531	0.556634	0.779279	1.11327
AT5G47620	protein_coding_gene	-	0.445307	0.445341	2.94319e-14	1.10315e-23	0.222654	0.33398	0.779288	0.779288	1.11327	1.00217	0.667961	2.44922	1.89256	2.56036	2.78317	1.00191	1.4395	0.779282	0.556634	0.556634	0.111327	0.445307	0.33398	0.33398	0.33398	0.33397	0.719394	1.33592	1.33592	1.3375	2.45345	1.78123	1.78123	2.22654	1.12868	1.01313	1.93822	2.78317	2.5605	2.57637	1.85848	1.3582	1.33592	1.11327	1.07071	1.11327	0.779599
AT5G43320	protein_coding_gene	-	3.11715	3.78495	2.11542	2.3377	4.00723	3.7372	4.00569	2.6721	1.89843	1.76808	1.45046	2.02731	1.10725	1.2246	1.34346	1.3143	2.11521	1.44725	1.41476	0.779288	0	0.222654	0.779288	0.779288	0.556634	1.00194	1.00194	1.89256	1.33592	1.89256	1.00194	0.890615	0	0.111327	0.222654	1.55858	1.78123	2.33786	1.89256	1.55858	2.8945	3.11715	3.11715	3.22848	2.78317	2.11521	2.33786
AT4G18710	protein_coding_gene	+	1.44725	1.78232	1.45671	2.8945	2.79253	1.89257	2.09665	0.89061	1.31692	2.56052	2.33783	2.11521	2.692	2.22654	3.00582	3.00582	2.54172	1.2246	0.446471	1.2246	0.779288	1.11539	0.890662	2.44919	3.11715	3.01086	3.34923	2.56052	3.78511	3.11715	3.11041	1.77596	1.6699	2.56096	4.00777	3.67379	2.57958	2.44729	1.00194	1.78087	2.56052	3.33772	2.78419	2.88467	1.78123	3.14361	3.34014
AT5G61530	protein_coding_gene	+	0.667961	0.33398	0.33398	0.445616	0.333975	1.78123	1.78123	1.66944	1.67127	0.556634	1.44725	1.44725	1.22288	1.00194	0.111327	1.11327	2.11548	2.33786	2.33786	1.33592	0.33398	0.33398	0.667961	0.667961	1.24855	1.55858	1.29335	1.33592	1.81024	0.779288	0.890615	0.779518	1.11327	0.482015	1.00358	2.78317	3.00456	3.00515	3.00582	2.44914	1.55858	1.33592	1.11327	1.10037	0.890615	0.890615	0.779284
AT1G06430	protein_coding_gene	-	0.556634	0.779288	0.890623	0.333963	1.22503	1.11327	1.33399	2.08458	1.89187	2.00388	1.67289	1.10363	0.556634	0.333503	2.0039	3.3398	3.00582	3.00602	1.33592	0	0	0	0.33398	0.532836	1.44725	1.79642	1.44725	1.67534	1.79401	1.78192	1.77931	2.22654	1.44083	1.2246	0.890617	0	0.222654	0.445307	0.445307	1.00194	1.00194	1.11327	1.6976	1.11543	2.00388	2.44944	2.99039
AT2G42520	protein_coding_gene	+	1.55858	2.2266	1.00193	1.00194	0.779288	1.45879	1.44725	1.44725	1.44725	0.217477	1.00194	1.6699	2.11521	2.66057	2.18972	2.33786	2.56052	2.56051	2.32609	1.44725	0.779288	0.222654	0.222654	0.111327	1.22455	1.33592	2.78318	1.66636	2.00388	1.50131	2.31221	3.34388	3.22848	3.89694	2.86052	3.897	2.11527	1.10769	1.22219	2.00388	2.33786	1.78955	1.55858	2.00388	1.55858	3.11715	3.78511
AT1G42960	protein_coding_gene	+	1.78123	0.779288	1.33592	1.11327	0.890279	1.44725	0.890614	1.00194	1.00194	0.445307	1.11329	0.890453	2.56052	2.67184	2.22652	2.67199	1.00194	0.890615	0.667958	0	0	4.47638e-24	0	0.33398	0.33398	0.33398	0.445307	1.00194	1.33592	1.33592	1.33592	1.55858	1.55858	1.78123	2.11519	2.22653	1.88058	2.11521	2.11521	2.43279	2.44919	2.33786	2.55937	2.21725	3.1764	3.11715	3.11715
AT2G46020	protein_coding_gene	+	1.6699	1.44728	1.22144	0.779246	0.222639	0.667961	0.667961	0.779349	0.667979	0.779288	1.22459	1.6699	1.6699	1.11327	0.890617	0.444891	0.556634	0.890615	0.890616	0.668085	1.2246	2.78255	1.33592	0.33398	1.44691	2.44919	3.78511	3.3398	1.2246	1.2246	1.78123	4.56448	4.78705	1.55858	0.890614	1.01313	1.35198	1.55858	2.22654	1.89256	3.11715	2.38261	0.333874	0.890615	0.556634	0.445307	1.33592
AT5G52430	protein_coding_gene	-	2.22654	3.3398	3.3398	2.56022	1.22494	0.111327	0.222654	0.222654	0.33398	0.667961	0.577616	1.89119	2.22654	1.89256	1.879	0.669218	0.222654	0.779288	2.22823	2.11521	2.44919	1.89256	1.44715	0.890677	0.890588	0.667954	1.11327	0.890231	0.890615	0.890615	0.779295	0.890667	1.55861	2.22653	2.67184	2.12969	1.14116	0.780599	0.330659	1.11327	2.00388	1.89223	1.78123	1.79577	1.73865	1.44725	2.67071
AT1G78420	protein_coding_gene	+	0.890615	0.890615	0.358577	0.33398	0.333981	0.682446	1.77929	2.22654	2.67188	2.87868	2.11821	1.68947	2.11367	1.89264	1.78135	1.77004	1.44799	0.779288	1.55851	1.55858	2.44919	3.11795	2.22654	2.22654	1.00194	1.33593	1.44642	1.6699	1.6699	1.11411	1.00133	1.78123	2.11521	1.89256	1.55858	0.779288	0.33398	1.00194	1.6699	2.22654	2.5599	1.8946	1.87406	1.78122	1.78123	1.55858	1.00194
AT4G37120	protein_coding_gene	+	1.11327	1.6699	2.00373	2.00388	1.2246	1.11324	2.00444	2.00382	2.11521	2.22658	0.667961	1.49416	1.55858	1.11327	2.3372	1.84931	1.78123	2.00388	0.779623	0.556634	0.445307	0.556531	0.667961	1.22443	1.22461	1.45067	1.22298	1.56186	0.890614	1.66991	3.45495	3.35116	3.56257	3.96613	3.93474	4.90128	4.5644	4.23042	4.00482	3.45113	2.8945	3.00582	3.43445	1.12524	1.78308	1.55858	2.22652
AT3G16090	protein_coding_gene	+	2.22654	2.78318	2.11521	2.56043	2.78317	1.89256	2.11521	2.21637	2.67184	3.00582	2.80554	2.34685	0.667965	1.00194	0.756155	1.00194	1.78123	2.11521	3.14659	2.7831	2.33786	1.33594	1.7811	1.22459	1.55852	2.4529	2.00387	2.00388	2.00384	2.56052	2.21793	2.11521	1.8925	1.67172	1.11327	1.44725	1.50075	2.22657	2.8945	2.56048	3.33985	3.45099	3.4527	4.11906	3.00583	1.66743	1.66834
AT1G53040	protein_coding_gene	-	0.445307	0.556634	0.556634	1.11327	1.11327	1.00194	1.00194	0.222654	0.890615	0.667961	0.890615	1.33592	0.668053	1.44725	1.2246	0.779288	0.779243	0	1.5585	1.55858	2.00388	2.33736	1.66991	1.6699	1.2246	1.44724	1.00194	1.11327	1.33592	1.00194	0.779288	1.66325	1.75727	2.56277	2.67184	1.78942	1.78517	1.00186	1.00189	2.66936	3.0922	3.22848	3.78543	2.2223	2.44644	2.78319	2.67073
AT3G50500	protein_coding_gene	-	3.67379	4.67573	4.45312	4.34175	3.78493	2.00388	2.11506	1.33592	1.11327	2.01432	1.33592	1.33592	1.33592	0.433365	0.335917	0.111327	0.222654	0.222654	0.222073	1.78123	1.6699	2.83389	3.2308	3.47638	1.89259	2.29776	1.00236	0.779288	1.44725	1.33592	0.890615	1.2246	1.10375	0.770483	1.22459	1.78165	2.22571	2.67184	2.78475	2.1152	1.78123	1.78123	2.22654	1.55888	1.55876	1.89256	1.4473
AT5G08130	protein_coding_gene	-	1.2246	0.111327	0.33398	0.445307	1.44725	1.55858	2.56052	3.00582	2.44919	2.22654	1.00194	0.667961	1.11327	1.92838	2.11521	1.89256	1.00194	0.307804	0.556634	1.33592	1.78123	1.65791	0.556634	1.11327	2.00388	2.22654	2.67184	1.89497	1.78123	1.00194	1.2246	0.785282	0.33398	0	0.779288	1.0576	2.44919	2.28191	2.8945	1.30236	0.890615	1.11321	2.78317	4.11508	4.34175	4.05851	4.5644
AT5G06100	protein_coding_gene	+	0.111327	0.111327	0.33285	0.222654	0.222654	0.402045	1.22847	2.22654	3.56246	3.38669	2.44919	2.21646	1.78123	1.78126	2.00388	2.00946	1.6699	2.1152	1.78123	1.00196	0.556634	0.222654	1.11327	1.11327	1.55858	1.33592	0.445307	0.779288	0.33398	1.11327	1.44725	1.11327	1.6699	2.8945	2.8945	3.45113	2.8945	3.00582	1.6699	1.2246	3.11715	2.67184	3.67379	4.00777	2.56052	3.00582	1.55858
AT4G00342	protein_coding_gene	-	1.89256	1.22453	1.6699	0.556634	0.556634	1.11327	0.77951	0.890615	1.00194	0.667961	0.445092	0.556633	1.89163	2.00388	2.55742	2.78317	1.8933	2.36323	2.22811	1.78122	1.55858	1.55858	1.55858	1.55858	1.55858	1.55858	1.55858	1.55856	1.55962	1.36268	1.29971	1.96625	2.00465	2.00389	2.00287	2.05804	1.45044	1.57916	1.6654	1.43195	1.44756	1.44724	1.44725	1.44723	1.44817	1.39956	1.88169
AT3G61440	protein_coding_gene	+	4.78705	5.34353	3.78801	2.5596	1.4289	1.44817	2.00388	2.56052	3.04586	3.54998	3.45113	3.78511	4.45219	4.46423	4.14907	3.78831	2.78519	2.39903	2.21834	1.55826	1.33592	1.11372	1.33592	1.55873	1.55845	3.23062	2.44919	2.67184	3.3398	3.10613	1.78123	2.00348	1.55855	1.78124	2.6613	4.00862	4.23042	4.55152	3.78849	3.00794	4.00777	3.89754	5.01224	4.5644	3.78511	2.44962	1.87641
AT1G62020	protein_coding_gene	+	2.78317	2.78317	2.78313	1.33593	1.11327	1.11327	1.2246	0.779791	1.78123	1.44725	1.44725	1.44681	0.445307	0.222659	0.965809	1.5827	1.78123	1.6699	0.901872	0.321968	1.78123	2.67415	3.21201	1.66219	0.779288	1.2246	0.890615	1.67851	2.78319	3.3398	3.00491	1.44762	1.33592	0.667961	1.77907	3.22848	3.22893	0.556634	1.00194	1.84821	2.56052	4.00477	4.34162	4.3419	2.11521	1.44725	0.787317
AT4G12420	protein_coding_gene	-	2.11521	3.11715	2.11521	2.11521	1.89256	0.890615	0.890615	0.890615	0.33398	0.577504	1.55858	2.22654	2.22741	2.20265	1.2246	0.890614	0.555935	0.333982	0.33398	0	0.890615	1.89256	2.56051	2.33786	2.56052	1.86847	2.31951	1.21349	1.44725	0.445003	0.256744	0.334264	1.89256	2.01294	2.33787	1.00194	2.00389	1.78123	2.56052	1.7808	1.76938	1.2246	1.11389	2.69781	2.85658	4.99012	5.45409
AT2G32060	protein_coding_gene	-	4.5644	3.56246	4.34963	3.45126	2.67434	3.89484	2.96345	2.8945	2.44616	3.10037	3.39247	3.3398	3.3398	1.43008	1.11327	0.779288	1.89256	1.86668	2.22654	2.00388	1.44725	1.44725	1.55858	1.2248	0.667953	1.32978	1.33592	1.33592	1.55846	1.33592	1.33592	1.2246	1.66995	1.6699	0.98519	1.44725	1.44725	1.11293	1.11327	1.11327	1.4472	1.11327	1.11327	1.11327	1.11327	1.22464	1.00194
AT1G65930	protein_coding_gene	+	1.44725	1.44725	1.44725	0.666985	0	0.111329	0.111327	0.110957	0.779288	1.22459	1.2246	1.22492	0.890615	0.33398	0.445307	0.779288	0.893383	0.890615	0.779288	1.33592	0.890615	1.55858	2.43279	2.67183	3.22848	3.11875	2.11189	1.55772	2.12719	2.34067	2.89452	2.85817	3.33983	2.32186	4.11909	3.22848	3.33987	5.161	3.4509	3.00378	2.00388	1.55858	1.44727	2.22654	2.8296	2.00371	1.78178
AT5G35630	protein_coding_gene	+	1.6699	1.11327	0.890615	0	0.445356	1.2246	1.6699	2.22654	2.92048	2.22654	2.22654	1.78123	0.80535	0.667961	0.33398	0.779288	1.21542	2.3406	2.56056	2.67184	2.56052	1.58788	1.80332	2.44919	1.96105	2.44911	3.12047	2.78144	3.44665	2.89494	2.67184	3.45113	2.89431	2.35314	3.45113	1.75139	3.22848	4.23172	4.34175	4.0078	4.23042	2.89444	2.33786	2.44919	0.890664	1.7758	1.66999
AT1G10760	protein_coding_gene	-	0.111327	0.221774	2.3918	2.78315	3.25062	3.89683	1.87973	1.78123	2.20843	2.67184	2.67185	2.44919	1.78766	0.556634	0.556771	1.00195	0.890616	1.22479	1.78119	1.33592	1.55858	0.445307	0.673126	1.33592	0.559166	0.422935	3.00582	3.22792	2.8945	1.89256	2.78317	3.36382	2.78598	2.7826	1.55864	0.556634	2.67192	2.33012	2.28252	2.33786	1.00194	0.556634	1.00194	1.22459	1.55862	0.657435	1.66027
AT1G20640	protein_coding_gene	+	3.00582	2.55889	2.44919	1.87896	2.00388	2.00932	1.55857	1.2246	1.55858	2.22656	1.72557	2.22653	1.78123	1.44723	1.35732	0.445307	0.445307	0.111327	0.111327	2.26138e-16	0.33398	0.385257	0.445307	0.222657	0.667944	0.779288	3.40387	3.78695	4.2295	1.55858	1.63433	2.06936	1.6699	1.2246	1.22456	2.44919	2.67189	2.11521	1.90896	1.6699	1.33592	1.60677	0.203476	0.890615	1.22718	1.55858	2.00388
AT1G07010	protein_coding_gene	+	3.67379	3.67391	4.91604	3.77966	4.24747	4.89796	4.00002	3.46466	2.77848	3.29109	2.34985	3.56246	3.45113	1.94801	4.00777	2.8945	3.7865	3.55608	1.89256	1.2246	1.2246	2.00388	1.6699	2.11514	2.33547	1.78133	1.69075	2.22654	1.89257	2.00388	1.6699	0.895999	1.90202	1.78123	1.78123	2.11521	2.11521	1.44832	1.57497	1.89257	1.53486	2.78317	3.44965	3.04968	4.2351	4.10897	3.1171
AT3G17650	protein_coding_gene	+	2.67184	2.78317	2.78002	2.1118	0.667961	1.78123	1.78123	1.55858	1.78123	0.396219	0.445307	0.445308	0.222654	0.409124	0.779283	2.22693	4.11896	4.78705	5.00972	4.34164	3.89644	3.11717	2.56049	1.77965	1.00206	2.67303	2.56052	2.67184	1.87063	0.445221	0.445307	0.445307	0.445307	0.890615	1.44725	2.55937	2.56052	1.89256	1.33591	0.666706	1.2246	1.33592	1.52541	4.02107	3.3398	4.00777	4.39951
AT5G63570	protein_coding_gene	+	2.56052	1.89256	2.44919	4.11909	2.55706	3.45113	2.67184	1.11327	1.34022	0.445307	0.445307	0.222654	0.33398	0.33398	0.445307	0.445307	0.333979	0.33398	1.55858	1.55857	1.6699	2.77843	2.67183	1.78124	2.67187	2.68045	3.33974	3.03743	2.55456	2.68289	2.99779	2.89606	3.22848	3.11715	2.78191	2.56092	1.782	2.00388	0.890429	1.33594	1.41317	1.44725	1.1206	0.667961	0.664414	1.2224	2.00388
AT3G48880	protein_coding_gene	+	4.45307	2.67848	2.78724	2.25871	1.33592	1.67162	0.556632	1.11327	1.11327	1.33172	1.44725	0.779288	2.00388	1.89394	2.22654	2.66194	3.78511	3.22848	2.78317	2.83276	0.779288	1.23099	1.6699	2.22654	1.89246	1.66417	1.2246	1.44725	1.44725	1.44725	1.67008	1.78072	1.77655	1.2246	1.22518	1.2217	0.779288	0.111322	0.222654	0.445431	0.667961	0.779331	0.890615	0.890615	0.884656	1.33592	1.77791
AT4G02450	protein_coding_gene	-	1.2246	1.33622	0.779287	0.556634	1.2246	0.875418	4.0061	4.67573	4.57082	4.69912	1.44983	0.779288	0.32889	0.111023	0.890615	0.890615	1.33574	1.44814	1.33592	1.6699	1.33592	1.55824	1.11374	1.11327	0.77927	1.11326	1.33592	1.22459	3.03678	2.8945	3.35165	3.33977	3.00582	2.8883	1.33592	1.33592	0.745258	0.667961	0.667961	0.779288	0.779288	0.556634	1.11327	1.00109	1.33592	2.78317	4.22578
AT1G53050	protein_coding_gene	+	1.6699	1.6699	1.66983	1.46328	0.890612	2.11534	2.22666	1.78123	1.44725	0.111112	0.445316	0.445307	0.445307	0.445307	0.0299666	0.111327	0.111327	0.111327	0.214455	0.779289	0.779288	1.22238	1.55857	2.11521	1.66981	1.11327	1.55877	1.89256	1.6699	2.26936	2.67184	3.34368	3.00324	1.55858	3.45068	4.06343	4.45307	2.23474	1.77965	1.33748	1.00194	2.11521	1.33592	1.89256	1.42659	0.890327	1.44725
AT3G13410	protein_coding_gene	-	3.45113	2.99613	1.89256	2.00368	1.44649	1.25701	1.11327	1.00243	1.52597	3.67375	4.28903	4.5644	4.42027	1.78128	0.923425	0.445307	0.222654	0.33398	0.890388	1.00188	0.890615	0.779288	0.779454	0.891273	1.33592	1.44725	2.00388	1.89261	2.67139	2.00678	2.11521	1.55845	1.89256	1.44735	1.5624	1.33592	1.89178	2.04862	2.22633	2.22654	4.11955	3.67368	2.82752	3.336	4.00777	2.5607	2.78313
AT5G04280	protein_coding_gene	+	2.33786	2.33786	1.67117	1.00194	0.440628	1.81107	1.6692	3.11715	3.16858	2.39702	2.78386	1.00194	0.938108	0.33398	1.33586	1.33592	1.78123	2.8945	1.66993	1.6699	2.33786	1.78123	1.89256	2.34059	0.779288	1.33592	1.11354	0.890615	1.55476	1.11327	1.33592	1.33592	2.11521	2.00388	1.78123	0.779288	1.33634	1.33592	1.89256	2.35873	1.6699	3.44358	3.774	2.8945	3.44371	1.5251	1.55858
AT3G55480	protein_coding_gene	-	0	0.33398	0.33398	0.333992	0.771538	0.667961	0.890615	1.22232	1.2246	1.00194	0.779288	0.448446	0.111327	0.926442	1.11327	1.11327	1.00194	0.198622	0	0.890615	1.44725	2.44909	2.31415	2.22654	0.779227	1.2246	2.00388	1.2246	0.890662	0.779288	0.556806	1.44725	1.6699	1.20907	2.34001	3.45113	2.00388	1.33683	0.556634	0.890615	2.00388	1.78123	0.890621	1.44725	2.67184	2.56398	3.33934
AT1G07530	protein_coding_gene	-	2.78317	3.11715	2.56052	3.35583	1.1133	0.779288	1.11327	0.667961	1.55858	1.6699	2.11521	2.00388	1.11331	1.781	1.00194	1.6699	1.66988	0.890769	0.890615	8.2436e-18	0	1.00194	1.7917	2.89793	3.22847	2.67326	3.22099	3.7853	3.00582	3.33977	2.56053	1.31548	1.781	1.46986	0.667959	1.44725	2.90284	3.56368	4.34217	3.64313	3.78969	3.45068	2.6719	2.31839	3.33986	2.33759	3.22959
AT3G48580	protein_coding_gene	+	1.55858	1.2246	1.11327	1.12185	1.89773	3.00582	2.8945	2.32506	1.66552	0.665165	1.00194	1.56278	1.556	1.45045	1.55858	0.886733	1.2246	2.00327	2.00391	3.89644	3.11715	3.3398	3.34847	2.44579	2.56052	1.66946	0.860639	1.37226	1.60115	1.78273	1.2246	1.47355	1.67076	1.78401	1.78124	1.77042	1.66649	2.2244	2.00387	2.00388	2.00388	2.11523	2.78968	2.58664	3.25356	2.78317	2.00399
AT5G61380	protein_coding_gene	+	2.11521	2.33786	1.55858	1.89256	2.55926	2.00388	2.00388	1.44725	1.10807	2.22654	1.89256	2.33786	1.78737	0.779349	0.667957	0.111327	0.111326	0.556593	0.556634	0.556633	1.00194	1.2246	1.87733	1.7451	1.89082	2.33786	1.33592	1.89505	1.11119	1.42959	1.2246	3.56246	3.56246	3.86857	2.94887	4.78718	4.56614	4.67572	2.44953	2.00388	2.11521	1.6699	1.00343	1.11327	0.890615	0.902605	2.92068
AT1G04780	protein_coding_gene	-	1.89256	1.11327	1.89256	1.33594	1.55858	1.6699	1.11303	1.44725	1.55858	1.50949	1.33615	1.00194	0.667961	0.965759	0.890615	0.779288	0.890614	0.556633	0.59001	1.89212	1.33592	1.78123	2.11104	1.72433	2.11509	2.44919	3.00579	2.2399	2.67176	1.89256	1.59005	2.56049	2.33786	2.78317	3.33585	2.67184	2.56068	1.98383	1.6699	1.33483	1.34023	1.33601	0.77867	0.556634	0.33398	1.2246	1.23279
AT1G02050	protein_coding_gene	-	1.00194	1.2275	1.89253	1.78123	1.6699	1.32293	0.890711	0.33398	0.445307	1.3358	1.44719	2.00388	2.00516	1.78132	1.44725	1.00194	1.35365	1.33298	2.22654	2.22654	2.2822	2.24574	2.22634	1.33592	1.33592	1.55568	1.44725	1.4681	1.4473	1.99586	1.44725	1.44725	1.44725	1.57921	1.33592	2.22487	2.89075	2.22662	2.00388	2.00388	2.00388	3.00584	2.8945	2.8945	2.0039	1.00193	0.997607
AT3G02520	protein_coding_gene	-	1.6699	1.55858	1.44728	0.445307	0.556634	0.890615	0.667849	1.11327	1.11332	0.779288	0.667962	0.111327	0.221919	0.33398	1.44725	1.55858	1.33623	1.55809	1.00194	1.00194	1.89256	2.00229	1.67848	1.6699	3.00583	2.89453	3.67135	2.67188	3.11714	3.24045	2.75944	2.8945	2.67184	1.89256	2.00392	2.11521	2.6171	1.6699	2.30116	2.34309	2.7928	2.47518	2.78317	2.67184	2.62946	1.88915	2.22774
AT1G31870	protein_coding_gene	+	2.8945	0.667775	0.556634	0.890618	0.667961	1.11327	1.42671	1.33579	1.55858	2.00388	2.24535	2.56062	2.46559	2.06985	3.00535	2.45079	3.61875	3.38729	2.67184	3.79453	2.67184	2.57166	1.55858	1.33592	1.44725	1.21341	0.33398	0.779288	0.667961	0.890615	0.445307	0.445307	0.779288	0.779288	1.2246	1.22459	1.89256	2.33786	2.22654	1.67268	1.55858	2.72729	3.00582	2.75615	2.56052	2.44758	2.33786
AT4G33080	protein_coding_gene	+	1.44725	2.22635	1.6699	2.33785	2.56052	2.11521	2.33786	1.22462	1.44725	1.11327	0.887617	1.00194	2.00388	2.22654	2.11914	2.44922	1.55857	2.96659	3.0048	3.22845	3.89644	2.56051	2.67102	2.55731	3.22851	2.78319	2.00388	2.8945	2.55268	3.56447	3.56233	3.83639	2.65949	2.44574	2.22675	1.6699	1.44778	1.22459	1.3384	3.00499	4.45307	4.23035	3.45113	1.99884	2.45438	3.45113	3.99281
AT3G58460	protein_coding_gene	-	1.89256	1.89242	1.89256	1.36204	0.779288	1.55938	2.11521	2.8	2.8945	1.39815	1.2246	0.533206	0.445307	0.40961	0.33398	0.33398	0.33398	0.556438	0.33398	0.330917	1.55858	1.55858	1.55858	1.33623	1.22527	1.2246	1.33523	1.22461	2.44961	2.78321	2.00388	1.21236	0.445334	0.890615	0.890615	0.553668	0.222654	0.667961	1.22484	1.44725	2.00388	3.56246	3.4511	3.11715	1.57698	1.6699	1.78153
AT5G44250	protein_coding_gene	-	3.00582	3.22848	2.672	2.78029	2.33786	2.00388	1.78009	1.11756	0.556634	0.556634	0.111446	0	0	0.222654	0.222654	0.222654	0.445307	0.556617	0.667961	0.667961	0.445307	1.2239	0.779288	0.779205	1.00194	1.89256	1.5366	1.6699	1.78133	2.00556	2.11521	2.76811	3.89007	4.23042	4.11917	3.89047	3.67379	2.89691	1.67448	2.22572	2.78317	2.67567	2.67184	1.89369	2.33464	1.23443	0.667961
AT3G20770	protein_coding_gene	-	0.667961	0.111327	0.017134	2.44119	3.00582	3.00582	3.07956	0.902542	0.556634	0.63282	1.33592	1.00194	0.779288	0.915862	1.11327	1.89256	2.11521	2.56052	1.6699	0.890615	1.2246	0.566165	1.00194	1.11327	2.57627	2.56053	2.11521	2.00388	0.572755	0.556634	0.548121	1.6699	3.67379	3.09854	5.34368	4.23042	4.07144	2.44919	1.78123	2.44919	2.22654	2.22654	1.65558	1.00194	1.2246	1.78123	2.22654
AT1G22040	protein_coding_gene	+	2.67184	2.00333	2.44919	1.89258	2.00388	2.11843	1.99807	2.22654	2.78317	2.33782	2.34703	1.55857	1.6699	1.33593	1.1131	1.55935	0.779261	1.55859	2.00388	1.89232	3.45113	3.11105	2.78583	3.00583	2.65931	1.56214	1.78123	1.55858	1.55858	0.890615	1.11464	0.21816	0.556633	0.890615	0.890615	1.11327	2.45262	2.4492	2.44919	2.33786	2.35392	0.887939	0.556636	0.746026	1.2246	1.78199	1.78123
AT2G03890	protein_coding_gene	+	0.222654	0.33398	0.33398	0.779288	0.779288	0.445723	0.667961	0.222654	0.890876	1.33547	1.23059	1.55858	1.89223	2.11544	2.00001	2.11521	1.64651	1.55842	1.77807	1.33592	1.00194	0.667961	0.558644	1.2246	1.2246	1.11327	1.08329	1.00217	1.33592	1.2246	1.22451	0.889272	1.00515	2.00388	2.33913	2.78317	2.4378	1.44725	1.11349	1.00198	2.44919	2.8945	3.64807	3.67377	4.11909	4.01096	4.89367
AT4G03250	protein_coding_gene	+	1.33592	0.560458	0.556634	0.445307	0.222691	0.222654	0.222654	0.33398	0.556602	0.779288	0.779288	1.89256	2.44917	3.56246	3.67379	2.78317	1.89256	0.667961	1.22459	1.00193	1.44725	2.67184	2.00388	2.66007	2.78318	1.44725	1.44725	2.5604	2.33762	2.00388	2.00388	0.890598	1.2246	1.55858	1.55858	1.66991	0.890614	0.556634	0.890615	0.890572	0.33398	0.33398	0.894288	1.11327	1.55831	1.55858	1.01124
AT3G46970	protein_coding_gene	-	3.45113	3.22877	3.03022	2.44919	1.33628	0.888901	1.11244	1.2246	1.00194	1.2246	2.11601	1.78123	1.89256	3.00582	1.6699	2.0039	1.89256	1.00194	1.11327	1.33592	3.3398	3.45113	3.07232	0.779289	1.33607	1.2246	1.23395	0.779271	1.00485	1.6699	2.11521	1.6699	1.55851	0.779288	1.2246	1.11327	0.779285	1.00184	1.55858	1.55356	2.11521	2.65893	2.40662	1.2246	1.22589	3.00582	2.22655
AT5G05100	protein_coding_gene	-	0.890615	1.44725	0.890034	1.00194	1.2246	0.667961	0.781224	1.00194	0.667961	1.67023	4.11906	4.00777	4.5644	3.67342	1.22464	1.11487	1.11327	1.00194	1.3418	1.33565	0.779288	0.890615	0.890615	0.222651	0.111327	0.0922139	1.2727	1.11327	1.11327	2.44919	2.78323	2.56052	2.00638	2.33786	2.56052	2.33789	2.54866	2.41979	2.33758	2.22654	2.11521	1.44725	1.3373	1.11327	1.44725	1.66128	2.79212
AT2G34250	protein_coding_gene	+	1.6699	1.89256	1.78123	1.22459	0.890615	0.890615	0.667971	0.667962	1.56471	1.44725	2.8945	2.8945	1.66216	1.55858	2.43824e-10	7.83931e-30	0.108744	0.111327	0.33398	0.779288	0.667961	0.779288	1.11327	0.66778	0.667961	0.667961	0.779321	1.55858	1.55858	1.44639	2.33787	1.33576	2.22654	2.16653	1.88987	1.89276	1.2246	1.44725	3.00894	2.78317	2.56058	3.7852	2.11628	1.44725	1.44553	0.890623	0.445311
AT4G37830	protein_coding_gene	-	0.556634	0.333979	0.445307	0.667961	0.667961	0.445311	0.33398	0.111327	0.222654	0.222654	2.01009	2.67184	2.56052	2.54368	0.997989	0.33398	0.445283	0.563433	1.22456	1.2246	1.44725	1.33592	1.33592	0.778497	0.33398	0.33398	0.33398	0.340561	0.11133	0.445307	1.32773	1.33592	1.33592	1.33597	1.6699	1.6699	1.55772	1.55865	1.2246	0.334036	0.556717	0.556634	0.781141	0.445307	0.445307	0.445307	0.890615
AT5G55230	protein_coding_gene	+	2.11521	0.890615	0.779329	1.00193	0.334317	0.445307	0.556634	0.445331	0.66729	1.2246	1.11327	1.00194	0.779274	0.33398	1.1132	1.2246	1.6699	1.44725	0.667993	0.779226	0.445307	0.445422	0.448305	0.779288	1.6699	2.00388	2.33189	1.33591	3.00582	2.8945	2.78156	1.6763	1.2246	1.55858	1.73648	1.6699	2.11521	1.00194	2.00388	2.54936	3.3398	3.12584	2.00373	2.4492	3.00582	3.36143	4.11908
AT1G19110	protein_coding_gene	+	1.44725	1.6699	1.6699	1.8684	1.6699	1.29268	1.78123	1.15123	0.779288	0.826143	0.556634	0.442784	0.445307	0.445307	0.227944	0.890615	1.2246	1.22459	2.0023	2.44658	2.11521	1.78118	1.33606	1.00194	1.11327	2.11521	1.18604	1.89216	1.55931	1.89256	1.33592	2.44937	1.44725	2.22654	1.89379	3.11715	3.11715	4.11909	2.8945	2.08404	2.34042	2.44919	2.56029	1.00194	1.11327	1.00201	0.527195
AT1G26550	protein_coding_gene	+	1.6699	2.11439	2.55226	1.11327	1.44467	1.22939	1.25503	1.44724	1.22459	3.11714	2.89375	2.8945	3.33778	2.67185	2.33786	2.11521	1.55957	0.445349	0.33398	0.779287	1.44725	1.4549	1.76517	2.56453	2.56053	2.11521	1.44725	1.44725	1.44214	1.33593	1.34497	1.44725	1.44725	1.78123	1.8248	2.0039	2.89911	2.22654	2.22654	1.89256	2.00388	1.16894	1.22455	0.33398	0.445307	0.445307	0.445884
AT1G72740	protein_coding_gene	-	3.56246	4.00777	4.34178	4.45542	3.00572	2.78317	2.22644	0.663126	0.668084	0.77927	0.890614	0.893411	1.2246	0.890627	0.890615	0.889014	1.44725	1.78295	1.33592	1.33592	0.445307	0.449467	0.222654	0.890616	0.891499	1.2246	1.11327	1.11327	0.556633	0.111327	0.222654	0.333979	0.556634	0.667961	0.66904	1.33592	1.24959	1.6699	1.78123	1.7815	1.33592	1.00196	1.6699	1.33592	1.78123	1.22459	0.844668
AT4G40050	protein_coding_gene	-	1.44725	1.11327	1.10538	0.890615	0.779288	0.779287	1.11637	2.44939	2.91697	3.67379	3.67079	2.11316	1.65209	1.33592	1.78123	1.78123	1.78123	1.33592	0.556634	0.222654	0.222654	0.889769	1.80516	1.77534	2.67184	3.7446	3.47022	3.11443	2.22655	1.09777	0.556634	1.22459	1.6699	1.11327	1.78123	1.33558	1.12466	1.89251	1.6699	1.78123	1.5554	0.894129	0.667969	0.445308	0.445307	0.563948	0.779288
AT2G01690	protein_coding_gene	-	2.67184	2.67185	2.22654	0.819113	0	0	0.118553	1.55858	1.55858	1.78123	1.65872	0.222654	1.00194	0.779288	0.779288	0.779288	0.111327	0.111327	0.111327	1.00194	1.89256	2.56052	2.22654	0.781434	0.33398	0.333982	0.779149	0.445307	0.222641	0.556634	0.556634	0.345694	0.222654	1.17218	1.22459	1.2246	0.463661	0.452106	0.778865	1.44725	2.11521	1.44725	1.78123	1.44725	1.55983	1.57969	2.56052
AT5G56030	protein_coding_gene	+	0.890615	0.779751	0.556634	0	1.92173	2.44919	3.22852	4.34193	2.38892	3.88246	3.11711	2.33787	3.89711	1.90856	2.44919	2.78316	2.11522	2.11472	2.22653	1.55858	1.2246	1.67013	1.33453	1.44725	1.33604	1.11389	2.22528	2.4521	3.00753	4.24046	3.79888	3.45219	2.89449	2.00347	1.11327	1.2246	0.779288	0.667961	0.994762	1.78124	1.55919	3.22848	3.37315	4.01494	3.00582	1.22459	1.44725
AT1G08010	protein_coding_gene	-	1.33592	0.333981	0.556634	0.33398	0.779288	0.779288	0.556634	0.556634	0.445538	1.00194	1.23658	1.78123	1.44707	2.00068	1.77349	1.33592	1.55858	0.781434	1.00194	1.11327	1.11327	0.677143	1.11327	1.11327	1.50714	1.33752	2.00388	1.44705	1.55858	2.56052	2.00388	1.75743	1.78123	1.7812	1.55856	1.11327	1.33592	0.779288	1.02507	1.33653	0.890615	0.782481	2.55968	2.56052	2.09125	2.22531	3.78511
AT4G34100	protein_coding_gene	+	0.556634	0.779293	0.779288	1.11327	1.11327	1.00194	1.33592	1.44725	1.44725	2.11521	1.78117	1.33592	1.33592	0.890615	1.00198	1.33614	1.33594	0.903677	0.890616	2.22647	3.89644	5.00971	4.89838	4.57342	3.78394	3.67378	1.7928	2.40918	2.32508	2.89451	2.67184	2.94252	1.33593	2.44919	3.00404	1.77042	1.00199	1.78123	1.44725	0.890714	1.33592	1.00194	0.357724	0.222654	0.33398	1.55888	1.52028
AT1G78690	protein_coding_gene	+	0.779288	0.33398	0.222654	0.111326	0.222657	0.222654	0.222654	0.222654	0	0	0.33398	0.667961	2.00388	2.44919	2.44919	2.11521	0.779288	0.33398	0.111327	0.112695	0.667961	1.11327	1.33559	1.33592	2.33786	1.78123	1.78123	2.455	2.33787	2.33786	2.11521	2.22654	3.00457	3.09839	2.8945	3.34061	3.39223	3.3398	3.80347	4.09455	3.56246	3.13354	2.6722	2.33814	1.22632	0.111327	0.111327
AT3G59020	protein_coding_gene	-	1.55858	1.22459	1.55874	1.33592	1.2246	1.11329	0.445307	0.674361	1.00194	0.779288	0.556634	0.328388	1.31199e-05	0.779596	0.779288	1.00194	1.33799	0.556428	0.556634	0.33398	0	0.912471	1.44954	1.56013	1.53483	2.22656	1.11327	1.44728	3.00525	4.23042	2.8945	1.78122	1.33592	1.44725	1.22441	1.6699	2.00158	1.78123	0.556634	2.33786	2.81259	5.22915	5.0098	0.785666	2.78317	2.00388	1.00194
AT5G60920	protein_coding_gene	-	2.8945	2.33786	1.44725	0.673426	0.667961	1.00194	1.44725	1.45045	1.55858	1.2246	0.111327	0.108531	1.5864e-29	0.0045103	0.88928	1.2246	1.2246	1.55675	1.11349	0.779288	0.779288	1.35933	1.23334	1.33592	1.6699	1.77953	1.11326	1.00194	0.667958	0.556634	6.12776e-08	0.779279	1.00194	1.44725	2.00388	2.67184	3.11715	3.11684	3.22972	4.45287	4.23035	4.56523	4.21773	4.01726	4.11909	4.12045	4.89902
AT3G43300	protein_coding_gene	-	1.2246	2.11521	1.44725	1.6699	1.11332	0.225551	0.33398	0.111327	0.111327	0.330005	1.44728	1.44725	1.89256	2.22714	1.00191	1.6699	1.33592	0.781109	1.44725	1.12092	1.2246	1.44725	3.45113	1.22747	1.22446	2.11521	2.37259	2.56052	2.11521	2.33674	0.430017	1.66325	1.07386	4.00777	3.89556	1.44725	1.6699	2.67184	3.01765	1.6699	0.33398	3.2284	1.05776	2.67184	3.22746	2.56052	1.97692
AT4G25670	protein_coding_gene	-	0.779288	1.89256	2.11405	2.22366	2.78317	2.67184	2.45308	2.56474	2.56052	1.78123	2.33785	1.89261	1.33592	1.00194	0.782493	0.555349	1.2246	1.2246	0.889793	0.668181	0.445307	0.448406	0.556634	0.667961	0.667961	0.590725	0.667964	0.666366	1.00194	1.44725	2.11539	2.11521	2.2266	2.22654	1.89259	1.6699	1.33587	1.11327	0.847759	1.33594	1.22675	2.00305	1.89256	1.78123	2.1152	2.00296	1.44725
AT1G22700	protein_coding_gene	-	2.00388	2.00365	2.89448	3.00563	1.41917	2.0068	1.00194	1.22515	1.78169	1.55483	1.44725	0.89055	1.00158	0.667961	1.29002	1.78123	1.78123	1.78123	2.84688	2.22654	2.44919	2.44919	2.56	1.74227	2.22652	2.22654	2.19656	1.33592	1.44725	0.779287	1.7856	1.2246	1.33592	1.33592	1.33591	1.24861	1.44698	0.890615	0.890614	0.779288	0.779288	0.841526	0.779273	0.666406	1.00192	1.11854	1.55858
AT3G53180	protein_coding_gene	+	1.6699	2.56058	2.33787	1.52798	1.55983	0.667753	0.333921	0.222654	0.111327	0.890615	1.11332	1.00753	1.2246	0.445306	0.222656	0.219456	0.328815	0.74889	2.77429	3.22848	4.11909	3.45113	2.78317	1.43856	1.11327	2.22654	2.22654	1.11281	0.556634	0.222654	0.33398	0.445307	1.33592	1.44725	1.55831	0.445308	1.11327	2.00603	1.22448	2.00388	1.2246	1.33592	1.33589	2.44119	3.3398	2.33809	2.8949
AT5G21040	protein_coding_gene	-	1.11327	2.00411	2.00388	1.6699	2.52417	1.55858	1.2246	2.63566	2.11262	2.22654	2.33786	2.40095	2.42523	2.00388	2.11521	0.667166	0.445999	1.66867	2.8945	3.11716	3.89644	3.67379	1.33592	1.6699	1.33592	0.445307	0.33398	2.11521	1.89256	1.89256	2.11521	2.44919	1.11327	1.00194	1.00194	0.890615	0.556634	1.33592	1.33592	1.6699	1.55858	2.44919	1.6699	2.44919	2.78317	2.78317	2.56052
AT1G08540	protein_coding_gene	+	1.44725	1.44725	1.33597	1.44552	1.98551	2.22674	2.0038	1.22717	0.376555	0.779056	1.44725	2.00388	2.67184	2.00389	1.2246	0.779226	0.556634	0.556634	1.78123	2.78323	2.33786	2.78317	2.8945	2.78317	2.89196	1.38066	1.67423	1.81463	1.7587	1.89231	2.25229	2.92652	2.56052	2.67179	3.4594	1.89256	2.00378	0.333979	0.667961	0.890615	1.22459	1.6699	3.00582	2.8945	2.78238	1.78123	1.11327
AT5G02960	protein_coding_gene	-	1.44725	0.33398	0.445307	0.222654	0.222318	1.33596	1.78123	2.33786	2.22654	1.11321	1.23578	1.00189	1.11327	2.11522	2.3263	2.78318	3.56246	3.3398	3.3398	2.8945	3.00582	3.00582	2.22653	3.08164	2.44919	3.35397	3.22848	2.67157	2.67186	2.22654	2.22654	2.44918	2.33793	1.33565	2.22654	2.33786	2.33786	2.33786	2.33786	2.1157	2.09592	1.26717	0.588372	0.334185	0.33398	0.556634	0.582603
AT1G61210	protein_coding_gene	+	0.667961	0.445307	0.556452	1.33592	1.33592	1.33592	1.11363	1.00194	1.33592	1.32421	2.11521	1.78123	2.06378	2.0123	1.22459	1.00194	0.842419	1.11327	1.44723	1.44725	1.11327	1.55858	1.00194	0.222643	0.779288	1.55857	1.78123	1.6699	1.11419	1.78123	2.00388	0.89058	3.00582	3.67432	3.0058	2.44919	1.6699	1.44725	0.779288	2.00388	1.90059	0.929452	2.89401	2.90628	1.44725	0.111338	0.111327
AT1G75990	protein_coding_gene	-	2.67184	2.56052	2.88819	2.33756	0.89064	1.11327	1.73496	2.22668	4.35045	4.11885	3.84788	4.24426	2.99936	3.55986	2.88161	2.55253	1.6699	0.962755	0.890615	1.11324	1.89256	1.78123	2.33786	2.11521	2.00388	1.78123	1.78123	1.35192	1.33592	0.667935	0.111096	0.556634	0.553424	0.556672	1.11299	1.10246	0.779288	0.779288	1.22495	1.00193	0.779288	0.667961	0.669703	0.890601	0.334007	0.33398	1.68581
AT2G40830	protein_coding_gene	+	1.2246	1.6699	1.55858	2.21853	2.67186	2.67184	2.67184	2.57315	3.45076	3.3398	4.0082	3.22788	1.55905	1.00194	0.333702	0.890726	1.11318	1.89256	1.89256	1.66987	1.44725	1.20407	0.556862	0.781806	1.22453	2.11525	2.44919	2.78312	2.67185	1.55858	1.44725	1.0045	1.33591	1.00194	1.11393	1.22461	1.78123	1.89256	1.78123	1.78123	1.66899	1.11327	2.1157	2.11521	2.11521	2.22654	2.33788
AT5G28770	protein_coding_gene	-	1.2246	0.890615	0.890598	0.675972	0.442801	0.445307	0.445307	0.447145	1.28112	1.78123	1.78123	2.01399	1.37392	0.890615	0.890615	1.77042	1.56325	2.8877	3.45117	3.00582	3.00582	1.66985	1.44725	1.33535	1.45035	2.11514	2.11521	1.89256	2.00388	2.44919	2.34094	1.90242	1.55858	1.55858	2.33811	2.33786	2.00383	1.89261	1.44783	1.2246	2.00405	1.2246	1.56027	1.2246	3.00508	3.00582	4.34175
AT5G38510	protein_coding_gene	-	1.6699	2.78317	2.89765	3.11684	2.97982	1.33592	0.773089	0.33398	0.445722	0.445307	0.556634	0.556634	0.333919	1.11327	1.00194	1.33604	1.2246	1.77481	2.11521	1.78121	1.89256	0.919814	1.11327	1.22482	1.33746	1.00194	0.556631	0.556636	1.89217	2.22654	3.11716	3.22868	2.33713	1.78123	1.49998	2.33424	2.11499	1.89251	2.44919	0.890615	1.1128	1.51172	1.44725	1.6699	3.33953	2.3379	2.00372
AT2G47960	protein_coding_gene	+	1.78123	1.55653	1.89256	0.421512	0.453056	0.779285	0.445291	0.661196	0.658332	1.18631	1.55858	1.23401	1.33592	1.92028	2.3381	2.33786	2.67185	2.33786	1.66978	2.11521	2.56052	1.89256	2.00389	3.00648	2.56055	2.12504	1.6699	1.54571	1.33592	2.55425	3.34841	4.0154	3.78511	2.33786	1.44725	1.11327	0.33398	0.22682	2.33792	2.22654	2.58461	0.667961	1.34167	2.22791	1.91873	3.2283	1.89264
AT1G61580	protein_coding_gene	-	2.22654	3.00842	2.672	2.89485	3.22848	2.55183	2.33786	0.890582	0.667968	0.890615	1.11327	1.11327	0.779274	0.554217	1.11327	2.44914	2.67188	3.22978	3.11715	2.78319	2.78317	2.33786	2.44919	2.22654	1.44725	1.89256	2.22654	1.55858	1.78123	3.00582	2.33786	1.78123	1.78123	1.6699	0.779288	1.00194	1.78123	2.11521	2.00388	1.55858	1.89256	1.11327	0.556634	1.00194	1.00194	1.55858	1.55858
AT3G56050	protein_coding_gene	-	1.2246	1.6699	0.779294	0.445307	0.445999	0.111327	0.330108	0.333983	0.919194	1.78123	1.56457	1.55857	1.23122	1.22459	1.78123	1.78123	1.65152	0.890617	0.33398	0.890615	1.00194	1.44725	1.44725	1.3387	1.00194	0.667957	1.00194	0.550639	1.00194	1.45024	1.89256	2.16788	1.6699	1.44725	1.33592	2.16013	2.33786	1.83326	2.67184	3.22848	4.34175	4.92075	3.89644	3.45033	2.11521	2.29307	2.56052
AT1G63830	protein_coding_gene	+	1.89256	1.33592	1.55741	1.44725	0.564342	1.6699	1.45112	2.04284	2.11498	1.6699	2.44919	2.12814	3.45113	2.44919	2.22654	2.93787	2.22654	2.22629	1.89256	0.989022	0.222654	0.222654	1.10908e-05	2.85062e-27	0	0.222654	0.222654	1.11329	1.11327	1.11326	1.15641	1.00194	1.00194	0.890615	1.11327	1.00194	1.55859	1.55141	1.2246	1.00194	1.00194	1.0029	0.445771	0.333981	1.00194	1.11327	1.33592
AT2G27950	protein_coding_gene	-	1.44725	1.44718	2.78317	2.33788	2.78313	2.78334	2.9234	2.8945	2.8945	2.67184	1.17985	0.890617	0.445307	0.222654	0.193748	0.667961	0.779288	0.667961	0.676629	0.779288	1.00194	2.00388	1.44725	1.78123	1.55863	1.55858	1.22459	0.623784	3.89558	3.56301	3.11739	3.22863	4.21758	4.0141	1.78123	1.22503	1.39597	0.667964	1.11327	2.10814	2.46471	1.84975	1.78123	1.44725	1.78123	2.1129	3.33981
AT1G33420	protein_coding_gene	-	1.55858	0.445307	0.667983	0.556634	0.556584	0.667961	0.445233	0.222654	0.667987	1.44725	1.44725	1.44725	1.11325	0.33398	0.556634	1.04996	1.22462	2.78317	2.56052	1.99623	1.89256	0.222713	2.76596	2.78317	2.8945	3.3398	2.11521	2.00771	2.4492	1.78401	2.20842	2.69098	2.44919	2.08078	2.8945	2.11521	1.6699	2.67061	2.56052	3.55467	3.78512	3.22848	2.78407	3.56224	2.78317	2.78317	3.44999
AT3G20920	protein_coding_gene	-	1.89256	1.89262	1.44725	1.78123	0.445307	0.445099	0.33398	1.55858	2.00388	2.00388	2.11521	0.890675	0.445307	1.45497	1.29979	1.55852	3.22853	2.22136	2.23737	1.6699	0.222654	0.3187	0.667961	0.667961	0.667961	0.674646	2.22652	2.33786	2.33786	2.33786	2.33788	2.11521	0.667961	0.333981	0.334411	0.668076	0.667961	0.667961	0.890803	1.11304	1.6699	1.92499	2.11221	2.11521	2.11521	1.11249	1.6699
AT1G53240	protein_coding_gene	-	2.56052	1.6699	1.89302	1.44725	2.67203	3.45155	2.3363	2.22654	1.31003	1.00119	1.44725	2.33786	2.13509	1.6699	1.78123	1.00194	0.891085	0.890615	0.33398	0.667961	0.890615	1.11327	1.11327	1.33639	1.44725	2.2266	2.00388	2.44919	2.78318	2.89533	1.78123	1.89256	1.68509	2.20299	2.22542	2.22978	2.56273	2.56047	1.88574	1.89256	2.33786	1.89422	1.66736	1.44726	2.44919	2.22667	1.89256
AT5G16540	protein_coding_gene	+	1.2246	0.779288	0.345755	1.56198	1.65155	1.7872	1.78123	0.325564	0.700355	0.657512	0.779172	1.11325	1.57141	1.55859	1.44732	2.11975	1.66889	2.22927	2.56052	2.11467	1.6699	0.981003	0.890615	1.31452	1.22489	0.890615	0.890615	1.0016	0.890614	0.556294	0.309421	0.667961	0.779292	0.779288	0.668084	0.77629	0.891177	0.779667	1.21452	1.67012	2.11425	3.00799	3.56145	3.32217	3.77123	3.56246	4.5644
AT3G52880	protein_coding_gene	-	0.667961	0.667961	0.76289	0.667961	0.667961	1.00197	2.29269	2.22654	2.31391	2.45066	0.995947	0.890615	1.41389	1.33421	1.33592	2.00326	1.48516	1.78123	2.00379	1.22478	1.6699	1.00194	0.667967	0.779288	1.00218	2.44919	2.44919	1.89316	1.1133	1.22452	1.44679	1.78123	1.11327	2.22654	2.01649	3.11715	2.89385	2.11521	1.44725	2.78311	2.44919	2.14518	2.00499	1.78123	1.78123	2.78372	2.50813
AT4G28990	protein_coding_gene	+	1.44725	0.889606	1.2246	1.45405	1.63246	1.00195	1.6699	2.2097	2.42439	4.00768	3.11715	2.44919	2.33677	1.00204	1.55858	1.44759	1.55861	1.78123	1.22459	1.22454	1.50291	2.74766	3.89507	4.34175	5.01074	6.34826	5.78152	4.34328	3.1172	2.56052	1.88597	0.666581	0.44599	0.667952	0.990639	3.06758	3.3398	4.33667	5.2535	5.23255	2.91558	3.44302	3.22848	2.00432	1.32606	1.2246	1.11327
AT1G54340	protein_coding_gene	+	2.33786	2.00388	2.89447	2.56046	2.33786	1.6699	1.44734	2.07903	2.1152	2.11521	1.78123	0.840777	1.00195	1.00193	1.2246	2.56095	2.66405	2.67185	2.67184	1.33592	1.00194	1.66642	1.89256	2.56052	1.55857	0.992916	0.779283	0.445307	0.387472	1.44725	2.78317	2.67197	2.67223	2.67184	1.89256	1.33591	0.779411	1.55872	1.78123	1.78123	1.78123	0.220118	1.6699	1.78123	2.12471	2.00388	0.556634
AT1G12920	protein_coding_gene	-	1.2246	1.66608	0.897116	0.890615	0.779288	0.46935	1.31423	1.6699	1.89256	2.11515	0.890631	0.556649	0.556634	0.222527	1.33637	2.00387	2.44919	4.34353	3.22834	3.0048	2.44919	1.33592	0.556634	0.556634	0.111327	0	0.0556634	0.111327	0.111327	0.445307	0.445307	1.00194	1.00194	0.868987	1.2246	1.52608	3.11715	3.11743	3.78471	5.23702	4.89838	4.89871	4.78533	5.12103	5.12103	3.11715	2.44919
AT5G62130	protein_coding_gene	-	2.67184	2.44919	3.22848	3.11715	1.91091	1.89256	0.445317	0.743104	0.779288	0.33398	0.33398	0.35677	0.889982	1.55858	1.55858	1.41451	0.668273	0.445274	0.667961	0.667961	0.667961	0.556682	1.6699	1.66717	2.56147	2.44919	1.55956	2.11534	1.21181	1.2246	1.66121	1.11325	1.2246	1.55858	1.31837	1.44725	1.89256	1.33592	1.65385	2.44919	1.89249	2.44914	2.542	1.11331	3.04438	3.78623	3.3398
AT4G39160	protein_coding_gene	+	1.78123	2.00249	2.55587	3.78511	3.01147	3.34446	2.90363	2.22654	2.22654	1.33592	2.22654	1.2246	1.2246	1.44725	0.667945	0.556629	1.78123	2.8945	2.56052	3.56246	3.89644	3.11715	2.8945	2.00386	2.00389	1.33594	1.11305	3.78397	4.47426	6.45698	4.11602	2.78206	2.08903	1.66976	1.90012	1.22459	1.78123	1.89262	3.68514	2.78317	2.00388	0.890615	0.890614	1.003	1.33592	1.33592	1.3477
AT3G07050	protein_coding_gene	-	2.8945	3.1172	2.22654	3.4411	2.44937	2.33176	2.44503	1.80607	2.11521	1.68769	1.45126	0.890615	0.556634	0.556547	0.779296	1.00194	0.779378	1.44388	1.8934	1.6699	1.6699	1.33584	1.78796	2.78317	3.3398	3.3398	3.27421	1.11165	0.554973	0.791231	0.890603	1.6699	1.44725	1.67009	1.44725	1.00194	1.00194	1.7812	1.89256	2.8945	3.05787	3.78544	3.22848	2.78314	2.89586	2.01022	1.89253
AT2G36990	protein_coding_gene	-	1.44725	1.11327	0.556631	0.445307	1.6699	2.11521	2.22655	2.22654	1.92103	2.67185	2.67184	2.67184	2.07931	1.22545	1.00194	2.12064	1.78123	1.78065	1.44725	0.888991	0.890615	1.11327	1.11327	0.556634	0.667881	0.337548	0.111327	0.111327	0.111274	0.335131	0.667961	0.667963	1.2246	1.67125	1.65868	2.13922	2.00388	3.06485	3.44953	2.86397	3.22844	4.67506	3.78393	2.78317	2.82908	2.00937	2.33786
AT4G02260	protein_coding_gene	+	0.33398	0.33398	0.221483	0.779287	1.11327	1.6699	1.45115	1.55858	1.78086	1.2246	1.22459	0.556634	0.000464466	0.33078	0.33398	0.33398	0.33398	0.00214644	0.222427	0.779321	1.00194	1.78123	0.223638	0.556634	1.6699	1.33592	0.111663	1.44725	1.89256	1.11341	1.33592	2.00349	2.33785	2.11521	1.78715	1.55858	1.66936	2.67145	2.99472	1.6699	1.33592	1.78123	0.779288	2.8945	3.8944	2.11521	2.11521
AT5G44100	protein_coding_gene	-	0.556634	0	0	0	0	0	0.111327	0.445307	1.89256	2.44925	2.8945	2.56052	1.11327	1.00194	1.11193	1.2246	1.2246	1.00194	0.33466	0.445307	0.556634	0.33398	0.33398	0.667961	1.22195	3.45123	4.34176	3.11715	1.55858	0.332943	0.445307	0.445307	0.556634	0.680526	1.22813	1.859	2.55003	1.89256	1.15248	1.21747	3.11715	3.23235	2.78317	1.22978	0.890022	0.667961	1.89256
AT3G53270	protein_coding_gene	-	2.44919	3.33973	3.78511	2.44934	3.45148	2.44919	1.78123	2.11498	1.11345	1.11327	1.89289	1.91297	2.56052	2.63288	1.66962	1.54661	1.00204	1.19962	1.00194	1.11154	0.556634	0.779317	0.779288	1.11327	1.47003	2.22654	3.00582	2.56052	2.33786	1.33593	0.989919	1.33592	2.56052	3.67353	2.67161	3.78511	2.96249	2.33786	2.58669	1.55858	0.558782	0.445307	0.556634	1.00194	0.891913	1.84475	2.13802
AT5G55100	protein_coding_gene	-	0.890615	1.2246	0.667931	1.44775	1.55858	2.22658	2.78323	2.78239	2.67184	1.66982	1.55258	1.22145	1.35232	2.66267	2.45517	1.89546	3.06209	1.89871	1.67002	1.6699	0.222654	1.11327	1.11327	2.67184	5.90054	6.01165	5.90035	3.61259	2.34751	1.89256	2.22654	1.89262	2.00443	2.44919	1.11327	2.67184	3.00582	2.78317	1.33592	0.222654	0.890615	1.6699	2.45174	3.00583	3.00598	2.57228	1.99688
AT1G64440	protein_coding_gene	+	1.33592	0.667961	1.00194	1.00194	0.556634	0.33398	3.03431e-21	0.222654	1.44725	2.03519	2.00388	1.89255	0.890615	0.520347	0.556633	0.890617	0.890244	0.668269	0.667961	0.222654	0	0.222654	0.222654	0.892297	1.55853	2.67096	4.45307	4.00995	3.45356	2.33786	0.890614	1.2246	2.22651	2.44919	1.78105	1.78123	2.8952	1.6699	2.00195	1.6699	0.667961	1.11327	1.11327	1.44725	1.11327	1.33911	1.4484
AT1G53510	protein_coding_gene	-	1.44725	0.667961	0.255449	0.779288	0.890615	1.00194	1.00196	0.33398	0.222654	0.445307	0.556603	0.890615	1.55858	1.33272	1.22461	1.11327	0.445304	0.558781	0.667962	0.33398	0.445307	0.222654	0.111327	0.33398	0.445373	1.44725	1.66821	1.33593	0.670037	0.445163	0.445308	0.890601	1.00194	2.11521	1.66959	2.70434	2.55942	2.67184	2.00393	3.33989	2.56052	2.77458	2.22652	2.22654	2.67184	2.54847	2.22648
AT4G37880	protein_coding_gene	+	0.667961	0.667962	0.890323	1.11327	1.55857	2.11521	1.67088	1.44725	1.00194	0.445307	0.111342	0.556631	1.29047	2.22654	2.78316	2.4463	1.99141	0.890614	0.33398	0.223519	0.222654	0.222654	0.445304	0.333981	1.33592	1.33592	1.2246	1.26721	2.8063	3.00582	2.33091	2.56052	2.8945	2.8945	1.33592	0.944432	1.11327	0.556634	0.220051	1.33614	1.55858	1.55858	1.33592	1.33592	1.89256	0.779322	0.893584
AT5G59880	protein_coding_gene	+	1.89256	0.556634	0.521312	1.44725	1.6699	2.7826	3.52053	3.00583	2.67185	1.89076	1.67311	1.00194	1.4475	1.11647	0.664639	0.445307	0	0.556634	0.556634	0.557181	1.55858	1.36438	1.55853	1.89252	2.22654	2.22654	2.78926	2.11456	2.56051	2.46234	2.25067	1.89256	1.89257	2.00827	1.11327	1.7821	2.67181	3.22845	3.34081	3.3398	3.22848	3.89644	2.89465	2.50705	2.33907	1.78106	1.44725
AT5G59710	protein_coding_gene	+	1.78123	1.33593	1.11327	0.222655	0.111487	1.44725	1.55857	2.67184	2.78297	2.22654	2.78317	1.55878	1.6699	0.890614	0.445307	0.445192	0.222654	0.556634	0.33398	0.779288	1.33592	1.55857	1.55858	1.78121	2.11587	1.6699	1.59137	2.11521	1.66129	0.46738	0.556634	0.33398	0.890279	0.667961	0.890626	0.890615	0.890615	0.667961	1.66901	1.78102	1.6699	1.53455	2.00382	2.22615	2.06378	2.21531	1.33038
AT2G47700	protein_coding_gene	-	0.667961	1.44726	2.33776	2.56853	3.45113	2.6718	1.44974	1.2246	0.667961	0.890615	2.22555	2.11521	2.67184	2.44919	1.44827	1.44727	0.667961	0.667961	0.333981	0.333978	0	9.31898e-18	0.720162	0.890615	0.890615	0.890615	1.00194	1.02776	0.556634	0.556634	0.563395	1.44725	1.6699	1.78533	2.2265	2.22655	1.55858	2.44922	2.56052	2.56065	2.53571	3.28414	3.33811	1.63939	3.11715	3.00528	3.00582
AT5G66120	protein_coding_gene	-	1.89256	2.33792	2.44919	2.22654	1.2246	0.445108	0.445307	0.667961	0.556634	1.44725	1.55858	2.7831	4.6661	4.15578	3.89644	2.8946	1.56633	1.08866	1.2246	1.00194	0.445307	0.777504	0.66908	0.556659	0.556642	0.890615	1.455	1.95879	2.89449	2.89448	2.56052	1.66989	2.32105	1.78124	1.78123	1.85819	2.33788	1.22499	0.890617	0.890615	1.81765	1.33592	1.6699	1.44725	1.89256	1.66478	1.66991
AT2G32230	protein_coding_gene	-	2.22654	2.67184	2.22654	3.22529	3.57279	4.11909	3.22654	1.79094	2.10237	1.44725	2.45276	2.10417	1.89256	1.55858	1.11267	1.67587	1.78111	2.44919	2.83027	2.45565	2.56052	1.89256	2.78392	1.89401	2.44843	2.67184	1.78131	2.33786	1.66988	1.11327	1.22521	1.00194	0.668652	1.28245	1.89254	2.2198	3.45113	2.8945	2.89458	3.10455	2.67184	2.67184	3.03522	1.66991	1.66614	3.69507	3.56255
AT1G79970	protein_coding_gene	+	1.11327	1.2246	1.00194	1.22459	0.890951	0.779288	0.779288	0.333989	0.333298	0.782285	1.3352	1.78123	2.33811	2.00045	1.44797	1.00196	0.333786	0.222654	0.222654	0.445304	0.222654	0.222654	0.222654	0.222654	0.222654	8.6953e-10	0.445305	0.445307	0.446905	0.667961	0.667961	1.33592	1.33593	0.890615	0.890615	0.667961	0.667961	0.789995	0.111327	0.111324	0.776982	1.2246	1.2246	1.2246	1.11363	1.33592	0.668122
AT5G04550	protein_coding_gene	-	0.222654	5.38075e-12	0.556633	1.2246	1.66739	1.6699	1.11327	0.667961	0.339071	0.890615	1.22477	1.00194	0.890615	0.333978	1.33574	1.33592	1.33592	1.33592	1.55858	1.55858	2.11521	2.33787	1.33592	2.44919	2.8945	3.23784	2.78322	1.88682	0.887583	1.22405	1.00194	1.41826	1.78124	2.10076	3.78511	3.45113	3.22848	3.00953	1.44725	2.1224	1.6699	2.11521	2.13276	3.34057	3.45113	3.89598	3.67245
AT1G45976	protein_coding_gene	+	1.55858	1.44725	2.00388	2.44501	2.4485	2.8945	2.22654	1.56925	1.22545	1.00194	0.779287	1.1367	1.78209	1.89256	1.77812	2.7662	2.22584	1.44725	3.00676	1.89014	2.33786	2.33786	2.33786	2.67184	1.11327	1.11321	1.00194	0.912987	0.667961	0.667961	0.667961	0.670244	1.00194	1.00194	0.890615	0.890615	0.779288	0.779345	0.779288	0.779289	0.222654	0.222654	0.222654	2.11521	2.56052	2.56052	2.56052
AT1G56340	protein_coding_gene	-	1.00194	1.00194	0.890615	0.5567	0.444971	0.445307	0.445307	0.222654	0.991079	1.36686	2.44919	2.44919	2.01351	1.63433	1.6699	1.89256	1.3385	2.56052	1.6699	2.00388	2.00388	1.43472	1.66991	1.55858	2.11521	3.00341	3.51988	3.11715	3.67384	2.45561	1.78122	2.33794	2.44919	3.00582	2.77982	3.11715	3.11715	2.6729	2.44919	2.68132	0.997907	2.78317	2.89455	2.89737	2.00388	0.222652	1.14659
AT5G16620	protein_coding_gene	+	0.890615	1.2246	1.44727	2.56052	2.34035	2.78319	3.56247	2.33783	2.4453	2.00387	1.22465	1.54918	1.78123	1.33592	1.1132	1.12196	0.445307	0.667961	0.556636	0.222654	0.556634	0.334287	0.445307	0.111327	0.890617	1.78123	2.22649	1.6699	1.00194	0.667075	0.556561	1.44725	2.33786	2.449	1.11326	0.556634	0.504697	0.667961	0.33398	0.890612	0.558786	2.67184	3.13	5.12103	3.33917	2.67184	1.31566
AT4G05330	protein_coding_gene	-	0.556634	0.667961	0.667991	1.22458	1.2246	1.11348	1.66216	1.45018	2.44918	2.89427	2.34985	2.33695	0.779304	0.33398	0.556634	0.191818	0.445307	0.445307	0.556634	0.667687	0.445307	0.556291	0.855919	0.779277	1.2246	1.4494	0.779286	0.779288	0.333997	0.779238	0.445307	0.556634	0.556634	0.274617	1.11327	1.00194	1.00194	3.39765	2.78317	3.00582	3.00582	2.14272	0.890615	0.779074	0.222654	0.129538	0.222653
AT4G24190	protein_coding_gene	-	2.44919	1.44725	0.334147	0.667958	2.22754	2.66104	2.78317	2.11521	1.33394	2.64841	4.69806	5.04485	4.2311	3.58469	1.98079	2.08278	2.42807	3.34103	3.67374	4.00747	4.62006	3.12451	2.22356	0.890628	0.890615	0.117685	1.22153	3.11715	3.64084	3.63708	1.78123	0.890615	0.333981	1.00194	1.44725	1.44725	1.44725	0.779318	1.00194	1.2246	1.0024	2.1141	1.11327	1.44725	0.444615	2.85556	2.38914
AT5G42940	protein_coding_gene	-	0.779288	0.445307	0.656187	0.556635	0.556634	0.445306	1.26913	1.11327	1.11155	1.44727	0.723624	0.556634	0.557998	1.11326	0.890615	1.11327	1.70661	1.24061	2.77686	3.67323	4.34175	3.67648	3.57389	1.11327	1.57419	1.00194	1.00194	0.779288	2.11579	2.33786	2.67184	1.33547	2.22654	1.44725	2.11521	1.33592	1.55858	1.89256	1.89256	2.42478	1.78123	3.56246	2.1142	3.89632	2.00388	2.8946	2.00272
AT5G25350	protein_coding_gene	-	3.11715	1.6699	0.828481	0.111035	0.111327	0.222654	1.2246	1.33592	1.80741	1.78123	1.3311	1.78123	1.58475	1.44725	0.893728	0.222654	0.111326	0.222654	0.222654	0.667961	0.779288	1.11327	2.22654	1.78123	1.78123	1.44727	2.00388	3.00582	3.11715	3.20673	3.29918	2.86865	5.67868	6.2343	5.34369	5.00971	4.71053	4.8153	5.12122	5.79473	4.565	3.87545	2.44397	2.3467	2.44919	2.77527	2.44929
AT5G14170	protein_coding_gene	-	1.11327	2.22654	2.89577	2.67184	2.11412	2.22654	2.56058	3.56246	3.56364	2.33786	2.11512	0.779288	0.779288	0.779288	0.22459	0.779288	0.779288	1.11327	1.45487	1.00194	2.11521	1.89256	1.55576	2.00388	1.66898	1.55855	1.55858	1.1658	0.779288	0.76999	0.665809	1.22428	1.55858	2.4476	3.45113	2.89444	2.20985	2.23208	1.72226	1.45834	1.9215	2.00382	2.7832	2.33784	2.7841	2.78346	2.44919
AT5G43850	protein_coding_gene	-	0.111327	0.445307	0.445307	0.890618	1.44725	1.11327	1.00194	0.556629	0.111334	0.779288	0.779288	1.33592	1.78122	1.2246	1.33592	1.33551	1.2246	1.11333	1.11327	1.11339	0.667961	0.667961	0.667961	0.667961	0.333979	0.111342	0.222654	0.162957	1.00194	1.219	1.2246	2.44985	3.01098	3.00884	2.33787	2.40117	2.8945	1.88623	1.18927	1.2246	1.44725	1.44727	0.890612	1.00194	1.55858	1.55858	1.3359
AT3G53920	protein_coding_gene	-	0	1.33592	1.55858	1.6699	1.78123	0.445307	1.72915	3.22848	3.11715	3.56246	2.70552	1.00705	2.34984	1.89256	1.6699	1.88963	0.546995	0.556634	0.445307	0.111327	0.111327	0.126385	1.55858	1.78123	1.89256	2.33065	2.00388	1.89256	1.78123	1.89256	2.1152	2.90392	4.23042	3.3398	3.84907	2.78317	2.22714	2.22654	0.890615	0.890592	0.635842	0.667961	0.556634	2.00388	2.56052	4.23483	4.89817
AT1G24300	protein_coding_gene	-	1.55858	1.55858	0.445599	0.556634	0.779262	1.11327	1.11327	0.779288	0.556686	0.33398	0.445307	0.445307	0.222654	0.111327	0	0.21686	0.222654	0.33398	0.556634	0.892345	0.890615	1.55858	1.00194	1.6699	2.44919	2.02574	2.56052	1.89884	1.7813	2.89407	3.33936	1.67522	0.111327	1.00194	1.2246	0.670858	1.00194	0.60137	1.22458	2.00652	1.89268	1.31191	1.44787	1.33592	0.667961	1.2246	1.11327
AT5G21990	protein_coding_gene	+	1.33592	0.778824	2.8945	2.6718	3.61558	4.00932	3.3398	3.11721	2.18708	2.56057	1.33592	1.81637	1.78123	1.00189	0.781224	0.524203	0.556634	0.33398	0.778707	0.556633	0.779288	0.667961	0.219672	0.673527	1.51389	2.78317	2.67184	2.44919	1.78123	0.445307	1.00189	1.55856	1.7819	2.45091	1.77984	2.17087	2.00388	1.78123	1.89099	1.55858	2.00492	1.88467	1.2246	1.78125	1.55858	1.33592	2.00388
AT3G28690	protein_coding_gene	+	0.222654	0.445307	0.443617	1.32286	1.11327	1.6699	1.67322	0.815471	0.779288	8.24499e-11	1.44725	1.44725	1.78123	2.22655	0.891445	1.78123	1.44725	1.00193	1.22416	0.33398	0.33398	0.667958	0.644828	1.2246	1.33592	1.00066	0.77971	0.648839	7.03704e-16	0.222654	1.33592	1.33592	2.00388	1.89256	1.2318	1.21864	2.22655	2.33786	2.44925	3.89644	3.22848	3.11715	2.8945	1.77969	2.67184	2.49721	3.11715
AT2G46340	protein_coding_gene	-	0.556634	2.8945	3.67694	3.3398	3.35908	1.2246	0.439109	1.21266	1.6699	1.44725	1.55858	0.567066	0.222654	0.22261	0.222654	0.445308	1.2246	1.78125	2.22654	2.33768	1.6699	0.914704	1.22484	2.00388	2.00388	0.44622	1.55858	1.55858	0.779297	0.890615	0.890613	1.00194	0.890615	2.8945	3.22848	0.890615	0.222654	1.6699	3.11715	3.78896	4.01032	2.00388	1.33594	2.33786	2.33786	1.78123	3.3398
AT1G77770	protein_coding_gene	-	1.00194	1.00196	1.00194	1.11327	1.66991	1.11327	2.45075	3.57929	2.78315	2.67184	1.33442	0.0878993	0.445307	0.557448	0.890615	1.33592	1.00194	0.77873	0.445307	8.89551e-24	1.00194	2.98214	4.23039	4.34174	4.45307	4.45307	5.3828	3.78473	4.08697	4.5644	4.89838	5.56667	5.12142	3.33894	1.78123	1.22431	0.779741	1.01033	1.55972	1.78123	1.78123	1.78123	1.78123	3.56586	3.61254	4.00777	4.67756
AT5G46630	protein_coding_gene	+	1.44725	0.445307	0.333825	0.33398	0.33398	0.33398	0.667961	0.333958	0.890631	2.11515	1.89256	1.89258	1.58252	0.330398	0.890615	1.44885	1.31664	2.00528	1.55858	1.66963	1.55858	1.44714	1.2246	1.11327	1.33592	2.22654	2.66156	2.44969	2.8945	1.44725	1.33589	1.33509	1.11322	2.00388	1.6699	3.22848	3.00662	2.67191	2.78008	0.890615	0.890621	0.908968	1.44755	1.77705	1.55858	1.43771	1.9368
AT1G11430	protein_coding_gene	+	4.67573	3.14299	1.1163	2.44848	2.56052	2.64623	2.66588	1.11327	1.44706	1.94444	1.8926	2.44919	2.56066	1.89481	2.22651	1.6699	0.890615	0.889704	1.02549	1.33592	1.6699	3.34175	3.89644	3.89551	5.19057	4.58445	5.13779	4.22291	3.06278	3.45113	2.56051	1.89256	2.11648	1.11332	1.33571	0.892215	0.890615	0.667961	0.333997	0.554107	1.335	1.33592	1.44788	1.90542	2.33786	2.22724	1.67465
AT2G43210	protein_coding_gene	+	0.556634	0.667961	1.78131	2.22654	2.33786	2.67184	1.55861	0.667958	0.667964	0.548245	1.00194	1.33592	1.22457	2.12481	2.28437	2.00388	2.11526	1.6699	0.972506	1.89256	2.11521	1.33592	1.78972	2.67184	2.67184	2.8945	2.4521	1.00194	0.890622	0.890615	1.00194	0.556634	0.556633	1.78123	1.78123	1.68391	3.11715	1.8917	1.89256	1.35352	0.890615	0.678396	0.556642	0.667961	0.667961	1.11302	1.44705
AT3G25020	protein_coding_gene	-	0.890615	0.890615	1.2246	1.2246	1.00228	1.00194	0.445307	1.00194	0.889933	1.33667	1.78123	1.33592	1.44725	1.00108	0.556634	0.43934	0.22264	0.33398	0.779288	1.00296	0.779288	0.667957	0.775048	0.557	0.556634	0.556634	0.111327	0.890615	1.33592	1.33592	1.33592	1.67254	0.66796	0.667961	0.667961	0	3.12365e-32	0	0.111327	1.44725	2.56052	2.8945	2.78317	2.11521	0.998582	0.667961	0.667961
AT3G63150	protein_coding_gene	-	3.56246	3.66403	3.01402	2.67209	2.11106	2.70428	2.33786	1.78123	1.67506	0.544921	1.66989	2.44939	2.8945	3.01424	2.44921	1.79192	1.44794	2.22654	1.6699	1.88933	1.89256	1.39913	1.337	3.00582	3.32017	3.00582	1.89256	1.33596	1.00194	0.445307	0.334444	0.667961	0.667961	0.890612	1.00194	2.56052	2.22654	3.00577	2.78317	2.33786	1.96074	1.00194	2.78317	2.22653	2.78317	1.55858	1.67205
AT3G25800	protein_coding_gene	-	4.89838	2.44919	1.89256	1.3365	1.2246	0.890615	1.6699	2.45005	2.67184	3.22842	2.67425	3.00582	3.56246	2.78324	2.33537	1.00194	0.333984	0.33398	0.33398	0.556636	0.890615	1.00199	1.55858	1.632	1.55858	1.11327	1.44725	1.33592	2.00393	2.00094	1.44725	1.95245	0.890615	1.89255	2.00067	2.44919	3.10109	1.89256	2.34962	1.44813	1.11327	2.11452	1.11327	1.00176	1.33554	1.2246	1.44695
AT5G26751	protein_coding_gene	-	3.00582	1.55122	1.55858	1.78123	1.55858	1.04976	1.44725	0.890605	0.779288	1.89256	1.2246	1.55876	1.78122	1.11327	2.67184	2.783	2.56053	2.1152	0.89146	0.556634	0.556634	0.445308	0.444631	0.556634	0.667948	0.890615	3.12805	3.3398	3.22848	3.00582	0.442315	0	0.111327	1.89256	2.11521	2.44919	2.45192	0.667961	0.667961	0.890615	0.890615	1.33592	1.22359	1.67296	1.55858	1.11327	1.5788
AT4G14880	protein_coding_gene	-	5.45501	6.45696	7.58153	10.0046	8.25187	9.01073	9.79821	7.36645	9.49586	8.82015	8.01256	7.44212	4.14524	2.5309	1.00194	1.4457	1.67116	3.11715	2.56052	1.78168	2.22654	0.779288	0.781643	1.33592	1.11264	1.89204	1.91715	2.23708	3.00582	3.00563	2.33786	2.7832	1.44725	1.44723	2.89443	2.67184	3.22837	3.84593	3.78818	3.78419	3.22971	2.56039	2.11521	1.67599	1.78124	1.6699	2.2267
AT3G24020	protein_coding_gene	+	1.55858	2.00388	0.779175	0.667961	0.556634	0.111327	0.111327	1.30876	2.00866	2.17968	2.78317	2.22073	1.66388	2.2602	1.78123	1.11327	1.00194	1.11327	0.890615	0.890615	1.11327	0.333946	0.33398	0.33398	0.33398	0.33398	0.333983	0.667804	0.903324	1.33591	1.55858	1.89297	2.2265	2.00431	1.89256	1.89256	2.44292	2.44919	2.44919	2.4467	2.44919	2.75336	2.67111	2.44921	2.33794	2.54935	2.67184
AT3G51270	protein_coding_gene	+	1.89256	2.44919	3.22028	3.00582	2.80033	2.33786	1.59011	1.6699	2.99564	2.75974	3.33797	4.00777	2.3507	2.90891	3.22952	1.89256	1.78124	1.22557	0.779712	2.22654	2.44919	2.56945	3.3398	1.89256	2.33787	1.89277	1.6699	1.55872	1.79912	1.55683	1.44641	1.6699	1.00194	1.6699	2.8945	2.8945	2.7832	1.22746	0.890615	0.784512	1.89255	1.11327	1.11327	1.14738	1.2246	1.2246	1.33592
AT1G25682	protein_coding_gene	-	0	0	0	0	0	0	0.222654	1.00194	1.11327	1.11327	0.890615	0.111327	0	0.111327	1.22415	1.7804	1.78123	1.66985	1.11349	0.668209	0.667961	0.667961	0.671834	0.556634	0.556634	1.22459	1.33592	3.11708	3.56246	3.78082	3.78375	4.78705	2.5561	2.78317	3.78196	3.12432	2.337	2.4492	2.2265	1.33589	1.44725	1.23653	1.89256	1.78077	1.78123	1.66989	1.89198
AT5G11170	protein_coding_gene	+	1.55858	1.11327	0.556634	0.445307	1.00132	1.11327	3.45113	3.56246	3.00649	2.78317	0.451301	1.2246	1.6699	1.67125	2.11089	1.33592	2.00388	2.00311	1.44748	1.44725	0.222654	0.556634	0.556634	0.667961	1.6699	2.11521	3.11715	2.17836	3.00582	2.44919	2.67184	1.67048	1.44725	2.11521	2.89427	2.8945	2.00382	2.33802	2.00388	1.89256	1.43539	2.56052	2.00387	1.22459	1.00194	0.111327	0.667961
AT3G62260	protein_coding_gene	-	1.11327	0.556634	1.44748	1.44725	1.56325	1.78123	1.11282	0.890491	1.88306	1.6699	1.44725	2.22665	1.78126	1.89196	3.11715	2.1152	1.78122	2.03025	1.00194	1.00194	1.89256	1.44725	1.14964	2.00388	2.00388	1.55867	1.89256	2.33786	1.55858	1.55866	1.6699	0.726888	0.445307	0.445307	0.779288	0.445311	1.22459	1.11327	1.4395	1.45908	1.44725	2.47863	3.00582	3.25985	4.34171	4.23042	3.45113
AT5G20720	protein_coding_gene	+	0.33398	1.89258	1.89256	1.78214	1.56108	0	0.33398	0.33398	0.445312	1.89256	2.78317	3.21906	4.89838	3.67391	2.44919	3.23717	1.44691	1.78115	2.2278	1.55858	1.55858	1.44725	1.44723	1.33574	1.33822	1.2246	3.11638	2.67184	3.34858	3.11715	3.67379	3.78512	2.33786	2.33786	1.55922	3.22784	2.67184	2.11521	1.6699	1.6699	2.00489	1.66989	1.66941	2.22654	2.24259	3.82078	3.00056
AT2G26280	protein_coding_gene	-	0.779288	2.00388	1.78123	2.22654	2.22654	1.00277	1.78134	0.779277	0.779288	0.778386	0	0.0904569	0.33398	0.33398	2.22658	2.12715	2.11518	2.33787	1.66988	1.6699	1.55858	1.55647	2.56052	2.8945	1.89256	1.10036	0.233196	1.00194	1.44725	1.44679	1.00188	0.889762	2.44919	2.89392	3.33986	2.11521	1.33592	1.336	0.222654	1.11327	2.33786	2.78319	2.49202	2.85071	2.44919	2.33786	2.11605
AT4G17530	protein_coding_gene	-	1.33592	1.00195	0.667961	0	0.445307	0.445307	0.556634	1.00194	1.07733	2.00708	2.8945	2.4389	3.48135	2.78085	1.78123	1.78711	0.332596	0.33398	0.33398	0.667961	0.556634	0.771655	1.44723	2.00388	2.33769	2.33786	2.33786	2.67179	2.7268	2.11521	1.6699	2.22646	3.00582	2.11525	1.55858	1.55858	2.22654	1.78125	1.55858	1.55858	2.56606	3.00583	2.44919	2.40463	2.03006	2.78426	2.00449
AT4G30160	protein_coding_gene	+	0.667961	0.560096	0.785177	1.00194	0.779264	0.879027	0.9994	1.22459	1.2246	1.11327	0.559048	1.81047	2.11514	2.44919	2.67184	1.20618	1.22465	0.894258	1.33591	1.6699	1.33592	0.779288	1.00194	0.779288	1.00194	1.78123	1.44725	2.78317	0.779288	1.00194	1.55858	2.78317	0.890615	0.890615	2.67184	3.56246	1.2246	2.67184	4.45307	2.44919	1.33592	2.22654	2.33786	0.445307	0.33398	1.33592	1.00194
AT3G42790	protein_coding_gene	-	0.33398	0	0	0	0	0	1.11327	1.2246	1.55858	1.55918	0.445307	0.33398	0	0	0.222654	0.222654	0.203937	1.68592	1.44725	1.44725	1.55858	0.421304	0.445307	0.667908	1.00194	1.00194	1.00194	0.779288	0.778915	0.561411	0.445303	0.556634	0.556633	0.779288	1.6699	1.89256	1.44725	1.45864	1.33592	1.22503	1.41133	0.556635	0.45714	0.445307	0.445307	0.33417	0.225139
AT5G13650	protein_coding_gene	+	1.6699	1.55858	1.55858	1.11327	2.33741	3.00582	2.78096	3.78511	3.2294	3.3398	3.45455	2.44919	1.8238	0.556633	0.779471	1.2246	1.4289	1.78123	1.2245	0.779288	0.890615	1.78123	2.33916	2.56052	5.00971	3.9985	2.45125	1.6699	2.44919	2.33786	2.00457	1.00194	1.10921	1.11327	2.00389	3.56246	3.56186	1.4496	1.33781	1.55857	2.67502	2.56052	1.55858	1.78155	3.45113	3.33981	2.4492
AT1G75310	protein_coding_gene	+	3.3398	2.56062	1.44725	1.89438	1.56234	1.33592	1.33592	0.556639	0.111327	0.33398	1.44725	1.44725	1.44725	1.11327	0.667961	0.890615	1.55599	1.78123	1.44725	1.33592	0.667961	0.145417	0.890615	1.2246	0.330574	0.222654	0.667961	0.66796	1.32698	1.78123	2.22654	2.00393	2.33786	2.77456	2.44838	3.3398	3.06976	1.55857	1.00194	2.78317	3.68134	2.33786	1.44725	2.33786	1.33592	0.672264	1.44725
AT3G51880	protein_coding_gene	-	0.556634	0.33398	0.33398	0.655388	1.00176	0.890615	1.55865	1.8162	1.78159	2.44993	2.67173	1.89256	1.55858	0.889767	0	0.556634	0.556634	0.556634	1.33586	0.779288	0.779288	1.11415	1.55858	0.779288	0.779288	0.779288	0.890615	0.33392	0.445307	0.667961	0.667961	0.667961	0.33398	0.353043	1.00163	0.779288	0.779288	0.779288	0.667961	0.111842	0.556634	0.556634	0.556634	1.03603	1.11327	1.31183	1.31183
AT1G29940	protein_coding_gene	-	0.111327	0.890615	1.44725	1.78123	2.89451	2.43838	2.22654	1.89256	1.66972	1.91742	1.6699	2.11518	1.8927	1.82019	1.6699	1.44728	0.784303	1.6699	1.6699	2.78406	3.56246	5.00971	1.66984	1.2246	1.44852	4.00776	3.00583	1.11327	1.33592	1.10829	1.2246	0.222654	1.89256	1.78123	1.33592	0.555831	3.22848	2.67246	1.55858	2.32464	1.33592	0.667961	1.55858	2.67184	1.78114	1.33592	1.11327
AT3G09200	protein_coding_gene	-	2.22654	1.33592	2.02669	1.00188	1.00195	2.11521	2.11908	2.56068	2.56051	2.00388	1.33892	1.01333	2.22654	2.44919	2.2246	2.10618	1.89042	2.45011	3.11715	3.00555	2.00388	1.44581	0.779233	0.667961	1.11327	1.33162	1.44725	1.5473	2.55971	2.10323	2.00388	2.00383	2.00537	2.77388	3.12017	3.56246	3.67367	4.00855	3.93387	3.33981	2.22637	1.6699	1.89255	1.33592	3.00582	3.14449	3.3398
AT5G41520	protein_coding_gene	-	1.11327	0.779288	1.53398	1.558	1.33583	2.44919	1.98404	1.85759	2.00407	1.00194	0.771256	1.76033	2.55983	2.56052	2.34098	1.54915	1.0025	2.00388	1.89271	2.43772	1.78123	1.2246	0.667961	0.667961	1.01172	0.667559	1.00194	1.24547	1.54922	1.78123	1.78123	2.44914	2.67047	2.47552	2.44919	2.22672	1.67036	2.33796	2.33786	1.69516	0.890615	1.69633	1.44725	1.44725	3.78648	3.11715	3.11715
AT5G17770	protein_coding_gene	-	1.6699	1.33592	1.00194	0.443161	4.64591e-07	1.00194	1.2246	1.2246	1.6699	0.667961	1.66973	2.22654	2.96981	2.85242	2.33804	2.11521	1.27532	2.91147	2.33629	2.22654	2.00388	0.779594	0.556634	0.21832	0.222654	0.55634	0.890615	0.979853	2.00388	2.11521	1.6699	1.2246	1.76591	0.779288	0.66796	1.44725	1.44725	0.779262	0.777924	1.00143	0.890737	0.890615	0.889255	1.34153	1.88481	1.89256	2.11477
AT5G04590	protein_coding_gene	+	0.556634	0.667961	0.667806	2.22751	2.3431	3.11395	3.11713	3.00342	2.77667	1.89815	1.78126	0.222654	0.655122	0.679904	0.556634	0.556634	0.77006	1.55056	1.55858	2.44919	1.61424	0.89057	1.67416	0.779288	0.779288	1.22459	0.556634	0.556412	1.78123	2.00388	2.11521	1.44538	0.667961	0.539416	2.00619	3.11876	3.3398	4.12915	3.78511	2.78317	4.45184	3.7851	4.0158	3.89754	2.44919	1.6699	0.779288
AT1G16025	protein_coding_gene	+	1.89256	2.5599	2.22654	2.44919	2.11521	0.893813	1.11313	1.00194	0.33398	0.332298	0.445523	0.33398	0.286487	1.78244	2.11521	2.22655	3.80851	2.42879	2.67184	3.0058	1.89256	1.89256	1.89256	1.89256	1.89256	1.89317	1.78146	1.11434	1.12058	1.89631	1.67628	1.89253	1.89256	1.89256	1.89256	1.94822	2.02478	2.4492	2.43816	2.87098	2.78318	2.78317	2.78311	2.34024	2.33791	2.66496	3.49588
AT1G45000	protein_coding_gene	+	0.111327	0.445307	0.44573	1.00267	1.2246	0.890615	0.890615	0.22084	0.779281	1.00193	1.9859	2.00408	1.55858	1.44726	0.90835	1.66979	1.92148	2.33786	2.33831	1.78123	1.33592	1.11327	2.11521	2.78323	2.8945	3.22847	2.29371	2.22654	2.33786	1.6699	2.22654	1.02595	1.44725	1.44725	1.11325	1.33592	1.33592	2.33497	3.22913	4.3414	3.56246	3.26428	2.56052	1.11271	2.00388	2.44919	1.68106
AT3G04090	protein_coding_gene	-	0.890615	1.99618	2.33785	2.67184	2.78317	2.2749	1.78126	1.04093	1.2246	0.556634	0.668019	0.569755	0.222654	0.445307	0.890555	1.00252	1.55858	1.33592	0.667961	1.00184	0.445307	1.11319	1.11327	2.11865	1.65798	1.6699	1.55371	1.78123	2.92646	2.22792	2.44918	3.78511	3.0071	3.11712	2.67185	2.33786	2.33797	1.89256	2.44919	2.11472	2.11521	1.89251	1.14687	1.3325	0.778034	0.325951	0.33398
AT4G09150	protein_coding_gene	+	0.556634	0.33398	0.222654	0.218361	0	0.890615	1.44725	1.44725	1.55857	0.668186	0.334038	0.445307	0.333982	0.556472	0.667901	1.11327	1.44725	1.2246	0.890615	0.556634	0.500971	3.22848	3.33547	2.20921	2.56052	3.56252	2.56052	0.999686	0.67994	0.454924	2.22654	3.29072	1.79584	0.778964	2.00388	3.56246	3.22502	1.87653	0.779288	1.78116	3.11715	3.00278	2.03668	1.76926	1.2246	0.668377	1.33592
AT2G40840	protein_coding_gene	+	1.44725	1.00194	1.00207	2.78375	3.33981	3.22056	5.00952	4.45307	4.78705	6.79951	5.12132	4.23042	3.56246	1.33592	1.4471	1.22174	1.89602	2.33446	2.21353	2.78403	1.78123	1.29124	0.667945	0.779288	1.22459	0.890615	1.00194	2.00403	1.66991	1.114	2.33785	1.78123	1.2258	1.2246	1.06958	1.44725	2.00558	1.89256	1.66991	2.78317	4.00774	3.56246	1.66992	0.326583	0.890066	1.01001	0.890856
AT3G22220	protein_coding_gene	-	1.44725	1.78123	1.65813	1.89256	2.00871	1.55858	1.69304	1.44725	1.10377	2.69814	3.3398	3.45113	2.67184	1.52517	0.667961	1.00194	0.890615	0.890615	1.00195	1.00194	1.2246	0.890613	0.890433	1.22459	1.00197	0.890614	0.667961	0.667961	0.387456	1.66994	1.89256	1.67295	0.445307	0.779288	1.00195	1.00194	0.985233	0.890615	2.00291	2.4492	2.00388	2.9447	1.78123	1.90168	2.44919	1.45735	2.78317
AT2G07050	protein_coding_gene	+	1.55858	1.6699	2.36722	1.78124	1.33592	1.2246	0.779678	0.557843	1.33592	1.55858	1.23341	2.0022	1.6699	1.44732	2.88869	2.44913	2.22654	3.56243	2.22654	1.89257	1.89256	2.22696	2.22734	2.11523	2.22654	2.09731	2.67184	1.33592	0	1.00194	2.22654	2.78317	1.89256	1.78123	3.45112	3.66782	2.67184	1.00195	0.334042	3.11715	2.8945	1.00196	1.00195	1.89256	2.11521	1.22631	0.664969
AT2G29080	protein_coding_gene	-	1.78123	1.44725	0.439576	1.54551	1.89256	1.89255	1.68095	0.592817	0.222654	0.890624	1.2246	1.2246	1.2246	0.556633	0	0.111119	0.111327	0.111327	0.556634	0.77935	1.11327	1.33593	1.2246	1.22457	1.33571	2.00402	1.33592	1.2246	0.888222	1.2246	0.779246	1.19586	1.11327	1.35621	1.2246	1.46224	2.22654	1.6699	1.2246	1.44725	1.00194	1.76883	0.890582	1.2246	1.10861	1.33593	1.22501
AT3G49601	protein_coding_gene	-	2.11521	1.78096	2.1152	3.23868	2.44929	2.22814	3.11634	1.97863	1.22415	1.6699	0.446598	1.33592	2.44938	2.00388	1.9822	1.44725	1.44725	1.44725	2.5666	3.11715	2.33786	2.33786	2.33786	1.9898	1.33647	1.33592	1.33592	1.44725	1.89001	1.44732	1.00194	1.00194	0.999396	0.445307	1.6699	2.11544	2.00388	2.00388	2.00389	2.22965	3.11715	2.67184	2.8945	2.78313	1.88997	0.444875	0.222654
AT5G47010	protein_coding_gene	+	0.779288	0.222654	0.222654	0.222654	0.33398	0.33398	1.0018	1.00194	1.00194	3.52763	3.00604	3.00582	3.33983	0.898303	1.11327	1.55858	0.890593	0.769089	0.779288	0.779229	0.779288	1.7811	4.89783	3.32706	1.33089	1.44554	1.6699	2.11521	1.33589	2.11521	1.64249	1.33592	3.11715	2.8945	3.11716	1.44725	1.00193	2.45182	2.39334	1.22823	2.67184	3.31273	1.44725	1.89965	1.6699	2.11521	1.82612
AT3G43590	protein_coding_gene	+	2.44919	1.66989	1.33589	0.779085	1.21707	1.45918	1.66996	1.33592	0.571905	0.202685	0.556634	1.10699	1.44726	1.55793	1.00194	1.34172	1.00193	0.890615	0.890615	0.556634	0.667961	0.667961	1.11327	2.22716	2.33866	3.56208	4.56419	4.0623	3.89644	4.11909	2.66357	2.56107	3.66615	2.17964	4.00777	3.00582	2.37003	2.11408	0.33398	0.687458	2.22994	2.44919	2.4492	2.33782	1.91643	1.6699	1.89255
AT3G59540	protein_coding_gene	-	3.78511	2.8945	2.44919	2.45437	0.667954	0.667961	1.46997	1.44725	2.22647	3.78511	2.85933	3.11715	2.11531	0.667961	0.556634	0.45312	1.55858	1.99696	2.00388	1.88984	0.779288	0.667961	0.890622	0.33397	0.33398	0.33398	0.33629	0.779288	0.794782	1.33592	1.33592	1.22378	1.03865	1.22466	1.2246	1.2246	1.33592	1.22705	1.33592	1.00423	1.78138	2.13204	2.11521	2.11156	1.89256	1.89256	1.77076
AT1G17720	protein_coding_gene	-	3.22848	2.44919	2.44919	1.44725	1.44725	0.890616	0.890615	0.890601	1.11327	0.890618	1.39159	3.22849	3.67379	3.67355	3.53248	1.6699	0.445307	0.334135	1.2246	1.78123	3.22848	2.22654	1.44789	0.445192	0.33398	3.11653	3.1172	1.55858	1.33592	1.33752	1.33586	1.2182	1.78123	2.22654	1.89256	1.78123	3.22848	2.78318	2.44973	1.5578	2.22654	3.74945	3.22687	2.78317	1.33592	1.33592	1.78722
AT1G73060	protein_coding_gene	+	1.6699	1.55551	1.2246	0.763267	1.22209	1.89256	2.00386	2.02777	1.78632	1.33592	1.89254	2.78317	4.3512	3.78506	3.00587	2.11521	0.326373	0.11136	0.33398	0.445303	1.11327	1.00197	1.33546	1.2246	1.89254	2.01587	2.85779	3.22848	3.23212	3.11764	2.67184	2.5605	2.67184	2.00679	1.78234	2.32	1.89255	3.22848	3.22848	3.45121	3.22848	3.00569	1.6699	2.89454	2.78317	2.11521	2.21879
AT2G43560	protein_coding_gene	-	0.222654	0.33398	0.333997	1.11424	1.33334	1.44726	3.89641	3.00341	2.8945	2.67182	1.00194	1.33592	1.44725	1.44726	2.67184	2.33786	2.44919	2.44919	0.779288	0.779288	0.556634	0.556634	2.53932	2.5605	2.22654	2.34769	2.33786	2.67185	2.67184	1.6772	0.667961	0.667961	0.667513	1.55858	1.44734	2.00389	2.33786	3.19801	3.3398	3.3398	2.33786	2.00327	1.66989	2.86724	2.56057	2.33786	2.33786
AT1G17360	protein_coding_gene	+	0.445307	1.2246	1.78154	1.89256	2.56048	1.89256	1.33488	1.2246	1.336	1.2246	1.54958	2.22654	2.00391	2.33786	2.34096	1.65797	1.55621	2.3619	2.68089	3.45317	3.89644	3.00646	2.44919	1.55852	1.33612	1.45364	1.22445	1.11327	1.11327	2.56052	2.67184	1.1164	0.556634	2.22654	3.11699	3.88773	2.00388	1.44725	1.55858	1.01854	1.55903	1.11116	2.89445	3.00582	3.23611	3.22834	1.24905
AT2G30170	protein_coding_gene	-	1.44725	0.890615	1.44725	0.667961	1.33565	1.33592	0.779287	0.779288	0.000548209	6.74035e-22	0.667961	0.667961	1.11327	1.11327	0.445267	0.668305	1.33592	1.78108	1.89257	1.8925	0.779288	0.445307	0.336219	0.445307	0.667959	1.11326	1.44725	1.44725	1.44725	1.33574	1.52518	2.11043	1.55859	1.55858	1.55858	1.6699	1.55858	1.2246	0.334441	0.445311	0.445307	0.445493	0.445307	0.556667	1.11327	1.4464	1.2246
AT5G08670	protein_coding_gene	-	2.67184	4.34175	4.00619	2.59541	1.92014	0.111326	0.667961	0.667961	0.667944	0.890615	0.33398	0.667212	0.779288	0.556634	0.556644	0.779716	1.11327	1.00194	1.00194	0.559864	1.11327	3.00582	3.22848	3.78513	2.33736	1.89256	3.45113	3.56246	4.34173	3.89642	4.11887	3.78511	3.46517	4.8422	4.23042	4.11592	3.89634	2.77339	2.00388	3.89017	4.45307	3.78511	3.45113	1.29549	1.33592	1.00194	1.33592
AT5G16050	protein_coding_gene	-	2.00388	1.33604	1.55858	1.32232	1.27966	1.2246	0.556634	1.33592	1.22459	2.44942	3.89966	3.00862	3.00582	1.78332	2.44586	2.22408	2.33786	2.33695	0.445307	1.68427	2.33786	2.33786	2.76595	3.3398	3.34783	2.22654	2.44919	2.67184	2.00812	2.44919	2.57532	1.89397	1.55858	1.78123	1.30149	2.33786	2.11306	1.89256	2.11527	1.78123	2.03797	0.667961	0.667961	1.00194	1.2246	1.55857	1.44725
AT3G44340	protein_coding_gene	-	1.11327	1.2246	1.2246	1.46031	1.7181	1.11327	1.11349	1.336	1.6699	1.78123	2.22632	1.22453	0.779288	0.779252	0.33398	1.1133	1.2246	1.66778	1.6699	1.56048	2.11521	1.56371	2.33786	1.00194	2.00465	5.34365	4.08911	3.57901	1.33594	2.44919	1.11327	1.55858	2.44925	2.22654	1.10971	1.76931	1.55858	0.779288	1.47071	2.80361	2.32881	1.11327	1.2246	2.344	1.51135	1.01531	1.33592
AT5G03455	protein_coding_gene	+	2.56052	2.56052	3.67379	3.67379	2.86467	2.78317	1.6699	1.6699	1.11414	1.89256	2.44919	4.23048	3.33979	3.76616	3.45113	2.22648	2.1142	1.12598	1.11011	0.667096	1.6699	1.55858	1.55858	1.55858	1.55907	2.00388	1.89256	1.89296	1.24772	1.00194	1.2246	1.78155	1.11839	2.11349	2.33422	2.67029	2.56052	2.56052	2.3378	2.33493	1.46372	1.2249	1.11569	1.44725	1.55858	1.78123	1.80339
AT2G02800	protein_coding_gene	-	1.00194	0.890615	1.11916	0.667653	0.445361	0.890615	0.860639	1.2246	1.33586	1.33592	0.946278	1.22454	1.2246	1.11327	1.33592	0.667991	1.00194	0.890734	0.890615	0.890615	1.2246	1.55858	2.22654	2.78317	3.00582	3.2037	2.33786	1.55858	0.746038	0.567657	0.445225	1.00194	2.69666	3.3398	3.67379	3.11715	3.22848	2.56052	1.55867	1.11327	0.890615	1.6699	1.2246	1.33592	1.00252	3.0052	4.11915
AT4G31740	protein_coding_gene	+	0.779288	0.556634	0.779288	1.32948	1.02777	2.4493	2.8945	2.33787	2.41453	1.33597	1.44725	1.44725	2.7862	2.89431	2.44921	2.56052	1.0021	0.890584	1.66989	1.6699	1.89256	1.89256	1.89256	1.89256	1.89258	2.6246	3.57481	3.63778	4.03779	2.78319	2.78317	2.78294	2.67186	2.67184	2.67184	2.67184	2.67172	2.57057	2.66565	2.67184	2.67184	2.67614	2.89449	3.00513	3.34238	3.33979	3.59887
AT4G30200	protein_coding_gene	-	0.556634	0.33398	0.890615	1.17052	1.2246	1.55858	1.11327	0.594551	0.445307	0.33398	0.561822	0.556634	0.556563	1.89256	3.00046	4.00777	4.89842	3.78511	2.34135	2.11521	1.6699	2.00388	1.55858	3.34027	2.11521	1.78123	1.52569	0	0.779288	2.23069	2.89449	2.5833	2.89306	1.6699	1.86039	1.00194	1.67003	1.78171	2.89462	3.00576	3.42132	2.66667	1.89273	2.24491	1.44725	3.67401	5.00998
AT1G55840	protein_coding_gene	+	2.22654	3.45113	2.89356	2.78746	2.56985	2.11521	3.67379	4.33535	3.43214	2.8945	1.6699	1.22456	1.22463	1.55858	1.11327	1.04999	1.00194	0.445082	0.890615	1.66253	1.78123	2.00388	1.78123	1.00194	1.11327	1.09111	1.00194	2.22654	2.00388	2.17089	2.33786	2.11521	0.890615	0.779288	0.33398	0.33398	1.11327	1.56179	2.67184	3.13854	4.5644	4.00777	3.56246	3.35179	2.33786	1.55858	2.11521
AT5G17020	protein_coding_gene	+	3.67379	1.45872	0.890495	0.33398	0.334167	1.55858	1.2246	1.2246	1.44702	0.222654	0.556634	0.556634	0.556634	0.556634	0.333974	0.556634	0.556634	0.667961	0.556636	0.666328	1.00194	1.55858	2.78314	2.78317	2.11582	0.794483	2.00342	2.56081	2.7468	2.00391	1.84279	2.44919	2.2266	1.89256	1.10902	2.91409	2.44919	1.56504	1.11534	2.33786	2.78317	2.63266	1.00194	1.00194	0.779288	2.00388	1.67588
AT5G43960	protein_coding_gene	-	0.33398	0.111327	0.333974	0.779288	0.781884	1.33592	1.44311	2.00388	2.00066	3.67379	4.01178	3.00579	4.67558	2.67184	2.33786	3.45109	2.00396	2.47531	2.33786	1.33593	1.11327	0.109753	0.111365	0.779106	1.45978	2.22654	2.22659	1.55843	1.34184	1.6699	1.38027	2.11521	1.78123	1.44725	3.67732	3.89354	4.44755	4.119	1.78123	2.00388	1.2246	1.2246	0.33312	0.222654	0.667961	0.452466	0.445307
AT5G45410	protein_coding_gene	-	1.33592	0.890615	1.89256	1.78123	2.44919	2.56053	2.33786	2.33701	1.78123	2.00384	1.2246	0.891364	0.445307	0.111327	0.111305	1.55858	1.55857	2.00388	2.56052	1.11327	1.78123	1.32715	1.33592	0.779288	1.33587	1.55642	1.67961	1.22459	1.55858	1.55858	1.55878	0.890615	1.00515	0.890614	0.556635	0.667961	1.2266	2.22654	2.22912	2.11718	2.00331	2.00457	2.00388	1.00194	1.00194	0.995487	0.667961
AT3G47630	protein_coding_gene	-	2.44919	2.56052	2.5605	1.67278	0.779288	0.0115878	0.44532	1.6699	1.6699	1.65735	1.22458	4.5734e-25	1.85267e-14	0.222654	0.222654	0.667961	0.779288	0.667961	0.667961	0.222654	0.779288	1.44722	2.11444	2.44919	2.56052	2.00388	1.2246	1.66991	1.33592	1.2246	1.11327	1.35183	0.222654	0.556634	0.556634	0.556634	0.333976	0.667961	0.779288	1.11327	1.11327	1.11327	0.779288	0.55894	0.445307	0.556634	0.556617
AT2G17390	protein_coding_gene	+	4.11909	2.67349	3.23932	2.75598	1.11267	1.11327	0.520497	0.779298	1.0028	0.890615	1.55858	1.22458	1.22436	1.55858	1.44725	1.89256	1.78141	1.55858	1.2246	0.890772	2.56052	2.89449	2.67184	2.50154	1.33495	1.66775	2.56053	3.3231	4.00777	4.00777	3.67302	2.67189	1.72888	1.44725	1.66814	1.2246	0.890615	1.00151	0.890615	0.668163	0.774985	1.00194	1.78128	2.33786	2.33786	1.89085	1.6699
AT5G19690	protein_coding_gene	+	0.111327	0.445307	0.445307	1.00194	1.44096	1.11327	1.33593	1.22482	0.792014	1.44725	1.78058	2.00368	1.89256	1.29696	1.76027	1.33592	1.44724	2.19701	1.31144	1.44728	1.78123	2.22654	4.32676	4.78705	5.23236	4.21514	1.78123	2.00305	2.44919	2.67184	3.00582	2.0043	1.78123	2.44815	2.33768	1.34465	1.2246	0.779283	2.00388	2.89295	1.89256	2.45078	2.00388	1.4629	1.55858	1.33592	1.33586
AT5G58420	protein_coding_gene	+	1.2246	1.44725	1.33592	1.00194	0.900267	1.11304	1.11327	1.11327	0.779271	0.111728	0.111327	0.556634	0.556634	0.779288	1.00194	0.446907	1.78131	1.6699	2.11523	2.7829	1.44725	1.44725	2.00388	1.33592	1.1081	1.2602	1.78123	1.89261	1.88979	1.33685	1.55858	1.55879	1.44725	1.19622	1.44725	1.55858	1.44725	1.4556	1.44725	1.55858	1.55858	0.556633	0.561778	0.667961	0.653923	1.22908	1.33586
AT2G45100	protein_coding_gene	-	1.33592	0.445307	0.111327	0	0.222654	0.890614	0.890615	0.890615	0.667961	0.556633	0.556634	0.562226	0.779288	1.45534	1.89256	1.88936	1.6699	0.476532	0.445307	0.445307	1.6699	1.66991	2.11521	2.1158	1.2246	1.42627	1.55858	2.34815	3.56246	3.89644	3.11715	2.25571	1.89256	2.22653	2.22654	2.11521	1.78123	1.90374	1.55858	1.6699	1.00194	0.779288	1.11327	1.67472	1.6699	1.6729	1.78123
AT5G21222	protein_coding_gene	+	6.67961	6.33675	7.79286	9.08077	8.01553	7.48667	6.34562	6.19205	6.56827	8.01519	8.00915	7.33931	6.67966	6.23906	5.12757	4.23639	4.11909	2.91654	3.26418	4.34175	4.5644	4.26346	4.00126	2.89444	2.11521	2.56267	2.00388	2.89578	3.00586	2.67391	2.78317	2.8945	1.66986	2.78352	2.39171	1.11647	2.12159	3.0058	2.33875	2.3957	2.44704	2.11521	0.483628	1.44725	2.56052	2.8945	2.01022
AT1G64520	protein_coding_gene	+	2.00388	2.67184	1.6699	2.45192	2.56052	2.44876	2.11505	2.22654	2.11521	1.89336	1.55875	0.445307	1.22459	1.029	2.8945	2.78317	2.00388	2.10428	0.890615	1.11327	1.2246	2.33878	2.22654	1.55858	1.55859	2.11406	2.44919	2.22825	2.22654	2.22654	2.45825	2.56052	2.56088	2.79219	1.89256	1.89256	1.89253	0.77926	0.775638	1.78123	1.6699	1.6699	2.00308	2.67184	2.65932	1.11327	1.11327
AT5G35790	protein_coding_gene	-	1.2246	1.33589	1.56446	1.2375	1.00194	0.890726	0.890615	1.2054	1.89219	2.22652	3.78511	3.45113	3.00628	3.00583	1.22847	1.78123	1.22459	1.2246	1.22343	0.890615	0.667961	0.445307	0.682781	0.667961	1.22452	3.67379	3.56292	4.41411	4.03626	1.66989	1.89234	0.891016	0.755357	2.00385	2.22654	2.78317	2.55556	2.44977	2.44747	2.78828	3.45113	2.33491	2.89923	2.33792	2.0046	1.23816	1.55858
AT3G08680	protein_coding_gene	+	1.33592	1.11327	1.00194	1.44741	1.3366	1.2246	1.33593	1.11327	0.890641	1.78126	1.78123	2.7816	2.67179	2.33783	2.22344	1.67136	1.78124	1.11327	2.22811	2.00388	2.33786	2.22654	2.44108	2.11521	2.22655	3.11484	1.89256	1.89256	2.78309	3.00582	3.33985	3.00582	1.72841	0.556836	0.891139	0.667961	1.66991	1.78143	1.57062	1.44725	1.04897	1.33592	1.56414	1.6699	1.37383	1.45872	1.2246
AT4G34670	protein_coding_gene	+	2.22654	2.22648	1.33592	0.667962	0.667961	0.222998	0.222654	0.890664	2.89453	3.11726	3.23966	2.33782	0.673015	0.890491	0.890615	1.11327	0.77678	2.33786	2.22065	2.22654	3.00582	3.8099	1.89256	1.89256	1.89341	2.44984	2.89706	3.11676	2.89796	3.67395	3.67379	3.56246	2.8945	2.56045	1.89239	1.66905	1.13048	2.00388	2.33786	2.33787	2.2266	2.10562	1.44725	0.780312	0.890615	0.683933	1.21695
AT3G55440	protein_coding_gene	+	1.00194	0.33398	0.556632	2.00554	2.67185	2.78084	2.8945	1.55538	1.11326	1.22712	0.979569	2.00388	2.3374	1.78123	1.641	1.33592	0.779659	1.66988	1.6829	1.00172	1.6699	0.779428	1.89249	2.10916	1.67943	1.6699	1.55858	1.89249	3.00581	3.00582	2.44919	2.56044	2.11521	2.00388	1.56288	1.61724	1.00582	1.33592	1.55858	2.0058	1.89256	1.67078	1.99203	2.33798	1.55858	1.44654	1.78176
AT5G18260	protein_coding_gene	-	0.33398	0.33398	0.33398	0.333967	0.890663	1.00189	1.2246	1.33594	1.33582	1.11332	0.924604	2.8945	2.22663	4.23042	5.09908	3.3398	3.46073	1.44725	1.11538	1.89256	2.22654	2.44919	2.44919	2.47259	0.725429	0.667049	0.222654	0	5.7185e-23	0	0.111309	0.779288	0.779288	0.779287	1.11327	1.11327	1.22459	2.00388	2.00388	2.87345	3.17533	3.11715	3.31702	1.65803	1.6699	1.67007	0.561858
AT4G39220	protein_coding_gene	+	2.33786	2.89453	2.44919	2.67184	2.56052	2.33768	2.33786	1.2246	1.1135	0.587939	0.556634	0.556634	0.667778	0.970083	1.11327	1.00194	1.44734	1.22254	1.78123	2.22654	1.6699	1.11327	1.66898	1.34315	1.11328	1.2246	1.2246	0.662756	0.667963	1.44725	1.55858	1.89256	1.88292	2.33786	2.09603	1.69227	1.09687	1.67405	2.44916	2.33786	2.11521	2.67184	2.56051	1.25733	2.89451	2.61618	2.56053
AT3G18520	protein_coding_gene	+	1.11327	1.11327	0.222231	0.33398	0.222654	0.222654	0.576059	2.44919	2.56052	2.56052	3.0771	1.89256	1.86638	2.00388	1.69078	1.44725	1.6332	1.44725	0.778707	0.445307	0.445307	1.44725	1.67057	1.78209	1.55858	1.11307	0.445307	0.33398	1.00194	1.22733	2.22639	2.02306	1.87852	1.44723	2.22652	2.67184	2.78317	2.78317	2.33788	2.00388	0.890615	1.2246	0.890615	0.779288	1.2246	3.11715	3.78828
AT1G12230	protein_coding_gene	+	2.33786	2.88158	3.11907	2.66383	2.8945	1.60182	2.5537	3.68573	3.13641	4.67293	4.34085	4.89838	4.88311	3.78831	2.44966	0.779288	1.11327	1.44296	1.44725	1.89256	1.89256	1.44837	1.44725	1.44725	1.21714	1.22459	1.89256	1.33592	1.12404	1.55858	1.33592	1.11327	2.45381	2.00389	2.22661	2.33786	1.11327	1.6699	1.11258	1.11327	0.779288	0.337291	0.890734	1.55858	2.22678	2.33785	2.44919
AT2G20580	protein_coding_gene	+	1.44725	1.55803	1.89242	1.44725	1.55858	1.33912	0.682366	0.445537	0.667962	0.667961	2.20416	2.48413	2.44919	2.44896	2.44943	2.26614	3.32173	3.78474	2.00376	1.88108	0.445307	0.33398	1.55858	1.2246	0.55152	1.11327	2.43679	1.89393	1.89256	2.44918	1.44725	1.89256	1.6699	2.5596	2.8945	2.91089	2.33786	2.42053	4.5644	2.55936	0.667961	3.00582	2.77728	1.33592	2.78323	2.67184	1.89103
AT2G32970	protein_coding_gene	-	1.33592	1.1165	0.445307	1.33592	1.33592	1.33752	1.55858	0.779288	1.33592	0.999065	0.779288	1.54916	1.00194	0.890615	0.890615	0.453998	0.445307	0.779288	0.779288	0.556634	1.2246	0.890615	2.44272	3.56246	3.22572	1.88571	1.11327	0.652632	2.0072	2.00437	2.56052	1.11326	1.33315	1.44725	1.78123	1.44725	2.34354	3.22845	3.56245	2.34015	1.48134	1.2246	0.556634	1.14916	0.782253	1.44725	2.33792
AT1G22930	protein_coding_gene	+	0.890615	0	6.06231e-42	3.26425e-13	0.33398	0.33398	0.526659	1.6699	1.33638	1.55858	2.2822	1.2246	1.33556	1.11327	1.00194	1.33592	1.55858	1.55858	0.779288	0.444442	0.111327	0.33398	0.222654	1.78008	2.00388	1.55858	0.667961	1.44725	2.00388	2.99546	3.67379	4.58867	3.22686	1.22201	1.32591	1.2246	1.00194	0.409375	1.00472	3.33981	3.56246	3.94948	3.77937	4.34165	5.23237	1.89256	2.11521
AT3G61960	protein_coding_gene	-	2.56052	2.67186	2.67184	2.00364	2.22654	2.00379	2.33786	1.00194	0.779288	1.00194	1.11325	1.33592	2.11514	1.89256	1.22461	1.00194	0.445361	0.890615	0.779288	1.33592	1.11327	0.556634	0.890622	1.00194	1.11327	2.78317	3.12145	2.56054	1.46319	0.674363	1.44725	1.78295	2.00647	2.00383	1.55858	1.89256	1.89256	1.6699	2.22653	2.00388	1.00194	1.00194	1.37863	1.33592	3.00582	3.22848	2.11521
AT5G16660	protein_coding_gene	-	2.56052	3.78541	4.00719	3.5618	4.21979	3.77837	2.78511	4.00411	2.78372	2.12316	2.33786	1.03165	1.78123	1.44785	1.44725	1.42563	1.44725	1.44726	2.22654	2.33856	2.67184	2.67184	3.23033	2.56052	2.67184	2.67184	2.33786	1.55868	1.6699	2.33788	1.78123	2.33761	1.78123	1.78123	2.02755	1.77544	1.20371	1.33592	1.33591	1.00194	1.00194	1.65637	1.33592	1.55854	1.22691	1.33592	1.11367
AT1G01440	protein_coding_gene	-	0.33398	1.00603	1.11326	1.11327	1.11327	0.866743	1.00202	1.33592	1.44725	1.55852	1.22455	1.11321	2.67184	2.11546	2.33786	2.22657	0.55661	0.667891	0.445307	0.779288	0.890615	1.89257	4.00771	4.00777	4.00777	3.67381	1.82195	1.58071	1.55858	1.33592	1.11327	2.22638	1.89256	2.00371	2.54945	2.78317	1.55858	1.46506	1.89255	1.2246	1.77217	3.45113	2.67212	2.44919	3.8199	1.98381	3.11715
AT3G55270	protein_coding_gene	+	2.67184	3.22848	2.83236	2.46225	1.55843	0.556634	0.445307	0.445306	0.890799	0.667961	0.556634	0.556635	1.11327	1.11327	1.11355	2.56373	2.22654	2.11521	2.11513	0.667	0.222654	0.222654	1.55858	2.11521	2.89438	2.22653	3.56245	2.8945	2.56052	1.22416	2.44919	3.11715	3.11304	2.66905	2.44921	1.8925	1.78421	0.890217	0.66624	1.00194	1.00194	1.2246	0.666843	1.00194	1.26114	3.03165	2.67184
AT1G79000	protein_coding_gene	-	2.56052	2.56101	2.44921	3.7851	3.3398	3.33814	3.11715	1.00197	1.00194	1.00194	1.36169	2.22651	3.85698	4.00777	3.65528	2.67184	0.832755	0.779288	0.222654	0.221632	0.445307	1.6835	3.99908	2.84541	2.00251	2.56052	1.44726	0.445307	1.66437	3.08374	2.44913	4.00777	1.43787	2.56052	0.556634	2.45085	2.56052	1.66991	1.33592	2.77694	3.45113	3.56245	2.53738	1.55783	3.2278	2.97179	2.25982
AT5G47940	protein_coding_gene	-	0.667961	0.55281	0.66796	1.00194	0.556634	1.13728	1.11327	0.779288	0.779288	0.111327	1.0728e-22	3.82978e-10	0.111327	1.00194	1.00194	1.11327	1.00195	0.556599	1.11327	1.44727	1.78123	1.33592	2.8562	2.5603	2.88855	3.00582	2.98943	1.78694	2.78022	3.00599	2.89449	2.8945	1.37014	0.556633	0.44529	0.779276	1.55634	1.45271	3.67379	3.88549	4.7113	5.90031	3.67379	3.22686	2.67184	2.67185	1.00194
AT4G30310	protein_coding_gene	+	0.556634	0.556634	0.556634	1.00192	1.89256	2.11521	2.22654	1.89347	2.1152	1.89255	2.00388	1.55777	0.445317	0.445307	0.222654	0.667961	0.556684	1.21172	1.33592	2.01163	3.78511	3.45113	3.67379	2.42673	2.33786	1.78123	1.55858	0.907775	1.11327	2.0039	3.1615	3.3398	3.89644	3.22848	1.44724	1.44787	1.22408	1.44725	2.66365	2.75247	2.78339	2.67185	3.11715	1.90197	2.11136	1.5568	2.22157
AT5G46550	protein_coding_gene	-	1.11327	1.22458	0.890615	0.445307	0.445307	1.22465	1.11327	1.44729	1.78123	1.1133	1.6699	2.22688	2.67184	2.44917	1.89256	1.32972	0.667913	2.33786	3.11715	2.78419	3.78511	2.11521	1.33592	1.11327	1.56211	1.33588	1.55858	1.55858	2.00388	1.78123	2.00442	2.66811	2.56052	2.66325	2.33803	1.33592	0.779288	1.0018	1.33592	1.2246	1.66345	2.11521	1.90441	1.52607	4.23042	4.33252	4.23044
AT1G78010	protein_coding_gene	+	1.00194	1.22522	3.67812	5.56635	5.45501	5.23028	3.21403	1.66988	1.44725	2.56052	1.89256	1.55858	2.22654	0.890622	1.89256	1.78123	1.11578	1.33592	0.890615	1.11396	1.11327	0.890615	1.11333	0.747983	1.44738	2.33958	2.22807	3.00582	3.67446	2.78325	2.22654	2.22654	2.00388	2.89449	2.88266	2.44922	1.55858	0.667721	1.89242	1.89234	1.65805	2.00388	0.667961	1.0852	1.33573	1.6699	2.00388
AT5G59430	protein_coding_gene	+	0	0.445307	0.779288	0.890615	1.56891	1.55547	1.78123	1.6699	1.10043	0.671325	0.111327	1.0023	0.890615	0.890615	1.00194	0.567111	2.22654	2.22673	2.78317	3.22525	1.55858	1.6699	1.55858	0.667961	1.2246	1.78144	2.11521	1.55907	0.890614	0.445327	0.779288	0.779288	2.09776	2.00388	2.89533	2.11521	2.00388	1.78126	1.6699	0.667961	0.445307	0.445307	0.779345	2.22654	2.00388	3.22848	4.0072
AT5G55530	protein_coding_gene	+	1.00194	1.00194	1.00194	0.556628	0.4453	1.2246	0.890615	0.890598	0.887183	1.27677	1.33592	1.33592	1.67263	0.608248	0.925314	0.890615	0.667961	0.556634	0.8725	1.89261	1.6699	1.6699	1.00172	0.890661	1.44725	1.55858	2.33786	1.89263	1.33592	2.56052	1.77782	2.56062	2.67184	1.55858	1.54667	0.445307	0.790396	0.556634	1.00194	1.55858	1.22783	1.2246	1.22463	1.33592	1.22461	1.2246	0.779249
AT1G60550	protein_coding_gene	-	1.55858	0.667961	0.667969	0.780521	1.00213	1.89256	2.22674	2.33603	2.67161	2.44919	2.11499	3.11667	2.01576	1.55858	2.00388	1.78124	1.77164	1.55858	1.33592	1.0017	1.00194	1.00194	1.1132	1.67063	1.6355	2.33787	2.67442	3.33997	2.78179	2.2055	2.44919	2.77996	1.78123	2.11521	2.1152	1.11333	0.777754	1.66356	1.6699	1.89256	1.78117	1.67094	0.785239	1.2246	0.987904	1.33592	1.11327
AT2G33470	protein_coding_gene	-	2.00388	2.33959	1.6699	1.23469	2.43369	1.77544	1.55858	1.54307	0	1.13895e-32	0.000430399	0.556634	1.55858	1.55858	1.66962	1.27422	0.556904	1.33592	2.8945	2.77525	2.56052	1.78123	0.659448	0.601379	0.566165	0.779288	0.890615	1.11327	1.11327	0.667962	2.11521	2.00388	1.78123	1.89256	2.00388	0.445305	1.00194	1.11224	1.00194	0.890615	0.778436	1.33812	1.2246	1.44955	1.78123	1.78123	2.68118
AT3G11910	protein_coding_gene	-	1.55858	1.55919	2.00384	2.00372	2.89448	2.86977	1.8927	1.55882	0.779314	0.33398	0.333987	1.6699	2.11506	2.22593	2.33782	1.2246	1.22467	1.78149	1.66991	2.36846	3.3398	1.33563	1.6699	1.00194	1.0024	3.00371	1.78123	1.33592	2.00706	0.445295	0.667961	0.222653	0.445307	1.44593	0.556634	1.6731	1.43649	3.45113	3.34023	2.22654	1.49468	1.78123	1.78247	2.42388	1.44725	3.11893	1.89241
AT1G70770	protein_coding_gene	-	0.111327	0.111327	0.111327	0.111327	0.551955	0.556634	0.556634	0.66934	1.6699	2.00388	3.09478	3.22727	1.6699	2.12649	1.68436	1.44725	1.44725	0.774734	0.111327	0.111327	0.222654	0.779288	1.00194	1.3349	2.11521	2.8945	4.00776	3.11623	3.44747	3.20148	2.8945	3.67378	3.78517	3.50133	3.75425	1.7872	1.44725	0.222595	0.335917	1.00194	1.3359	1.33592	3.97555	3.22848	3.22848	2.56565	0.779288
AT1G23870	protein_coding_gene	+	1.2246	1.00194	0.667961	0.66797	0.556353	0.448204	0.556336	1.78123	2.44217	3.00269	3.64105	2.54737	2.7832	2.22654	1.36628	1.2879	0.335426	0.556634	0.556634	0.890615	0.667961	0.556634	0.779288	1.11054	1.74227	3.67379	4.00777	3.9048	3.33236	3.33991	3.78511	4.00771	3.22848	2.6975	4.00711	4.68848	3.58054	2.33968	0.991098	2.56052	4.11909	5.23309	3.45113	4.00777	2.9155	3.22773	3.56661
AT2G28520	protein_coding_gene	+	1.00194	1.11327	1.33592	1.36205	1.50351	1.00194	1.89263	1.6699	1.35232	1.2218	0.445192	1.55858	1.6699	2.45239	2.11521	1.11327	1.00194	0.222654	0.332403	0.445307	0.556634	1.11336	1.22406	1.44683	2.78429	2.56123	0.779288	1.6699	2.44919	1.11327	1.44725	3.00582	2.11779	0.445307	1.55575	2.33786	2.22685	2.78627	3.22814	3.67058	4.67573	3.33981	2.22654	2.67369	2.11521	1.22276	0.33398
AT5G22050	protein_coding_gene	+	1.33592	1.6699	1.44725	1.43123	1.89424	1.45946	3.00582	3.47502	3.7817	4.32292	2.67184	1.66991	0.556634	0.229054	0.451116	0.777574	1.2246	1.11112	1.33418	1.11356	0.779288	0.779288	0.667961	0.222657	0.111327	0.222765	1.44725	1.44771	2.67184	2.78317	2.89448	2.22634	2.4492	1.22457	1.22463	1.11327	2.33565	2.45221	2.34608	3.11715	3.3398	3.67378	2.67195	2.11516	1.2246	1.89834	1.55702
AT5G05800	protein_coding_gene	-	1.55858	1.44679	1.67003	1.6699	1.33592	1.22615	0.667961	0.66625	0.890615	1.2246	1.22653	4.34324	3.66401	3.89644	4.11577	1.55858	3.55619	3.00581	2.78379	2.22654	0.33398	0.33398	0.33398	1.00194	1.00194	0.897305	1.68306	2.11508	2.67161	2.11521	2.11521	2.56052	1.78049	1.33592	0.779032	1.11327	1.44726	1.33596	2.78317	2.78317	2.56052	1.66966	1.55858	1.4461	0.334211	0.445307	0.445307
AT4G19080	protein_coding_gene	-	0.556634	0.556634	1.11327	1.44725	2.22649	2.73515	2.22074	2.11521	2.50618	2.77002	2.45818	3.56306	3.04528	3.44929	4.67573	3.89438	3.45113	2.7844	2.00388	1.89285	1.6699	1.17659	1.2246	1.2246	1.22462	0.667961	0.667961	0.667961	1.54965	2.22654	2.22559	2.33748	2.33786	2.44951	2.44919	2.44919	2.44919	2.44837	2.78316	2.78356	3.09173	1.11327	1.22458	0.923707	0.890615	0.88742	0.779288
AT1G56580	protein_coding_gene	-	1.55858	2.11558	1.11285	1.2246	1.77248	1.89041	2.00471	1.78123	0.909113	0.33398	0.222654	0.222654	0.33312	0.222049	0.779287	1.78123	1.89255	1.8928	2.11521	1.22459	1.11327	1.11419	1.55857	1.55858	1.55858	1.55857	0.779908	0.779288	0.779288	0.79812	1.47683	2.00396	2.00456	1.89258	1.67007	1.6699	1.6699	1.6699	1.66989	1.22444	1.89529	1.89256	1.89256	1.89256	1.89255	2.11533	2.11513
AT3G59530	protein_coding_gene	+	3.22848	1.33592	0.445307	0.779288	0.33398	0.890615	1.11299	1.02114	1.89255	2.11521	2.11484	1.98711	1.11327	1.31024	1.78175	2.33786	3.89641	3.9778	3.22848	3.22848	3.45113	2.44919	4.23342	4.45307	3.78511	4.54002	3.11651	3.56245	1.78123	1.6699	1.34491	0.890606	0.556634	0.111358	0	4.26064e-29	0	0.445363	1.00194	2.00388	2.44919	3.11424	3.56246	3.11716	2.44919	2.11521	2.10622
AT1G34220	protein_coding_gene	-	2.44919	2.44924	2.22657	2.00388	0.445352	0.445307	0.222653	0.222654	0.655982	1.2246	1.44682	1.44725	1.01144	0.445307	0.223099	0.556634	0.667961	0.890615	1.00194	0.667961	0.33398	0.111327	0	0.111327	0.890615	1.78123	2.67184	2.44919	2.00388	1.78123	0.890615	0.890615	0.445307	0.890615	1.00194	0.890615	0.33398	0.667961	1.11327	0.890615	2.11521	2.00388	1.44725	2.33786	1.11327	2.67184	2.67184
AT1G28120	protein_coding_gene	-	0	1.5391e-200	1.11012e-171	5.97746e-143	2.84622e-114	1.26326e-85	5.34789e-57	2.18504e-28	0.111144	0.667961	0.667961	0.779288	0.890845	0.778582	0.779288	0.667961	2.00391	1.55905	1.6699	1.6699	0.890615	1.22324	1.5586	1.44725	1.44835	0.44534	0.667961	0.33398	0.556634	1.00194	1.35275	1.89248	2.44919	2.56054	2.22654	1.6699	1.81678	1.11327	0.946278	1.00194	1.24051	1.2246	1.55301	3.00582	3.22848	2.22654	2.11571
AT5G65670	protein_coding_gene	+	0.779288	1.11327	0.890608	1.55949	1.55859	1.33592	1.33593	0.222654	0.556615	0.779288	0.890615	0.779288	0.445311	0.445307	0.33398	0.33398	0.445306	0.222654	0.667961	0.890615	0.779288	0.667961	0.222654	0.779288	0.779288	0.779288	0.779288	0.111329	0.556634	0.80166	0.779288	1.11327	0.890615	1.6699	1.89256	1.44725	1.78292	1.44725	1.6699	2.67184	2.33786	1.6699	1.44725	1.33592	1.6699	2.11521	2.25133
AT5G49720	protein_coding_gene	-	1.2246	1.22461	1.00194	1.00207	1.82802	1.8925	1.55909	1.33592	0.127666	0.111327	0	3.95418e-13	1.44725	2.22654	2.33786	2.44919	1.33592	0.667961	0.667961	0.779164	0.667961	1.2246	1.33592	1.35194	1.66394	1.67059	1.44701	2.11521	2.0039	2.77355	4.1191	5.36301	5.00971	4.78708	3.23842	2.33998	1.11327	0.543885	1.00509	1.00194	1.88825	1.6699	3.339	3.72725	4.34185	5.18787	4.89551
AT2G03060	protein_coding_gene	+	1.00194	2.32639	2.33786	1.89256	4.11909	4.41311	5.75045	6.23431	3.78511	2.89561	1.72557	0.890596	1.33592	0.893727	1.11301	2.8945	2.33686	2.78168	2.56102	1.22435	1.2246	0.556634	0.445493	0.779014	0.890615	0.890615	1.11327	0.334261	0.779312	2.11521	3.00582	3.45128	3.33205	3.78511	3.3398	2.89451	3.14346	1.55858	0.890615	1.99572	2.11521	2.00388	2.11522	1.43573	1.02206	1.01693	2.33785
AT5G07350	protein_coding_gene	-	1.00194	1.11327	2.15642	2.78317	3.08823	3.89687	2.78317	1.55858	1.1492	0.777535	0.779319	0.78488	1.11327	0.891754	1.44723	2.22334	2.11484	1.89256	1.6699	1.44725	1.2246	2.78317	2.33786	3.11746	3.3398	1.89255	1.33592	1.56904	0.779867	2.11535	2.11521	0.556634	1.00145	2.22653	1.2246	2.75539	7.01359	6.38136	1.65082	1.11355	2.22018	1.78123	1.44725	0.890615	0.445307	1.00194	0.779288
AT1G66340	protein_coding_gene	+	2.22654	2.67184	3.01883	2.66384	2.11521	1.78123	1.18123	1.34705	1.00194	1.11327	1.44726	0.891741	1.00194	1.6698	1.2246	1.2246	2.11551	1.89261	2.11521	2.11533	3.00582	2.46022	4.23042	4.45676	4.11909	3.00501	2.22654	0.445339	2.33785	2.4491	2.44919	2.33765	0.890615	1.47513	1.58248	0.779288	1.80752	3.22848	3.56246	4.34175	2.22654	4.22957	2.69282	2.56052	1.02176	1.66991	1.44733
AT5G04430	protein_coding_gene	-	0.779288	2.44414	1.78123	1.78123	1.76315	0.11047	0.445307	0.445307	0.445307	1.11327	0.890615	1.66977	2.00388	1.44725	1.33592	0.445427	0.111327	0	0.890615	1.33592	1.89256	2.59416	2.04661	2.361	1.11335	1.2246	0.556634	0.445307	0.890606	1.55857	2.11518	2.33789	1.54022	1.55858	0.723749	0.779365	1.42939	1.89256	2.33786	2.00376	2.13892	0.667972	2.90936	3.11783	4.78705	2.67184	2.67408
AT2G32500	protein_coding_gene	-	3.78511	2.22654	2.52572	0.890615	0.667961	0.779288	1.33853	1.6795	1.89256	2.11519	2.55648	2.10682	2.00388	1.66992	0.222654	0.222654	0	0.556634	0.890615	0.890615	1.11327	2.66048	2.78317	2.78317	2.89587	2.73011	0.779288	0.779288	1.22459	2.78545	2.44919	2.44919	2.44921	0.890743	0.999425	1.89193	2.11289	1.89256	2.22624	1.6699	2.67184	3.00536	2.45276	3.11715	2.0032	2.22693	2.13615
AT5G11430	protein_coding_gene	+	4.23042	3.11714	3.55926	3.6738	4.5644	3.67382	2.8945	2.11521	1.00194	1.11327	0.779285	1.2246	1.89256	2.20129	2.56052	1.44726	1.89253	1.68192	2.11493	2.11521	1.33592	2.44839	2.8945	2.67189	1.11327	1.55858	1.11327	1.89095	1.6699	3.19498	4.11909	4.01525	2.67184	2.00388	2.56052	3.22848	2.78317	1.89236	1.78123	1.2246	1.6699	2.56052	4.23042	3.23169	2.67184	3.00582	3.00582
AT4G18730	protein_coding_gene	+	1.6699	1.11881	0.890615	0.890618	1.33592	1.66987	1.2246	1.67171	1.44725	1.22359	1.33598	0.888076	1.22436	1.0031	1.78117	2.4492	2.67169	3.45113	2.56021	2.22654	1.44725	0.445318	0.445184	0.890625	1.11486	1.13711	0.890501	1.32517	1.33592	1.33592	1.21599	1.2246	1.33076	0.890614	0.667994	0.785256	0.779341	0.55645	0.556634	0.556634	0.890615	0.890613	0.779288	0.779288	0.779979	1.00198	1.1251
AT5G12120	protein_coding_gene	-	0.445307	0.111327	0.779288	1.10021	1.44725	1.44725	2.22073	2.2537	2.00389	2.00388	0.565629	0.123882	0.22268	0.779288	1.00554	2.78317	2.5605	2.47322	2.67043	1.55858	1.89256	1.78141	1.44726	0.781811	0.445495	1.44817	2.33786	4.5644	5.00971	3.67378	4.00777	2.10809	1.77496	1.33592	0.667965	2.00388	2.11515	1.78123	2.44919	1.34617	0.867752	1.55882	2.44911	2.44919	2.44919	2.44919	1.78112
AT2G18760	protein_coding_gene	+	2.67184	3.45114	2.33807	2.00388	2.00804	1.33592	1.44725	1.78123	3.97468	3.78509	4.67573	4.67573	2.93622	2.67178	2.33786	2.22653	1.78123	1.55861	1.24814	1.00194	1.89256	1.6699	1.66851	2.00388	1.44719	1.66984	0.779287	1.33592	1.7812	1.55856	4.06686	3.5614	3.22848	1.44725	2.02392	1.6699	2.8945	2.44919	2.67292	1.78112	3.33984	2.84649	4.11909	1.99278	2.44926	2.22654	2.74019
AT4G15410	protein_coding_gene	+	0.890615	1.55858	1.55858	1.34086	2.33854	1.6699	1.6699	0.998162	0	0.445307	0.556634	0.556634	0.784378	0.556681	0.890625	1.44512	2.44613	2.22652	1.77039	1.89292	1.44725	1.44725	2.81565	3.46554	2.89473	3.11715	3.6739	3.67379	3.35773	3.0109	3.78511	5.22275	5.12099	5.12103	4.11909	3.67379	3.45469	2.01394	1.00192	1.0024	2.67184	4.34174	4.51189	4.89914	4.89837	4.89838	3.45288
AT4G25030	protein_coding_gene	+	1.33592	1.115	1.33592	0.66796	0.445314	0.439513	0.222654	2.11359	2.11521	1.85741	2.33786	0.447561	0.445307	0.84072	0.445307	0.556634	0.890764	0.543572	0.445307	0.667961	0.667961	1.2246	1.55863	1.89252	2.00399	1.89256	1.31279	1.22705	1.00192	1.33592	1.45585	1.33592	1.56789	1.67032	1.47448	1.00193	1.0018	2.33782	2.22654	2.09505	2.34019	3.22848	2.83862	1.89255	1.55859	2.33809	2.57365
AT4G29950	protein_coding_gene	+	0.667961	1.89244	1.89256	2.22654	1.55858	0.445996	0.445307	0.445272	0.556864	0.556634	0.556618	1.44708	1.88828	2.44919	2.78318	2.00423	1.44927	0.779288	0.445307	0.556568	0.890615	1.11329	0.77929	1.11323	0.779307	2.67184	2.11491	3.78989	3.90591	4.53019	6.12298	4.5644	3.67379	2.36634	3.43278	3.22848	2.8945	0.777008	0.667961	1.11703	3.78511	3.78511	3.45368	4.01589	2.11508	3.11715	4.45307
AT5G64395	protein_coding_gene	-	2.56052	2.00388	2.00366	0.446236	0.337735	0.33398	0.445307	1.11331	1.44726	1.6699	2.44919	2.11508	3.00582	3.67379	2.78317	2.33786	0.890615	0.33398	0.33398	0.445307	0.667961	0.667996	0.66811	0.666394	0.651747	0.877611	0.895806	0.774029	0.781553	0.779717	0.77812	0.761037	1.00194	0.863491	0.783569	0.778492	0.779174	0.779292	0.77929	0.779288	0.779288	0.779288	0.779288	0.779288	0.779288	0.779288	0.779288
AT5G24120	protein_coding_gene	-	1.89256	2.00363	1.89255	0.445307	0.445307	0.667961	0.899912	1.33592	2.33786	2.00388	1.99468	1.6699	0.667962	1.05435	1.44747	2.00388	2.00388	1.91635	1.33592	1.11327	1.33592	1.00194	1.11327	1.33592	1.55817	1.55858	1.55472	1.33592	1.33592	1.33594	2.98989	2.44919	2.66675	2.67482	1.62678	0.445307	0.445307	0.33398	0.667961	0.667961	0.667961	0.675187	0.558497	0.556621	1.4474	2.33802	2.22654
AT5G25520	protein_coding_gene	+	1.44725	1.66989	1.6699	1.11327	1.11068	0.445307	0.445307	0.56505	0.111327	0.111327	0.556634	0.54492	0.556634	0.556634	0.162703	0	0.890615	1.11296	1.11328	2.56052	1.6699	2.8945	1.89256	2.11521	0.890615	0.668268	1.78593	1.78123	2.22629	2.33792	2.00021	3.33981	2.67161	2.67185	3.45113	3.45113	0.667961	0.333981	0.445538	0.779288	1.33592	2.56052	2.44919	3.77872	3.45113	3.33985	2.67184
AT5G47200	protein_coding_gene	+	1.55858	1.66991	0.333979	1.11327	1.11323	2.11521	2.11521	1.6699	1.6699	1.44445	1.44725	1.11327	1.11581	0.671161	0.667961	0.667961	1.00069	0.333981	0.667961	0.890648	1.44725	1.43775	2.22654	2.00388	2.89621	2.56052	2.22654	2.44543	1.66985	2.10323	1.6699	1.33592	1.33591	1.55341	2.28354	1.89256	1.43527	1.54022	1.22464	1.11327	0.33398	0.333981	0.333288	0.33398	0.334042	0.222654	1.00184
AT4G34020	protein_coding_gene	-	1.78123	1.6699	1.66906	1.56579	0.890615	0.890615	1.56024	1.54895	1.33592	1.44725	0.779288	1.00477	0.779288	1.12028	1.78124	1.33432	1.6699	1.55568	1.78122	2.25858	3.22848	3.00651	2.62775	2.8945	2.44761	3.3398	3.89639	3.89608	4.23042	3.22848	1.33592	1.00194	0.222653	0.686678	0.667961	0.667961	1.00195	2.78317	2.33787	2.78317	2.8945	1.55851	1.11293	1.2286	0.885159	1.6699	2.2263
AT4G04350	protein_coding_gene	+	0.779288	0.779288	0.779288	0.33398	0.33398	0.445307	1.00246	1.2246	1.61557	2.78317	2.33706	2.44919	1.70936	0.894044	1.00191	1.00194	1.00194	0.999641	0.779304	0.556634	1.00194	1.37149	3.02954	2.67184	1.79076	1.6699	1.89256	2.62442	1.89465	1.6699	0.890615	0.556634	0.111327	0.667961	1.23187	1.55858	2.11558	1.33592	1.44725	0.890615	1.794	1.78123	1.33274	2.11521	2.11521	2.3111	2.45292
AT1G68140	protein_coding_gene	-	1.44725	1.33975	1.55858	1.00194	0.445493	0.556634	1.2246	1.33592	2.67107	2.67184	2.89461	2.78317	1.22529	1.78123	0.890495	1.00194	1.00093	1.22517	1.00194	1.33592	1.33592	0.599209	1.11327	0.99818	1.44725	2.22654	1.6699	1.6699	2.21525	1.33592	1.44725	2.22654	2.56052	2.11521	2.44919	2.00388	2.11385	2.33782	2.22278	3.11577	3.3398	2.33785	2.44661	2.67209	1.27695	1.6699	1.33592
AT3G56590	protein_coding_gene	+	1.00194	1.33592	2.3137	2.78317	2.8945	3.21747	3.52919	3.78511	4.34175	3.24359	2.60473	2.22655	1.66992	2.76738	2.22654	2.44918	2.44918	1.82847	1.33766	1.44725	1.33592	2.33786	2.1159	2.22654	2.89618	2.67173	3.3398	2.78317	2.00388	2.22941	2.11521	2.11521	1.8446	0.222655	0.222654	0.445307	0.33398	0.33398	0.333972	0.556647	0.667961	0.890615	0.779749	0.890615	1.34563	1.2246	1.44725
AT3G54500	protein_coding_gene	-	3.3398	3.67379	4.34175	1.78142	1.66852	1.78122	1.11327	1.33454	0.780825	0.333981	0.667961	0.667961	0.556865	0.779288	0.986445	1.00194	1.33592	1.11379	1.56646	1.78117	1.44725	0.890612	1.55935	1.2246	0.890615	0.667961	1.44725	1.44725	1.78328	0.986248	0.779288	2.22654	2.11521	3.00585	1.8117	1.56727	1.81009	2.20722	2.2278	2.67186	2.44919	1.89515	1.89255	0.775888	0.779289	0.556634	0.890605
AT1G08970	protein_coding_gene	+	2.33786	2.33786	1.6699	1.44731	1.79995	1.89256	1.6978	2.67184	1.85456	1.78123	2.08835	1.11327	1.08709	1.33314	1.3358	1.33592	1.41036	1.18541	0.111327	0.33398	0.667961	1.00411	1.00194	1.78123	1.78123	1.6698	2.44908	2.78317	2.78317	2.79286	2.45043	2.44919	2.33787	1.44765	0.892466	0.890615	0.667851	0.667961	0.667961	1.44725	1.3358	1.33593	1.33592	1.11327	1.11452	1.49106	2.27049
AT1G14670	protein_coding_gene	+	1.33592	1.3362	1.00148	2.00388	1.11327	2.22615	3.22847	2.22654	2.67184	1.44767	0.445307	1.11327	1.2246	1.2246	1.22459	0.667954	0.445313	0.779288	1.00194	0.890616	0.667961	0.556634	1.39098	2.22654	2.11521	2.44919	1.55853	0.891357	1.11327	0.556634	1.00194	1.22205	1.11327	1.2246	1.33592	1.89256	1.91155	3.45113	3.11577	2.44919	4.23042	4.34243	4.00776	4.11783	3.7787	2.11521	2.67184
AT5G10950	protein_coding_gene	-	0.445307	0.660499	1.00194	0.890614	1.48516	1.38332	1.00194	1.78123	2.08533	2.67184	3.45113	2.78653	2.43136	1.6699	1.89256	1.44414	1.00194	1.11327	0.556635	0.556634	0.556634	0.445307	1.11327	0.779327	1.00194	1.11315	1.55858	0.888792	1.2246	1.59132	1.68368	1.78123	1.61484	1.1133	1.66751	1.6699	1.2246	1.2246	1.2246	0.324547	0.924766	1.2254	1.78123	2.00388	1.89274	1.55851	1.50484
AT4G28600	protein_coding_gene	+	2.44919	2.56052	2.10869	4.45307	4.11789	3.11778	3.67382	1.33592	1.00194	0.778599	0.445307	0.445307	0.445307	1.44726	1.89256	2.44919	2.67184	1.6699	0.779288	1.00194	1.44725	1.89256	1.66829	1.11356	0.667977	0.667968	1.44725	1.33592	1.78123	1.23423	1.11327	0.667965	0.445307	0.701382	0.556691	1.33592	2.11521	2.00548	1.22575	0.453915	1.2246	1.2246	1.44725	1.11327	1.5584	1.69362	2.11521
AT3G62120	protein_coding_gene	-	1.6699	1.44521	1.21711	1.78123	1.78104	0.779288	0.779288	0	0.556451	0.55665	0.667961	0.667961	0.111557	0.926779	1.2246	2.56054	2.67184	1.99083	1.55858	0.222646	0.111327	0.406121	0.445307	2.33525	3.00582	2.58453	2.45234	0.890598	0.890615	1.1134	1.2246	1.48899	1.33592	1.66478	1.44568	1.33592	1.55094	0.893753	1.2237	1.55518	2.67184	2.78317	3.11715	2.00339	1.78123	2.02789	1.6699
AT4G17570	protein_coding_gene	-	3.11715	3.00582	2.00391	2.22654	1.55858	1.55858	1.22453	0.779289	1.11327	1.11326	0.779288	0.890615	0.445077	0.445307	0.445307	0.33398	0.334166	0.33398	0.33398	1.00194	0.779288	0.779288	0.779619	0.667948	0.667961	0.779288	0.229607	0.667961	1.00171	2.8945	2.45004	2.8945	2.2328	2.00388	1.86266	0.890615	0.667961	0.333965	1.33662	1.33592	1.22459	0.779289	0.222654	0.222578	1.00194	1.00202	1.44905
AT2G27980	protein_coding_gene	-	0	0	0.556634	0.556634	0.890618	1.6699	1.11349	1.2246	0.890608	0.890615	0.890401	1.11327	1.11442	1.44725	1.44725	1.60182	1.55801	0.779288	1.2246	0.877696	2.56052	2.22652	1.00151	0.787467	1.78123	2.12121	1.89256	1.44725	1.44949	1.78123	1.45145	2.11521	3.11394	3.11715	2.02597	2.11521	2.88991	3.91495	1.69574	1.2246	2.11521	2.00295	2.0143	1.67238	2.11454	2.4444	2.06392
AT3G45050	protein_coding_gene	+	1.2246	0.772141	0.779288	0.669131	0.788927	0.667961	0.667961	0.561851	1.55858	1.33592	1.55875	2.43748	1.78122	1.78123	1.99137	0.884647	0.556634	1.23261	1.56272	1.78225	1.6699	1.22459	1.11318	0.445307	0.22244	0.222749	1.00194	1.18042	1.2246	1.44722	1.55858	1.89256	2.13421	1.24633	1.28465	1.11327	1.11327	0.779288	0.667961	0.779288	0.556788	0.667958	1.00194	2.33786	2.56049	2.56052	2.34378
AT1G75840	protein_coding_gene	+	0.556634	0.556634	0.445307	0.222654	0.24968	0.556634	0.890613	0.890615	1.32629	1.33512	1.00194	1.55857	1.11327	0.557553	0.556634	1.11327	1.11327	1.33592	1.89256	0.779288	1.55858	1.33592	1.29177	1.23056	1.2246	0.779288	0.556634	0.890615	0.556634	0.556634	0.556645	0.667961	0.667961	1.52252	2.8945	2.8945	2.67069	2.78317	3.00882	1.2246	1.11327	1.11284	1.22459	1.80654	1.44725	1.00184	1.86299
AT1G08520	protein_coding_gene	+	1.44725	1.44623	2.67187	2.22654	1.55858	1.22448	0.220918	0.445357	0.785707	1.11339	0.892221	0.667864	0.662876	1.00194	1.00194	1.67633	2.22653	1.77694	2.33786	1.66881	1.00194	0.445307	1.67941	3.67377	3.89673	3.0969	3.22848	2.44919	1.2246	1.33592	1.3361	1.69391	1.5603	1.89255	2.67184	2.78317	2.00365	2.11353	1.33601	2.07226	2.44834	2.67178	1.89494	1.22466	0.33398	1.33592	2.49291
AT2G42360	protein_coding_gene	+	0.667961	0.779285	0.745559	1.00194	2.33786	2.56052	2.34644	2.78317	2.44919	2.8945	3.33937	2.67184	2.11533	1.89481	1.22504	1.44725	1.6698	1.55766	1.44725	1.2246	0.556634	1.9442	1.44725	1.44725	1.44725	1.99712	2.00388	2.00468	1.89256	2.11521	2.11521	2.22654	2.2176	1.32618	1.33592	1.78123	1.78111	1.43412	1.6699	1.6707	1.78123	1.55857	1.55858	1.44724	1.67056	1.91651	1.89256
AT1G17080	protein_coding_gene	-	2.00388	2.11521	1.89262	1.67395	1.11327	1.00191	1.0035	0.556634	0.33398	0.33398	0.086545	0.779288	0.779288	1.89256	1.79568	1.11327	1.55858	0.779288	1.00195	1.44725	1.00194	1.02991	0.890618	1.01052	1.2246	1.12878	1.55775	1.6699	1.66577	2.67184	2.5753	2.44864	2.70983	2.22654	2.00421	1.6683	1.5584	1.89847	1.6699	1.6699	1.67247	1.44725	1.55863	1.55973	2.56052	2.67174	2.44919
AT5G62460	protein_coding_gene	+	1.6699	0.333979	0.111327	0.111327	0.222654	0.222654	0.111327	0.353181	1.00194	1.11327	1.2246	0.985165	0.222654	0.667961	0.89061	1.00191	1.66992	1.11327	1.6699	1.78123	1.89256	1.89256	1.89292	1.00194	1.6699	0.890596	0.890615	1.44725	1.6699	1.22459	1.2246	1.2246	1.2246	1.00194	1.35621	1.33592	1.44722	1.44725	1.44724	0.896701	0.890615	0.779232	0.222654	0.465465	1.3479	1.33594	1.44725
AT5G01930	protein_coding_gene	-	1.78123	2.55083	3.22668	3.00582	2.66769	2.3703	2.23248	1.78122	2.00904	1.6699	1.66973	2.22673	4.34174	3.7882	4.23123	5.34353	3.22847	4.44976	4.23015	4.011	3.78511	3.33981	3.44706	3.67379	2.14608	2.11463	2.11521	2.40176	2.4509	2.33786	1.66157	1.89256	2.44919	2.45036	1.89256	1.44725	1.78123	2.11515	2.00388	1.44725	1.75714	1.78123	2.11091	2.01249	1.78123	1.89256	1.88302
AT1G49480	protein_coding_gene	-	3.67379	3.22848	2.44911	0.667961	0.893889	0.556634	0.890893	1.66886	2.27476	3.00562	2.56052	1.78269	0.938108	0.111557	0.209826	0.779288	0.779288	0.779288	0.721896	1.99783	2.22654	2.22654	2.22654	2.36559	1.22461	1.11327	1.33592	2.11485	1.44725	1.44342	1.6699	2.11524	1.55858	1.78123	1.89257	1.55857	1.11312	1.78123	1.22458	1.2246	1.24065	1.4941	1.78123	1.81325	2.56052	2.89476	2.44931
AT1G18660	protein_coding_gene	+	2.00388	2.00334	1.89256	1.55874	1.11534	0.225851	0.33398	0.453724	0.445307	0.556635	0.222654	0.0996131	0.111327	0.111327	0.556634	0.890615	1.00263	0.890615	1.22461	0.890615	0.779288	0.77964	0.556632	0.556634	1.00271	1.67029	3.10747	2.56084	1.2246	1.33592	1.44725	1.32781	0.779297	0.445307	1.33592	1.55858	2.5546	2.56055	2.11521	1.3354	0.785642	2.44922	3.22848	2.44919	1.78123	2.00388	2.79426
AT4G31990	protein_coding_gene	-	1.33592	0.447235	0.672693	0.779288	1.22459	0.996147	2.10591	1.89254	1.89256	2.22654	0.890615	2.67157	2.8945	2.93033	2.8945	1.11344	0.445307	0.532122	1.11327	1.00222	1.11327	0.668762	0.222654	0.451912	1.11327	1.66701	2.22653	2.00366	2.11521	2.22653	2.17087	1.6699	1.55858	0.890615	0.556576	0.667961	0.445307	0.556634	1.00494	1.47126	1.44725	1.78123	0.890615	0.445303	0.445307	0.111327	0.111327
AT2G33150	protein_coding_gene	-	3.11715	2.11627	1.55858	0.563073	0.890615	0.890447	1.00194	0.992341	1.55858	2.99762	3.78511	3.89644	3.10765	2.01348	1.33593	2.00388	1.67458	2.33844	1.89255	1.33592	1.33592	0.890615	0.668122	1.33592	1.00216	1.67052	1.09492	1.78124	1.3232	3.00582	3.00559	2.78317	2.34984	2.11793	4.0069	2.56052	2.89456	2.35517	1.6699	1.22373	1.45155	1.33592	1.47026	2.56364	2.45177	3.67227	2.44947
AT4G16760	protein_coding_gene	-	2.22654	1.89241	1.67024	1.43705	0.779277	0.445307	0.333313	0.779287	1.10175	2.44919	2.44919	1.6699	1.34506	0.556634	0.556634	0.556634	0.667961	0.222654	0.222654	0.222654	0.111327	0.111327	1.44725	1.91022	1.79315	1.11327	4.67573	4.96465	5.38824	2.8945	2.78317	1.33353	2.55825	1.90841	1.89256	0.779288	3.22848	4.45306	4.23088	2.67592	1.55858	1.55789	1.55845	1.78123	2.22656	1.00194	1.00194
AT4G22890	protein_coding_gene	+	2.00388	2.22654	1.89256	1.22433	1.33592	1.2246	0.779288	0.222654	0.556634	0.890614	1.0576	2.00388	1.55858	1.11327	1.02334	0.335533	0.334013	1.11326	1.2246	0.890151	1.28026	0.673501	1.11327	1.27597	1.33592	0.882965	1.66992	2.11419	1.89256	1.8943	2.45243	2.7117	1.89256	1.89255	3.67378	2.8945	2.33878	2.56052	1.44947	2.90633	2.8945	2.8945	2.9911	3.00586	1.33338	2.33786	2.11521
AT4G28405	protein_coding_gene	-	1.11327	0.667962	2.22453	2.22654	2.22654	2.8945	1.11998	1.78123	1.89256	1.2246	0.890615	0.445307	1.44743	1.44725	1.44725	1.44725	0.333831	0.33398	0.445307	0.222886	1.44725	1.44725	1.55837	1.55858	1.55858	1.56183	1.55776	1.6699	1.67214	1.89256	1.89201	2.11521	2.11524	2.33492	2.22654	1.80177	1.00196	1.00194	1.00194	1.00194	0.890266	1.00194	0.999393	1.33279	1.33664	1.2246	1.22592
AT1G79090	protein_coding_gene	-	1.55858	1.5585	1.11327	1.22459	1.01408	0.666362	0.779288	2.11521	1.89256	2.11801	2.00388	0.556634	0.77935	0.33398	0.779288	1.64006	2.89445	3.22848	2.67184	1.78633	0.556634	0.222654	0.667872	1.45322	1.78433	1.44715	1.44725	1.11327	1.2373	0.890615	1.09797	1.11327	1.44725	1.2246	0.445309	0.33398	0.556634	0.667961	0.445276	0.445118	0.667961	1.11327	1.66758	2.56745	3.89644	3.56256	3.45121
AT3G50950	protein_coding_gene	+	1.55858	1.33592	1.11327	0.779222	1.83261	1.55858	2.33786	2.2267	0.674984	1.67033	1.55857	1.6699	2.22659	1.78074	1.11327	2.33745	1.99869	1.78123	1.78123	0.559988	0.890615	0.667961	0.667823	1.40796	2.95362	3.3398	4.11347	4.11909	4.00776	4.34174	3.45113	3.89607	2.67184	3.22984	3.78513	4.247	3.33984	4.4525	3.34799	3.78511	4.78743	5.56115	7.79579	7.34756	6.67961	5.45484	5.12103
AT2G35230	protein_coding_gene	+	1.89256	1.89256	1.89256	1.78123	0.111327	0.345916	0.33398	0.33398	0.222654	0.427434	0.890615	0.890615	1.00194	0.553216	0.222654	0.222654	0.222653	0.222649	0.111327	0.556634	1.11327	1.11327	1.11327	2.01944	2.22482	2.33786	2.11521	2.11521	1.23809	1.33782	1.11299	0.94242	1.2246	1.2246	0.777103	0.556627	1.33451	1.79364	1.78123	1.78124	2.44919	2.33801	2.67166	3.22846	3.89644	4.46308	5.11823
AT1G49300	protein_coding_gene	+	5.23236	4.4416	3.45113	1.20839	1.00194	0.294688	0.33398	0.33398	0.111327	0.111327	0.556634	0.668563	1.11327	1.11327	0.556634	1.11292	0.890615	0.890615	1.23048	0.779288	0.667961	0.890615	1.55857	2.12134	2.22654	2.11521	1.33499	1.00194	1.45439	1.22551	2.22654	2.33786	1.44721	1.2246	0.554255	1.69814	2.67176	2.56052	2.8945	3.20575	3.12526	3.22848	2.56086	1.79349	1.33592	0.222654	0.222654
AT1G76510	protein_coding_gene	-	3.11715	3.67379	3.3398	3.34211	1.6699	1.89256	1.78123	1.00194	1.00192	0.709701	0.445307	0.667961	0.667961	0.508864	0.556634	0.667961	3.00576	2.8945	3.56226	3.22848	1.78123	1.78124	1.2246	0.445307	1.15226	1.337	2.56187	3.89686	3.56246	1.22456	0.556634	0.556634	1.44725	1.78202	2.56022	4.06343	2.33769	1.67024	2.00438	2.44919	2.33786	1.33592	1.78123	1.6699	1.81017	3.11714	3.11715
AT5G45930	protein_coding_gene	+	1.44725	0.779289	0.333979	0.223229	4.28649e-09	0.792394	0.890615	1.2246	1.2246	0.42239	0.556634	1.00195	2.00388	2.11521	1.89257	1.33592	0.445307	0.552341	0.556634	0.556637	0.667961	1.00194	2.00388	2.00388	1.84941	1.78123	1.89256	1.89256	1.55569	0.890611	0.890617	1.66953	3.22848	4.23046	5.12103	5.45494	4.89838	4.89838	4.89838	3.52804	2.22664	1.89256	1.6699	2.11554	2.44919	1.66619	2.75375
AT5G10470	protein_coding_gene	-	1.89256	2.89553	1.44726	1.90615	2.00388	0.884585	2.33785	2.97216	2.67189	3.00582	1.72557	0.667961	0.775839	1.00194	1.12018	1.2246	1.44893	2.12827	2.00823	1.6699	3.67379	3.45132	1.55858	0.779288	1.33586	3.33977	1.24258	0.890615	0.265799	1.1252	0.667961	0.890615	2.33786	2.8945	1.44725	1.00191	1.6699	1.19115	2.6719	1.22455	1.06623e-20	0.330099	2.56052	2.56052	1.55858	1.33763	2.44919
AT5G52660	protein_coding_gene	-	2.22654	2.22654	0.897323	2.67258	3.56246	3.67379	3.65126	2.11339	0.959367	0.556634	0.780091	0.667961	0.402732	0.667961	0.445307	1.00194	1.11327	0.779288	0.890615	0.556634	1.00194	1.33592	1.44722	1.22459	0.667915	1.00194	1.44724	1.53842	2.3372	1.89256	1.22077	1.66993	1.11327	0.890615	0.776115	0.556633	1.33592	1.89256	2.3204	3.11807	2.67184	2.11634	2.8944	1.6698	2.02784	1.4447	1.89408
AT3G50520	protein_coding_gene	+	1.55858	2.67184	2.11521	2.6777	4.11903	3.45113	3.45113	2.11238	0.779406	0.445307	0.445307	0.442511	0.667961	0.33398	0.445307	0.445307	0.353259	0.667961	1.78032	2.449	3.00582	2.78255	2.78317	2.80554	1.55857	1.89278	1.55858	2.11525	2.52643	2.56052	2.75946	3.00582	3.22848	3.22848	3.56223	1.97032	2.22654	1.88491	1.78123	1.8926	1.56775	1.03523	1.89256	1.89222	1.6699	2.34157	2.19245
AT1G04790	protein_coding_gene	+	1.00194	1.33592	1.44508	1.55857	1.44725	1.1133	1.6699	1.55858	1.33574	1.89256	1.11327	1.89256	1.4474	0.779288	1.2237	0.445307	0.445307	0.445307	0.44576	0.444286	0.556634	0.671084	0.33398	0.222654	0.331829	0.680739	1.33598	2.12482	2.78313	3.22846	2.78317	2.33786	1.2246	0.780015	0.779141	1.00206	2.14932	3.3398	4.00857	4.16451	3.11744	2.3387	2.33769	1.3364	2.33786	1.78122	3.00582
AT5G03690	protein_coding_gene	-	0.667961	0.445307	0.445307	0.667961	0.667961	3.00582	2.8945	2.56052	3.67379	1.55858	1.33432	1.55858	0.556634	0.667961	0.891652	0.667961	1.44725	1.10647	1.11327	1.6699	1.00194	1.66994	1.44725	1.44725	1.11326	1.11327	1.33588	1.33595	1.2246	1.44725	1.33592	1.78123	1.40468	1.22587	1.44725	1.20205	1.89256	2.44603	2.44919	2.66952	3.11715	3.45113	2.78317	2.78442	1.94754	3.33976	3.23618
AT5G14720	protein_coding_gene	-	2.44919	2.22654	1.6699	1.33592	2.15376	2.33786	2.44919	3.0312	1.44725	0.978739	1.78123	1.07795	1.33592	1.24127	0.779288	1.89235	1.99925	3.00242	3.00582	2.2266	1.89256	1.2246	1.89256	1.4447	0.859021	2.11521	2.11521	0.667961	0.779288	1.11327	2.11522	2.22654	1.44725	2.56052	3.33939	2.44919	1.47938	1.78123	3.3398	2.56052	0.443156	1.18722	1.78123	1.11327	1.34556	2.10506	1.2246
AT4G36770	protein_coding_gene	-	1.44725	2.00388	1.66991	1.88454	2.22657	3.21089	3.56076	5.37214	4.23042	2.89011	2.67345	0.644984	0.667961	0.470556	0.122893	0.445307	1.44725	1.78487	3.22259	3.33973	2.67184	2.67184	2.33101	1.44722	1.30433	2.22859	2.33782	2.22654	2.67219	3.19269	3.22848	3.78445	3.33987	2.78323	2.22352	2.6718	2.82381	3.14483	3.71636	3.11715	3.11723	3.33962	4.00777	4.66174	5.8928	4.67668	4.11986
AT1G48040	protein_coding_gene	-	2.00388	2.33527	2.9989	3.10638	2.33786	1.66991	0.334811	0.779288	0.779288	1.11327	1.58095	2.36129	2.56051	2.22654	2.42606	1.09165	1.2246	1.2246	0.556637	0.445346	1.11327	1.11327	1.11327	1.10944	1.89256	1.33592	1.3357	1.33592	1.33591	1.89132	1.66522	1.55857	1.44725	1.44724	1.10726	1.4472	2.00388	2.5597	3.42077	2.79328	4.00776	4.34175	2.95786	2.77995	1.98489	1.44726	1.22146
AT2G18110	protein_coding_gene	+	2.33786	2.56052	3.00582	2.67012	2.43227	4.78705	4.34485	5.3461	3.8259	1.2246	1.55552	1.67012	1.6699	1.6699	1.33596	0.222657	0.222654	0	0	0.445308	0.890615	0.890615	0.890615	0.890615	0.890615	0.880065	0.556047	1.26036	1.2246	2.11546	2.33786	2.33786	3.45103	3.45113	3.43973	2.78317	2.54543	1.96346	2.00377	1.33301	0.890712	1.78123	2.00389	2.00389	2.67437	3.11715	2.67182
AT4G39390	protein_coding_gene	+	1.44725	2.78412	2.67184	2.33786	2.1152	1.1073	1.30122	1.6699	1.11327	1.00194	0.812842	0.556634	0.645754	1.11327	1.11327	1.00194	1.45919	1.15259	1.89256	2.44919	1.78123	1.33593	0.778832	0	5.91746e-07	0.890615	2.00388	2.11521	2.10882	2.21123	1.55858	0.324828	0.33398	2.52721e-05	1.74665e-30	0	0.000444978	0.556634	0.890615	1.2246	1.6699	1.67215	1.4007	2.11521	2.78236	2.33786	2.23853
AT1G09920	protein_coding_gene	-	3.67379	3.33988	3.01759	1.77562	2.00012	1.7808	1.99227	1.55555	2.12284	2.44919	3.01709	2.90289	2.33787	2.76717	1.6699	1.55378	2.00388	1.23533	0.772787	1.11312	0.556634	1.2246	1.71273	1.33592	2.56232	2.67184	2.00388	2.40705	2.33892	1.32285	1.2246	1.2246	0.889773	0.777961	0.44531	0.556634	0.556634	0.667918	0.508442	1.44725	1.33592	1.33592	2.11597	2.09915	1.55858	2.00388	2.10969
AT3G46590	protein_coding_gene	+	0.890615	0.667961	0.667961	1.33592	0.797549	1.11327	1.11327	0.556634	0.556629	0.111327	0.111327	0	0.556634	0.556634	0.779288	1.11037	1.11327	1.6699	1.89256	1.55944	1.00194	0.667071	0.556634	1.11327	0.890615	0.890619	0.817201	1.11322	2.8945	3.0058	2.86042	1.45094	0.667964	2.33786	2.8945	3.11715	1.67012	1.00194	0.741293	1.66984	1.89264	1.89256	1.89815	2.22654	1.78123	1.78123	0.55267
AT4G11845	protein_coding_gene	-	1.2246	2.33369	1.6699	2.22641	2.677	1.66393	1.6699	1.11111	0.661542	0.779288	0.756915	1.00399	0.667961	0.334142	0.45976	0.664322	0.667961	0.667896	0.556634	0.556959	0.556634	0.556634	0.556634	1.11336	1.11327	1.11327	1.55862	1.55858	3.04062	2.8945	3.11715	3.1209	2.56052	2.56052	1.66326	1.6699	1.01569	0.7793	0.555789	1.56043	1.55858	1.67439	2.56114	3.12977	3.78511	3.66221	3.22848
AT5G11560	protein_coding_gene	-	1.44725	1.44725	0.667961	1.00132	0.556634	0.556634	0.445307	0.33398	0.33398	0.222654	0.445307	0.453695	0.779288	1.00259	1.55858	2.33307	2.00388	1.78097	1.6699	0.667961	0.667961	0	1.55514	2.22654	3.3398	2.67184	2.44623	1.89271	1.33596	3.11723	2.67184	2.56052	1.13226	0.779288	0.556634	0.667961	0.667961	0.894945	1.89256	2.23041	3.45113	3.78511	2.8944	1.46365	1.33825	1.24697	0.779288
AT3G20060	protein_coding_gene	-	1.2246	1.33592	2.2266	2.7859	2.78307	2.8945	3.03451	1.90133	2.89454	2.67184	2.18181	2.3318	1.44735	1.78123	0.890605	0.562428	0.667948	0.438509	0.667961	0.667961	1.11327	1.09307	1.33524	1.33592	1.55858	2.00388	1.66741	2.17218	1.89256	1.89253	1.33592	1.2246	0.78692	0.854019	1.77945	1.2246	1.22516	2.20458	2.67173	2.56052	3.45151	3.44069	4.16341	4.11909	3.67379	2.67183	3.22842
AT4G39420	protein_coding_gene	+	2.11521	2.67184	1.8926	1.2246	1.33592	0.866603	1.12764	1.44725	1.55858	3.05491	3.31743	2.78317	2.78317	1.52491	2.00388	1.6699	1.6699	1.34952	1.00193	1.00194	0.779288	1.33592	2.44919	2.22654	0.668453	1.6699	1.07381	1.78123	2.44919	1.8905	1.2246	1.10766	1.79087	1.5582	1.33592	2.11521	1.00194	1.00194	2.00388	1.00044	1.89254	2.78362	0.782387	0.779288	1.33441	0.890615	3.11761
AT5G45480	protein_coding_gene	-	0.890615	0.890615	1.11327	1.11327	0.667961	0.891043	0.890726	2.23173	2.22654	2.1249	1.66973	0.628658	0.445307	0.322038	0.557465	0.556634	0.779288	0.779288	0.556211	0.667961	2.00388	2.00388	2.22807	1.89256	0.669086	0.890615	1.00726	1.4472	1.33592	1.55858	1.44731	1.78101	1.55858	2.00353	2.34382	2.44906	3.45113	2.67304	2.11659	1.6699	1.22459	1.11327	1.33592	1.22453	1.55858	1.55857	1.55858
AT5G63370	protein_coding_gene	-	1.00194	1.66992	1.6699	1.44771	1.78381	1.00194	0.445307	0.817559	0.553424	0.445307	0.556634	0.235801	1.33592	1.33592	1.55858	1.78278	0.667961	0.890371	0.779288	0.890151	1.11327	0.89575	1.44725	2.11521	2.22654	1.75139	1.6604	1.33592	1.55858	1.33592	1.33558	3.70679	3.55282	3.56246	3.8453	3.43995	4.34517	6.2343	5.12482	5.23236	4.67573	3.45115	1.77555	2.67184	3.00583	3.89644	2.8937
AT3G05060	protein_coding_gene	-	1.11327	1.11698	1.44378	1.2246	1.00194	1.54616	2.22584	2.11521	2.22641	3.21676	2.56159	3.45113	3.78452	2.23494	1.69988	1.78123	1.33648	1.33593	0.993743	0.889603	1.55858	2.22654	2.22654	1.11382	0.779288	0.445766	1.6699	2.8945	3.95168	3.678	3.45354	3.34383	1.89258	2.22654	1.66816	1.44725	2.38044	3.00582	3.67379	3.8965	3.56246	2.56056	1.89256	0.909736	1.00194	1.13489	1.11327
AT1G53800	protein_coding_gene	+	0.445307	1.22137	2.1152	2.67069	2.78313	4.57661	3.45425	3.00754	3.1172	0.776839	1.07681	1.2246	1.33569	1.55858	1.24809	1.00194	0.55682	0.667961	0.667392	1.00194	1.00194	1.44725	2.15351	1.78123	1.78123	1.33592	0.895347	1.1111	1.44725	0.890615	0.779288	1.10411	0.779298	2.00414	2.5578	3.29116	4.12466	3.6357	2.67804	2.00388	0.962933	2.33786	2.33786	3.00584	3.11715	1.56212	1.44746
AT3G01460	protein_coding_gene	+	1.00194	1.00194	0.890615	0.779288	0.779281	0.556467	1.42412	1.33592	1.78124	2.44937	1.58095	1.33592	0.890615	0.111327	0.556634	1.11327	1.54922	1.89256	1.55858	1.00194	0.890615	0.890096	0.222654	0.668002	2.11521	1.44725	2.67319	2.00386	1.2246	1.34832	2.33786	0.222702	2.44919	1.78123	1.89256	1.78123	1.55857	2.56052	0.736714	0.453881	2.00388	2.45417	2.54854	3.4516	1.44725	0.667961	1.44725
AT3G42170	protein_coding_gene	+	0.556634	0.445307	1.00194	1.2246	1.89256	2.56052	1.89256	1.55858	1.00194	0.556634	0.33398	0.33398	0.222654	8.62075e-18	2.10993e-46	3.13573e-29	0.434976	0.683982	1.11325	1.78123	1.33592	1.33578	1.12459	2.04329	2.56052	2.71114	2.64187	1.32975	2.22654	1.89256	1.55858	1.0229	1.55857	2.56052	3.00582	2.00391	1.98296	2.67184	2.11088	2.78317	2.56052	0.89148	0.667976	1.00194	0.890985	1.44726	2.89419
AT3G10230	protein_coding_gene	-	1.6699	2.22647	2.56052	2.01026	1.89256	1.00183	1.22457	1.00194	1.36442	1.33618	0.668007	0.445307	0.0753905	0.333919	0.33398	1.00194	1.2246	0.890615	2.00388	1.33592	1.11327	2.11521	2.22595	1.89253	1.89256	2.2688	2.67182	1.66986	1.78123	1.23149	1.2246	1.55997	0.779288	1.24806	1.00194	0.89061	1.44725	1.27424	1.55858	1.44899	1.33592	1.44725	1.00194	0.889982	0.779288	0.667995	0.556717
AT2G23140	protein_coding_gene	-	1.6699	2.22683	2.22653	1.11327	0.890615	0	0.222356	0.779288	2.00388	2.11521	2.56081	2.11527	2.34732	2.5603	2.44919	2.33781	1.11529	1.22468	0.667961	0.667961	0.779288	0.33398	0.33398	0.329248	0.779288	1.33592	1.89252	3.55799	3.45113	2.89464	0.714991	0.222654	1.16076	1.6699	1.55858	2.5717	1.66993	1.78123	2.00419	2.00458	3.3398	3.1171	3.33467	1.78125	1.2246	0.890615	1.00194
AT4G37930	protein_coding_gene	-	0	0.779288	1.00194	1.00194	1.33665	1.55858	1.55859	1.55858	2.55961	1.67304	2.44919	2.56052	1.55858	1.66765	0.667948	1.25734	2.00388	2.89476	4.23042	3.65084	2.67184	1.4547	0.342755	0.445307	0.445307	0.445307	0.222654	1.44885	1.55261	1.78123	3.45113	2.00388	2.44919	2.67226	1.2246	1.55858	1.72503	2.00265	2.11521	1.6699	0.779288	0.445307	1.6699	2.21668	2.33786	2.65893	1.55858
AT5G01810	protein_coding_gene	+	1.2246	1.55647	1.78123	2.22711	2.13846	4.23076	4.1191	3.58947	4.53552	2.11521	2.1152	2.1388	0.890597	0.667961	1.00194	0.784077	1.11328	1.48644	1.2246	1.45289	2.00388	1.67004	1.33592	1.33592	1.44724	0.667961	2.2255	3.89644	3.89644	3.45113	5.34678	4.08871	3.33937	3.89644	3.03122	3.00669	2.44919	2.45034	2.98535	3.11764	4.00796	4.00761	4.34175	3.67374	4.22901	3.30385	2.6649
AT5G63890	protein_coding_gene	-	0.33398	0.33398	0.890615	0.890615	0.890429	0.890615	0.667961	0.667899	1.2246	1.56162	1.55858	2.00468	3.11752	2.44654	3.45113	3.22775	1.78093	1.89223	0.890615	1.00194	0.946278	1.00194	0.667904	2.10652	2.22654	1.89256	1.88517	1.2246	1.11327	0.779288	1.11327	0.336877	0.445307	0.446111	0.890614	0.890615	0.890615	1.55858	0.78828	1.11327	1.55858	2.11521	3.45354	3.11715	3.56246	3.00582	3.33894
AT5G57490	protein_coding_gene	-	1.33592	1.44317	1.89256	2.2231	1.67035	1.3359	2.22654	1.89256	2.33786	2.55972	1.2246	1.6699	1.2246	0.780531	1.55858	0.890615	0.890615	1.00181	0.222654	0.33398	1.11327	1.11327	1.44725	1.44725	1.2246	0.668329	0.556651	0.225626	1.22454	1.2246	1.22459	1.44725	1.55858	1.33587	1.00157	0.890399	0.882259	0.891475	1.11573	2.00388	1.89256	2.78323	3.3398	3.33978	2.00374	2.33786	1.33619
AT5G64300	protein_coding_gene	+	2.8945	1.6648	1.33592	0.445063	0.891868	1.11327	1.11327	1.38754	1.44725	1.11641	1.44725	1.27957	1.11327	1.66766	1.44725	1.11167	0.814789	2.00388	2.22654	2.78317	3.11715	2.11522	2.67298	2.23648	1.89568	2.33479	2.09593	3.30423	4.34358	4.66188	4.60417	4.89838	4.59058	4.12046	3.4512	3.44514	4.45462	4.74706	5.789	5.34349	4.45305	3.00594	2.44835	1.44804	1.33592	1.14283	1.11327
AT3G61415	protein_coding_gene	-	2.22654	1.77742	1.33592	0.667961	1.33593	1.37766	1.2246	1.2246	0.667961	1.28641	1.11327	2.00388	2.62059	1.80683	1.78123	1.33592	0.74824	1.55858	1.55858	1.33592	2.17087	2.33728	2.66715	1.21743	1.44719	1.55858	1.66989	1.00194	0.556634	0.556634	1.2246	1.01834	1.11327	2.98646	3.11715	3.89645	2.22654	1.33525	0.556634	0.779288	1.78123	1.559	1.22477	1.66948	1.22468	2.11521	2.78197
AT5G20840	protein_coding_gene	-	0.222654	0.33398	0.33398	0.33398	0.222661	2.44119	2.44919	3.3398	3.3398	0.904595	1.89148	1.00194	0.925951	2.00388	1.11438	1.2246	1.26454	0.444087	1.55858	1.6699	1.78123	3.44912	3.7851	1.44708	2.67187	3.11715	2.89443	1.44442	2.22654	1.44725	1.86885	2.45031	1.77916	1.44726	1.44725	0.779288	0.779288	1.6699	2.51666	1.44725	1.44725	1.89255	0.437944	0.667961	0.779288	1.2246	1.00194
AT5G39590	protein_coding_gene	+	0.667961	1.33592	1.66991	2.22654	3.562	2.56052	2.78315	2.44887	0.778791	1.44725	1.00195	0.779753	0.890664	0.33398	1.6513	1.79203	1.66999	2.33786	1.45671	1.88902	3.11715	2.44919	2.21796	2.22654	0.439784	0.333177	0.888538	1.11327	1.55858	1.55858	1.11327	0.777212	1.00194	0.556634	0.890615	0.879428	0.556634	0.890615	0.890615	0.444788	0.33398	0.779288	0.445306	1.78123	1.78123	1.78364	1.6699
AT5G60190	protein_coding_gene	+	0	0	0	0	0	0.445307	0.556634	0.556634	0.779289	0.779288	0.694937	1.6699	2.00388	1.6699	2.20911	1.55863	1.11327	1.00194	0.445307	0.333964	0.222654	1.11329	1.11327	1.11327	1.10188	1.00576	1.00194	1.00194	0.333947	0.222654	0.222654	0.332718	0.556634	1.00109	1.10449	1.33592	1.55878	1.55858	1.44743	1.33655	1.39521	0.780178	0.890582	1.14468	1.22497	1.44725	1.55857
AT3G56500	protein_coding_gene	+	1.2246	1.98476	2.33198	2.44872	1.89255	1.23333	0.790882	1.22466	2.22654	2.00388	2.11518	1.44887	1.55858	2.11521	2.77697	2.44764	2.22654	1.6699	0.893978	1.89256	1.00194	1.00194	1.00194	1.00194	1.00194	1.00194	1.00445	1.22153	1.78522	1.78123	1.78123	1.78125	1.86638	2.0039	2.00388	2.00388	2.00388	2.00388	2.00273	1.45711	1.44723	1.44725	1.44725	1.44713	1.33124	1.33561	1.10731
AT2G04270	protein_coding_gene	+	1.33592	1.33592	1.33508	1.44725	0.779387	0.779284	0.892275	2.63689	2.92197	4.67618	5.08748	3.289	2.96099	1.00162	0.466987	0.111327	0.334006	0.779288	0.890615	0.890615	1.89256	2.44919	2.73174	3.30084	6.22392	5.5672	0.890396	1.00194	2.56076	2.11521	0.794305	0.445307	0.333981	0.556634	1.11327	1.33592	1.00194	0.33398	0.890615	1.2246	1.33592	1.90427	3.90334	4.33943	1.69592	1.29661	3.22844
AT5G47440	protein_coding_gene	-	0.890615	0.667961	0.779288	1.22458	0.667967	1.44724	3.22846	2.67184	2.78316	3.00584	1.78126	1.78123	2.11521	1.63094	1.44725	2.00405	2.11504	2.9797	2.44919	2.11516	2.78317	1.44725	1.6699	2.00388	1.78123	1.7812	0.556167	0.556634	0.556632	0.913682	0.779288	1.44715	1.44725	1.44663	2.33787	2.6706	2.00388	2.00388	3.1214	3.7888	3.22846	3.11824	3.11937	3.00582	2.6698	1.11327	2.11564
AT5G67440	protein_coding_gene	-	1.2246	1.22463	1.00194	1.22463	0.611695	0.556634	0.222654	0	0	0	0	0	0	0	0.560786	1.2246	1.33592	1.33592	0.777174	0.111327	0.111327	0.33398	0.445307	0.890631	0.779288	1.22415	1.22459	0.667178	0.667965	0.779835	1.89256	2.58452	3.11301	2.67184	2.78331	2.67184	2.11521	1.77918	1.11327	0.890614	1.55858	1.66992	2.32945	2.00388	1.55858	1.55858	1.44346
AT5G41790	protein_coding_gene	+	2.22654	1.55858	1.33592	1.13939	1.11327	0.779287	1.11327	1.00194	0.667961	1.11327	1.77523	2.11521	2.44919	2.11521	1.34212	0.890615	1.2246	1.44782	2.33786	2.67184	2.00388	1.12393	1.33592	1.6699	1.11409	1.89252	1.673	2.66954	2.44919	1.78124	3.00385	1.78124	2.15795	1.55858	0.334029	2.00388	3.11715	2.67184	2.11521	1.2246	2.34075	2.22654	1.89256	0.779313	0.222502	1.11256	1.6699
AT5G03430	protein_coding_gene	-	4.00777	2.66572	1.22518	0.668085	0.445307	0.445307	2.11521	1.99194	2.22399	2.22654	0.879428	1.23497	2.56373	2.67184	2.67907	2.44922	0.890615	0.779288	0.445313	0.445307	0.222654	0.890623	0.890615	2.67184	2.90386	3.54062	2.56022	2.3377	1.11419	1.05332	1.00194	0.890615	1.22459	0.779288	0.779288	0.445265	0.667961	0.779288	1.11327	1.3354	1.44725	1.33592	1.00194	2.44919	1.67241	1.78123	0.667961
AT1G15780	protein_coding_gene	-	0.890615	1.11327	0.445307	0.445307	0.779242	1.55858	1.80263	2.78317	3.00568	2.00388	2.58262	1.89256	1.75786	2.33786	1.3576	1.5347	1.9651	1.33592	1.44725	1.11735	0.667961	0.890615	0.556639	0.393132	2.00388	1.44719	1.78111	2.01115	2.11213	1.78123	0.556634	1.3325	4.00844	2.68582	1.2246	1.87471	3.1067	3.89647	4.00008	3.67966	3.21754	2.22654	2.67185	3.9015	1.41875	0.33398	0.779686
AT1G69360	protein_coding_gene	-	1.33592	1.10944	1.11327	0.556634	1.07777	0.914643	0.890615	0.890615	0.674579	0.33398	0.445307	0.445307	0.111327	0.14751	0.333981	0.33398	0.33398	0.432245	0.333867	0.556634	1.6699	1.6865	1.45528	0.222654	1.13698	1.19503	1.33592	0.556634	0.82941	0.887617	0.779288	0.636089	0.222654	0.222654	1.11662	1.89256	2.78302	3.39893	2.33786	2.00326	1.11323	2.00388	2.22655	3.11716	2.67184	3.34289	2.33825
AT1G29310	protein_coding_gene	+	0.445307	0.889844	0.667968	1.00194	1.33603	3.45593	3.89641	3.56246	3.78499	1.22459	0.890615	0.779288	0.779288	1.00195	1.11327	1.11327	0.779288	0.556634	0.779288	1.2246	1.00194	1.00194	0.8902	0.888032	0.556634	1.43539	1.78123	1.67073	1.2246	1.2246	0.342009	0.111327	0.445307	1.00194	1.00194	1.00194	0.890615	0.556634	0	0.667963	0.779288	1.2246	1.78123	2.33786	2.98682	3.11715	2.67184
AT3G06483	protein_coding_gene	-	2.8945	2.11521	2.00386	1.89831	0.33398	0.33398	0.111327	0.33398	0.667961	0.667961	0.556634	0.33398	0	0.779114	2.00388	2.00388	2.00388	1.22467	0.445307	0.785747	0.779288	1.12254	0.668013	0.767371	0.556627	1.2246	1.22211	1.22459	1.23408	1.78123	1.2246	2.22654	3.1177	3.07458	2.5798	3.3398	2.45694	2.00401	4.09662	4.34179	3.3398	3.45113	2.78317	1.44597	0.446462	0.445307	0.667957
AT1G35670	protein_coding_gene	+	1.00194	0.667961	0.333995	0.33398	0.222654	0.667961	0.445307	0.445307	1.89256	1.44725	1.44725	1.44725	0.222654	0.556585	0.556634	0.779288	0.798566	1.22463	1.2246	1.78123	1.6699	0.890606	1.2246	0.667961	1.33478	2.22654	1.89256	2.11543	2.22678	1.2246	1.78123	2.67197	2.87577	2.33814	2.11521	1.96844	0.668084	0.445307	1.5587	2.43219	2.8945	3.45113	2.55742	1.78123	1.2246	0.667976	0.667953
AT1G72050	protein_coding_gene	+	1.78123	1.44725	1.00078	2.55976	2.22652	2.22654	2.00776	0.111385	0.412231	0.556634	0.568623	1.00194	1.61535	1.33592	1.4395	1.00194	0.109647	1.11327	1.11327	1.11327	1.11327	0.556634	0.667961	1.37447	2.22654	3.11715	3.45113	3.22848	2.11591	1.89258	1.00194	0.222654	0.445307	0.445623	0.556634	0.556634	0.667961	0.445334	1.3392	1.89256	1.89256	2.11521	2.13046	1.11428	0.667961	0.697524	0.667961
AT2G29510	protein_coding_gene	+	1.55858	1.33592	1.11327	0.988879	0.55661	0.111327	0.111327	0.0361833	0.556634	1.43886	1.55858	1.89256	1.33592	0.454907	0.333975	0.667961	0.667961	0.667961	0.667963	0	0.111327	0.890615	0.890615	1.00194	1.00194	0.779288	1.00194	1.2246	1.55858	2.22654	2.00388	1.44725	1.81932	1.55909	1.55858	2.56052	2.44919	3.11464	2.56052	2.77827	2.78317	1.55858	0.779462	0.22274	2.56694	3.11715	3.78597
AT2G30980	protein_coding_gene	-	0.779288	1.11327	2.00386	1.33592	1.2246	1.00194	0.333762	0.445307	0.890615	0.779288	0.66839	1.11339	1.11328	1.2246	1.11327	1.66978	1.85982	2.56598	3.56373	2.78317	2.11521	1.2246	1.2246	0.890615	0.779292	0.556634	1.11327	1.22459	1.45911	0.890615	0.779304	1.00198	1.78123	2.22654	1.78123	1.44725	2.99677	3.45113	4.11909	1.99963	2.11613	2.33786	1.78123	2.89449	2.33786	2.44919	1.26507
AT5G65810	protein_coding_gene	-	1.44725	0.111327	0.111482	0.221503	0.569548	1.34177	1.44673	1.33764	0.985893	0.435073	1.34411	1.33592	1.33592	2.56052	2.00897	3.22848	3.67379	2.44919	2.22247	1.00194	2.44919	2.56063	2.89473	3.3398	3.33985	3.67378	2.1152	1.89144	1.77585	2.00388	2.00757	2.00388	2.00388	2.00388	1.34739	1.22459	1.77982	1.78123	2.44915	2.22654	2.33902	2.8945	4.23042	4.23042	3.56246	3.67451	4.34167
AT1G67580	protein_coding_gene	-	1.89256	1.78439	2.44919	1.89256	2.11514	1.76333	1.11327	0.667961	0.111327	0.445308	1.46223	2.44919	2.44919	2.00388	1.10357	0.111327	0.111327	0.890615	1.55858	2.22654	2.44919	1.49451	3.22847	4.34175	5.45501	3.11718	2.22718	1.22452	1.55858	1.08083	0.946278	1.78123	1.78123	3.00368	4.06433	4.55861	2.8945	0.741731	2.00354	2.56052	2.56052	1.30318	2.56053	2.65991	3.45113	1.34183	1.00188
AT3G10050	protein_coding_gene	-	2.22654	1.89256	0.669559	1.22468	2.44919	2.8913	2.33682	3.56237	2.22657	4.01276	4.00777	2.89432	2.89447	0.66865	0.779288	0.445307	0.445307	0.445307	0.333936	0.888884	1.44725	3.45113	4.05638	3.78563	3.20473	1.89256	1.44821	2.4492	3.45074	3.91544	3.67379	2.11521	1.48365	0.890615	0.890615	1.2246	0.443926	0.779274	0.779288	1.22463	1.55858	1.44725	2.22395	2.33731	2.67184	2.33786	2.00416
AT5G43211	protein_coding_gene	-	1.55858	2.45838	2.66007	2.78317	2.33786	1.28221	0.802453	1.56178	1.33592	1.55863	1.44722	0.665165	1.2246	1.33586	2.53914	2.8945	2.22654	2.44795	2.23289	1.78117	2.00388	2.00388	2.00388	2.00388	2.00388	2.00388	2.00388	2.00388	2.00388	2.00388	2.00388	2.00388	2.00388	2.00391	2.00315	2.00388	1.50427	1.44541	1.44896	1.46814	0.901373	0.890293	0.890832	0.897974	0.781834	0.779193	0.779588
AT5G16680	protein_coding_gene	-	2.11521	2.56052	2.22696	0.667961	0.779108	0.33398	0.33398	0.667961	0.557	0.556634	0.890615	0.445307	0.333981	0.33398	0.445307	0.556634	0.556634	1.11509	1.44725	1.6699	2.00388	0.667961	0.111327	0.111327	0.451223	1.11327	0.776774	0.891053	0.88781	0.564283	0.556634	1.44725	2.11523	3.00582	2.89516	1.11327	0.33398	0.445307	1.00194	2.3377	2.56052	2.21609	1.89256	1.2246	1.78123	2.03549	1.33592
AT4G36390	protein_coding_gene	-	0.890615	1.11327	1.55857	1.33592	1.33592	1.00194	0.111327	1.00194	1.11327	1.00194	1.11027	0.779288	1.33592	1.44725	1.33902	0.779288	0.222654	0.222654	0.556634	1.00194	0.890615	0.779288	0.533352	0.445307	1.2246	1.2246	1.65751	1.6699	1.5585	1.78123	2.56052	2.11384	2.33745	2.56019	2.04784	1.2246	1.2246	2.33769	3.13357	3.45113	5.12103	4.42401	3.56245	2.57523	2.91321	1.55857	2.22654
AT1G72730	protein_coding_gene	-	1.89256	1.6691	2.00388	2.33807	2.44919	2.11521	1.44725	1.11327	1.11327	1.11326	2.2852	4.11909	4.1194	4.67573	3.35927	1.44725	1.66966	1.25072	1.2246	1.2246	0.667961	0.66796	1.6699	1.6699	1.6699	1.78081	1.6699	0.479479	1.78123	1.78123	1.3336	1.33592	1.32817	0.222709	0.222654	0.667961	0.779288	1.42866	1.22478	1.33592	0.890598	0.779288	0.289825	1.00194	1.00194	1.11327	1.11327
AT5G10490	protein_coding_gene	-	0.33398	0.894942	1.78123	1.89256	2.11521	1.87807	2.11521	2.11521	1.78123	1.22472	2.0044	3.22848	3.22848	3.33971	1.44653	0.667961	0.667961	1.33592	1.89205	2.56052	2.56052	1.78123	0.445307	0.556634	0.667968	0.33398	0.445307	1.78123	2.44919	2.44919	3.11715	2.78317	2.8945	1.89257	1.55859	2.78317	1.6699	1.44723	0.443231	1.67015	1.44725	2.22654	2.33854	1.55858	1.36202	0.556634	1.11328
AT5G49930	protein_coding_gene	-	0.779288	0.333994	0.671115	0.779288	1.33592	1.33588	1.44127	1.78123	1.2246	1.87578	2.22248	2.67184	2.67185	3.5824	2.56293	1.55858	1.6699	0.77904	1.78123	1.78123	1.6699	1.33592	0.33398	1.2125	2.22654	2.67453	2.78314	2.44919	1.44725	0.890615	0.222928	1.44725	2.11521	3.11692	2.93063	2.00388	1.11384	2.22654	2.44931	1.34117	1.55859	1.89256	1.33531	1.00194	1.78123	4.83828	5.12105
AT5G11710	protein_coding_gene	+	0.779288	0.890595	1.55858	1.57462	1.00172	1.89268	1.44725	2.11518	2.11549	1.66989	2.00383	1.55861	2.67185	3.22849	2.77598	3.33978	2.22651	1.22459	1.11544	0.33398	0.111327	0.779288	0.89354	1.22459	1.00194	1.77954	1.6699	1.22459	1.55858	1.22447	1.78758	0.890615	1.2246	1.55857	1.78123	1.78123	1.44381	1.00194	1.22803	1.33676	2.11521	2.22678	1.11327	0.222654	0.556634	1.00195	1.44725
AT2G06530	protein_coding_gene	-	0.556634	2.67185	2.44919	2.11522	3.00582	0.890615	1.1195	1.44499	0.556634	1.44725	1.21854	0.893753	1.2246	0.33398	0.33398	0.44241	0.110681	1.00194	1.44725	1.33679	1.33592	0.444635	0.445305	1.22139	1.2246	1.33592	2.4669	4.00522	4.11909	3.01874	3.00582	3.78511	3.00582	1.55881	2.11031	2.44919	2.44919	1.55855	1.65792	2.55959	2.00388	1.6854	2.58901	2.77675	3.24697	2.78317	2.56052
AT2G45620	protein_coding_gene	+	2.56052	1.33592	1.44741	1.89256	2.44919	2.11521	3.11579	3.11715	1.55839	1.95311	1.78332	1.78123	1.78138	1.74625	0.778458	0.779288	0.890615	0.779288	0.779288	0.333981	0.946278	1.21814	2.01034	2.78317	3.00382	4.34151	3.89644	4.95816	5.53233	4.78705	4.92209	4.55692	4.23042	3.23493	3.26389	2.67184	2.5844	3.11715	4.00777	3.22847	2.66861	3.67379	3.56246	6.34989	6.34563	4.8978	3.67379
AT3G05250	protein_coding_gene	+	3.78511	2.00388	1.55858	1.11376	0.556634	0.779288	0.66796	0.33398	0.33398	1.2246	1.78123	1.78123	2.00388	0.890615	0.222654	0.222654	0.222654	0.33398	1.99716	2.79609	3.45113	3.3398	3.48708	3.5613	2.78317	2.22654	1.44724	1.44725	1.4475	0.981279	0.222654	0.222654	0.222654	1.08724	2.00388	2.56052	3.00583	3.00582	3.00582	3.00582	1.44725	1.03865	1.00194	1.33593	1.33592	1.33592	1.11363
AT3G28710	protein_coding_gene	-	0.222654	1.4439	1.55858	2.33786	2.33786	2.57195	2.88675	1.89256	1.89259	1.11339	1.34786	1.34711	2.00386	1.89256	1.55863	1.55218	0.890615	0.33398	0.111327	0.667961	0.779288	0.779288	0.667961	0.779354	1.00332	1.24831	1.55858	1.11493	1.22459	1.11337	0.667963	1.00194	0.900254	0.779293	0.556634	0.556634	1.33592	2.11891	2.00388	2.22654	1.66002	2.8945	2.11521	2.44923	2.6723	3.31829	3.45113
AT1G16010	protein_coding_gene	-	1.33592	1.89256	1.55858	1.44724	1.11327	0.779288	1.11327	1.33593	1.11327	0.890614	1.00194	1.11327	0.890615	1.00194	1.2246	0.888901	1.33843	1.44725	0.956201	3.89673	4.67573	5.12105	5.45486	3.14284	2.44925	1.2244	0.779288	0.445307	0.436248	0.664748	1.11372	1.6699	1.6699	2.44897	2.22611	2.89478	2.33786	2.89673	2.11521	3.10226	1.83327	2.00389	1.48132	1.44725	0.556634	0.556634	0.221802
AT5G61830	protein_coding_gene	+	2.33786	2.67183	1.11338	1.00182	1.33295	0.667961	1.21281	1.11345	1.77191	1.89256	1.34711	1.33591	0.751535	0.95986	2.44919	2.78318	2.56611	2.91146	1.55858	1.11327	0.779288	0.77655	0.222654	0.111327	0.111327	0.112752	0.445307	0.333194	0.556634	1.00194	0.982829	1.55858	1.44216	2.00388	1.99891	2.25041	1.89256	1.33592	1.33592	1.44731	2.22654	2.23825	1.78132	2.33786	2.33782	2.56048	2.23233
AT3G16640	protein_coding_gene	-	2.67184	2.78317	3.00582	3.01099	1.66991	1.89265	1.6699	1.22411	2.00661	1.66974	2.00388	1.67058	0.664521	0.33398	0.230399	0.667961	0.667961	0.667961	1.11096	0.779288	1.6699	1.78123	1.78123	1.78123	1.22455	1.89335	2.33728	1.4491	2.56052	2.44919	2.90979	3.43541	3.33989	2.67863	2.66902	2.8916	1.89256	1.89256	1.89588	1.42881	1.44694	1.89109	2.11521	1.88416	2.00407	2.00388	2.11521
AT4G32330	protein_coding_gene	+	1.2246	0.55937	0.667991	0.556593	0.667961	0.446164	0.556634	0.556696	0.445254	1.6684	2.00387	2.22504	3.00572	1.89256	1.44726	1.22545	0.44538	0.111327	0.667961	0.779288	1.00194	1.89256	1.11339	2.12801	3.78511	3.44978	3.11715	0.665601	0.333899	0.111389	0.779289	0.667961	1.336	1.89256	1.44725	1.11906	1.02936	2.11521	2.11521	1.67003	0.33398	0.986292	2.89429	2.5595	3.45112	2.84535	4.23042
AT5G55300	protein_coding_gene	-	1.2246	0.556675	2.22654	3.11715	2.89456	2.67184	1.00194	0.111327	0.333978	0.33398	0.550639	1.00198	1.67335	2.33786	2.12141	1.79159	1.55581	0.890614	1.22459	1.55548	1.11327	1.00019	0.556469	1.11327	0.856524	0.890615	0.896824	0.779288	0.890615	2.11521	3.34794	3.67379	3.11715	2.33781	1.00209	1.22437	1.33593	1.44989	3.22891	2.78317	3.90565	3.89487	2.33052	3.11715	3.11715	1.90497	1.6709
AT5G45510	protein_coding_gene	+	0.556634	0.890151	1.55858	2.10215	1.67026	2.88965	2.78317	2.5967	2.56052	1.23578	0.890184	0.779239	1.2246	1.00194	0.779733	0.556679	0.222654	0.33398	0.333979	0.667961	0.556634	0.556633	0.667961	1.55858	1.00194	1.00196	0.445307	2.49688	2.8945	1.78119	1.32732	0.668879	1.00194	1.6691	1.89256	2.56074	1.21903	1.11327	1.11327	0.667959	0.222654	0.778517	1.3359	2.00388	2.77354	3.45043	3.45113
AT3G52660	protein_coding_gene	+	1.33592	1.00194	1.00194	1.00194	0.111327	3.05063e-09	3.19516e-05	0.222654	0.222654	0.409368	0.556603	0.445307	1.44083	1.3387	1.55858	1.44725	0.673127	0.667961	0.667928	0.667961	0.445307	0.448872	0.779288	1.11327	1.33592	1.58239	1.54371	2.22654	2.00388	1.89083	2.78317	2.00412	4.56479	3.35292	3.00582	2.22654	2.22654	1.78123	1.55207	1.00194	0.667961	1.00172	1.31668	1.55858	2.33786	2.33786	2.22902
AT2G21170	protein_coding_gene	-	1.89256	2.56052	2.67184	2.56052	2.00389	0.445287	0.33398	0.33398	0.33398	0.556634	0.890615	1.33592	1.55858	1.89599	1.33592	1.22458	1.00194	0.66566	0.556634	0.445312	0.890615	0.779263	0.890615	0.890615	1.6699	1.55858	2.00364	2.8945	3.22845	2.56052	3.44883	2.08615	2.66595	2.67184	2.44874	1.3367	1.2246	0.220067	0.222654	2.562e-09	0.33398	0.890615	1.00194	1.33592	1.55788	1.6699	1.6699
AT4G02090	protein_coding_gene	+	0.33398	1.44725	2.22649	2.22654	2.89486	2.22266	2.45678	2.56052	2.89405	2.4534	1.43585	1.78123	0.667961	0.556634	0.890615	0.689584	0.663282	1.44725	1.11327	1.10681	1.2246	1.11327	1.11528	0.445308	0.445307	0.445307	0.33398	0.33398	0.33398	0.117746	0.111327	0.111327	0	4.77945e-06	0.556551	0.667961	1.55852	1.55858	1.55856	2.0039	2.00388	2.00388	2.00388	2.00388	2.44944	2.67184	2.8945
AT4G31160	protein_coding_gene	+	0.445307	0.556634	1.76299	1.78123	3.45281	3.56246	2.81981	2.78363	1.33251	1.44704	1.8926	2.11481	2.00388	1.6769	1.00191	0.445307	1.00196	0.999209	0.667961	1.2246	0.779288	1.22459	0.781001	4.23035	3.3398	7.3556e-05	1.53902	3.22756	2.44921	2.00388	2.11523	2.33786	0.800765	1.00205	1.2246	2.36024	2.33786	1.33561	2.56052	1.78124	1.55858	1.99226	1.33728	2.44919	3.11725	3.00582	2.28659
AT1G01220	protein_coding_gene	+	1.55858	0.779288	8.33936e-05	0.445308	1.11119	1.70555	2.56052	2.11521	1.56116	0.972611	0.111327	1.22459	1.55858	1.55858	2.33786	1.2246	1.33592	1.33592	0.667961	1.44725	2.00388	3.10703	3.33978	2.85124	1.44725	1.78198	1.6699	1.66776	1.55858	1.70264	2.11521	2.66314	0.667961	1.6699	2.56052	3.00582	2.22654	1.00194	0.890615	1.33592	1.33592	0.888901	1.22442	1.6699	1.33592	0.556634	2.00388
AT1G34020	protein_coding_gene	+	0.556634	0.556634	0.556634	1.13366	2.56049	2.56052	2.56052	1.39675	0.222804	0.556634	0.556634	0.556634	0.667837	0.33398	2.33631	2.33786	2.00388	2.00388	0.11212	0.111327	1.00194	1.33598	2.00416	2.81988	3.00462	3.67428	3.11392	3.02018	3.45048	3.89646	4.36584	3.66565	3.78518	4.44561	3.06161	3.78511	4.34266	3.56229	3.67379	3.22848	1.67051	1.67102	2.33786	1.78278	2.11521	2.22192	2.78429
AT3G05545	protein_coding_gene	+	1.44725	1.33592	1.55858	0.890306	0.334536	1.55858	1.55858	1.89256	1.89187	0.890615	0.890618	0.960201	1.6699	1.66982	1.6699	1.13714	0.445307	0.222689	0	0.111327	0.111327	0.111327	0.108782	0	0	1.55858	1.55858	2.00388	2.24207	1.55859	2.78317	3.11714	2.56212	3.89644	2.76389	3.45113	1.441	1.61093	1.00199	1.66783	2.00388	2.56052	1.56881	2.22858	2.44668	2.22654	1.22459
AT2G44440	protein_coding_gene	-	0.445307	1.11327	1.01172	1.89256	2.33786	1.6699	2.00078	1.33421	1.11327	1.11327	0.779288	0.33547	0.333976	0.985941	1.00194	1.33593	1.00194	0.567366	0.556634	0.222654	0.890615	0.890615	1.33592	1.33592	1.44665	0.667961	0.537691	0.222135	0.213016	0.111327	0.111327	0.216767	0.556634	1.11327	1.44725	1.44425	1.10685	0.545068	0.887896	0.890615	1.2246	1.11327	1.11327	0.667961	0.446217	0.556849	0.66678
AT3G04120	protein_coding_gene	+	4.67573	4.00757	3.4506	1.55858	0.33398	1.89256	2.56052	3.00582	4.00175	4.34186	4.23042	4.00777	4.12387	2.22646	1.44725	1.33592	0.111327	0.333983	0.890615	0.779288	1.33592	2.11521	1.89256	2.22654	3.22848	1.6699	2.44919	2.11521	1.78123	0.779288	1.33592	1.2246	1.2246	2.22654	2.11521	1.55858	1.33592	1.6699	1.89256	1.89256	1.89256	2.00388	2.00388	1.00194	1.6699	1.33592	1.55858
AT2G24050	protein_coding_gene	-	1.11327	0.780153	1.11327	0.779353	0.667961	0.553737	0.33398	0.33398	0.767407	0.890615	0.667961	0.667961	0.232029	0.111327	0	0.445307	0.890705	1.00194	1.33592	2.11523	2.11521	2.56052	2.44916	1.78123	2.0039	1.44988	1.6702	1.67001	1.6699	1.55858	0.66796	1.11692	1.55858	1.71898	2.00388	1.78123	1.55858	1.00194	1.11158	2.33786	1.78127	3.11715	2.44919	2.55288	2.67184	2.22654	2.99086
AT4G14760	protein_coding_gene	+	1.89256	2.8945	2.6483	3.45113	2.56018	2.22654	2.2728	0.667961	0.667961	0	0	0	0.222654	0.556634	0.890615	0.890676	1.55858	1.93174	1.89264	2.67184	1.78123	2.00388	2.2266	1.33592	1.44727	2.00388	1.89256	1.55016	1.33592	0.33398	2.00388	2.8945	2.00388	1.99857	1.33592	0.445307	1.78384	2.0057	2.33668	1.2246	1.44725	1.33592	0.323145	1.55858	1.81791	1.33592	0.890615
AT5G52100	protein_coding_gene	+	1.55858	1.67003	1.11445	0.890615	1.78056	1.66949	1.09882	2.00388	1.78123	1.78123	2.6719	2.44919	1.55858	1.55858	1.11321	0.667961	0.779286	1.11325	0.779288	0.556634	0.445307	0.333989	0.222654	0.333857	1.2246	1.55857	1.66985	2.56124	3.00582	2.78286	2.22654	2.3408	1.92926	2.11522	1.55858	1.33592	0.772333	0.760984	1.47734	1.55858	1.89262	1.78114	2.11626	1.55858	1.2246	1.44754	3.56246
AT5G62670	protein_coding_gene	+	1.44725	1.00194	0.550747	0.89119	0.779288	0.33398	0.345547	0.33398	0.544655	0.667961	1.60332	1.89256	1.6794	2.11521	1.73496	1.11241	1.33592	0.890614	0.33398	0.445392	0.222654	0.1113	1.11341	1.33598	0.556696	0.556519	1.00194	2.11521	2.78317	2.78135	1.44737	1.56287	2.22656	1.55858	0.779288	1.55858	1.62473	1.44887	2.46676	3.58256	3.45113	1.77518	2.56052	2.33786	2.44919	3.22848	2.33744
AT5G57887	protein_coding_gene	+	3.11715	3.23467	2.44919	3.42501	2.8945	3.31911	2.11521	0.851654	0.779291	0.780791	1.78123	1.78123	2.00388	1.55685	0.772061	1.00194	0.779288	0.664567	1.46998	2.44919	2.78317	2.78317	2.78363	3.00595	3.00582	3.00582	2.89632	2.65599	2.56052	2.56052	2.56052	2.55302	1.65797	1.22453	1.33641	1.11327	1.8923	2.12173	2.25238	3.3398	3.3398	3.3398	3.34005	2.89542	2.8945	2.8945	2.67184
AT5G62000	protein_coding_gene	+	1.89256	2.56052	1.78123	1.22485	1.33592	1.47112	1.33592	1.55795	1.33592	0.577132	0.556634	0.228246	0.779288	0.999165	1.33592	1.55538	1.00194	0.83838	0.556634	0.779214	1.2246	1.55986	1.22459	0.890615	1.55396	2.22654	2.22672	2.56052	4.45311	5.93634	6.01165	4.34172	4.673	4.89976	2.89647	2.44919	2.78403	3.78413	5.05481	6.30335	4.90153	3.46276	3.33762	2.78734	4.34148	5.23258	6.35418
AT4G32420	protein_coding_gene	-	2.67184	3.6738	3.89637	1.55638	1.42793	1.2246	1.11326	1.11327	1.13723	0.219858	0.333823	0.667961	0.667961	0.559834	0.445697	0.333985	1.11327	1.33592	1.67151	1.44725	0.779288	0.556613	0.324449	0.890615	1.11327	2.33235	2.11521	1.66991	2.22654	1.23654	0.23126	1.32114	1.55858	1.43247	2.22651	1.78112	3.33979	4.67573	3.67379	2.33849	2.27417	1.78158	2.09915	3.22848	3.3398	5.34259	4.11909
AT5G40810	protein_coding_gene	+	1.00194	0.668028	0.328249	0.445307	0.213295	1.2246	1.12435	1.55858	1.89256	1.6699	3.22845	2.67184	2.31886	1.78123	0.556634	1.33592	1.67926	1.44727	1.6699	0.890615	0.779288	0.890614	0.33398	0.445307	0.445324	0.222654	0.445307	1.00194	0.890279	1.2246	1.78078	2.33762	3.01546	3.44507	4.11852	3.00499	2.44931	2.78317	1.98248	2.00387	2.78317	1.98689	1.8987	1.33592	1.78125	1.44725	1.55858
AT3G14200	protein_coding_gene	-	1.44725	2.22479	2.67216	3.2285	2.89452	2.33872	1.66886	1.11327	0.890566	0.777789	0.779288	0.890611	0.556634	0.111327	0.111327	5.435e-17	0	0.445307	0.445307	0.445307	0.445307	2.33814	2.78116	3.89644	3.89644	3.89644	3.15815	1.99446	0.460605	0.445307	0.445307	1.78123	3.78577	3.33981	4.0078	4.00777	4.00777	2.67184	1.56117	1.88128	1.2246	2.11521	2.66875	2.67184	1.78123	1.44725	1.66863
AT4G02510	protein_coding_gene	+	0.779288	0.779288	0.333982	0.890615	1.00194	1.11327	1.11327	0.556634	0.111327	1.00194	1.78123	1.78403	1.89256	1.2246	0.553535	1.11167	1.00195	0.775888	1.22617	1.7813	2.33786	3.89619	3.89249	2.0008	2.11521	3.89644	3.67633	3.00582	3.89644	3.55908	3.56564	1.90352	1.55804	2.33465	2.56054	3.89908	3.67379	3.15901	2.67191	1.78231	3.8953	3.3398	2.78317	1.55857	2.56052	1.75167	0.634522
AT3G14600	protein_coding_gene	+	2.78317	2.22654	1.2246	0.890616	0.351388	1.46515	1.66986	1.55857	1.64743	0.525329	0.111389	0.111327	0.445307	0.677127	2.97793	3.78511	3.3398	3.29261	1.23879	0.445307	0.556634	0.44549	0.445307	0.324626	0.445409	1.44725	1.45367	2.33787	2.22186	2.22654	2.67184	3.89995	4.00707	3.00582	3.00592	2.11521	2.45055	2.44919	2.0089	0.556678	0.556634	0.559844	1.55858	1.55858	1.80784	1.89256	1.8927
AT1G69330	protein_coding_gene	-	2.11521	2.33786	2.67184	1.65169	1.33602	1.6699	1.00194	0.902557	1.00194	0.556634	0.556634	0.890687	1.00194	1.44725	1.44725	2.11514	1.67371	1.44725	2.11521	1.44724	1.55858	2.53731	3.66759	3.23787	3.00582	3.2366	3.11715	2.89454	3.65999	1.46408	1.2246	1.2246	1.44735	1.2246	2.22666	1.44725	1.44761	1.66984	1.89255	2.43312	2.67184	1.67833	1.6699	1.67029	2.22651	2.67142	1.66828
AT2G32910	protein_coding_gene	+	0.556634	0.556634	1.33592	1.33592	1.55858	1.56437	0.779288	0.779279	0.445307	0.439031	1.11327	2.33787	2.11521	2.33786	1.44725	0.222654	0.779288	0.556634	0.556634	0.556634	0	0.222213	1.55858	2.33789	2.67184	1.80294	2.11521	1.33592	1.00194	0.779288	0.222654	1.11327	1.44725	1.44725	1.33551	0.779288	1.00194	1.06672	1.00703	0.890603	0.445307	0.111215	1.11328	0.990108	1.2246	1.2246	0.445307
AT3G61790	protein_coding_gene	-	2.33786	1.89256	1.78098	1.38206	3.45113	3.78511	3.6738	3.08163	1.23409	1.33593	1.33592	1.44166	1.5466	1.11326	1.89256	1.22459	0.779288	0.779288	0.222654	0.444277	0.556634	0.890615	0.890615	0.779319	0.779288	0.445307	1.11568	0.779496	1.2246	1.44719	2.00281	2.00388	1.33592	2.43749	2.00406	2.11521	1.55858	1.55858	1.55858	0.421436	1.55858	1.11241	1.44725	1.55858	1.89256	2.11521	2.08786
AT2G21280	protein_coding_gene	-	2.33786	2.22654	1.78181	1.33592	0.333982	1.2246	1.78053	2.89453	3.78511	3.45104	3.0069	2.33783	1.78123	1.33602	1.44919	1.55858	1.11327	0.890615	0.890095	0.222654	0.890615	0.890655	1.55858	1.33592	1.33592	0.667903	0.667895	0	0.668109	1.00194	1.00194	1.22459	1.33592	0.668377	0.33398	0.334784	0.556513	1.00194	1.78123	1.78123	3.78511	4.45305	4.45307	3.67378	3.67378	1.6699	1.04986
AT1G80070	protein_coding_gene	+	2.67184	2.67184	2.33136	1.67095	1.89256	1.78123	2.33786	1.73323	1.11327	1.11315	0.890615	0.932355	1.33593	1.33601	1.11327	2.8945	2.00388	2.67184	2.87933	3.00582	3.00582	2.8945	1.00194	3.00582	2.33786	1.11326	1.2246	0.890615	1.45663	2.45134	3.67378	5.34372	4.89838	1.89256	1.32772	1.44725	0.66795	2.67184	3.3398	2.98662	3.11715	3.78511	1.38073	2.98969	3.67415	1.88089	2.78317
AT2G22670	protein_coding_gene	+	1.33592	2.22654	1.11958	1.44725	1.44725	0.556642	0.433133	0.111327	0.667961	1.44725	1.66969	1.78216	2.22654	1.44725	1.2246	1.00082	1.00194	2.11514	2.11521	3.00582	2.11521	2.00206	2.22654	2.44919	1.43922	1.44725	1.85749	1.78123	1.6699	1.78123	1.78123	0.933138	0.667961	0.556634	0.445307	0.445307	1.33592	1.55858	2.17108	2.21135	2.56052	2.78914	2.33786	2.44305	2.00388	2.11521	1.10849
AT2G46560	protein_coding_gene	-	2.22654	2.44919	1.78122	2.78318	3.11712	3.00525	3.45114	3.02181	3.56244	2.56152	1.78123	1.43327	0.779288	1.11327	1.11327	0.890615	0.667961	0.33398	0.890615	1.2246	1.33592	1.78123	1.89259	1.55858	0.222654	1.12408	2.44919	2.00388	1.11327	2.22731	1.69302	3.45113	2.11521	1.11327	1.78043	2.33752	2.00388	1.3358	2.73829	2.45307	1.33592	1.55858	1.002	1.01275	0.667961	1.04123	1.55857
AT1G32210	protein_coding_gene	-	2.22654	2.78317	2.67184	3.22865	3.56243	3.33748	5.23236	3.89601	2.67184	2.45171	0.779288	1.11327	1.55858	1.55858	1.33598	2.56052	2.11521	1.78123	1.55856	0.000273577	0.111327	0.222654	0.222654	0.222654	0.223019	0.556635	0.556634	0.890615	1.2246	1.33592	1.33592	1.45842	3.16532	2.67184	2.77844	2.56052	3.11715	3.21428	2.22757	1.44725	1.33592	1.33592	0.901192	1.6699	2.11521	2.11521	3.60367
AT2G23350	protein_coding_gene	+	1.44725	0.890615	0.111324	0.33398	0.443923	0.667963	0.721466	1.11327	1.22632	1.33592	1.1692	0.779285	0.779288	0.445307	0.445307	1.00194	1.00197	1.6699	1.6699	1.2246	1.00194	0.667966	2.00348	3.79915	4.11909	3.89644	2.67117	2.11575	2.11937	3.70974	3.67379	2.78317	2.8945	1.78123	1.6699	1.55858	0.791305	1.3232	1.00194	1.00194	1.6699	2.01586	1.89256	2.8945	3.00564	2.78317	4.11928
AT5G53140	protein_coding_gene	+	1.33592	1.44725	2.33788	2.89352	2.8945	2.78317	2.11516	1.44644	1.44725	1.78123	0.890557	0.446434	0.889933	0.779288	0.779323	1.55858	1.76607	1.89256	1.89256	1.00194	1.2246	1.55852	1.6699	0.890615	0.668025	1.33589	2.22654	2.33786	1.66987	1.33592	1.00194	1.6699	1.23732	1.6699	0.890613	1.53864	1.33592	2.67184	1.78556	1.33592	1.11327	1.89256	1.89256	1.56225	1.11327	1.11327	1.4464
[truncated: 6,408 more rows]
[truncated: 54 more columns]

## Sheet: LDL3inWT
gname	tid	strand	1	2	3	4	5	6	7	8	9	10	11	12	13	14	15	16	17	18	19	20	21	22	23	24	25	26	27	28	29	30	31	32	33	34	35	36	37	38	39	40	41	42	43	44	45	46	47
[truncated: 7,367 more rows]
[truncated: 54 more columns]

## Sheet: LDL3inelf8
gname	tid	strand	1	2	3	4	5	6	7	8	9	10	11	12	13	14	15	16	17	18	19	20	21	22	23	24	25	26	27	28	29	30	31	32	33	34	35	36	37	38	39	40	41	42	43	44	45	46	47
[truncated: 7,367 more rows]
[truncated: 54 more columns]
