# Supplementary material for: Cotranscriptional demethylation induces global loss of H3K4me2 from active genes in Arabidopsis
Source: EMBO J. 2023 Oct 18;42(23):e113798. doi: 10.15252/embj.2023113798 (PMC10690457; doi:10.15252/embj.2023113798)
Supplement: Supplementary file 6 — Source Data for Figure 6 [file EMBJ-42-e113798-s001.zip]

Archive with 9 entries (4 files):
- Figure_6/
- Figure_6/.DS_Store
- Figure_6/6A/
- Figure_6/6A/6A.xls
- __MACOSX/
- __MACOSX/Figure_6/
- __MACOSX/Figure_6/._.DS_Store
- __MACOSX/Figure_6/6A/
- __MACOSX/Figure_6/6A/._6A.xls
