# Supplementary material for: Cotranscriptional demethylation induces global loss of H3K4me2 from active genes in Arabidopsis
Source: EMBO J. 2023 Oct 18;42(23):e113798. doi: 10.15252/embj.2023113798 (PMC10690457; doi:10.15252/embj.2023113798)
Supplement: Supplementary file 6 — Source Data for Figure 6 [file EMBJ-42-e113798-s001.zip › Figure_6/6A/6A.xls]

## Sheet: 6A
ID	WT_RPKM	ldl3_RPKM	WT_K4me1_RPKM	WT_K4me2_RPKM	WT_K4me3_RPKM	ldl3_K4me1_RPKM	ldl3_K4me2_RPKM	ldl3_K4me3_RPKM
AT1G01010	0.775986	0.920843	13.8188	24.3034	8.9429	15.6338	20.2624	8.0249
AT1G01020	7.75551	7.65244	12.6998	11.2444	18.0978	10.8567	13.9442	17.0743
AT1G01030	1.06127	1.36248	6.8025	35.907	24.1522	7.0459	24.428	22.215
AT1G01040	11.3984	15.3247	26.075	13.1174	10.0646	25.5918	16.9702	9.7702
AT1G01050	10.0634	7.86916	15.8796	13.2662	18.6665	12.7555	22.2893	21.3201
AT1G01060	0.406667	0.736302	17.0585	28.3055	11.4919	12.7326	30.0402	13.2637
AT1G01070	0.863473	1.16448	5.2905	5.2005	3.9104	5.9063	4.3722	2.9961
AT1G01080	13.643	14.0384	8.9967	20.0566	33.4812	8.0347	18.5333	33.1832
AT1G01090	28.5752	32.2563	17.0119	17.408	38.9329	12.7144	21.8837	39.7973
AT1G01100	32.5713	42.8197	8.4178	16.7478	46.1835	7.2646	16.7802	47.9835
AT1G01110	1.74634	2.41237	10.2859	22.2332	9.5511	11.2819	17.2721	9.1872
AT1G01120	21.2377	25.795	6.6363	26.9775	18.0812	8.0382	16.5594	13.3886
AT1G01130	0.62714	1.01956	5.8957	16.444	12.9988	7.0863	10.6591	10.8681
AT1G01140	28.1898	33.5736	14.6097	13.7724	18.1134	9.6226	17.6583	24.2323
AT1G01150	0.0328271	0.0716881	10.5059	24.631	5.4308	12.532	14.9185	4.1824
AT1G01160	11.3382	13.6678	11.8811	17.0187	28.7187	8.2238	21.2145	30.4023
AT1G01170	42.8539	46.208	6.0052	11.1024	33.3708	5.6023	11.0807	33.7121
AT1G01180	4.40687	3.55339	3.6613	25.64	30.888	4.0264	17.5558	24.276
AT1G01190	0.0182533	0.0159447	7.2912	21.2928	4.4687	8.003	13.1486	3.8436
AT1G01200	0.175979	0.444087	5.8688	29.7147	9.0716	6.1974	18.8853	8.4618
AT1G01210	6.22894	6.3651	11.9456	29.2823	35.7136	10.3891	23.3387	38.2889
AT1G01220	5.83465	7.30913	23.6503	14.7091	16.7156	19.9759	21.8602	18.5836
AT1G01225	0.631222	0.939402	13.6864	30.1233	23.8437	11.5352	28.9023	19.5603
AT1G01230	9.21255	7.34832	17.2226	13.238	31.8484	14.1522	18.4353	30.7447
AT1G01240	13.6581	13.1716	11.122	14.024	21.9253	8.1243	18.6443	26.1967
AT1G01250	1.22601	1.00186	8.8656	40.7616	17.4859	9.2562	25.5062	15.6275
AT1G01260	5.81118	5.82784	14.0609	18.1511	25.5344	10.6187	21.5282	29.1001
AT1G01290	4.55582	5.53963	13.3347	15.1097	18.1295	11.3508	15.4825	17.0908
AT1G01300	19.4914	26.6144	3.5489	25.9156	57.4339	3.8792	16.5637	52.983
AT1G01310	0.102009	0.0297025	6.2499	20.3063	9.1515	6.3565	16.3854	7.7289
AT1G01320	46.019	49.4742	26.5932	12.0923	12.8932	19.348	22.1216	18.5544
AT1G01340	0.293907	0.190481	18.8831	15.2426	3.8613	21.5649	12.6126	3.469
AT1G01350	6.53341	6.4614	15.663	12.8376	17.9239	13.0377	14.6241	16.1206
AT1G01355	0.0314593	0.164883	19.8328	40.9573	7.0591	23.9478	26.5902	7.2904
AT1G01360	4.76542	4.66511	8.2859	22.4129	47.0391	7.5665	19.4284	41.0507
AT1G01370	1.42532	1.54606	13.624	26.415	9.0979	15.9317	18.5479	7.0665
AT1G01380	0.546675	1.2122	6.3319	20.301	7.7665	8.6893	13.3732	4.2425
AT1G01390	0.551386	0.29243	9.1289	28.4692	13.4372	8.4701	16.4093	9.6991
AT1G01420	1.81404	2.23373	6.3447	35.0513	30.4328	6.4717	21.9535	31.287
AT1G01430	27.7051	26.5476	5.8641	18.7693	41.3577	4.3395	16.3552	41.9627
AT1G01440	9.48822	10.2214	17.951	12.4589	16.8215	11.3973	19.8952	18.0662
AT1G01470	38.3924	32.9946	5.9897	17.1154	10.753	6.7685	12.7123	10.9817
AT1G01480	0.0507385	0.188365	6.6565	13.3871	3.8256	7.0081	7.9456	2.9147
AT1G01490	13.2306	18.0172	5.1088	9.3043	35.4543	3.2826	9.4235	36.5975
AT1G01500	9.64541	9.78654	9.5403	20.8963	53.0046	7.2763	17.3194	51.4408
AT1G01510	9.79354	9.35023	18.1149	18.3807	30.2123	16.3169	21.8493	30.7037
AT1G01520	0.365775	0.545053	12.1572	30.8843	18.3917	9.5006	27.6682	19.6111
AT1G01540	30.0419	38.1797	12.922	11.2555	47.3776	7.2482	17.2534	50.1219
AT1G01550	28.293	34.3561	10.968	8.8451	31.8759	6.075	14.4107	48.6014
AT1G01560	0.241607	0.527625	12.7983	20.2901	4.9889	14.4756	15.3265	5.3311
AT1G01570	1.19066	1.41245	4.2243	22.7012	20.018	4.9462	15.1319	17.7488
AT1G01580	0.1002	0.103442	7.7954	13.7838	3.7324	9.0693	8.965	2.5719
AT1G01590	0.0216001	0.0283024	7.9891	11.5737	3.1661	8.7307	7.7506	2.6889
AT1G01600	1.66612	2.05021	5.9664	32.1335	9.4507	7.2508	19.5961	7.7723
AT1G01610	12.4485	13.3818	10.7653	20.1321	12.7625	11.4397	15.3555	14.2878
AT1G01620	113.049	143.325	3.9976	14.2198	67.8429	4.7593	10.3536	61.7914
AT1G01630	9.19027	10.1758	7.8659	19.9778	12.8877	8.1551	15.06	10.043
AT1G01640	0.372777	0.172392	10.9974	10.7096	4.5056	11.9087	8.5063	3.1082
AT1G01650	7.29567	8.17463	24.3361	11.759	13.6332	23.6054	15.9808	13.4785
AT1G01660	0.338459	0.93244	19.7873	19.6857	4.028	25.1331	16.7335	3.5885
AT1G01670	0.496309	1.30984	18.8511	16.6441	4.7259	23.964	15.0099	6.3618
AT1G01680	0.033951	0.163113	13.3665	13.755	3.4644	13.9539	12.0711	2.9739
AT1G01690	2.27007	2.52456	21.1071	20.7049	11.9205	19.6554	20.9458	12.2089
AT1G01695	0.257361	0.61823	17.0189	13.6338	4.1314	19.2469	12.1586	3.008
AT1G01700	0.48657	0.439687	14.204	16.7606	6.4628	15.1719	15.0573	6.442
AT1G01710	8.38588	8.29963	20.1635	14.9761	15.1722	18.2135	20.9306	15.391
AT1G01720	16.2315	18.9697	5.3051	28.1689	71.2098	4.4053	20.7236	64.2536
AT1G01725	2.66713	2.59523	5.8535	20.3238	38.1993	5.4427	18.951	36.4551
AT1G01730	7.29901	5.48377	11.9328	22.3968	31.1703	12.3403	20.1347	27.3347
AT1G01740	2.53987	1.67578	20.6342	19.823	9.3841	18.2848	24.2313	10.541
AT1G01760	5.21979	4.69255	21.689	19.2266	17.8791	23.3049	19.1424	16.3632
AT1G01770	9.08781	9.46505	26.0714	17.4954	20.1333	22.6301	20.1127	18.3672
AT1G01780	4.85452	6.35104	19.2542	11.9232	6.9943	11.0739	22.3828	16.5171
AT1G01790	15.7729	16.4182	26.678	14.6871	10.9704	24	19.7092	12.3725
AT1G01800	11.9666	10.9826	12.2668	18.1344	31.6698	8.9865	22.4852	35.2569
AT1G01810	0.103978	0.544964	10.5384	29.4016	20.4154	12.0211	29.4585	21.8154
AT1G01820	14.4637	11.7583	19.7045	12.5673	16.4013	17.8805	17.3059	18.884
AT1G01830	1.84512	2.23344	10.8813	27.6943	31.4923	9.0233	24.6367	32.7548
AT1G01840	1.53576	1.44744	12.3808	25.7573	45.0719	9.9122	23.5611	49.3847
AT1G01860	6.6442	6.20785	15.9092	18.0709	29.3998	14.0515	21.4695	30.7114
AT1G01880	1.50316	1.6551	19.6075	25.6636	11.915	18.9231	21.9771	11.0977
AT1G01900	1.81742	2.6803	11.2565	27.7639	6.1275	11.976	20.3226	6.8525
AT1G01910	9.34267	9.63169	21.9875	13.023	22.8889	22.4495	15.7843	22.8954
AT1G01920	3.96049	4.59631	20.6712	17.5355	11.7669	21.6228	18.4798	11.0113
AT1G01930	6.54536	6.63848	21.0616	20.3467	22.4464	20.0349	20.1291	21.4252
AT1G01940	1.61625	1.84152	18.674	20.4454	20.4197	18.0684	20.6078	17.9481
AT1G01950	5.79355	7.59675	25.172	13.6244	13.0416	25.8433	16.3493	13.8531
AT1G01960	14.4092	15.0013	28.0715	17.3208	18.0973	25.5159	19.5441	20.4567
AT1G01970	6.58099	6.69053	21.7134	17.6905	20.9753	19.0341	19.4496	21.8796
AT1G01990	7.11879	9.30297	9.9995	28.8413	50.3261	10.1508	23.3836	46.8736
AT1G02000	3.07775	3.87794	11.0014	26.3336	46.3596	8.7562	22.0189	44.6543
AT1G02010	4.15443	5.09577	23.2338	13.622	11.0486	20.0723	16.5177	10.7695
AT1G02020	3.31783	4.41572	14.0758	21.8609	41.3255	11.7109	22.2369	38.9409
AT1G02050	2.01411	2.91849	25.7175	13.9708	4.9926	21.3664	21.8635	4.6326
AT1G02060	2.94518	2.8926	20.0381	24.5683	30.8723	19.2253	22.7216	29.148
AT1G02065	1.01284	1.60614	8.4564	19.7576	5.821	10.2032	14.6376	5.3674
AT1G02070	0.140173	0.0816297	8.2212	17.2017	4.7205	9.6481	11.5379	2.6897
AT1G02080	16.4691	17.644	31.7747	12.2741	8.0747	29.4497	20.3041	9.0995
AT1G02090	7.45406	7.72299	22.6423	19.7991	26.2198	18.6406	22.4302	31.0709
AT1G02100	12.205	13.8482	22.6585	14.3577	21.1662	18.6659	22.4414	24.8435
AT1G02110	4.1988	4.56049	17.2796	23.8785	28.9723	15.4681	24.0896	33.8834
AT1G02120	14.7997	15.7898	23.2028	14.6899	16.7457	22.6812	18.4169	18.8614
AT1G02130	7.60416	7.77304	15.5868	15.5561	24.3234	12.5424	18.3758	25.5192
AT1G02140	18.3804	18.3461	11.4994	13.0479	38.7045	10.5076	15.9115	40.4519
AT1G02145	5.74343	6.69178	24.918	13.9298	15.6223	24.1366	16.4389	15.267
AT1G02150	27.7788	30.638	13.3688	24.2956	43.7882	12.33	23.6001	46.5577
AT1G02160	10.8261	10.0373	10.1939	19.0169	40.2297	8.6064	17.7129	42.0483
AT1G02170	7.70667	8.03915	16.7092	24.4799	36.4384	13.478	26.9885	38.4878
AT1G02180	1.9507	1.80726	13.1895	20.803	18.7482	11.2313	23.3181	18.2313
AT1G02190	0.45322	0.940259	11.8119	12.3489	4.5673	12.5635	9.8049	4.0791
AT1G02205	28.7477	37.6756	11.6831	14.2662	12.703	13.9397	10.0168	12.5607
AT1G02220	1.12307	0.981025	7.7221	33.1421	11.866	9.5718	20.9569	10.3178
AT1G02230	0.870419	0.0905158	8.6132	36.8253	7.9571	10.3272	24.3274	5.4703
AT1G02260	7.21129	6.21588	14.6277	19.4247	10.7542	14.8348	18.0583	9.9075
AT1G02270	8.94287	10.9328	18.095	12.8673	19.5025	14.4092	17.4535	20.5693
AT1G02280	19.3507	16.4157	17.7016	16.3134	26.449	17.6019	17.4784	27.5789
AT1G02290	3.11024	3.37312	19.6777	15.2308	21.7393	15.712	21.9724	23.3641
AT1G02300	38.137	25.672	16.3682	15.1396	18.6821	13.239	22.054	17.5777
AT1G02305	18.0254	13.4611	20.9734	12.3155	16.9458	18.3525	18.9307	18.6154
AT1G02310	0.0777403	0.045272	6.7476	7.6752	4.1971	7.3051	9.612	3.3002
AT1G02330	8.85605	9.94356	12.9772	17.5327	32.6739	10.9283	20.6758	34.956
AT1G02335	1.956	2.08831	6.9457	19.4129	6.8014	5.8664	12.4324	5.7131
AT1G02340	1.03084	3.62913	6.3974	14.8574	7.3513	7.2823	9.3017	6.2894
AT1G02350	7.43301	6.79106	7.5791	34.2148	44.3104	7.2028	29.2293	40.3492
AT1G02360	0.680875	0.44607	7.2806	16.6921	5.2366	6.531	11.5364	5.8248
AT1G02370	1.51905	1.84616	11.1419	28.6179	23.1366	9.4041	24.4194	21.4696
AT1G02380	8.89487	12.5231	9.4778	18.4249	15.5086	7.2415	19.7577	13.6603
AT1G02390	1.08877	1.14128	6.1022	14.7229	6.6236	6.2741	10.4246	5.6032
AT1G02400	0.490479	0.501595	3.5174	12.9775	3.9235	4.3899	8.7638	2.9106
AT1G02410	6.8201	6.21843	13.912	10.0883	19.8736	11.5232	15.6111	23.9519
AT1G02420	3.44364	4.67927	20.405	23.5079	31.5247	22.6184	20.2029	27.5523
AT1G02450	0.429847	0.321841	8.0121	27.9925	7.0469	11.8025	22.8252	6.6191
AT1G02460	0.209927	0.515747	5.4058	9.408	2.7285	6.0553	6.5912	2.672
AT1G02470	0.71443	0.998516	6.3146	8.012	3.0641	6.5498	10.4759	2.9281
AT1G02475	16.0788	14.4354	8.2644	17.9111	38.6016	6.8587	17.6605	42.4956
AT1G02490	0.56788	0.248029	13.3351	71.0487	16.5289	12.8373	46.5474	11.1422
AT1G02500	44.8415	44.1593	16.6443	15.8552	21.7273	10.928	22.8891	25.5191
AT1G02520	0.123886	0.0569565	12.4701	13.4244	3.0378	13.5382	8.3945	2.5258
AT1G02530	0.034017	0.0297147	13.7368	15.1064	3.1273	15.2654	9.4849	2.239
AT1G02560	39.9095	38.5119	16.1336	14.1368	26.8369	12.7326	18.5038	30.9934
AT1G02590	0.159716	0.139516	11.5718	19.1445	4.5474	13.774	12.1632	3.5188
AT1G02610	35.0484	31.6602	5.0101	8.4064	13.5129	5.3106	7.3489	9.7403
AT1G02620	2.52405	2.59391	11.374	30.3256	9.0027	14.7305	19.2052	5.2186
AT1G02630	0.292857	0.255818	8.9907	9.9477	3.3109	9.1921	5.2414	2.5041
AT1G02640	22.8773	21.4328	5.6801	19.4629	11.3097	5.6114	14.8382	8.046
AT1G02650	2.55695	3.35034	4.8535	31.6996	33.3782	5.0006	21.9738	25.1816
AT1G02660	42.0229	63.4073	9.7518	15.9339	28.0177	8.2448	15.762	27.0072
AT1G02670	0.859029	1.2279	16.0838	21.8782	5.4542	19.3145	15.5031	4.367
AT1G02680	8.84711	7.86586	12.8484	14.5506	24.515	9.6359	19.6626	25.7608
AT1G02690	2.73849	2.94115	17.4335	24.3614	8.8673	18.9458	19.8844	8.9704
AT1G02700	0.115351	0.125952	11.9679	24.8975	6.4117	12.0676	15.9664	4.022
AT1G02720	2.99003	3.73123	9.8312	21.6794	36.8743	10.3288	15.7559	34.2516
AT1G02730	11.7188	14.9253	18.8437	27.782	8.541	22.1752	19.9312	8.4404
AT1G02740	4.25553	4.30367	17.7637	15.7021	16.9945	18.1764	15.8673	15.3759
AT1G02750	5.80813	6.04301	15.9498	14.6036	24.4436	14.8863	16.5843	28.2296
AT1G02770	0.10946	0.254975	12.485	13.0423	4.17	16.8584	11.1663	3.617
AT1G02780	76.8812	79.917	12.7575	9.0012	35.7134	9.5873	17.7143	40.0116
AT1G02800	1.38421	1.42366	7.2812	29.5738	7.462	8.1358	20.9261	5.9642
AT1G02810	0.0599657	0.183335	7.5411	25.4426	4.933	8.5448	16.0761	5.1756
AT1G02816	11.8858	14.8692	4.5376	12.5505	41.9758	6.1095	11.8171	36.7727
AT1G02820	6.63486	5.26512	4.7824	38.3611	21.9558	7.1364	24.871	15.3851
AT1G02840	27.7831	25.3719	21.3636	12.8281	17.6496	15.5784	22.3235	23.2415
AT1G02850	12.4805	8.61627	16.7954	15.6826	7.9949	18.9141	14.6736	5.9583
AT1G02860	7.60367	7.4226	14.7741	22.2234	15.0082	14.2552	23.0554	13.3444
AT1G02870	3.40379	3.50849	11.9174	25.2851	30.8543	13.5712	20.4134	25.6828
AT1G02880	4.61574	4.69272	13.8267	19.9465	26.6184	11.3399	21.8593	29.8936
AT1G02890	13.6033	14.152	25.5689	13.2364	12.9553	20.884	20.1832	13.5937
AT1G02900	0.344259	0.601437	8.4553	30.475	8.5888	11.1116	22.9847	6.71
AT1G02910	13.9756	13.0655	18.6237	11.4756	23.748	16.2231	18.5908	24.8465
AT1G02920	1.25137	2.70674	9.119	15.471	4.1977	11.0838	9.7313	3.0537
AT1G02930	2.0244	3.10598	10.5792	23.8992	3.7801	10.2729	15.0218	4.0127
AT1G02940	0.0316391	0.11055	10.2784	14.0548	4.8804	12.6896	9.6846	3.5284
AT1G02950	1.55763	1.2491	8.1442	6.4191	2.6749	8.8006	4.3257	2.3514
AT1G02960	10.7078	11.0364	16.8908	12.3178	13.5525	17.5396	15.0491	13.5047
AT1G02970	0.810796	0.774353	18.2393	20.6029	7.7541	19.3368	15.8567	6.8276
AT1G02990	4.36026	4.22545	26.1464	11.7833	7.5063	27.5014	13.2923	7.3637
AT1G03000	11.1519	11.0337	23.3744	15.3001	16.372	23.6873	16.7541	16.5638
AT1G03010	0.102993	0.0999633	11.3882	15.4443	2.7779	14.6424	10.224	2.4717
AT1G03020	2.79529	2.7235	8.497	13.4715	5.5687	9.3754	10.3055	4.695
AT1G03030	6.95874	6.52844	15.3333	15.7434	20.2378	15.5406	17.3084	18.8512
AT1G03040	9.77375	9.63409	16.296	15.3635	29.3025	13.2637	19.1019	32.3436
AT1G03055	1.45086	1.46234	15.434	22.8977	9.573	17.1457	16.7605	7.975
AT1G03060	8.42794	9.93006	31.8317	12.3943	6.2529	33.1191	16.6384	5.9724
AT1G03070	0.100244	0.140106	14.3208	21.8425	4.8728	14.7673	13.8448	4.1955
AT1G03080	9.94156	10.8451	21.3549	10.9442	6.9605	21.8853	14.8691	7.776
AT1G03090	45.8134	39.8388	22.5589	15.8562	20.0282	21.8593	17.779	17.289
AT1G03100	1.02415	1.46495	18.8032	18.0421	9.769	18.8358	17.2188	11.1405
AT1G03110	2.73786	2.38091	19.1647	15.9935	12.5859	19.6655	20.62	13.1974
AT1G03120	0.725516	0.800534	9.7434	38.5108	42.6059	8.4198	28.4218	42.618
AT1G03130	345.767	417.332	5.8296	12.4402	100.246	5.041	11.4981	100.667
AT1G03140	11.1195	9.83325	9.346	19.2128	58.4135	6.7118	17.8921	55.5991
AT1G03150	9.39676	9.3432	15.1911	10.5956	19.9265	16.7362	13.8274	17.8278
AT1G03160	16.0349	20.2368	28.4445	17.2402	23.2647	25.2136	22.1459	25.1708
AT1G03170	0.220842	1.54329	6.6323	14.1585	3.0607	7.0575	10.3902	3.0848
AT1G03180	1.2883	1.44046	18.0795	21.5985	18.3181	18.4852	20.9506	18.6973
AT1G03190	2.5487	2.83412	21.8175	14.9559	13.1774	23.7084	16.8861	13.8213
AT1G03200	6.45964	4.70928	2.2355	8.1051	6.086	2.0667	6.755	4.3673
AT1G03210	4.7532	3.9276	14.7434	25.2427	16.5849	14.3228	24.1527	12.6927
AT1G03220	30.3115	31.3713	3.3828	27.6104	52.0669	3.8096	18.5229	45.7945
AT1G03230	11.7446	9.42839	4.0169	29.1468	42.3733	3.6664	20.4337	38.8914
AT1G03240	0.303983	0.531073	3.9855	9.6619	4.2117	3.6714	7.3306	3.766
AT1G03250	9.84812	8.96102	18.9391	12.1323	28.5645	16.0372	17.0051	28.0853
AT1G03260	2.82129	2.7218	20.6715	13.6877	22.9077	21.6818	16.026	20.9079
AT1G03270	1.92408	2.19925	20.4282	17.4227	13.6326	23.4614	16.6976	13.0111
AT1G03280	7.67906	7.96737	24.2841	11.1166	9.3828	24.5803	15.8957	11.4377
AT1G03290	7.9738	6.64269	18.9984	18.1405	13.8056	17.3345	20.1651	14.3339
AT1G03300	4.20519	6.41421	21.0221	25.1856	20.6702	19.6406	23.3602	19.0856
AT1G03310	7.79108	7.3721	22.549	15.4817	13.7942	19.5806	20.6681	15.3103
AT1G03320	0.134498	0.0783249	15.677	15.1984	8.6597	19.3881	21.614	7.5622
AT1G03330	5.35823	4.66219	16.3819	15.8031	23.7149	14.9656	17.6085	24.2473
AT1G03340	2.96903	1.89257	17.254	18.4729	11.3968	17.7417	17.0971	10.194
AT1G03350	10.1025	11.5516	13.2747	20.9359	51.7243	9.4801	24.1829	54.4035
AT1G03360	3.04495	2.97839	18.4531	29.4271	26.2436	16.9917	26.9874	23.8336
AT1G03365	4.06663	4.78458	24.9633	12.1514	13.9138	24.9245	16.5195	14.0561
AT1G03370	8.47539	9.18078	23.6528	16.3657	15.8129	23.0426	16.75	15.6632
AT1G03380	8.98823	8.8589	25.0045	12.9547	12.0122	27.5037	14.361	11.3279
AT1G03390	0.0958759	0.041875	11.9581	9.1964	4.5195	15.0552	10.071	3.6321
AT1G03400	16.9556	12.3594	13.0813	21.3928	23.7952	11.8202	18.4009	20.1712
AT1G03410	3.50825	5.52154	8.4599	13.6776	29.951	8.6118	13.2821	27.3213
AT1G03430	12.3865	13.7967	10.0951	17.4661	28.9504	8.638	16.9328	27.6995
AT1G03440	12.3956	17.0948	3.2278	21.8094	57.4543	2.8	15.0343	53.5544
AT1G03457	4.27952	4.67718	15.1519	15.094	6.7165	14.9143	14.5682	5.1908
AT1G03470	3.90835	4.48292	15.977	25.1469	13.4874	14.0394	24.366	12.6407
AT1G03475	32.6676	36.2171	13.6545	14.8311	39.3042	12.0564	16.0023	38.4868
AT1G03495	0.075847	0.115945	9.2414	6.3867	2.4911	8.9056	8.7839	2.6553
AT1G03510	1.05586	1.07979	16.055	23.1465	24.0744	15.6144	21.899	24.5184
AT1G03520	9.60329	12.6968	17.2919	15.6059	21.4023	16.7747	18.4735	22.8148
AT1G03530	2.19103	2.36484	20.539	18.3741	15.0995	21.8286	18.6633	14.1213
AT1G03540	1.99689	2.63236	17.4101	28.8636	21.1215	17.1273	24.3765	19.545
AT1G03550	4.44085	4.21489	18.9985	10.7394	4.4043	18.8596	15.4557	4.1302
AT1G03560	4.22813	4.5942	17.3492	14.4619	24.4567	17.0211	16.2129	23.6849
AT1G03590	6.7256	7.03931	14.5344	15.5658	12.7811	12.7452	18.2951	13.8309
AT1G03600	88.9301	118.607	3.8696	11.2746	61.967	3.7025	7.1649	58.4822
AT1G03610	26.0809	34.9	8.0597	11.3548	44.017	4.6942	13.707	53.2339
AT1G03620	1.76064	2.11276	8.4616	14.0254	3.9401	9.7321	8.2928	3.2071
AT1G03630	37.376	42.283	8.6994	22.355	53.8914	6.934	21.482	55.7691
AT1G03650	1.30501	0.941704	13.0122	30.1091	16.399	12.5183	24.2486	14.5482
AT1G03660	1.23041	0.985225	7.7376	13.9144	4.3277	9.4036	10.5952	3.8575
AT1G03670	0.0332044	0.0435073	19.9321	17.6172	4.7894	22.6189	14.3438	3.6131
AT1G03680	57.3236	59.5526	8.2456	12.1264	58.2596	7.9153	13.8653	59.3944
AT1G03687	4.15075	4.07243	18.6036	14.0722	18.7202	17.802	17.3875	18.1686
AT1G03710	0.178745	0.200749	10.7693	23.5437	4.9906	15.1158	15.0604	3.6342
AT1G03720	0.0241081	0.0421181	8.8624	14.6293	3.2636	11.2848	8.5784	2.8759
AT1G03730	3.11058	3.23343	4.0035	11.7488	46.9258	3.9089	8.9917	42.0092
AT1G03740	14.7858	12.6528	18.8463	14.6365	15.4669	16.2985	18.0417	15.1737
AT1G03750	3.24732	3.28403	19.4021	18.2352	16.5094	20.5011	17.5813	15.3907
AT1G03760	2.48153	2.66888	15.5471	17.8231	14.7487	15.6812	18.74	13.4811
AT1G03770	1.06097	1.50478	21.9269	20.0423	7.2205	24.7929	17.0699	7.4477
AT1G03780	3.60126	5.16663	18.9302	22.2334	6.3227	23.5542	17.6707	6.0747
AT1G03790	0.0211195	0.0184484	12.3049	24.2362	3.55	15.5608	14.8143	3.2623
AT1G03820	1.39065	2.22707	11.3522	15.2375	5.5107	11.8144	11.9597	4.2292
AT1G03830	3.11753	3.1149	22.1045	16.7459	8.4457	19.9919	19.8493	9.2734
AT1G03840	0.151694	0.143551	6.8675	13.0862	3.6814	7.8035	9.1503	3.346
AT1G03850	1.51639	0.714591	5.5363	21.3382	9.3025	7.1012	12.6549	5.6059
AT1G03860	5.38649	5.52696	18.1013	14.4208	12.4912	19.2021	16.6325	13.8455
AT1G03870	30.6853	43.0103	4.8295	20.4803	49.9975	5.6767	17.8377	40.5799
AT1G03900	8.30525	8.88168	13.3324	15.6484	32.2931	13.8894	15.4321	29.8643
AT1G03905	0.738245	0.912558	15.156	22.1356	10.0257	15.6527	17.9364	8.8086
AT1G03910	10.3897	10.0692	23.1987	12.1442	13.7434	22.7682	16.9058	14.4058
AT1G03920	0.553141	0.653717	8.3981	11.2327	3.2497	10.4038	9.5845	2.4217
AT1G03930	14.1203	14.6708	16.0267	14.2342	16.5139	14.5148	16.4034	17.58
AT1G03940	0.0657842	0.0574641	11.2943	11.3725	5.0524	11.0865	14.305	7.511
AT1G03950	5.42075	4.02091	15.2934	18.6599	15.8805	12.4486	21.8592	16.7796
AT1G03960	6.62056	7.87619	20.213	15.4569	16.2507	20.249	17.92	15.9444
AT1G03970	16.3501	23.7615	9.3666	25.4108	72.2554	8.3917	18.8042	65.8404
AT1G03980	0.0938712	0.131198	17.1071	14.8112	5.7733	17.9169	13.6895	4.6581
AT1G04000	4.91435	5.98131	5.9669	17.4263	46.271	3.1762	14.9416	42.9027
AT1G04010	2.25518	2.43652	19.8942	15.9954	8.6139	20.5262	15.811	8.4852
AT1G04020	1.63943	1.47143	16.8138	23.511	6.3622	19.807	18.443	5.4549
AT1G04030	1.54855	1.66486	18.0721	27.0045	11.2479	18.3299	22.7627	9.3795
AT1G04040	11.6926	12.9168	14.5131	27.0501	10.4903	12.5345	22.1816	10.6688
AT1G04050	1.00561	0.799993	16.9117	17.635	5.0779	19.3735	14.7161	4.1132
AT1G04070	3.09154	3.2498	9.6221	30.2983	55.0135	8.3524	25.603	48.7423
AT1G04080	16.6948	17.4716	29.4912	13.1356	9.6189	29.1997	18.7876	9.1229
AT1G04090	0.292825	0.102316	16.1004	23.4401	8.4279	18.3169	15.7747	5.9234
AT1G04100	1.35958	1.42859	15.1791	24.8573	23.2003	15.1902	22.1359	19.2365
AT1G04110	7.34915	9.536	19.2652	19.4183	4.474	21.6877	14.5458	4.6884
AT1G04120	7.52734	7.1163	23.3601	14.035	10.1157	20.3043	20.1175	11.949
AT1G04130	2.3264	2.28958	16.4496	23.6563	21.229	15.7597	21.2113	18.9249
AT1G04140	14.7627	14.8576	30.422	12.641	13.4374	28.7859	19.4695	13.7991
AT1G04150	0.0546578	0.105039	14.4191	25.9614	4.2417	16.896	16.8054	3.7086
AT1G04160	2.1202	2.64578	24.7394	12.2588	6.2284	29.3596	13.2703	6.7843
AT1G04170	12.0824	12.2151	22.8669	10.7192	13.8635	21.7812	17.7224	16.3501
AT1G04180	0.145919	0.10622	10.2244	35.0358	5.1733	10.3114	22.9198	4.8073
AT1G04190	5.27064	5.51723	16.9167	14.4795	18.1925	14.8921	19.6952	16.9559
AT1G04200	8.24421	11.0093	22.1493	13.4868	13.2808	21.674	16.803	13.6558
AT1G04210	13.4939	15.6601	25.3736	13.3204	21.1961	22.6047	18.1228	20.8628
AT1G04220	0.493381	0.451503	7.3603	7.2709	4.3171	7.2078	7.1476	3.8848
AT1G04230	4.5364	4.90406	16.1934	14.9699	21.1606	12.8682	20.6642	24.1273
AT1G04240	36.8256	57.9111	8.5293	25.2111	35.589	6.6484	19.9859	38.4423
AT1G04250	1.26905	2.42649	4.4601	19.3857	7.5361	5.2257	12.2966	8.3252
AT1G04260	6.4222	6.2679	6.9285	22.4182	49.3792	6.7941	17.048	45.9394
AT1G04270	35.9016	38.2055	12.9088	12.3411	40.1969	11.8125	17.2483	43.2725
AT1G04280	8.22527	6.18431	7.9665	9.3505	8.7865	7.542	9.1273	8.2177
AT1G04290	5.61898	4.7648	6.8168	17.9352	32.5044	6.4261	16.2208	28.8337
AT1G04300	12.8309	15.976	25.4075	12.248	11.8742	22.7221	19.1195	12.9318
AT1G04310	1.58893	1.77187	13.903	20.7205	22.1354	12.8522	21.5382	22.4226
AT1G04330	0.148308	0.431836	8.1002	21.6706	5.1688	8.161	14.519	3.3182
AT1G04340	4.71341	4.3157	14.9075	12.6992	19.7523	12.2619	17.185	19.539
AT1G04350	9.83789	10.7104	8.926	23.0958	33.6003	9.2401	17.6753	28.6057
AT1G04360	1.75216	1.3673	9.0987	28.8483	13.6989	11.1195	19.1758	10.6373
AT1G04390	3.42003	3.70929	23.9718	13.4451	10.7809	24.0328	16.6738	11.2105
AT1G04400	54.499	52.8567	16.1286	12.2905	23.8195	12.4478	17.7904	31.6282
AT1G04410	93.4314	84.821	17.7011	12.4021	29.0728	13.0859	18.0924	34.0801
AT1G04420	26.9036	26.1773	19.0898	14.6514	26.2039	11.8431	22.7502	28.6785
AT1G04430	41.4142	49.1287	16.8894	13.7743	17.3293	9.6101	20.51	23.2453
AT1G04440	23.3081	27.3104	19.9134	10.7632	16.2564	15.3563	17.4027	19.5161
AT1G04480	20.6391	20.5017	9.9304	14.2722	42.6375	9.3134	16.8897	43.8267
AT1G04490	0.197202	0.410776	11.8353	9.7771	3.0858	14.3659	7.8831	3.5226
AT1G04500	0.0679366	0.227486	6.5359	11.2662	3.5248	7.3039	7.4861	2.8069
AT1G04510	7.54561	7.24631	23.5308	13.7957	14.0293	23.7784	16.1975	13.6735
AT1G04520	2.0298	2.39956	5.2198	26.5726	23.0876	5.9095	18.5735	22.9697
AT1G04530	8.48842	10.4744	12.1453	22.0572	25.4911	8.6351	23.1523	28.6362
AT1G04550	3.65108	5.28229	15.4878	20.4039	37.5326	10.0161	22.1597	40.3038
AT1G04555	2.24493	2.68347	8.416	10.4884	24.4759	7.6852	12.3661	24.5137
AT1G04570	0.373087	0.807668	14.2447	29.3603	15.6901	15.4111	23.4773	14.6592
AT1G04580	0.0184938	0.0323095	17.6434	17.2428	3.0274	21.3357	9.8661	2.4099
AT1G04590	3.12394	2.91212	17.0905	15.2035	13.5914	18.3219	16.4005	14.3485
AT1G04600	0.103674	0.0566011	15.9391	13.0631	3.4813	20.3235	8.6861	2.7057
AT1G04610	0.253141	0.689389	8.8889	28.5703	4.9573	9.5947	18.4635	3.7781
AT1G04620	16.2994	10.3576	22.1704	12.9708	9.8502	22.6395	16.3636	8.375
AT1G04630	5.99857	5.82912	13.3894	16.6298	37.5434	14.8794	15.9739	35.1463
AT1G04635	2.53298	2.72322	5.9491	36.3388	75.1026	6.236	24.5475	65.0778
AT1G04640	12.2434	11.308	13.172	16.4335	24.435	9.7487	18.8935	31.9147
AT1G04650	0.630472	0.663703	17.888	19.6369	6.6604	17.8752	17.9658	5.5418
AT1G04660	0.0257927	0.157714	7.6519	10.5069	3.0082	8.5513	6.7322	2.0949
AT1G04680	9.68565	12.7643	6.8386	15.584	8.4817	7.6392	11.672	8.8168
AT1G04690	23.1955	23.1279	15.9368	11.7593	33.7065	10.7669	17.6238	37.1574
AT1G04700	0.306152	0.398037	17.0045	13.7003	3.5568	20.6515	11.4747	3.4477
AT1G04710	4.281	3.1247	23.1653	16.2556	8.078	22.0679	20.3934	8.4245
AT1G04730	1.53743	1.97939	22.5027	17.6307	5.7234	26.3427	16.1734	5.2222
AT1G04750	15.2671	12.356	16.0061	12.4911	28.5085	14.1819	18.318	27.6347
AT1G04760	1.31769	1.90363	11.9099	23.9655	12.0441	14.3852	19.5776	11.3147
AT1G04770	16.3522	29.1763	11.439	29.2713	39.475	8.1648	21.118	55.4234
AT1G04778	0.380975	0.133116	10.7032	17.559	5.3649	10.9727	18.0635	4.5998
AT1G04780	12.0876	13.9623	16.5527	15.0236	24.0026	13.1985	22.9203	28.2726
AT1G04790	6.545	7.90896	20.971	11.1886	9.6867	17.9778	18.4485	10.8075
AT1G04800	23.5929	39.6192	12.0329	7.4778	6.5165	9.1914	10.1086	6.8312
AT1G04810	6.24906	6.54493	26.9162	13.068	9.7995	29.6045	15.8463	9.9116
AT1G04820	37.593	46.7138	17.1111	12.7917	26.1829	12.6222	19.2253	32.6891
AT1G04830	5.37937	5.67587	20.919	16.9012	25.0508	21.3194	18.0664	22.4023
AT1G04840	0.950983	1.23222	14.7064	20.1825	12.711	14.3849	20.5096	12.9058
AT1G04850	9.12753	9.25785	22.0062	13.6293	16.6794	22.9762	16.5215	15.4654
AT1G04860	8.16574	8.51655	24.1952	12.1922	14.5561	23.0702	18.9363	14.3628
AT1G04870	4.30862	4.00465	20.223	21.0222	14.7665	19.4451	19.5586	15.2403
AT1G04880	0.0515054	0.125976	15.2573	16.3674	4.6385	18.3846	10.6071	4.0893
AT1G04900	1.53202	2.25428	20.4245	14.5198	6.6544	24.3816	13.4248	6.445
AT1G04910	9.50459	10.6471	22.8713	12.7138	17.6736	24.65	13.9768	15.4669
AT1G04920	0.814726	1.02429	16.6829	14.5835	3.8496	19.8948	10.4418	3.6137
AT1G04930	1.40675	1.38638	19.2827	17.9081	23.6136	21.6858	14.4175	22.662
AT1G04940	0.794461	0.675718	19.7197	16.2031	25.8443	15.0944	21.3735	30.3009
AT1G04945	0.834953	1.3703	18.2199	18.5269	12.796	17.5746	20.6527	14.4269
AT1G04950	5.42276	5.52531	24.7759	14.7423	13.0296	25.8468	16.718	12.6598
AT1G04960	5.42494	4.8807	20.9298	11.635	11.9694	21.8197	15.8882	12.2449
AT1G04970	8.86614	9.17333	19.8235	15.8944	28.9407	19.6577	18.341	27.8736
AT1G04980	0.783702	0.939851	19.667	20.9597	7.5891	17.1138	22.5807	8.0696
AT1G04985	7.99477	9.30247	15.4082	16.3012	21.3678	14.3534	18.1723	20.3571
AT1G04990	6.6442	5.16138	16.0498	24.5557	11.6931	14.7463	24.4571	11.1979
AT1G05000	0.781058	0.791437	9.7622	27.266	7.9079	11.3504	20.7034	6.8812
AT1G05010	71.5575	74.9218	4.4392	30.4168	26.4485	5.445	21.6435	24.9083
AT1G05020	1.14223	0.901596	8.693	30.621	16.0064	10.721	21.0325	11.9261
AT1G05030	6.26581	6.61954	18.6513	13.2458	15.4739	19.0768	14.9499	14.5248
AT1G05040	0.0615204	0.0806093	14.1624	15.5854	5.3784	19.7367	14.3806	4.3528
AT1G05055	3.58236	3.1159	18.4372	14.7242	23.2923	17.3045	16.5952	23.912
AT1G05060	2.84803	2.7555	14.2718	21.1216	24.2371	14.3125	18.8142	21.4962
AT1G05065	4.74586	2.99406	4.6637	24.9177	33.3033	4.5732	17.521	33.9103
AT1G05070	7.70285	7.03918	12.6281	13.8079	33.8346	12.0056	13.9652	34.8283
AT1G05090	1.48198	1.25858	1.4802	1.1077	0.3271	1.4568	1.0925	0.5562
AT1G05100	0.992451	0.730047	5.8906	46.0534	14.7323	5.5573	27.7463	13.0192
AT1G05120	4.6707	4.50225	22.3137	12.2945	7.8291	23.5753	15.314	8.0642
AT1G05140	12.7468	15.4424	9.4747	15.7458	58.9497	6.6943	18.756	63.2819
AT1G05150	8.8046	11.1806	18.4289	18.6596	30.8108	14.9835	21.6553	32.9176
AT1G05160	4.00141	5.16984	18.8077	11.7452	10.9203	17.323	16.4116	10.4806
AT1G05170	3.07014	3.48639	15.7524	19.4256	25.5412	11.3202	23.4085	30.054
AT1G05180	7.31381	6.8267	21.404	11.9995	13.3569	20.3257	16.5847	15.3551
AT1G05190	53.7747	61.7076	10.6416	11.5446	33.4328	7.1594	17.7691	36.6829
AT1G05200	10.1256	11.5441	21.6227	16.0652	19.8258	15.8677	20.9578	22.734
AT1G05205	3.63487	2.83056	12.1252	22.8562	29.4703	8.8217	20.7362	30.8619
AT1G05210	1.53128	1.51898	14.3871	33.4987	29.6557	14.6718	25.4563	27.2793
AT1G05220	0.0996431	0.0870407	14.0069	32.4038	5.9864	16.9276	29.402	5.2538
AT1G05230	4.29456	4.46829	13.1965	10.3702	4.1065	14.7735	9.8941	4.6134
AT1G05260	0.238286	0.190803	9.2523	15.8007	4.5499	9.948	11.8317	4.0213
AT1G05270	8.17932	9.03057	16.3502	11.1029	22.6347	14.903	14.2563	24.0969
AT1G05300	0.871688	1.03641	5.1065	20.5078	6.4474	4.7082	13.1919	5.5698
AT1G05310	2.03531	1.21955	7.2286	15.3727	4.3653	8.4829	9.4981	4.0583
AT1G05320	3.49018	3.53346	13.0644	11.3471	5.22	14.5782	10.3415	5.5095
AT1G05330	0.160488	0.28038	9.791	27.3633	5.2138	9.7487	20.0347	4.5148
AT1G05340	1.97446	1.61523	5.8239	7.2044	4.7903	5.8834	4.8977	3.2884
AT1G05350	5.51434	4.55585	18.6082	13.147	12.524	18.8771	15.0309	13.0155
AT1G05360	4.5175	5.55496	17.9675	13.3373	14.901	20.4239	15.1167	14.8692
AT1G05370	0.548485	0.742159	4.696	13.4492	6.4447	4.5451	9.7925	5.5762
AT1G05380	8.0569	8.47071	24.7814	15.7056	13.6106	23.8662	20.1508	14.1491
AT1G05385	9.12944	8.5009	7.4693	19.7668	32.4182	6.5179	18.9286	34.3927
AT1G05400	0.394022	0.193606	15.2319	21.9809	7.8185	15.7996	21.5998	6.868
AT1G05410	3.80772	3.66357	20.6522	17.073	13.8707	17.729	18.3729	15.5096
AT1G05420	0.780523	1.6619	6.001	37.7925	16.6022	6.0487	29.6398	16.6626
AT1G05430	7.16458	7.2466	13.7278	15.5918	20.9464	9.7452	22.0314	24.3013
AT1G05440	1.24444	1.68571	17.3901	27.1896	7.3083	18.6757	19.2162	6.7289
AT1G05460	2.80837	2.94681	20.2724	16.6017	10.1514	18.6484	20.1772	11.1876
AT1G05470	4.53187	5.78785	14.667	16.4742	13.4108	11.5879	18.0065	16.8433
AT1G05490	0.184904	0.412768	19.2545	23.7135	4.0375	23.8048	13.7789	3.4049
AT1G05500	8.1691	7.29222	20.6775	11.9449	12.5917	22.8349	14.1707	12.3747
AT1G05520	6.46194	7.16438	20.2658	15.5764	19.2927	22.1984	16.4186	18.252
AT1G05530	0.145706	0.042426	12.5372	23.1764	5.431	15.3877	16.1284	4.629
AT1G05540	0.80549	0.817715	13.044	25.7162	8.9824	11.8134	21.6652	7.9184
AT1G05550	0.101044	0.166722	12.5378	25.6381	6.6146	13.8563	17.2079	5.5683
AT1G05560	9.48309	8.65305	5.5836	22.173	54.0629	7.3713	18.2066	50.9349
AT1G05570	4.51083	4.69969	25.3884	12.4057	4.5413	28.3143	13.4045	4.3824
AT1G05575	2.33951	1.63489	9.3511	31.4729	12.1406	9.8664	19.7211	8.1463
AT1G05590	3.83875	4.03079	19.005	17.8967	17.2249	14.4112	23.4239	19.01
AT1G05600	3.28578	2.56808	16.8312	23.0495	18.5115	18.4122	21.4713	17.0476
AT1G05610	0.400446	0.587663	12.9406	11.0175	3.6466	14.4094	7.2208	2.7538
AT1G05620	3.87774	2.95536	11.1651	15.4529	8.6836	12.6224	13.0397	6.453
AT1G05630	8.73648	8.42516	21.7418	19.8384	17.3117	21.0134	19.9854	17.7334
AT1G05640	1.36679	1.98051	16.4616	16.6131	8.3921	16.9944	18.5039	8.7132
AT1G05670	2.72414	3.30782	17.7995	16.7416	15.2091	18.7751	17.085	14.3068
AT1G05675	0.264304	0.728148	11.7744	26.274	8.6829	15.233	17.4587	9.2426
AT1G05680	3.05218	1.39656	12.399	24.3286	7.3445	15.4969	15.4106	4.752
AT1G05690	0.966636	0.84438	15.0093	17.7364	11.0342	15.1601	17.2984	7.5282
AT1G05700	0.0288878	0.042057	12.7998	15.9386	3.45	15.1774	10.9194	2.6983
AT1G05710	1.41336	1.99531	13.8262	23.5187	7.2272	15.1412	20.085	7.4732
AT1G05720	5.04105	3.94727	16.0265	17.707	19.8528	19.5005	18.1535	19.2599
AT1G05730	0.227931	0.348431	13.6589	21.9568	15.5377	18.2306	15.9632	14.9362
AT1G05750	2.16256	1.94302	16.9	18.0691	16.1149	16.2322	18.9705	14.8412
AT1G05760	2.33826	2.15815	15.4679	10.7761	4.0654	16.0492	13.1365	4.1355
AT1G05770	0.333693	0.388652	9.8584	13.7611	6.4201	11.1705	10.3679	4.1857
AT1G05780	1.92264	1.3888	11.5291	15.3772	12.3825	11.7941	15.5325	9.8215
AT1G05785	1.52275	1.64744	18.3738	14.1054	9.6619	20.3993	15.3464	8.911
AT1G05790	6.02711	6.18208	22.8088	12.952	14.0741	24.4221	14.5661	13.3434
AT1G05805	29.7522	36.1823	7.0241	9.9662	22.792	5.0875	11.4252	21.6105
AT1G05810	4.34451	4.62994	14.4104	25.7259	15.2716	13.5148	21.6658	15.4529
AT1G05820	0.593645	0.787947	14.8713	13.2071	4.9441	19.3323	12.2182	4.3581
AT1G05830	9.40399	12.2032	27.864	13.467	13.409	25.9629	17.3861	13.1295
AT1G05835	9.72459	15.0744	13.0919	12.4174	18.5389	15.4237	19.336	26.9371
AT1G05840	8.71724	8.93973	22.1559	15.2633	21.853	19.467	18.2589	22.7644
AT1G05850	77.9853	80.6534	19.364	11.8768	28.1568	10.2343	21.2028	40.1142
AT1G05860	6.52725	8.10388	18.0705	18.936	40.3231	16.0857	18.7674	39.7294
AT1G05870	7.93904	11.2318	10.6314	23.4529	46.9543	8.006	21.7224	52.8016
AT1G05890	12.3209	14.009	24.3797	13.2211	13.4919	24.1429	16.6183	14.2333
AT1G05894	0.178368	0.0779043	20.195	16.358	3.9709	24.6069	13.3519	4.4432
AT1G05900	6.28856	5.78124	21.5009	13.5101	14.2934	21.4687	17.4907	15.5529
AT1G05910	3.83717	4.03398	29.3529	12.9226	7.5696	31.8883	15.2603	8.0826
AT1G05940	7.51974	7.57608	20.7358	17.7832	29.3716	17.3741	20.6105	27.6015
AT1G05950	1.23321	1.45522	20.0813	20.0767	5.6486	23.5192	17.8482	6.3217
AT1G05960	7.59894	10.5486	25.7053	11.5788	8.4647	22.2456	17.5592	10.0366
AT1G05970	4.0071	2.83808	14.2996	21.1687	37.3952	12.0089	22.1097	34.2887
AT1G06000	1.90492	2.85256	4.2141	33.7059	66.7637	4.1324	22.4284	60.9785
AT1G06010	2.28695	2.50239	14.3569	13.4134	21.5257	8.5907	18.2497	24.3164
AT1G06020	0.235155	0.130718	8.1276	18.5573	4.4756	9.0072	14.5172	4.337
AT1G06040	44.0774	64.3806	6.1904	12.5867	90.3392	4.3215	11.4091	95.0558
AT1G06050	2.23063	1.90388	10.4361	16.1401	19.4898	5.3137	19.7074	25.8911
AT1G06060	8.0499	7.15277	17.1294	11.327	21.5718	14.5607	19.5733	22.6373
AT1G06070	4.92425	6.4213	20.4433	12.2134	19.7529	20.0763	17.4629	23.871
AT1G06080	6.97216	8.01083	4.7458	6.3833	4.7732	5.3362	5.0219	3.7407
AT1G06090	0.495288	0.640958	4.987	4.7041	2.2897	4.8636	4.0078	1.7356
AT1G06100	0.958727	1.07118	7.4822	6.8559	3.424	8.6334	6.8755	2.5601
AT1G06110	11.5891	10.3906	15.3114	17.1028	20.2618	13.5555	19.6478	21.1217
AT1G06130	6.07483	5.69813	16.7377	13.1401	12.6865	15.3949	17.3548	13.498
AT1G06140	0.495245	0.605651	18.5487	21.3469	13.8779	16.2706	20.4775	11.9571
AT1G06148	0.138211	0.241462	3.4728	12.6814	3.8367	4.2885	9.3539	3.4017
AT1G06150	0.460852	0.41988	24.7725	14.2382	17.5905	23.8248	17.2382	17.5164
AT1G06160	1.92689	1.65202	6.8721	36.0944	8.0851	7.8686	23.0149	5.4738
AT1G06170	0.0346594	0.0605516	13.4447	15.2415	3.5245	15.2888	9.7997	2.9659
AT1G06180	1.63164	2.17107	7.3389	16.8766	13.0283	5.7336	13.8946	13.4236
AT1G06190	12.7146	16.5516	18.5556	12.9255	23.3893	15.0514	21.4768	24.6503
AT1G06200	8.43302	7.23252	19.4923	12.2664	18.543	18.7092	16.2093	16.1299
AT1G06210	6.72369	8.37598	18.7046	14.0851	19.6742	18.3511	17.8906	22.8539
AT1G06220	9.3303	9.75192	24.1966	11.2872	11.0823	21.2608	17.7407	12.1572
AT1G06230	13.9689	17.2279	24.1061	16.7192	22.8941	20.9632	21.6414	26.6255
AT1G06240	3.76207	3.89895	23.3392	21.2743	35.4414	18.1935	24.3566	35.7922
AT1G06250	0.101284	0.176947	23.4002	10.0403	4.5731	22.8636	15.3341	5.788
AT1G06270	1.96586	1.56111	21.3013	22.5076	22.9583	14.4555	24.718	23.4792
AT1G06290	12.3342	11.927	16.2254	11.2793	18.9511	14.4372	13.9828	18.9565
AT1G06310	0.0095793	0.0836775	17.2061	20.4299	4.2162	21.3397	13.9267	4.003
AT1G06350	0.717939	0.969212	8.162	8.2556	3.0499	7.2908	5.753	3.0176
AT1G06360	50.2642	54.4913	6.2776	6.7081	10.6877	6.0626	4.695	10.6573
AT1G06380	4.32257	4.90254	7.8737	27.6623	41.5735	8.7162	20.8617	37.8271
AT1G06390	13.4417	12.8603	22.1944	11.5367	14.3988	16.2904	20.3489	15.7206
AT1G06400	10.9653	12.1786	12.9585	9.1958	24.1805	11.7411	13.4582	26.9999
AT1G06410	36.1545	46.4666	24.7797	12.1827	12.7204	19.6693	21.9781	18.957
AT1G06420	0.680625	0.849347	14.665	17.2051	7.4955	15.3799	20.71	8.2427
AT1G06430	21.019	15.0696	22.8693	15.8359	17.1626	16.529	23.8155	19.9034
AT1G06440	0.735154	1.24964	13.3022	24.6123	10.5732	11.5031	26.2085	12.3717
AT1G06450	1.20366	1.66125	12.3964	17.0815	17.1093	10.5124	22.6634	20.4904
AT1G06460	53.7576	47.7911	17.5745	13.1979	40.7481	12.0436	22.6247	44.2814
AT1G06470	13.4809	12.5446	23.2103	14.2302	13.6347	21.7022	19.4519	14.2781
AT1G06475	2.28282	2.204	10.9757	32.1474	15.8566	9.0882	32.221	18.5668
AT1G06490	0.730063	0.831227	15.0735	15.6851	4.6327	19.6405	10.7764	3.9727
AT1G06500	5.3334	5.74824	13.0831	19.6797	22.6644	13.1348	18.6047	22.4141
AT1G06510	7.6003	8.69811	11.6573	16.7962	29.6407	11.15	15.793	28.7527
AT1G06515	9.14359	10.8072	13.0928	18.6762	27.7979	12.8817	18.3472	28.5258
AT1G06520	0.171162	0.380582	11.1425	17.6321	5.0855	12.0306	14.1369	4.3446
AT1G06530	12.7518	15.884	9.1058	31.3007	56.2143	8.0065	25.0792	57.0217
AT1G06540	0.192772	0.224521	10.3287	24.1963	40.3708	9.5177	20.923	41.5893
AT1G06550	4.79113	5.74036	21.9605	14.411	9.5702	20.7124	16.9565	10.1404
AT1G06560	2.95752	3.18473	19.5966	16.5385	13.2507	21.5719	16.9236	12.7911
AT1G06570	18.7406	23.5509	9.1558	25.3185	78.5118	8.6987	23.1835	78.6824
AT1G06580	3.27029	3.86076	15.4874	13.9532	21.787	16.6625	14.9932	20.5002
AT1G06590	1.29226	1.76791	24.8278	12.8339	7.3803	29.0126	12.8938	6.7736
AT1G06620	0.65607	2.20554	8.578	18.3665	5.9838	9.9896	12.8994	4.6395
AT1G06630	7.2176	8.46729	13.4365	13.8223	22.3251	12.2232	15.8227	22.1847
AT1G06640	13.5374	19.421	12.7049	12.6734	10.527	11.2869	12.4528	11.2191
AT1G06645	12.5793	12.8821	7.7818	29.6214	46.6102	8.2456	20.6469	40.1738
AT1G06650	30.1337	27.7659	11.8946	20.7363	52.3357	9.1758	19.9814	49.8128
AT1G06660	0.973095	1.00817	14.8706	19.0751	9.5919	16.6193	16.275	9.853
AT1G06670	6.97734	7.23867	24.8529	13.1746	10.699	19.8221	19.3599	14.4344
AT1G06680	695.265	726.158	6.2254	12.0483	109.687	5.5569	11.2794	114.671
AT1G06690	7.52125	7.19516	15.7051	19.4387	32.7688	10.6859	24.2263	35.8511
AT1G06700	17.9857	15.7771	20.059	12.8076	17.2115	16.9027	17.0988	17.5226
AT1G06710	2.44538	2.38136	25.5785	18.189	12.9323	27.2927	17.6002	12.6148
AT1G06720	3.74219	4.35712	26.8019	15.5188	8.8791	30.7336	16.237	8.1499
AT1G06730	3.44961	3.30172	18.9933	16.9929	33.3189	16.3865	16.8441	34.6913
AT1G06750	0.10361	0.106961	18.2877	12.4847	6.7959	20.2003	10.6488	6.1534
AT1G06760	61.4102	49.3208	9.4316	37.2559	66.2463	7.8218	25.9511	63.2993
AT1G06770	2.07289	2.17478	19.2213	16.5224	14.062	20.2638	16.4017	12.7614
AT1G06780	3.70378	4.47328	19.5844	14.6922	12.6141	19.3689	16.3143	12.1084
AT1G06790	3.27659	3.06663	20.0605	15.2745	18.0039	22.0566	18.3835	17.1818
AT1G06800	2.28303	2.7741	6.5114	30.7771	31.3452	7.3538	20.4649	30.0801
AT1G06820	10.1068	11.7861	20.9803	15.7952	14.7132	21.6381	16.4754	13.3502
AT1G06830	2.56558	1.72392	18.6798	12.7995	6.4247	26.9187	12.8481	5.8423
AT1G06840	3.36092	4.11525	22.3592	14.5339	9.535	26.596	14.5677	8.2921
AT1G06850	2.98638	4.27959	10.8484	32.0551	39.2579	10.0999	22.4763	33.9199
AT1G06870	5.2593	5.976	14.9791	24.8233	39.0458	14.1318	24.5505	40.3551
AT1G06890	9.58989	9.31773	20.226	12.0328	21.5494	18.0622	16.1954	22.5903
AT1G06900	6.38273	6.86211	25.1992	13.2057	12.2726	24.2637	17.7441	12.1507
AT1G06910	4.31223	3.52483	17.3952	15.7281	25.7506	18.9821	16.0607	24.31
AT1G06950	21.9449	25.2895	25.2986	14.8263	19.8107	21.3463	21.8293	20.584
AT1G06960	5.93106	6.33738	16.0181	14.5401	15.0471	15.6593	19.4466	14.4154
AT1G06970	0.0122587	0.0642495	15.8106	13.3285	3.6727	17.4087	10.9296	2.3457
AT1G06980	5.08185	4.03556	4.571	34.442	19.3236	5.9772	23.2584	15.1024
AT1G07000	5.09534	5.03619	7.562	24.5628	19.4035	8.6277	17.437	19.1619
AT1G07010	4.95979	6.66077	17.2714	19.6109	36.7324	10.4308	27.5448	47.2934
AT1G07020	11.644	11.1921	7.622	22.5567	43.9807	8.078	19.5618	44.3915
AT1G07025	0.198928	0.115846	14.7997	9.2611	6.1981	13.8832	10.7962	5.9861
AT1G07030	4.3507	3.93401	15.59	21.7005	40.299	17.1182	18.3653	38.6411
AT1G07040	9.62582	6.87848	14.1322	18.3171	21.1858	13.2003	18.2854	18.0901
AT1G07050	58.7999	21.3507	6.9489	25.5732	16.1515	10.2695	20.9977	7.1306
AT1G07060	0.0771983	0.157347	15.2405	29.4954	9.1651	17.6639	21.1511	7.4254
AT1G07070	4.28159	3.58236	12.9046	19.6222	31.3494	10.6335	19.5462	28.5215
AT1G07080	12.3547	12.8509	14.7701	14.7875	32.2008	12.2973	23.3636	34.2381
AT1G07090	0.951185	1.63099	7.1779	48.0325	28.4196	7.3586	31.5011	27.7872
AT1G07110	32.5725	29.5474	24.8119	12.4947	17.4358	18.4899	20.658	20.0699
AT1G07120	0.145866	0.238908	27.8999	18.1766	10.5417	28.3898	20.328	10.0003
AT1G07130	0.936291	1.18137	5.5139	25.1626	27.3843	5.6009	17.7121	25.3796
AT1G07135	20.7404	33.6181	4.3231	26.2545	30.8971	5.8546	15.9972	29.4903
AT1G07140	23.1312	26.9455	11.0038	11.7388	35.1056	7.0909	13.7854	38.8381
AT1G07150	1.64496	1.70243	4.1184	44.7324	30.1664	4.2221	27.9797	26.9954
AT1G07160	0.0360902	0.0630513	11.4592	29.36	5.7164	14.0248	19.1292	5.6065
AT1G07170	5.49324	5.15392	11.4698	16.8019	27.357	10.8242	20.1691	25.644
AT1G07180	5.03079	6.34764	13.2963	18.2814	14.0817	12.8848	18.1119	14.9259
AT1G07200	4.56485	4.54091	23.364	14.1007	5.4427	22.3049	19.3359	6.5424
AT1G07210	6.07793	7.3043	14.8375	18.7127	28.2391	15.0705	18.2675	30.1566
AT1G07220	3.29604	4.29031	15.3655	19.6298	16.3859	14.4762	21.1937	16.9409
AT1G07230	9.17532	8.64203	11.7142	20.9341	34.4288	11.5015	20.688	33.4196
AT1G07240	6.74978	5.12203	4.6676	22.2026	33.1661	5.9357	16.8281	29.0885
AT1G07250	13.9102	13.8221	5.3439	19.401	71.8004	4.6997	15.1137	66.3496
AT1G07260	0.615917	0.369888	7.3627	42.5683	29.9261	8.562	27.5221	28.872
AT1G07270	0.666324	0.591289	17.641	22.8456	7.1306	19.7255	19.1737	6.4583
AT1G07280	24.9555	27.935	7.4481	19.2486	40.4914	6.399	15.1376	36.9998
AT1G07290	0.901997	1.06836	14.745	17.8725	19.7023	17.2162	16.2861	18.3785
AT1G07300	3.4351	4.61941	19.6624	11.1887	7.6697	18.229	16.932	7.0779
AT1G07310	10.8603	13.4611	15.5864	29.3466	63.4078	11.7357	23.5783	62.8179
AT1G07320	53.9336	78.022	7.1933	19.0396	94.3016	6.3891	17.5819	86.7561
AT1G07330	0.230044	0.650128	14.4609	12.0713	4.6759	17.1573	12.6352	4.2485
AT1G07350	4.5668	3.98921	20.0681	13.5714	12.1872	18.3863	19.0779	14.5866
AT1G07360	7.79225	9.11468	22.7902	13.8084	20.2287	18.6761	22.8892	22.8022
AT1G07370	3.05859	3.7199	15.909	35.3315	17.117	17.9799	27.2876	16.4511
AT1G07380	2.88463	3.02042	17.6964	19.8268	7.8968	18.2514	19.8894	8.1201
AT1G07390	0.95052	1.23662	19.743	15.6615	6.2085	19.4733	17.0972	6.9934
AT1G07400	0.244272	0.142252	6.8908	54.6366	22.464	8.3383	35.4857	23.2818
AT1G07410	1.1757	1.185	14.2954	25.3992	12.7491	13.3926	18.2066	9.1347
AT1G07420	17.0706	16.496	17.8362	15.1781	17.7435	14.7125	19.5609	16.5495
AT1G07430	1.84931	2.99799	4.6763	44.7542	33.1054	4.5079	29.0451	36.1486
AT1G07440	23.9393	23.553	11.9119	23.3303	22.5551	9.6767	21.1992	26.4273
AT1G07450	0.918228	1.23399	15.3182	21.8465	9.7516	18.063	16.2918	8.8815
AT1G07470	4.08368	4.05826	17.9037	10.4015	7.6978	16.2244	15.2149	8.097
AT1G07480	4.59583	4.35964	16.0714	9.146	6.795	15.4181	13.1776	7.4204
AT1G07485	0.622616	0.582718	8.3689	39.7664	33.1843	5.9858	23.591	29.9675
AT1G07490	1.44889	1.58205	8.9073	45.6888	38.278	6.7326	26.9058	34.4517
AT1G07500	0.124891	0.218191	15.6681	72.1776	15.4982	17.7436	50.9992	13.4893
AT1G07510	4.86317	5.96822	16.0688	18.0181	13.6654	13.0739	20.8269	15.9554
AT1G07520	2.40045	2.95112	17.0113	24.5961	23.1398	12.8526	30.0009	28.4732
AT1G07530	9.78915	10.822	19.2556	15.9064	29.1932	13.9694	23.8144	35.9713
AT1G07560	0.00879561	0.00768318	14.2074	13.3259	3.2677	16.6385	10.3191	3.4222
AT1G07570	3.89238	5.30911	17.9594	20.6154	16.4217	15.4265	21.7367	19.4866
AT1G07590	8.69605	7.67713	10.906	17.8747	17.4484	11.1977	17.4031	18.2434
AT1G07610	2.39739	3.54016	9.5267	12.9909	5.1099	10.3327	10.3768	6.0268
AT1G07615	2.57887	2.25271	14.1929	21.3375	21.4713	13.0952	21.676	21.4521
AT1G07620	0.216688	0.272093	12.7939	22.0578	8.138	13.5334	15.3891	7.3905
AT1G07630	7.49904	7.71316	8.147	22.1459	36.7258	8.9893	15.9511	35.8081
AT1G07640	3.6341	5.52823	8.9319	12.3183	6.4276	10.2153	9.0131	6.357
AT1G07650	16.466	19.2455	16.065	9.448	7.0487	14.8799	12.9384	8.3148
AT1G07660	7.91681	7.43258	7.2451	12.1073	39.606	5.9971	10.6272	42.2267
AT1G07670	5.51466	5.81162	19.1608	11.7519	9.3472	18.333	14.9837	10.0852
AT1G07700	8.40205	10.2988	18.6724	15.7381	23.0433	13.61	18.7498	25.2565
AT1G07705	5.14117	5.36579	26.5685	11.7905	9.6007	26.0282	18.7513	11.0027
AT1G07710	0.097024	0.0339011	14.3147	8.4618	4.1617	17.5148	9.4739	3.6976
AT1G07720	12.7233	17.6794	10.5797	14.0984	25.9285	12.2725	11.0349	21.7293
AT1G07725	0.0134389	0.0234784	9.2924	20.0639	39.6779	7.7779	18.3691	38.4976
AT1G07740	0.714896	0.78533	18.2502	19.1276	20.0226	14.822	22.9691	20.6569
AT1G07745	4.97225	5.38477	18.3341	17.2058	23.1453	17.4547	19.1375	23.9779
AT1G07750	1.7769	2.00868	15.0472	23.1154	13.9441	14.0259	18.0372	12.3607
AT1G07770	38.115	38.18	9.7901	9.385	7.9151	7.2197	12.2378	10.5264
AT1G07780	1.34303	1.44986	1.5504	4.5131	5.0463	1.0083	4.6516	4.5135
AT1G07790	19.0941	19.2666	5.3973	24.8212	65.4019	4.6595	17.2843	61.0257
AT1G07810	8.57698	7.3049	20.7098	12.1979	10.6802	19.2342	15.8933	11.1783
AT1G07820	40.3009	42.0226	6.6895	16.1957	58.9041	6.096	11.9531	55.2519
AT1G07830	5.47031	4.12218	14.0938	18.0207	24.4723	15.1593	16.6109	23.3622
AT1G07840	5.75003	5.59809	19.3558	11.5842	14.8011	19.8062	16.6094	16.1222
AT1G07850	0.067283	0.161627	16.1283	21.7894	4.651	20.3774	17.5103	3.845
AT1G07870	2.38665	4.15193	15.417	17.7698	23.771	13.3767	18.0698	22.9051
AT1G07880	1.95418	2.29276	15.9729	15.4587	4.1729	20.6777	12.1105	4.1741
AT1G07885	0.404312	0.235451	16.2343	39.0034	10.5658	18.5381	23.4376	8.7037
AT1G07890	21.46	25.5162	10.8709	21.0418	48.623	5.8744	24.6539	46.571
AT1G07900	0.164298	0.114814	8.2348	16.0855	6.8687	8.0201	11.7481	6.8706
AT1G07901	0.434261	0.189669	8.2353	36.5999	128.424	9.7416	30.5054	116.91
AT1G07910	4.57259	4.58883	24.4125	11.4666	8.43	27.9512	13.6132	8.1591
AT1G07920	18.5694	17.5335	5.7751	4.2648	15.2369	4.9663	7.8485	17.6135
AT1G07930	26.1386	29.1105	10.8919	7.208	21.9929	7.1486	12.0062	26.2486
AT1G07940	16.22	15.7605	6.2049	5.5943	16.9517	4.0619	8.7307	20.4882
AT1G07950	5.4352	5.18782	13.3361	16.6811	38.6448	11.6174	17.6448	37.8102
AT1G07960	7.06405	6.65088	18.415	13.6629	19.641	19.9582	15.4731	20.5666
AT1G07970	3.37874	3.5417	23.738	13.1062	15.0668	24.2527	14.4508	16.0708
AT1G07980	4.63549	4.95452	12.9544	14.2018	26.6606	14.7478	15.458	27.4862
AT1G07985	1.01742	0.927383	10.9579	23.4386	9.2642	13.8182	18.7538	8.073
AT1G07990	7.59163	8.4846	24.6811	10.668	11.5842	22.6132	17.7721	12.8054
AT1G08000	2.84244	3.75545	16.1539	15.8471	19.5901	12.3256	21.4329	26.6588
AT1G08010	4.2583	4.58128	18.8607	14.4647	27.8222	9.3681	22.2972	37.5694
AT1G08030	6.07723	6.31461	20.9354	13.0913	16.8446	19.206	16.7735	17.0133
AT1G08035	0.266479	0.232776	11.0398	12.1491	6.0669	12.4205	12.7904	6.9446
AT1G08040	7.91947	7.33326	21.4685	12.7156	12.5328	22.0234	16.5089	14.1479
AT1G08050	0.358869	0.436634	16.6696	23.3563	8.5071	18.2833	16.7251	6.8
AT1G08060	6.1016	6.20579	28.2061	11.4553	7.505	32.0516	14.1029	7.0732
AT1G08070	1.18352	1.28628	16.8077	23.7196	13.2169	19.3219	21.148	13.8275
AT1G08080	0.0427005	0.13055	8.7596	7.5012	3.5671	10.9724	5.624	2.4118
AT1G08090	0.0159028	0.0416745	14.0118	13.4024	2.3278	15.0558	8.4395	2.212
AT1G08110	17.899	14.5877	17.0701	11.4622	20.0572	16.9809	14.4532	21.4617
AT1G08120	0.0634594	0.24945	13.6545	14.568	6.1874	14.3779	16.3314	7.2633
AT1G08125	5.79933	6.15368	22.4063	12.6102	11.2765	23.7838	16.4705	12.3317
AT1G08130	3.80031	3.42478	21.6904	18.6013	10.6896	22.6973	19.0528	10.2568
AT1G08160	2.42727	2.37345	10.6426	17.6202	4.3041	12.4205	12.1452	2.6252
AT1G08165	4.00943	3.94708	9.7147	15.729	7.4017	12.2488	13.8197	4.7508
AT1G08170	0.226919	0.158576	14.0529	29.2242	6.1073	16.7373	20.9729	4.7388
AT1G08180	3.02009	4.32652	4.2493	22.3791	32.8612	3.8895	15.8908	33.206
AT1G08190	8.24492	9.88394	22.78	12.6141	13.7822	18.1292	21.7846	15.1985
AT1G08200	25.4227	26.8938	18.3793	13.4605	29.1485	14.7553	19.1369	34.1106
AT1G08210	4.06844	3.76854	19.8724	12.5502	14.3949	22.6573	15.1024	14.935
AT1G08220	2.29459	2.40777	16.9995	15.4883	18.4867	16.7355	18.2287	18.0851
AT1G08250	1.56334	2.04843	5.734	26.2004	64.6908	4.1447	17.7191	63.2199
AT1G08260	2.37665	3.19506	24.5143	12.9463	9.542	27.7701	12.6708	9.5655
AT1G08270	1.52833	1.38187	17.8791	44.0112	40.5442	15.4352	37.3734	45.7552
AT1G08280	1.81498	2.02694	11.381	21.4089	29.7213	10.9324	15.4908	27.0967
AT1G08290	0.112544	0.0983101	6.9354	9.1776	3.1978	8.9022	6.9905	3.2304
AT1G08300	2.36238	2.83745	16.142	15.6043	12.0166	14.1931	19.9682	12.9456
AT1G08310	0.110369	0.771279	13.7389	13.259	6.2848	16.2306	11.4001	7.0279
AT1G08315	3.70342	4.45714	6.4029	22.3278	59.8171	6.9744	15.8847	59.3477
AT1G08320	0.0335283	0.126914	5.3028	7.484	2.761	6.356	5.5228	2.3281
AT1G08340	0.331473	0.450411	19.0569	20.2718	4.2972	22.446	14.7748	4.5958
AT1G08350	2.66379	2.88	19.6052	14.2779	13.7334	21.0981	14.655	12.0069
AT1G08360	28.9136	27.4351	17.5222	13.036	22.8565	9.6911	23.1612	30.7173
AT1G08370	7.03882	7.7988	18.7981	13.1552	34.076	13.0115	25.0727	36.4912
AT1G08380	631.363	637.569	4.2383	7.114	73.309	3.9939	8.3232	68.2204
AT1G08390	5.08232	5.06215	10.9378	15.1559	40.3087	10.4357	15.1268	42.4818
AT1G08400	3.02009	2.86333	16.7137	17.2843	22.7586	17.8397	18.4125	22.659
AT1G08410	4.5079	4.09236	20.4754	14.9302	15.914	16.9977	18.8927	15.7886
AT1G08420	8.69949	9.55068	29.0251	12.7822	12.2863	30.0612	16.691	12.0868
AT1G08430	0.0574261	0.0501631	9.1772	8.5834	3.5377	9.4999	5.5873	2.3328
AT1G08440	0.186393	0.150294	7.1452	6.9261	2.9858	8.9382	5.9482	2.2093
AT1G08450	8.72913	10.3818	19.8162	12.0908	12.1121	18.9689	15.8628	10.7031
AT1G08460	3.92002	2.9579	8.2946	25.102	36.315	5.9445	21.1878	37.8955
AT1G08465	2.62822	2.96847	5.8463	8.893	5.7116	5.2877	7.0127	5.4863
AT1G08470	4.19049	4.70425	13.9379	19.2991	31.3789	11.3512	22.1195	33.8705
AT1G08480	9.52591	10.4955	13.742	14.2496	33.5891	12.9818	19.3676	34.6157
AT1G08490	9.51272	9.40634	21.5978	16.3905	19.7203	17.5378	20.0361	22.9748
AT1G08500	3.38661	2.47932	8.0946	10.8141	5.2719	8.5884	8.4949	4.2578
AT1G08510	29.3227	41.6372	15.431	10.2348	21.1331	7.2685	15.4159	29.2967
AT1G08520	37.7352	41.7297	24.1161	13.373	24.8896	20.4315	20.6917	27.3425
AT1G08530	3.57847	3.7635	14.2365	18.1356	23.6534	11.4756	20.9104	23.9792
AT1G08540	15.9764	17.7919	23.3883	12.8916	22.9411	20.2434	20.6968	23.9238
AT1G08550	38.329	36.3187	18.509	13.4652	24.7025	18.5452	19.1894	24.4864
AT1G08560	8.63591	10.7378	13.5273	28.2193	11.3172	14.3728	25.2972	11.0665
AT1G08570	18.5299	22.9084	11.187	11.5883	42.1809	5.0379	17.7945	55.2061
AT1G08580	8.81885	7.26578	10.0135	13.5147	26.4391	7.9737	17.0625	28.7085
AT1G08590	0.0385842	0.23593	18.3463	15.9011	19.8823	14.76	19.6365	20.6892
AT1G08600	3.71234	4.32474	27.3742	11.7122	6.393	31.3317	12.8677	5.5961
AT1G08610	3.11783	3.81022	21.9429	21.3661	13.1922	23.5677	20.3194	13.798
AT1G08620	6.58237	8.03485	23.9068	10.7376	5.4469	25.0461	14.5793	6.119
AT1G08630	0.331657	0.372485	10.3101	8.544	2.936	12.5953	7.0258	2.6293
AT1G08640	10.2857	11.4023	17.0508	12.0241	17.0471	19.309	14.3036	18.4155
AT1G08650	9.79484	11.0835	3.7079	22.3321	62.2719	3.3888	15.7042	57.9379
AT1G08660	16.6226	16.9438	17.8689	12.5202	18.3783	14.8913	16.9893	18.2221
AT1G08680	5.33389	5.44568	25.9744	11.2699	11.2467	26.6986	15.0984	10.5279
AT1G08700	4.75442	7.1894	14.0729	19.2657	45.4925	13.6806	19.1993	40.3311
AT1G08710	4.72509	5.30222	16.0694	18.6604	30.1578	13.5119	23.2472	26.7212
AT1G08720	7.4413	9.58498	24.4566	13.8296	14.1628	26.5996	14.8623	14.1768
AT1G08730	0.227085	1.06022	18.8021	11.2445	2.9404	24.1238	11.6748	3.1748
AT1G08750	4.94822	4.89926	23.5378	11.1971	14.1965	25.4379	15.3219	15.043
AT1G08760	4.13857	5.48074	20.1699	14.9864	16.0019	18.152	17.9963	17.6819
AT1G08770	4.26304	4.52903	6.8209	15.3275	55.2782	5.379	13.3951	50.1809
AT1G08780	5.0043	5.50013	15.1128	17.7771	21.8897	14.4906	17.2378	21.1638
AT1G08800	2.71247	2.22865	16.6858	11.054	4.8913	18.9027	10.2948	5.1985
AT1G08810	8.33645	8.39403	12.6124	12.4088	9.0494	15.4598	9.2237	8.143
AT1G08820	5.85204	6.40545	22.344	13.4617	15.9439	26.9489	14.4775	16.0634
AT1G08830	13.1705	9.39429	20.128	9.385	23.5895	17.6618	18.3683	27.3707
AT1G08840	1.55729	1.94599	25.8111	13.0382	4.9805	31.5916	12.1686	4.3527
AT1G08845	1.83725	1.9469	16.1927	14.0561	22.7985	19.4865	15.5172	21.6223
AT1G08860	0.0916786	0.203849	15.1733	13.3024	3.531	19.9772	8.6304	3.2876
AT1G08880	36.0284	32.1188	6.0226	22.5343	64.8503	5.7215	15.7205	54.6637
AT1G08890	32.4504	34.0347	6.3252	9.3155	8.053	6.2314	7.8097	7.0159
AT1G08900	19.6969	17.5285	10.9134	10.5668	15.7591	9.0521	11.5017	12.8814
AT1G08910	6.45068	8.47572	20.5012	12.8617	8.4654	20.7199	16.1452	9.0237
AT1G08920	14.4108	17.4133	11.093	16.0009	13.5699	9.8719	14.2937	14.3447
AT1G08930	47.693	49.7889	5.9935	11.6704	15.1483	5.6554	10.2389	18.0317
AT1G08940	0.944034	1.04061	6.6565	14.5895	7.2001	6.3102	11.1807	5.8171
AT1G08960	2.80903	2.93555	17.8824	18.4285	31.586	15.5291	19.4364	30.1624
AT1G08970	7.16065	9.26252	19.9823	16.4412	27.8184	9.7322	23.785	34.1207
AT1G08980	57.7534	58.3539	16.282	13.9258	26.8757	11.0259	18.6696	32.2836
AT1G08990	0.0301051	0.0131488	10.326	16.0267	4.4282	11.1144	12.0775	3.7545
AT1G09000	0.729163	0.790928	22.3912	16.7349	6.2004	24.7336	15.0081	5.7518
AT1G09010	22.1027	19.7819	25.6742	13.6038	14.9074	24.0113	19.7263	14.1236
AT1G09020	8.51873	8.93313	25.1312	11.2701	14.8819	24.4748	17.8613	15.2336
AT1G09040	1.27868	1.32459	16.6941	12.8293	7.7405	16.6244	14.8897	7.3819
AT1G09050	2.14966	2.30409	18.5474	10.7074	7.5322	19.0025	12.4313	8.0383
AT1G09060	9.91893	11.5979	27.9904	12.8205	9.7344	28.2885	17.263	10.8728
AT1G09070	58.2286	89.8316	6.4274	18.6958	75.975	5.8777	13.2272	70.9613
AT1G09080	0.0379669	0.57486	14.5847	12.2916	4.9358	16.9771	10.0367	3.4887
AT1G09100	3.83365	3.52504	21.0183	17.3571	11.2138	22.2483	17.3649	10.0084
AT1G09130	17.7773	20.8547	19.7301	15.5885	26.0951	18.5995	21.1819	27.3941
AT1G09140	21.2544	21.3247	20.5882	13.0731	18.3705	17.5961	19.5078	19.9486
AT1G09150	4.95311	4.65339	20.7627	11.416	17.567	19.8411	16.5979	16.0834
AT1G09155	0.176976	0.220847	9.9472	25.867	4.3019	9.98	17.7475	4.0684
AT1G09157	0.272303	0.594659	12.3985	22.5536	6.6299	10.6213	22.1157	7.2574
AT1G09160	12.2345	17.0696	15.5435	13.8705	26.7441	10.618	19.559	31.5646
AT1G09170	0.295613	0.346022	13.5277	9.6387	3.2594	15.6127	7.2046	2.6397
AT1G09180	0.769329	0.946948	12.447	38.7915	19.3305	12.6559	28.3759	18.8286
AT1G09190	0.831045	1.08891	16.9046	25.443	21.2299	16.3452	25.7558	23.4259
AT1G09195	4.74186	4.73736	20.1081	15.2226	15.2522	21.6382	14.4914	13.8248
AT1G09200	22.8223	22.9	6.026	54.0293	45.3401	7.4133	33.6855	40.5163
AT1G09210	11.881	12.7391	19.74	11.6559	13.5167	12.19	22.1647	19.6673
AT1G09220	0.753671	0.693	13.4536	17.9893	9.8448	15.6017	21.1459	13.0769
AT1G09230	5.05002	6.64501	20.3198	12.8208	14.2415	20.5367	16.492	14.814
AT1G09240	0.823881	1.16077	11.6405	15.6991	4.1595	13.8104	10.7573	4.6187
AT1G09250	5.42384	7.55096	3.6902	21.0093	57.9904	3.5515	15.4212	56.8001
AT1G09270	7.95615	7.99651	22.1764	11.7707	17.8005	19.2754	16.9795	18.3147
AT1G09280	5.09265	5.1975	19.4115	11.6698	15.7352	21.8035	14.0231	14.8206
AT1G09290	2.6772	2.35152	18.6215	15.8571	18.7295	19.9455	19.1072	20.371
AT1G09300	1.16157	1.193	19.6302	13.1741	9.609	23.4804	13.2966	9.09
AT1G09310	84.2189	79.8559	14.7002	12.1869	16.9442	17.984	15.8337	18.5193
AT1G09320	4.03094	3.66485	20.6704	25.5431	24.7071	18.7048	23.6116	20.8645
AT1G09330	7.25729	6.72552	21.0059	12.5859	22.7175	19.1465	17.7287	23.7239
AT1G09340	67.9391	66.7236	15.1315	11.0797	30.9529	9.2082	19.9209	40.2874
AT1G09350	2.1697	6.24015	8.3768	26.119	6.4959	9.5236	17.3513	5.934
AT1G09380	0.00972797	0.00849762	7.461	6.2689	2.6862	8.3611	4.9398	1.9192
AT1G09390	10.6084	13.0953	14.8614	14.3156	12.5987	13.806	16.7293	12.0534
AT1G09410	0.941105	1.38383	18.5544	17.8082	6.7626	18.1965	19.6175	7.654
AT1G09415	12.2233	15.7724	15.7593	17.0986	37.6	10.5432	20.5114	44.1517
AT1G09420	3.03779	4.176	14.908	21.9328	10.6504	15.6681	20.1992	12.1526
AT1G09430	17.1907	16.0641	21.3609	14.9646	13.4527	21.6606	15.0197	13.7284
AT1G09440	4.01833	4.2292	15.5593	17.993	9.184	17.8365	13.8723	9.4914
AT1G09450	1.47053	1.25616	21.1948	19.0687	4.1194	25.8588	14.8067	3.7378
AT1G09460	1.72931	2.40503	22.8758	18.3436	6.5676	22.944	17.2591	6.2475
AT1G09470	2.28179	3.17338	19.5273	19.2258	7.8779	22.409	18.3416	9.5167
AT1G09480	0.136	0.129599	6.147	14.1233	4.1939	7.5157	8.5265	3.3099
AT1G09490	12.4167	10.9103	11.4297	16.0206	15.8704	8.5353	18.6912	15.4228
AT1G09500	4.14388	1.61897	9.8206	14.3342	6.1455	11.6402	10.3847	4.0729
AT1G09520	4.1188	5.14733	6.6008	31.7229	71.0317	6.4244	21.6219	68.5127
AT1G09530	6.25561	6.68093	13.49	13.0618	13.2092	10.123	17.6522	18.5863
AT1G09560	4.82449	7.4104	9.7589	33.4795	30.1388	9.7773	22.3257	24.9594
AT1G09570	27.5952	31.6073	23.8114	13.559	14.1699	23.7175	16.1687	14.3726
AT1G09575	5.98243	7.26062	5.305	23.2995	26.796	5.6346	15.895	22.1559
AT1G09580	3.16019	2.69234	15.8696	17.066	27.4121	14.5999	18.1226	24.5351
AT1G09590	16.0747	20.5031	12.9006	15.2747	35.1456	12.1522	18.5119	37.1709
AT1G09600	0.393439	0.451078	18.9103	18.4917	7.0273	19.8212	18.6908	7.0146
AT1G09610	0.197074	0.319705	17.7009	8.9488	5.2178	20.6307	11.3486	4.947
AT1G09620	24.2932	25.4086	26.8134	18.7788	16.3129	22.2822	24.6572	21.9161
AT1G09630	3.52946	4.06579	13.4794	16.9209	25.9154	12.2336	20.0111	26.1162
AT1G09640	25.4832	23.038	21.6557	13.0665	20.6977	13.3773	23.4589	25.3066
AT1G09645	6.05879	5.00642	11.0722	14.7258	24.6182	9.8965	18.6299	22.5654
AT1G09650	0.314678	0.333782	12.6093	27.9799	9.769	13.3506	20.921	8.4012
AT1G09660	5.75671	6.00641	20.167	14.6249	17.6858	20.3767	15.8225	19.0726
AT1G09680	1.67562	1.36824	13.1347	26.8441	19.9108	15.0804	21.3512	18.1757
AT1G09690	41.9131	42.8531	12.2045	14.8202	33.7615	8.4961	16.2883	34.737
AT1G09700	1.93907	1.96304	16.8049	13.387	18.2488	14.6383	15.0775	17.1057
AT1G09710	1.9062	2.79176	25.2222	17.2417	11.9855	30.0069	15.552	12.8105
AT1G09730	7.63479	7.64168	27.248	11.1842	9.3458	28.8295	14.8193	9.1411
AT1G09740	1.84773	1.431	11.8777	26.8401	19.2924	14.277	21.3599	16.9261
AT1G09750	82.347	87.0933	6.9987	30.6137	80.5687	7.4764	24.7215	70.7776
AT1G09760	7.61962	7.44695	18.4374	14.7035	23.0168	16.8703	20.4001	22.1684
AT1G09770	19.8099	21.5502	26.8108	13.8506	22.717	24.6114	18.6926	21.9311
AT1G09780	18.8695	17.6554	19.233	22.4179	26.4658	14.0393	28.306	30.4139
AT1G09794	0.734978	0.877429	10.5614	15.8068	21.0023	11.6626	16.4593	20.1746
AT1G09795	10.9687	11.4978	23.9367	14.4343	24.3994	25.2456	15.1643	21.8848
AT1G09800	1.49255	1.58258	21.4883	15.1188	10.7162	23.5513	15.4232	10.6636
AT1G09810	2.66657	3.02634	22.8574	14.6948	11.5225	21.8818	15.7344	9.7401
AT1G09812	1.00011	1.32942	7.0309	22.5327	6.4035	7.208	16.3613	6.4811
AT1G09815	5.05537	5.14645	10.392	25.137	26.8833	11.7085	23.8937	30.2452
AT1G09820	1.9211	1.88278	19.2113	20.3542	19.7628	20.8954	19.6534	19.1454
AT1G09830	2.39418	3.19275	18.8799	20.5402	21.9171	19.9771	19.8288	20.7342
AT1G09840	7.01894	7.14443	19.6123	11.7249	10.0793	18.5367	15.7535	10.1736
AT1G09850	6.58205	6.51455	19.3179	15.3116	25.315	20.1267	15.1414	22.5641
AT1G09870	6.34663	8.15344	21.2793	13.4178	13.0433	21.8151	16.2462	13.4398
AT1G09880	0.23511	0.215643	13.5455	10.6849	3.263	15.0526	7.4712	2.7574
AT1G09890	0.653957	0.905207	14.6765	8.867	2.9996	17.6791	5.9181	2.595
AT1G09900	7.6351	7.3154	23.0038	16.6493	27.0824	24.5508	20.0744	29.8915
AT1G09910	4.51104	4.56506	22.8922	11.7502	8.4223	27.2386	12.9592	9.102
AT1G09920	6.74997	6.72296	20.1722	11.3107	25.0073	18.1133	18.5566	27.6475
AT1G09932	0.149869	0.436381	6.6915	6.6806	2.6674	7.691	4.8898	2.1536
AT1G09940	6.67015	6.64271	17.6308	15.4332	21.0354	15.5409	18.4071	20.3535
AT1G09950	0.388171	0.762924	5.7442	41.4887	15.624	5.8515	25.1968	16.3917
AT1G09960	1.30082	1.04889	15.299	28.8197	9.76	17.4064	20.3587	10.1937
AT1G09970	13.1768	12.4681	11.5335	25.2835	30.2638	10.287	20.1942	27.889
AT1G09980	8.02996	7.86279	23.6952	12.1682	10.7699	20.3302	18.9009	11.9182
AT1G09995	2.68627	3.5736	8.1119	28.8974	18.2713	8.0653	20.9288	15.8809
AT1G10000	0.655678	0.763667	7.4135	33.2768	40.7092	8.7983	21.5634	36.4025
AT1G10020	20.4705	27.8508	8.9877	12.4619	47.5858	6.2392	15.1449	46.5582
AT1G10030	1.48529	1.19653	17.086	15.459	13.5003	20.7216	13.2584	11.3873
AT1G10040	0.721938	0.785704	15.1307	18.1647	9.266	17.4206	13.2868	7.4891
AT1G10050	2.5312	2.08708	21.9936	15.0639	7.2055	23.7974	15.3234	6.2669
AT1G10060	10.3635	11.9456	11.4954	12.1955	7.6058	13.48	8.7011	6.7119
AT1G10070	6.47705	6.74077	16.8651	12.3433	4.3101	20.8936	10.7907	3.7499
AT1G10090	9.54653	9.96555	24.091	11.5394	9.6567	23.7441	16.9501	11.0692
AT1G10095	3.82255	2.84613	18.0764	16.0512	14.2693	17.9715	19.5354	14.1056
AT1G10110	0.442619	0.601437	10.785	23.3494	13.6282	12.3934	20.6838	11.4509
AT1G10120	7.42882	10.6974	11.5591	19.2453	24.8614	9.6708	16.8919	26.0798
AT1G10130	5.52898	6.24929	28.0087	10.6521	6.9733	29.9057	15.8478	5.9269
AT1G10140	6.98219	5.32216	5.74	22.1086	31.4803	6.1367	16.4959	23.7869
AT1G10150	20.3481	23.6886	9.4202	16.7101	63.0913	6.8395	16.5256	62.3425
AT1G10155	0.16365	0.214429	8.3848	14.6742	45.3777	6.8161	13.4317	44.86
AT1G10170	11.1419	13.9624	30.5286	14.0932	14.1715	22.4078	23.3007	20.6104
AT1G10180	4.95401	5.01212	23.9495	13.7199	16.5561	20.3114	22.4052	18.2869
AT1G10200	44.7684	43.5678	8.197	12.7385	32.766	5.9619	13.6094	37.4575
AT1G10210	4.23305	3.29833	15.4459	18.0142	13.6973	12.3081	22.9841	14.6707
AT1G10220	0.209324	0.0537794	8.8847	39.3318	10.4848	9.9364	28.8619	9.1042
AT1G10230	4.92631	5.33309	8.331	41.2562	108.762	5.5202	29.5372	95.9938
AT1G10240	2.78682	3.6102	21.5953	13.7005	12.9576	15.7037	22.6548	14.3553
AT1G10270	1.65827	1.85685	19.4987	26.7527	18.9538	16.1443	26.9384	22.0724
AT1G10280	1.68466	2.15165	14.4299	19.8701	32.3716	14.4537	17.3784	31.0587
AT1G10290	10.1501	10.0219	27.8062	12.5436	12.0922	29.7586	16.0347	12.8843
AT1G10300	0.0796667	0.0695908	20.4771	12.1242	3.4409	26.378	9.9583	2.9025
AT1G10310	3.20151	2.73389	18.0808	13.5779	16.8972	19.391	16.4278	14.7447
AT1G10320	3.59828	4.81818	22.8035	16.6581	15.5276	21.7964	21.209	16.0409
AT1G10330	1.1121	1.28148	15.4878	26.8031	32.6686	15.7177	22.5407	28.7441
AT1G10340	0.118119	0.219257	15.574	12.8945	5.0019	17.4919	11.3955	3.7525
AT1G10350	6.88998	7.16245	9.2638	15.7207	43.807	8.5429	15.9946	43.8912
AT1G10360	19.6189	27.3797	7.4955	17.1435	38.1223	6.3386	16.0738	32.293
AT1G10370	4.54904	6.08544	6.2711	31.3628	36.0193	5.4193	22.1055	37.7348
AT1G10380	1.29483	2.54911	9.8434	15.6755	5.5524	10.3582	10.1725	4.6331
AT1G10390	8.9731	11.4881	28.4106	12.1457	11.6956	25.4748	17.4878	11.2737
AT1G10410	6.65542	7.88229	13.7422	14.5181	16.2653	13.1592	17.0227	17.4356
AT1G10417	0.923934	1.0288	14.0911	22.7329	7.559	17.8713	16.3967	6.3732
AT1G10430	13.0511	10.4583	15.8247	12.672	38.6355	11.4828	19.234	40.1596
AT1G10450	4.56152	4.79914	23.8385	13.5931	10.1941	24.7019	15.9704	9.8565
AT1G10460	0.365797	0.290484	6.6681	27.227	13.0024	7.1722	18.3991	12.0799
AT1G10470	41.7758	45.4061	2.6957	11.3944	34.0458	3.0567	11.0291	36.0866
AT1G10490	2.88488	2.95571	25.6463	11.786	5.6133	27.6294	14.7944	6.4294
AT1G10500	12.5864	12.5178	14.7081	13.2072	37.146	13.2396	14.7063	36.4718
AT1G10510	6.55299	6.74462	23.9508	15.5935	17.3951	24.7932	17.4816	16.265
AT1G10520	0.647228	0.795051	21.1557	14.3224	5.9454	23.2225	14.7789	5.7651
AT1G10522	315.26	216.726	11.9868	24.8717	18.8484	12.8917	18.9527	17.4993
AT1G10530	0.191082	0.14307	11.6483	37.3625	8.9598	13.2866	30.1296	8.0398
AT1G10540	0.303586	0.198892	18.3741	22.3098	3.7892	21.4583	14.9259	3.5026
AT1G10550	1.33897	2.14958	6.6218	17.8401	3.7933	8.0708	11.7218	3.0626
AT1G10560	1.07209	1.75138	8.2878	45.7897	15.6217	8.2255	30.0599	14.27
AT1G10570	11.97	13.9441	20.6012	12.7678	12.5142	20.074	15.8586	11.795
AT1G10580	7.46357	8.38573	15.7214	24.503	31.4338	14.7678	24.0358	30.466
AT1G10585	1.4336	0.457567	5.4869	16.4875	15.0273	7.0734	9.7886	12.2358
AT1G10590	16.4049	15.8469	12.5434	11.8514	30.7756	10.0513	18.294	31.4722
AT1G10600	12.1324	11.2754	20.9565	14.1736	27.0912	18.5748	18.2296	25.437
AT1G10610	3.96862	5.30804	17.3336	9.6416	4.3272	19.0028	14.9832	6.2648
AT1G10630	10.0607	9.32819	15.6816	11.5815	16.6315	14.7189	16.9168	18.2537
AT1G10640	5.50174	7.30083	11.1051	23.4329	16.2831	12.5859	18.9519	20.2846
AT1G10650	3.00972	3.87506	12.715	14.9981	19.3885	9.1715	20.3194	21.2871
AT1G10657	7.62924	9.11073	5.8451	20.4885	19.2358	6.341	16.9803	21.4628
AT1G10660	5.26285	4.74726	15.6818	16.3221	18.7608	11.703	21.015	19.8711
AT1G10670	16.6159	18.5109	20.129	12.7496	14.3546	15.7755	18.919	17.5415
AT1G10690	5.38999	7.01716	3.8603	25.1443	43.8572	3.6366	17.8893	42.8896
AT1G10700	5.97978	7.13393	17.3915	13.8954	28.4256	14.1658	17.9948	29.4209
AT1G10710	0.101376	0.106266	13.9524	26.7338	5.9285	17.7315	17.7229	5.1547
AT1G10720	9.40772	9.77477	10.6568	15.7871	35.1334	9.1949	17.3178	36.2625
AT1G10730	2.25106	2.32956	18.8066	17.4964	12.8494	18.792	20.4937	12.3645
AT1G10740	5.72932	9.62367	13.6556	15.0277	28.1527	10.1492	19.4822	33.2576
AT1G10750	0.806071	1.26584	5.9709	20.3026	5.9907	6.4086	14.9056	5.8981
AT1G10760	51.626	47.2668	27.2853	11.7816	8.5247	21.7295	19.7216	11.2634
AT1G10770	0.89556	0.707789	7.7191	26.5531	10.448	8.9092	20.6136	8.9257
AT1G10780	2.12261	2.20258	17.508	28.0404	11.7361	15.368	26.299	12.3506
AT1G10790	0.178608	0.17552	16.98	23.4671	5.9826	21.1086	17.8996	4.801
AT1G10800	0.0765461	0.334324	19.4707	11.3557	4.1393	24.8725	8.5692	3.4617
AT1G10820	6.46562	9.21349	25.0973	13.8863	17.8721	27.3389	15.4507	16.8619
AT1G10830	5.88902	5.31063	14.0537	18.4301	28.2575	16.4006	18.2575	28.3432
AT1G10840	15.1276	14.2084	19.3133	13.2882	24.367	17.3704	19.2681	28.8218
AT1G10850	4.76241	5.84031	12.0844	25.078	32.2709	12.9135	18.78	32.0915
AT1G10865	2.98525	3.01294	16.7563	12.7754	16.6667	18.9466	13.6528	15.1586
AT1G10870	4.72594	5.52054	25.8032	11.0708	8.5252	27.944	15.0491	7.843
AT1G10890	17.299	21.1631	22.967	12.9872	13.3634	24.2449	15.3263	14.087
AT1G10900	5.88204	7.16615	23.5919	12.7416	9.5594	25.2827	14.6223	10.012
AT1G10910	9.44298	11.8041	23.8245	12.4109	14.2796	25.0294	14.0991	13.4101
AT1G10920	6.77514	7.01872	14.5996	13.5924	12.8788	13.9855	15.2145	14.6769
AT1G10930	2.67166	2.82012	22.0405	13.623	9.611	23.7469	14.4711	9.4766
AT1G10940	12.3992	17.553	19.4507	14.3305	19.1029	16.9832	20.0592	20.8753
AT1G10950	19.1146	18.3376	28.1425	11.6336	14.6728	25.1601	20.3577	16.7933
AT1G10960	39.1134	41.1773	7.2636	30.2252	84.4465	8.2028	25.7429	70.7997
AT1G10970	1.21363	0.918781	26.4968	26.8265	20.5516	21.956	32.6985	23.425
AT1G10980	0.0625631	0.229532	19.8529	14.7487	5.6461	23.632	11.8379	5.6082
AT1G10990	1.05869	1.56258	10.2132	31.6391	7.7855	11.5698	20.546	7.2234
AT1G11000	2.1235	2.44576	18.5776	17.4545	6.0775	21.8883	15.5648	5.3816
AT1G11020	4.49226	5.12665	14.2778	19.3209	35.341	14.5314	18.6378	33.8389
AT1G11050	6.08518	7.2612	13.0541	20.0608	34.3459	12.2061	15.8825	34.2697
AT1G11060	3.88837	4.46283	22.7247	12.6593	17.4844	25.8534	14.1058	16.715
AT1G11070	0.502616	0.28707	13.4514	9.8687	2.9285	17.3027	7.7417	2.4619
AT1G11080	2.86285	5.4878	6.2451	6.6556	2.324	7.7906	4.7809	1.4965
AT1G11090	4.25184	5.44732	11.1644	38.7243	56.874	10.4705	26.5739	54.3312
AT1G11100	0.165191	0.164912	16.5129	17.1375	5.8638	20.0656	14.3015	5.2327
AT1G11112	0.721216	0.315	6.9684	44.2684	18.3363	5.9099	27.8825	15.4013
AT1G11120	1.10374	1.38511	10.1142	21.2127	15.0822	11.1128	15.1455	13.658
AT1G11125	1.00128	0.843404	8.289	43.1256	13.9628	7.2777	27.4056	14.3295
AT1G11130	4.36776	4.57968	23.204	13.7067	8.6579	23.8407	15.4504	8.5136
AT1G11160	0.545094	0.692586	20.9874	16.1469	4.4741	25.7853	12.3679	4.1427
AT1G11170	2.9475	2.085	13.4079	14.8748	6.5656	15.8507	13.6992	6.1403
AT1G11180	4.06196	2.94629	19.2176	14.3481	13.5194	16.2752	20.4625	11.5034
AT1G11190	0.893235	1.15436	5.7476	5.3233	2.5833	6.9171	4.8681	2.1698
AT1G11200	2.91796	2.62538	17.7125	13.2129	14.5339	16.5133	17.7975	13.3558
AT1G11210	26.6874	27.7901	5.6436	30.6524	29.4445	6.4202	22.2196	24.021
AT1G11220	1.29929	1.8916	5.9462	56.6849	10.8803	6.2865	34.8893	10.3084
AT1G11240	8.17051	7.32546	9.4664	15.5477	16.7332	8.8567	13.8335	17.5116
AT1G11260	212.747	204.283	5.7268	14.7003	30.9626	5.4972	11.987	20.6426
AT1G11270	0.966963	0.667773	8.366	22.7319	16.502	10.1048	19.77	12.4053
AT1G11280	11.3456	11.5733	19.0606	13.9888	11.9124	17.7417	19.3384	11.3237
AT1G11290	2.78892	2.5795	19.8758	20.9783	19.8687	18.6584	21.6681	18.3893
AT1G11300	2.51131	2.47126	20.6018	13.7534	5.5425	23.0075	13.6404	5.1504
AT1G11310	30.398	27.6475	16.4697	14.5825	26.6979	13.1989	21.0156	34.2352
AT1G11320	1.88151	2.02538	12.6014	20.1093	19.9856	10.8555	19.1236	18.5002
AT1G11330	3.75213	3.7977	14.4226	19.3359	10.3221	14.1111	17.296	11.2422
AT1G11340	1.50776	2.04584	16.8468	14.3604	7.8729	19.5941	11.0984	7.3398
AT1G11350	11.8004	12.4923	17.8514	10.8849	8.4544	20.2802	12.4287	11.1623
AT1G11360	9.24375	9.94345	14.5899	20.0631	34.3428	14.2557	16.7837	34.5687
AT1G11362	1.40234	0.929295	6.5779	9.1594	4.3751	7.8445	9.0019	2.7445
AT1G11380	20.6652	26.7814	11.2482	15.017	27.6713	11.1131	16.5756	27.4819
AT1G11390	3.87631	5.05162	21.9236	14.6271	18.6273	22.0316	16.4667	17.5764
AT1G11400	4.81545	4.80211	19.3395	13.0275	13.6459	18.9205	15.5944	14.74
AT1G11410	5.79547	5.83707	17.2181	10.2733	10.8984	15.5111	10.6769	14.4796
AT1G11420	0.579773	0.822975	16.7558	19.5719	5.6628	17.5958	14.2079	5.9433
AT1G11430	15.0014	15.7188	15.5174	12.7144	46.6499	11.2497	20.3197	45.7015
AT1G11440	7.77621	9.06437	8.6821	15.7388	24.6943	7.7679	19.3803	28.5391
AT1G11450	1.4572	1.24581	5.4069	5.5094	2.6548	6.8433	4.3259	2.631
AT1G11460	0.0880415	0.0640887	4.3393	3.8456	2.2909	4.9407	3.4218	1.6762
AT1G11475	2.80913	1.90262	16.713	18.1377	13.6404	17.786	19.5977	13.133
AT1G11480	13.7507	13.9998	21.757	13.45	22.498	17.1989	20.2026	25.1297
AT1G11490	0.0281058	0.0982043	18.2691	11.2379	2.9672	21.0287	8.1555	2.7071
AT1G11500	0.0900298	0.629146	17.6576	12.5527	3.7734	25.6999	8.5848	2.9199
AT1G11530	19.9072	13.0975	9.2562	12.488	20.6487	11.1773	12.4972	16.4253
AT1G11545	5.66517	5.47716	6.2845	31.2903	13.1237	5.7094	20.3958	13.7485
AT1G11570	0.392567	0.171459	7.315	17.2069	3.4346	11.6237	10.2054	3.8398
AT1G11580	2.12915	5.05993	10.0289	16.9679	5.3765	13.6387	11.9745	5.0765
AT1G11600	7.76595	8.47149	9.1644	17.0189	6.9056	9.242	11.1628	4.9261
AT1G11630	4.43388	4.85583	12.7665	18.7532	36.6831	13.4072	17.6569	34.7228
AT1G11650	27.1782	26.0518	23.8393	12.5531	29.9712	22.6876	19.0989	33.741
AT1G11660	8.75021	9.42966	24.7181	11.7308	9.2033	21.9902	18.2695	10.0595
AT1G11670	1.74131	2.26886	5.9851	12.6972	6.2241	6.0527	9.7284	5.8228
AT1G11680	12.3805	12.9905	16.2792	13.2131	20.3667	10.0987	22.3441	26.1214
AT1G11700	2.95466	2.71333	2.7244	31.9351	36.5289	3.4701	18.1688	34.2128
AT1G11710	0.816087	0.756741	14.6521	20.1353	17.6238	14.5516	18.1997	16.6776
AT1G11720	10.6885	12.0315	25.0604	13.1483	8.5885	27.374	16.1947	8.1326
AT1G11730	1.53463	1.94488	13.498	10.1432	3.5513	14.119	11.9026	4.4446
AT1G11740	0.0704768	0.130822	7.058	20.0993	3.6661	7.3535	12.7402	3.3004
AT1G11750	14.1072	15.1621	19.9836	15.1542	18.8816	20.2571	15.6951	18.3917
AT1G11755	5.39841	4.51412	17.8772	14.5818	17.5664	17.4589	17.3033	15.9631
AT1G11760	2.17062	2.40479	14.4016	13.7708	23.1499	12.1074	17.3947	22.1746
AT1G11780	5.03178	4.9248	15.3324	14.2498	17.4968	15.0765	15.5097	17.3455
AT1G11785	0.121355	0.15901	2.9301	5.0064	3.5352	2.9248	4.3724	5.07
AT1G11790	3.47447	4.18323	19.2679	12.6542	15.2574	21.5855	12.731	14.8667
AT1G11800	1.70447	1.54508	15.6863	19.7683	19.5404	18.7929	16.3756	16.5213
AT1G11820	9.88105	10.5156	17.3301	16.7545	30.3662	14.0093	20.7747	30.0732
AT1G11840	20.9102	22.6836	16.4991	11.5095	13.4039	12.4382	19.6818	14.9907
AT1G11850	7.98676	10.2295	11.7483	25.6024	12.3815	12.995	17.1836	8.6268
AT1G11860	106.949	116.464	12.5677	13.8512	42.6523	7.4755	19.0795	54.6788
AT1G11870	6.01514	6.71837	22.0281	17.3285	21.6155	21.2261	17.8822	19.0115
AT1G11880	2.82421	2.89237	20.8603	13.5908	23.3196	22.5102	16.2599	21.4687
AT1G11890	7.16226	8.04926	17.523	10.6526	18.0364	13.9017	16.4411	18.9539
AT1G11900	1.6387	1.09682	14.7734	16.1898	21.7844	9.8224	21.4761	25.7526
AT1G11905	3.0397	2.80943	14.4588	17.7569	36.1382	13.8366	16.5028	38.609
AT1G11910	55.2892	47.5503	24.7359	11.6222	16.218	18.6739	20.6381	22.7836
AT1G11915	0.339452	0.434895	11.558	14.0673	3.5739	15.6484	9.1593	3.1237
AT1G11930	20.059	20.0667	14.3493	15.1838	30.486	13.3096	14.6188	27.7066
AT1G11940	2.38714	2.74554	15.9137	18.0415	17.2542	19.1566	15.6546	16.9732
AT1G11950	1.50498	1.59287	21.2253	15.1791	5.8925	24.1015	13.871	5.4714
AT1G11960	8.32517	12.8395	18.3146	13.6201	9.4559	16.1891	16.4162	9.9273
AT1G11990	0.0590071	0.0206177	10.6298	10.8505	2.8665	12.1331	7.7898	2.1644
AT1G12000	5.50592	6.51831	19.1361	14.6741	9.9915	19.6554	15.0629	9.6037
AT1G12010	0.981049	0.823363	8.1396	19.6001	4.4814	10.9334	13.2746	4.5123
AT1G12020	5.42306	5.99601	3.5676	15.3141	30.5763	4.1345	11.1493	27.1813
AT1G12030	0.793337	1.95772	7.6861	32.3428	7.4264	9.6693	19.5821	8.9257
AT1G12050	8.61285	8.46398	17.9198	12.2906	18.0986	18.9586	14.4309	17.2851
AT1G12060	1.89688	2.06002	2.9415	25.3124	45.0688	4.6469	18.533	45.0816
AT1G12064	0.0555535	0.0970547	8.0229	14.5368	4.1184	12.1297	10.8685	4.836
AT1G12070	0.139116	0.145826	5.219	12.8437	3.0096	6.7615	9.1628	2.0915
AT1G12080	1.08983	1.41158	8.0862	28.2808	3.8548	9.1983	20.5886	3.7335
AT1G12090	384.933	423.504	5.6417	6.9232	23.7205	4.6187	5.0415	27.764
AT1G12100	1.16274	1.4026	6.5325	17.4706	11.3288	7.2421	11.281	8.9817
AT1G12110	3.98991	4.57528	5.29	15.6498	11.5417	5.1168	12.3718	9.4292
AT1G12120	17.6104	18.6509	15.8189	9.5383	16.4386	13.3116	16.1962	18.1185
AT1G12130	0.0145834	0.0254779	6.0628	19.5202	4.2994	7.8114	12.0204	3.2821
AT1G12140	4.36495	3.57009	14.9879	18.765	16.0731	15.6354	16.3756	15.6895
AT1G12160	0.0591911	0.0646311	7.8508	23.9887	4.5673	10.7027	15.6363	4.4994
AT1G12200	0.665485	0.906855	7.1009	15.5482	4.5492	8.124	9.8837	4.3483
AT1G12210	1.33734	1.97611	18.3776	12.2771	4.9013	18.3922	16.9641	5.69
AT1G12220	3.71996	4.70044	19.234	18.0534	12.8922	17.7796	19.3467	15.1386
AT1G12230	12.4512	12.0672	16.8299	12.8979	17.3936	14.9292	20.3512	17.3633
AT1G12240	42.3645	39.4628	11.0739	14.2332	25.2153	7.4034	17.0436	29.146
AT1G12244	5.34207	4.66643	5.462	24.5025	43.3541	5.2428	19.07	39.4834
AT1G12250	15.9509	13.4302	14.411	11.8124	32.7575	10.808	17.6393	37.3237
AT1G12260	0.230931	0.4899	6.0284	5.1045	2.8987	7.2049	4.0345	2.33
AT1G12270	9.43373	9.92739	15.8184	19.208	26.6703	15.9034	19.8684	26.7176
AT1G12280	4.15727	4.76631	21.4999	13.6295	13.2022	19.3486	18.8039	21.2987
AT1G12290	3.54567	3.80986	29.0646	10.7074	4.1171	29.7805	15.6347	4.1527
AT1G12300	1.96568	2.06807	18.4089	13.1105	13.9718	18.3354	14.1448	13.4796
AT1G12310	18.3237	19.4547	6.621	15.7194	43.2445	5.9707	12.857	44.8489
AT1G12320	4.03494	5.90374	6.5285	17.6815	23.3361	6.1719	13.7346	24.2212
AT1G12330	6.54257	7.64324	3.3278	24.8116	41.6824	3.5822	18.0283	37.6949
AT1G12350	7.506	7.60089	14.9886	10.3091	17.9887	14.8116	14.4994	17.8657
AT1G12360	10.0222	10.9013	25.0023	9.6552	11.9018	22.5924	15.7475	11.4861
AT1G12370	0.657204	0.91178	17.9559	24.0695	12.451	18.878	20.9245	11.2935
AT1G12380	1.4464	2.18327	8.8629	28.8378	27.6435	10.0309	20.1716	28.585
AT1G12390	3.43118	3.1878	4.1027	8.0603	24.7315	3.6697	8.2035	22.3346
AT1G12400	2.18066	2.05368	6.0964	19.4462	21.9623	5.6611	15.269	22.7496
AT1G12410	22.4063	20.8884	16.2483	12.7516	22.4504	13.1965	17.5264	23.0585
AT1G12420	3.88795	4.23221	7.2864	20.2885	10.8591	8.0548	17.4304	10.4479
AT1G12430	8.54293	10.2624	19.4172	12.3694	10.1091	19.4366	17.0735	10.8712
AT1G12440	31.955	31.4359	8.5169	17.4876	31.9251	6.6392	15.5523	34.2195
AT1G12450	11.2707	12.7713	9.6228	12.7332	25.6681	7.6068	15.7366	26.3416
AT1G12460	3.70323	4.43614	17.3264	17.6968	15.1198	18.2537	18.0713	15.9257
AT1G12470	7.17586	7.36319	24.0505	10.7275	8.4029	25.6347	15.6675	8.6295
AT1G12480	3.05574	4.76757	14.9938	12.9065	7.2948	17.6686	13.6889	8.1662
AT1G12490	0.183373	0.0800902	15.3366	33.8043	6.3045	17.0482	22.2714	5.2717
AT1G12500	21.0195	30.3516	5.3364	9.6724	66.6105	2.9705	9.0413	68.6574
AT1G12520	17.8419	17.5455	10.8398	10.6439	35.8143	5.3872	16.4974	46.1763
AT1G12530	2.9497	3.31742	14.5991	10.3222	22.2569	11.6321	16.1135	23.0713
AT1G12550	1.62754	1.75621	9.3953	23.6278	24.9683	9.4664	15.5474	22.906
AT1G12570	1.38903	1.5268	6.8014	10.1974	3.2107	7.5186	7.4914	3.2284
AT1G12580	12.6378	16.8215	20.9692	12.6279	15.5078	17.0012	20.6144	17.1624
AT1G12600	0.211124	0.119332	6.0197	11.5929	2.9889	7.7661	7.6708	2.4479
AT1G12610	0.0927961	0.0810597	7.1305	38.671	6.2738	7.2663	23.6355	4.8128
AT1G12620	2.68062	2.86582	13.8172	12.404	17.6086	15.281	12.7024	16.1458
AT1G12640	6.74572	5.65918	15.7667	13.5357	26.8511	13.9518	17.4447	25.045
AT1G12650	6.42625	5.19353	14.3618	13.1753	17.2414	10.6662	19.6704	17.879
AT1G12680	5.59112	6.41081	23.2228	13.0614	18.4362	19.6588	19.9758	21.3807
AT1G12700	3.13315	2.98759	23.2799	18.1014	19.3854	21.6141	18.2775	18.414
AT1G12710	67.0519	57.4394	7.5609	12.8358	42.2213	5.3439	15.3994	38.3835
AT1G12730	19.2024	13.7819	14.7529	11.6561	14.8281	12.7401	16.0028	12.3706
AT1G12740	0.0386891	0.0337958	15.0637	12.318	3.232	17.4362	9.7478	2.8113
AT1G12750	5.10634	4.79028	16.6974	12.9152	9.4718	13.6453	18.7611	10.6705
AT1G12760	10.541	11.1792	14.7948	15.5763	41.8918	12.2016	18.7517	40.4662
AT1G12770	7.77944	9.99408	20.8391	12.0518	15.085	16.5011	18.035	18.0378
AT1G12775	2.34714	2.26535	16.1539	13.0519	18.9746	17.9646	14.9369	19.9034
AT1G12780	66.2761	62.1205	12.6337	10.8674	29.8442	10.3414	14.7212	31.8188
AT1G12790	7.54596	7.05655	15.2018	11.6265	16.0164	14.9227	15.127	16.1939
AT1G12800	26.069	24.4297	19.0009	15.3065	23.7629	15.9307	21.5955	26.209
AT1G12810	3.34966	3.87048	9.8965	21.4414	26.7183	10.3993	19.1237	23.8209
AT1G12820	12.9659	13.6737	12.6165	19.4715	56.5335	8.0227	21.8014	66.8639
AT1G12830	5.08595	7.21545	7.0825	30.1089	74.1724	5.5202	20.6965	68.0822
AT1G12840	18.2937	15.6414	16.0452	16.3087	32.7322	10.5935	21.6683	36.0467
AT1G12845	19.8866	16.1163	6.6198	15.1884	30.7712	7.2346	16.1326	32.2983
AT1G12850	7.18104	7.65831	10.8577	13.6483	43.1467	8.8281	15.3333	46.4431
AT1G12855	0.0915179	0.0399716	8.2904	22.6852	7.3908	8.9585	13.4259	7.1099
AT1G12860	19.0675	24.2899	8.1733	20.0787	64.4614	7.3	16.7197	56.4739
AT1G12870	0.0167614	0.0292829	10.3428	11.5434	3.8898	13.912	7.2847	3.6748
AT1G12880	9.2241	9.46599	11.8029	17.4678	6.7125	13.6797	12.874	6.6823
AT1G12890	0.302009	0.219844	17.5615	11.876	10.9596	16.973	13.6953	12.5923
AT1G12900	212.318	193.69	9.9358	16.7019	91.2169	6.3408	17.372	93.9879
AT1G12910	8.19213	7.55127	10.6998	25.6525	54.3835	9.9008	21.2315	52.3259
AT1G12920	13.4612	14.6826	12.6799	18.3164	36.9206	5.4903	26.0633	47.259
AT1G12930	3.77647	4.16569	23.301	12.0554	9.545	22.3529	17.2687	9.657
AT1G12950	0.0463172	0.101148	9.8033	12.0987	3.3338	11.9899	9.2202	3.4249
AT1G12970	4.46552	5.47993	11.7263	16.5534	28.1433	7.9798	18.7982	28.2853
AT1G12980	0.0798582	0.0232527	10.8728	35.5542	6.006	9.7533	19.4682	4.5058
AT1G12990	16.8833	21.4429	13.8906	12.5749	39.6507	9.3278	17.6366	45.1075
AT1G13000	11.6648	9.92269	19.8421	11.468	13.6911	18.7694	15.8506	13.9977
AT1G13020	6.65266	6.95689	16.5952	21.2814	34.3007	13.2495	21.3862	36.0448
AT1G13030	2.41948	2.6742	19.888	19.9082	14.7908	18.3101	20.9945	14.3818
AT1G13040	1.7316	2.12883	25.2576	24.083	22.7833	27.0665	22.1532	21.5255
AT1G13050	0.88295	1.46543	26.6934	11.1649	5.0057	22.9224	20.4505	6.9664
AT1G13060	12.7524	10.0615	18.1978	12.5115	18.3665	20.1038	16.5727	16.574
AT1G13080	2.90099	2.97551	6.0243	31.2502	40.1477	6.3752	22.1489	37.6089
AT1G13090	19.8409	21.1384	11.1082	22.3548	45.4403	8.6915	19.7952	45.8243
AT1G13100	5.26599	4.34841	11.5249	19.5957	11.6714	14.077	14.2752	11.1297
AT1G13110	35.73	29.4833	11.5159	23.3118	20.2842	15.1095	17.9201	19.6274
AT1G13120	4.5717	6.18091	18.9971	13.3711	12.7438	20.2012	16.1486	12.5935
AT1G13130	0.113417	0.171126	5.7331	6.6624	3.6746	7.0291	5.3442	3.1597
AT1G13160	4.21709	4.9843	22.6778	14.2341	14.3835	23.7837	16.8189	14.0523
AT1G13170	5.27604	6.01856	20.7128	15.6313	15.5201	21.3573	17.4674	16.3061
AT1G13180	5.43388	4.40939	18.5866	14.5736	14.102	18.8445	16.9633	14.257
AT1G13190	10.004	10.7243	19.5135	11.0167	22.4936	20.0743	14.911	23.698
AT1G13195	3.03961	2.87163	15.0981	12.9511	20.537	14.8146	16.1077	20.7728
AT1G13210	10.4483	10.5615	16.5653	12.7347	14.1687	17.0019	13.1415	13.3335
AT1G13220	5.80072	8.37896	21.893	19.9121	20.1781	22.5192	22.4237	20.3184
AT1G13230	0.156212	0.0303233	11.9877	12.4763	4.7482	13.1708	9.4099	3.3375
AT1G13245	97.4253	91.4185	3.0021	10.1808	57.9387	2.8892	9.1541	51.117
AT1G13250	6.93929	8.92129	3.7922	26.6043	41.0323	3.8877	18.1708	34.9737
AT1G13260	44.4212	60.1023	3.091	15.7361	47.0658	3.0035	10.6691	43.1584
AT1G13270	13.401	10.9069	15.3674	14.2932	15.9217	12.4555	19.0278	14.7409
AT1G13280	6.84512	9.42823	6.4316	16.9513	28.3505	6.2968	13.7199	29.2115
AT1G13300	0.603353	1.40545	6.0704	9.3525	2.6546	6.8715	6.0558	2.0404
AT1G13320	7.7748	8.20331	24.746	11.1077	9.9281	24.886	16.0591	10.0884
AT1G13330	0.635988	0.697162	19.1373	19.0383	7.4762	20.5703	18.8627	6.6742
AT1G13340	0.159047	0.520994	21.5658	12.7193	4.6869	22.9452	16.7185	4.3877
AT1G13350	12.2431	15.4738	21.3285	11.6148	16.2634	18.9126	16.7434	15.8428
AT1G13360	24.2407	22.659	3.4031	7.5262	36.8014	2.3818	5.3605	36.161
AT1G13370	0.318667	0.173977	7.7473	29.0843	6.1916	8.562	19.0404	5.1611
AT1G13380	8.2009	7.16369	12.2119	15.2426	26.1305	8.9942	17.9628	25.9249
AT1G13390	17.7665	21.7911	5.5997	12.5784	28.2589	4.7013	10.2464	27.6048
AT1G13400	0.0517058	0.0451663	6.2154	5.9596	3.3313	6.2142	4.8467	2.9242
AT1G13410	0.489024	0.726196	13.5838	16.8812	7.091	15.1881	17.5497	8.2306
AT1G13440	98.1862	103.213	9.3222	11.6674	47.3866	4.6455	16.7038	61.1996
AT1G13450	12.9186	15.0241	14.6401	16.1955	26.2721	12.946	17.4549	28.3125
AT1G13460	3.15448	2.92845	15.3532	11.9265	15.2456	13.7214	17.7536	15.1901
AT1G13470	0.122768	0.257378	4.732	4.5251	3.0645	4.5835	2.7905	2.4884
AT1G13530	0.0478	0.104386	17.4651	13.7137	2.9899	20.9052	9.4321	2.2604
AT1G13540	0.0247364	0.0432157	19.9549	20.2921	3.4683	24.8596	13.9012	2.5521
AT1G13550	0.197304	0.236981	16.6576	11.2839	3.9747	20.1384	13.1799	3.8168
AT1G13560	10.8794	9.39836	21.6214	10.8102	10.8523	17.4726	18.8372	14.2956
AT1G13570	5.31024	3.85621	13.3855	17.2126	18.4907	7.6068	19.3339	21.7106
AT1G13580	2.44449	2.4387	16.1539	13.1224	13.0244	15.6842	17.1321	13.948
AT1G13600	0.437758	0.679809	10.3187	15.7621	4.4238	10.4206	11.3671	2.4962
AT1G13630	1.07806	1.41714	18.7764	14.2661	16.1867	21.3063	14.4779	13.657
AT1G13635	0.115179	0.172478	4.7621	4.7427	2.3806	4.5507	3.8209	1.8336
AT1G13640	3.99463	3.92688	16.9167	17.1802	16.7603	12.0773	21.4514	18.6569
AT1G13650	13.8907	18.5954	7.6257	19.7634	21.048	9.2438	12.4309	15.6463
AT1G13670	3.52282	4.54434	8.1935	15.8113	3.7752	8.0813	10.2409	2.7893
AT1G13680	0.081926	0.059637	3.8785	5.5654	2.3735	4.2685	4.4835	2.122
AT1G13690	8.52732	9.41448	10.7741	16.3914	43.7703	7.5689	16.1884	45.3955
AT1G13700	23.0255	27.4033	10.9326	17.1985	16.7508	9.2235	17.8416	16.1218
AT1G13710	2.01079	2.08675	10.2012	16.6693	3.888	12.1402	10.4662	3.5738
AT1G13730	4.76326	6.18271	16.1539	13.2231	16.5795	10.5975	21.7053	20.9369
AT1G13740	4.75133	5.99131	9.6924	21.0895	33.2079	9.2321	18.1989	28.5533
AT1G13750	1.11048	0.439068	17.0189	16.9303	5.3614	20.2805	12.3458	4.3946
AT1G13770	5.21438	5.47205	21.513	15.2453	17.3247	21.2272	17.8216	18.1306
AT1G13780	4.05605	3.81914	17.9898	14.7951	14.7731	15.8292	17.6212	17.9135
AT1G13790	1.82338	2.76791	18.995	18.5697	7.7907	20.0305	18.7556	6.1377
AT1G13800	0.77666	0.798798	18.4665	16.2576	8.8965	21.6041	14.4444	8.1948
AT1G13810	1.86469	1.47883	12.0575	25.6996	24.1164	10.8669	23.8523	22.1466
AT1G13820	9.20847	8.27475	16.1672	15.4501	17.6633	16.2685	17.1294	17.3827
AT1G13830	0.0569829	0.12444	9.3529	23.5156	5.0009	12.284	15.9081	3.3839
AT1G13860	5.11773	4.96547	20.591	12.8211	10.9485	21.0277	15.927	11.3187
AT1G13870	6.87082	6.97054	13.2526	12.8197	18.1838	8.353	21.0884	22.1667
AT1G13880	10.8039	13.4184	15.157	15.9859	27.3765	8.7184	22.9453	36.22
AT1G13900	8.15524	7.54074	14.5499	16.7833	34.5765	11.362	18.4848	38.5223
AT1G13910	2.93392	3.71942	14.3927	18.1415	23.886	13.7368	18.928	23.2388
AT1G13920	1.84443	2.12969	12.2208	20.1731	18.8219	13.3	17.5293	22.3531
AT1G13930	118.411	98.0872	4.5118	16.3557	96.2298	4.0268	15.2407	84.9949
AT1G13940	6.66554	6.6543	18.0596	14.8752	19.0827	9.5525	26.5968	23.5571
AT1G13950	2.95698	2.56053	11.1636	22.5823	12.2263	12.2717	18.2669	10.0905
AT1G13960	6.13989	6.54862	17.8682	12.3046	19.672	18.4131	13.0248	18.2099
AT1G13970	0.264008	0.134527	13.6924	13.4496	4.2047	17.0374	11.1234	3.3011
AT1G13980	9.73238	9.14354	26.0606	11.2166	9.4976	26.2611	15.8404	9.8512
AT1G13990	13.6707	10.4923	13.1918	17.6302	19.1923	11.5224	17.9121	18.7828
AT1G14000	10.7633	10.4533	17.8543	12.8316	29.3862	16.3513	17.3078	27.3812
AT1G14010	6.87331	8.21238	12.7061	21.0535	28.9977	15.3595	16.7011	28.6239
AT1G14020	5.81618	5.60502	19.4322	17.7905	24.6127	17.5272	20.4633	24.3173
AT1G14030	18.2926	20.5444	16.3876	19.6737	44.8742	14.15	20.824	45.2017
AT1G14040	1.0402	0.865716	12.1838	19.8401	5.7604	13.6545	17.2493	4.9372
AT1G14060	2.84102	4.13617	11.9416	39.7847	30.9036	11.3619	29.0431	34.4827
AT1G14100	0.204186	0.0178361	12.4208	23.9941	4.5411	15.8177	16.3005	4.0487
AT1G14120	0.781919	0.959928	7.3522	7.6187	2.9077	8.5639	5.7937	2.9085
AT1G14130	1.84269	2.14618	10.3407	16.4056	14.9795	11.717	15.1434	13.0225
AT1G14140	4.92379	5.06606	16.7501	15.059	41.7461	14.2614	17.7342	38.3069
AT1G14150	32.1863	31.2467	7.3901	27.5779	49.7187	8.0132	19.8272	44.6025
AT1G14170	3.25347	2.26471	14.9646	13.8114	5.8246	17.0157	11.616	4.2569
AT1G14180	3.86442	3.81535	17.3877	14.3274	13.2184	17.4505	17.8005	13.9593
AT1G14185	0.473805	0.62082	10.6469	16.3226	3.7045	13.8759	10.0458	3.381
AT1G14190	1.05884	1.52226	14.2232	16.0773	6.9679	17.3525	10.6588	5.2985
AT1G14200	5.77403	5.75414	6.2855	27.5177	56.2061	8.2648	20.3341	48.3198
AT1G14205	4.96652	5.3555	15.4053	17.7771	24.245	14.9046	20.285	26.1241
AT1G14210	1.39937	2.59145	14.4415	11.3963	7.1505	14.8051	13.7996	8.136
AT1G14220	0.0692104	0.0302285	9.3165	15.3569	3.2689	10.002	9.1415	3.1373
AT1G14230	5.20216	4.82117	14.9177	20.2976	20.834	15.1915	17.6596	18.4248
AT1G14240	0.0321597	0.0655487	7.5688	5.9106	2.8557	7.9815	4.6532	2.2407
AT1G14250	8.33533	8.15065	9.8681	9.9604	7.0182	10.5276	6.9115	5.2822
AT1G14260	0.679962	0.395976	15.0912	15.438	5.9749	14.2364	15.9004	4.6978
AT1G14270	20.6967	21.465	16.9067	11.8215	29.2645	13.3278	17.3418	31.1614
AT1G14280	29.0547	40.7376	6.3199	23.2029	58.4415	6.6996	13.9429	51.266
AT1G14290	14.6665	20.5743	12.2672	15.5748	25.6442	10.9318	15.899	25.3401
AT1G14300	3.72636	3.63943	15.3602	17.2902	13.0236	13.2059	19.4998	12.9411
AT1G14310	5.31536	5.38931	13.989	14.9895	19.8412	12.8855	19.8574	17.0282
AT1G14315	0.284914	0.149328	12.6924	21.1103	7.1704	15.3778	18.7592	5.6583
AT1G14320	54.5806	58.8203	13.4328	13.0395	30.0842	7.7131	20.1513	40.4267
AT1G14330	8.70222	11.6268	9.5468	17.0547	36.6781	7.7464	17.2245	37.9659
AT1G14340	4.66656	4.20206	8.8321	20.1018	31.3315	6.2617	22.9456	41.9245
AT1G14345	15.9938	26.2391	4.5583	13.3064	95.1513	3.9844	10.3651	95.2314
AT1G14350	2.69611	4.30418	14.7709	21.1499	8.3976	12.6928	20.6298	11.1694
AT1G14360	4.83801	4.45151	15.6479	17.4515	22.9122	12.7138	20.0757	24.1317
AT1G14370	2.35904	3.06838	11.7494	18.3276	8.9165	13.096	15.8633	9.6471
AT1G14380	11.3453	11.1078	22.2584	12.5451	11.0198	15.7581	21.7565	16.5635
AT1G14390	0.329835	0.311169	16.9903	18.123	5.1902	18.5056	13.3073	4.3543
AT1G14400	27.5655	25.4438	15.6402	9.2132	22.1105	14.753	12.2406	23.7048
AT1G14410	5.36905	5.82993	13.8206	18.2709	24.2909	14.2836	16.4181	23.2317
AT1G14420	0.0511092	0.0148817	13.5951	17.4588	2.6548	14.8499	11.7762	3.6637
AT1G14430	1.00619	1.68462	4.9279	31.0735	37.5161	5.0999	21.1478	33.8619
AT1G14440	5.51021	6.15266	7.5727	15.3232	14.0543	8.4955	12.1608	13.4769
AT1G14450	7.65134	7.19612	11.9709	13.5854	33.7767	9.5529	16.8052	34.7258
AT1G14460	4.91957	5.71362	17.8642	16.0786	15.9454	17.6084	16.943	15.6272
AT1G14470	2.37439	2.32441	21.2348	33.9322	20.1816	21.5905	31.9949	20.7981
AT1G14480	1.04044	1.59447	23.668	11.9169	4.3826	26.9569	13.8966	4.295
AT1G14490	0.490951	0.821977	10.4315	53.9872	39.3148	12.9552	33.9624	36.8886
AT1G14510	8.72656	7.98803	18.4759	11.3525	20.9796	17.1898	14.0026	21.4987
AT1G14520	11.0226	12.2095	9.9015	18.8545	11.0372	10.7439	15.4612	9.147
AT1G14530	2.10743	2.3264	16.8915	19.0907	10.1891	14.6674	21.1486	9.9866
AT1G14540	0.0405381	0.0708221	7.8229	7.2163	2.7326	7.3417	5.0739	2.4791
AT1G14560	6.99256	6.40803	17.3961	15.2958	20.0967	14.3578	18.1379	20.4732
AT1G14570	8.63175	9.92748	22.7036	12.0877	17.5204	18.5589	18.1348	17.5116
AT1G14580	4.81919	8.22719	6.5901	19.6189	13.8182	6.2658	16.3692	13.5909
AT1G14590	3.21669	2.47649	18.4474	11.6045	24.8417	12.855	19.97	23.3061
AT1G14600	1.22467	1.10667	5.1897	14.5796	9.549	4.9832	11.4971	9.5114
AT1G14610	11.8148	12.6135	26.4068	11.0741	7.7192	24.0741	18.0741	8.2417
AT1G14620	3.15707	2.56975	14.0334	17.7509	17.8727	16.8538	16.4486	17.1669
AT1G14630	1.99368	2.45647	5.7667	7.5081	5.5035	5.5788	5.6048	4.4579
AT1G14640	2.45547	3.36877	18.427	25.169	12.2526	20.7369	22.1203	10.1394
AT1G14642	2.84324	2.35292	47.5886	31.4702	5.3057	50.3535	38.3148	6.9958
AT1G14650	8.64811	11.3667	21.568	13.2744	14.4982	19.3486	17.7134	14.6431
AT1G14660	3.35291	4.10168	20.4104	12.8987	9.7146	22.8082	12.9421	9.1322
AT1G14670	17.5273	17.1609	22.2103	14.2064	21.4901	17.7718	21.5502	26.0861
AT1G14680	1.02745	1.76177	11.7761	28.0714	19.4046	13.0549	20.3009	18.4397
AT1G14685	30.4919	30.1378	9.0792	14.1698	34.0254	5.2946	20.3135	42.3484
AT1G14687	1.35345	1.68384	4.8861	31.3294	27.706	5.3669	19.7008	22.0939
AT1G14690	11.3939	11.4067	19.4698	12.6303	18.3215	16.4016	17.9555	19.0321
AT1G14700	9.15369	7.53535	4.4332	11.9672	17.0371	4.5837	12.2095	15.2833
AT1G14710	12.4541	15.5214	11.6657	17.8017	24.2484	7.2803	20.6621	34.6694
AT1G14720	46.4929	44.453	5.087	13.0046	40.5585	4.2229	14.6683	39.6248
AT1G14730	0.733837	0.467775	6.1948	12.7295	3.8156	7.4186	10.2635	3.1503
AT1G14740	20.0949	23.9334	12.6039	12.3672	45.7079	7.9406	17.1492	48.3384
AT1G14750	0.55475	0.792115	11.5483	25.3851	9.8314	14.3449	18.0619	7.9418
AT1G14760	0.539552	0.168326	8.4259	10.7899	4.2876	8.324	8.6413	4.0067
AT1G14770	2.76717	2.70464	15.6912	15.9716	14.6629	16.6685	14.8808	12.1102
AT1G14780	0.178551	0.247715	6.8403	17.9419	5.1394	7.9485	11.4659	4.0358
AT1G14790	3.39389	3.37799	16.034	14.6383	6.0868	16.9104	13.0151	5.4673
AT1G14810	10.5716	10.2564	15.1755	20.6777	30.0234	14.7388	19.3207	30.2747
AT1G14820	6.10567	4.7192	17.2527	22.2628	16.3584	14.9891	20.5298	17.3031
AT1G14830	11.8814	12.0516	22.9385	11.4149	14.9455	23.8832	16.0843	16.9282
AT1G14840	9.7422	10.8116	22.263	13.3328	19.2416	18.4867	17.2431	20.5193
AT1G14850	4.55498	5.0134	27.4642	13.7023	9.6016	25.6777	18.1992	9.338
AT1G14860	0.683269	0.720339	9.2351	21.3855	6.5802	10.9171	14.5671	5.5848
AT1G14870	0.520433	1.0355	4.923	9.3752	2.7772	5.7986	5.8139	2.971
AT1G14880	0.0281058	1.52217	5.8655	6.2581	2.8844	7.3332	5.6336	2.8852
AT1G14890	7.42546	10.4519	7.9095	31.5467	21.7246	8.3326	21.0823	22.4552
AT1G14900	7.16413	8.50249	6.5954	38.1445	31.6008	5.806	25.7783	29.1539
AT1G14910	10.7396	9.66582	20.8949	12.4581	17.1767	12.4823	26.9156	21.5202
AT1G14920	30.5839	31.7046	3.4644	15.6006	62.1618	2.8576	12.1326	62.9715
AT1G14970	4.84496	5.53215	19.0381	16.6021	14.2312	20.5125	15.2639	12.5037
AT1G14980	10.2813	13.3416	9.3517	20.8767	30.8837	9.8611	17.3458	32.1474
AT1G14990	2.82675	3.12769	10.3458	18.9131	27.5215	9.3503	17.2458	28.9961
AT1G15000	3.27467	4.45845	5.0185	42.7515	41.1146	5.1139	26.3407	36.9836
AT1G15010	4.89638	6.49687	5.9328	22.7483	7.4513	5.6981	14.6149	9.8689
AT1G15015	0.157632	0.103272	8.6231	6.7059	3.5566	8.6634	9.4691	4.447
AT1G15020	6.08751	5.30831	17.9961	13.5544	15.5402	17.1396	15.6607	16.8796
AT1G15030	12.0708	14.1471	18.8251	16.0245	33.9194	16.1184	18.2464	37.568
AT1G15040	0.198928	0.193076	14.2572	11.5387	5.474	17.0086	15.5087	5.5815
AT1G15050	0.571616	0.939898	19.0373	10.7187	5.4555	23.3223	13.3956	3.7635
AT1G15060	4.44854	4.58382	20.7954	16.1988	18.1057	21.1186	17.2508	18.9321
AT1G15080	3.11447	1.84205	17.7883	24.319	16.3767	15.1969	24.2014	13.8611
AT1G15100	1.92152	2.4991	4.5807	22.9708	72.344	4.3759	15.5083	64.5989
AT1G15110	2.10393	2.32486	16.3501	19.1462	16.7469	14.8781	20.66	17.2592
AT1G15120	11.2384	11.2436	13.2493	9.954	21.0272	10.7357	12.453	20.639
AT1G15125	7.71202	6.80423	17.5612	14.1313	7.8058	20.7986	16.308	5.2161
AT1G15130	11.747	11.9518	24.8888	18.2061	21.3053	21.1567	21.0753	20.9748
AT1G15140	8.7546	11.1936	13.4058	13.3758	45.4676	14.0411	12.4686	46.0731
AT1G15150	0.0740218	0.116388	20.3056	18.0886	4.5033	24.8411	12.8244	4.5463
AT1G15165	2.81581	2.89588	20.8416	20.7313	21.0356	20.6196	19.9796	22.1373
AT1G15170	1.31004	1.55483	13.9863	17.383	10.4538	14.4351	15.8973	9.5819
AT1G15180	15.0197	15.4611	18.3706	19.401	31.2833	14.7947	19.3788	32.6714
AT1G15190	0.0577757	0.151405	10.9545	46.3864	22.4505	10.8235	32.2595	18.8603
AT1G15200	21.7635	26.9271	20.1574	17.2102	19.597	19.1151	20.1544	20.8834
AT1G15210	0.0444981	0.0610817	17.1829	13.838	3.6517	19.4533	9.201	3.0536
AT1G15215	5.08263	6.87877	22.4745	22.7558	25.9317	20.0529	24.2533	27.086
AT1G15220	3.52011	2.99803	14.7555	19.2629	39.9946	11.8644	19.1407	41.7644
AT1G15230	4.87026	7.60702	10.0996	31.0128	56.5536	10.6462	20.637	57.0197
AT1G15240	10.8653	12.5816	24.825	13.5088	17.9743	22.058	20.0741	17.6663
AT1G15250	6.10349	6.58392	11.0989	27.6396	32.1341	9.0242	24.4151	35.0509
AT1G15260	13.4272	15.6861	10.8354	29.2863	46.3699	8.2397	25.5611	48.2253
AT1G15270	12.4353	13.8	13.4653	18.2239	33.8985	11.8468	19.6764	38.1648
AT1G15280	11.3456	15.8662	28.0386	16.4636	16.0498	27.9462	19.775	15.373
AT1G15290	18.0639	23.1912	25.9445	16.316	17.6849	21.2675	23.1945	23.5068
AT1G15310	0.983517	0.591842	16.1386	24.2078	11.8638	18.3956	19.1939	11.6305
AT1G15330	0.105715	0.0923448	20.8473	23.7428	6.4713	21.0366	21.2533	5.9103
AT1G15340	19.7049	27.7219	18.3613	11.7357	29.62	14.239	16.372	34.6654
AT1G15350	6.81667	6.13388	16.713	21.8533	23.7915	13.6641	23.3466	21.2165
AT1G15370	6.70496	6.23603	12.368	10.9367	20.8426	12.1756	14.8676	22.1761
AT1G15380	0.259684	0.22684	7.4352	8.2622	4.0937	7.97	6.5833	2.8637
AT1G15390	7.33192	8.36572	5.8764	20.5876	38.5416	5.7575	17.4413	36.2921
AT1G15400	14.0528	14.6381	3.3971	17.8402	62.7553	4.1439	13.0047	60.9674
AT1G15410	6.44263	7.83434	16.6192	21.6274	14.9885	16.16	19.8836	17.5841
AT1G15415	0.396078	0.21624	17.5577	10.4096	7.1576	21.188	13.6458	5.8709
AT1G15420	5.62403	6.87129	18.2547	18.1491	19.607	19.0361	19.0824	20.68
AT1G15430	2.78148	3.57609	17.3147	13.7214	18.5638	15.4539	19.2892	18.6229
AT1G15440	3.38558	4.20924	24.1897	18.5119	13.6122	21.9856	22.9462	14.92
AT1G15470	4.41161	5.33109	18.0712	17.3025	20.888	18.2814	16.4806	18.9145
AT1G15480	3.03412	3.44773	18.433	19.7635	9.3865	20.0373	19.5617	10.3966
AT1G15490	2.8452	2.92759	19.1868	17.5549	18.4556	19.1551	19.6097	17.6447
AT1G15500	38.8628	36.5857	16.941	20.8087	45.7547	15.9843	19.6509	44.7322
AT1G15510	2.29903	2.29834	21.5955	19.1735	15.4067	26.8486	18.8449	14.5616
AT1G15520	0.0873021	0.390274	14.6981	16.2739	7.9618	16.5505	12.7104	7.2604
AT1G15530	6.06776	7.93579	9.9333	25.8133	54.001	9.2508	21.2678	48.881
AT1G15550	1.86856	2.45694	5.2056	17.4315	11.0639	6.0228	12.7178	9.6699
AT1G15570	3.8184	4.45002	16.8928	14.6643	10.5195	13.9836	18.9236	14.1314
AT1G15580	1.35596	1.53284	9.1419	17.4165	9.5567	9.5736	15.8819	10.6457
AT1G15660	3.09846	3.73664	18.208	14.0533	10.2548	18.9635	16.2283	9.5804
AT1G15670	5.5908	7.67439	3.4636	28.6334	28.0917	3.4642	20.0991	23.7743
AT1G15690	95.6967	82.9889	12.7559	14.4383	72.3837	7.2574	22.9508	88.7805
AT1G15700	2.01984	2.18226	9.8474	23.3804	37.9057	9.3402	19.6115	34.7033
AT1G15710	2.82466	3.7557	6.34	23.3268	50.2625	6.2765	17.3402	49.7957
AT1G15720	1.29521	1.46883	12.0326	27.2493	27.4288	11.3501	26.6434	28.9751
AT1G15730	14.0101	15.0649	17.7858	15.5776	27.4887	16.4103	19.9698	25.8755
AT1G15740	40.7893	35.0156	22.2499	11.392	15.9336	14.8229	23.3647	22.6925
AT1G15750	12.9956	13.5084	26.5963	13.1387	10.5059	19.5967	23.2606	15.5152
AT1G15760	0.927352	1.14362	12.4497	51.5045	17.6257	12.196	36.8134	16.3058
AT1G15780	5.22044	6.30694	25.7299	12.3053	11.3198	22.6096	19.506	12.8859
AT1G15790	0.814684	0.838161	10.6313	18.8887	5.9275	13.9548	14.3313	4.4194
AT1G15800	2.53975	2.22969	7.5764	20.1682	21.7927	7.9072	15.9735	18.8195
AT1G15810	7.78303	9.19104	10.0643	25.4716	49.8405	7.5635	22.4331	50.7454
AT1G15820	570.769	602.473	7.1378	12.8912	121.793	4.8667	13.0645	126.583
AT1G15825	0.435971	0.533164	5.5152	53.2317	101.884	5.6541	34.2612	102.013
AT1G15830	3.52344	4.71665	8.077	46.1436	56.1005	6.8492	30.6282	56.9704
AT1G15860	7.22906	6.75562	14.429	12.7362	24.7889	13.3175	16.5048	25.5789
AT1G15870	0.814482	0.75459	15.6979	19.2167	9.6259	15.5026	21.9072	12.5332
AT1G15880	9.78718	9.001	17.2654	13.3192	28.2977	16.2822	16.1852	28.2785
AT1G15885	2.22849	2.30713	7.6736	17.409	47.344	7.8063	15.0359	48.5316
AT1G15890	2.0456	3.2643	15.3002	13.3646	6.4072	17.1931	13.1916	8.0706
AT1G15900	0.971374	1.69704	10.8411	38.1615	24.3504	13.175	30.437	19.9143
AT1G15910	4.46161	4.8774	19.5944	14.8459	10.4899	19.8476	17.0151	10.779
AT1G15920	4.79167	4.36691	9.2726	28.9752	47.3843	7.0807	25.5194	42.5062
AT1G15930	28.5721	25.6952	20.5614	13.7332	23.1604	13.7142	22.242	28.8133
AT1G15940	6.40362	7.32437	23.1891	13.4834	8.5289	24.088	15.8767	9.5819
AT1G15950	7.43522	8.16302	9.5082	11.1194	15.7415	7.0399	13.5566	14.8779
AT1G15960	3.66422	3.29418	13.5095	10.2315	4.4124	15.2257	9.5667	3.9674
AT1G15970	4.33827	4.44964	15.0977	18.2557	22.2206	14.9394	16.8837	22.9385
AT1G15980	40.9233	43.7819	13.1037	23.7936	36.8429	12.0679	23.6676	38.8082
AT1G16000	3.45466	3.96516	12.7161	21.7968	25.2482	11.8949	20.5705	27.9105
AT1G16010	9.01531	9.31928	22.0844	15.7177	21.4795	15.9965	22.8875	24.7472
AT1G16020	4.8885	5.53312	22.2111	13.05	16.3321	19.7868	18.3889	16.4007
AT1G16022	0.412317	0.668886	21.7181	19.6536	10.3113	23.001	25.6873	7.2398
AT1G16030	1.66818	1.51947	15.9905	27.4542	31.0194	15.5426	24.4917	30.4031
AT1G16040	5.39819	5.42664	14.8824	14.6813	20.5903	15.6219	16.313	19.1547
AT1G16060	0.586435	0.970607	5.4192	15.2442	14.2563	5.5267	11.6277	11.2425
AT1G16070	1.39515	1.24737	13.9854	17.55	14.1413	14.9991	15.0299	11.8169
AT1G16080	19.8627	21.6585	21.0751	22.7096	37.9261	14.854	24.601	42.7283
AT1G16090	3.18616	3.2285	22.5267	11.2187	5.751	20.2985	17.5986	8.0469
AT1G16110	7.26668	8.58254	14.2293	20.9705	10.8619	15.8521	15.1085	11.4181
AT1G16120	0.0141667	0.02475	16.0293	24.7857	4.0187	19.8136	13.8311	3.5127
AT1G16130	1.40353	1.21536	18.5051	24.4191	5.2989	22.442	12.8918	4.7135
AT1G16150	0.0404641	0.094257	19.7671	18.028	3.8948	23.1239	10.388	2.9656
AT1G16170	19.7497	18.3434	9.2067	12.7644	29.9531	8.7325	14.8771	35.8498
AT1G16180	18.8378	14.7792	17.7846	11.4028	19.6479	10.4658	20.9461	26.261
AT1G16190	4.99666	6.22265	21.9986	13.6142	12.1965	22.6025	16.542	12.5947
AT1G16210	12.7988	13.6442	11.6835	19.7857	42.8314	11.2273	16.7363	40.9343
AT1G16220	1.6427	2.21347	19.0448	19.6618	8.3648	19.1085	15.2818	8.1324
AT1G16240	18.4119	17.9651	16.7994	11.9609	26.5557	16.1554	15.6875	28.516
AT1G16250	7.55738	7.7362	23.2169	17.3947	22.8227	20.8094	19.2426	25.4054
AT1G16260	6.78836	7.00586	16.4177	17.6518	18.694	17.3104	18.937	18.7192
AT1G16270	4.99384	6.49392	24.1957	13.2457	7.4457	23.0822	16.6149	7.6812
AT1G16280	3.64338	4.16629	15.901	16.7182	25.4029	15.7096	15.8415	23.2774
AT1G16300	1.16319	1.23505	20.7899	18.3792	9.3686	23.5127	17.6631	9.3553
AT1G16310	0.616563	0.807874	11.4571	13.5166	5.9054	14.3848	10.0117	6.45
AT1G16320	15.5152	17.9204	9.409	14.3922	64.2952	7.8955	13.9623	70.7769
AT1G16330	0.650481	0.921894	20.1296	15.6263	4.473	25.355	12.0417	3.5457
AT1G16340	4.2716	3.68065	20.0283	17.3366	11.0899	22.1411	16.4998	11.1638
AT1G16350	8.54347	10.6654	16.7744	23.1034	30.5285	14.0162	22.0613	30.0115
AT1G16370	0.0757606	0.181991	10.1997	20.5685	3.6873	14.5898	12.0165	3.0097
AT1G16390	0.964541	1.24762	9.3017	16.98	3.9379	10.6122	8.9218	3.3724
AT1G16400	0.932771	1.67974	7.521	7.5815	3.4893	8.196	6.0766	1.9633
AT1G16410	19.4381	32.1096	5.9449	6.8733	3.7666	7.7688	5.0544	3.6093
AT1G16430	2.71876	2.24477	11.6163	20.174	26.0678	9.6294	17.6849	23.4175
AT1G16440	0.03576	0.124949	15.6689	27.0803	6.373	15.4507	22.804	6.26
AT1G16445	2.33245	1.48524	17.314	24.4156	17.8464	15.1633	22.8933	14.7747
AT1G16460	11.7276	10.9599	22.3429	13.1043	16.1154	22.4557	16.599	16.0854
AT1G16470	6.57911	6.97561	18.6886	13.8138	19.0248	16.5889	18.9891	21.7827
AT1G16480	0.988319	1.2165	19.3584	20.8204	10.2811	19.3058	22.2973	9.9606
AT1G16490	0.495466	0.367882	17.3705	14.7275	10.9393	18.1544	17.7947	11.652
AT1G16500	1.01816	0.838563	5.5813	39.5865	25.4161	5.7218	25.3939	25.6866
AT1G16510	0.45717	0.232954	4.7239	41.0381	13.8146	4.7289	25.9619	14.4327
AT1G16515	0.877536	1.42359	12.7793	60.4543	27.8697	10.0385	30.773	25.8602
AT1G16520	2.55228	2.9405	14.8907	24.117	10.1496	13.7548	22.8608	10.8082
AT1G16530	0.0877702	0.0766694	6.1177	11.7487	3.4125	7.44	10.0952	4.1094
AT1G16540	2.72484	2.85626	24.3378	11.3827	9.6859	26.8344	14.1004	8.4021
AT1G16560	10.745	10.0101	23.9143	15.5162	16.9525	22.8503	17.5544	16.3742
AT1G16570	4.4053	4.05926	21.5706	12.9625	12.7828	21.3252	14.2948	12.5031
AT1G16590	2.18657	1.49763	17.6378	22.676	16.4306	16.0075	22.068	15.6526
AT1G16610	6.75181	8.77308	21.6319	15.456	21.8508	20.8703	20.4741	22.641
AT1G16630	2.85097	3.04967	16.9955	26.1118	8.6042	20.4852	21.1045	7.4214
AT1G16640	0.447722	0.599681	7.6137	37.6821	11.7492	8.6727	24.7288	10.7287
AT1G16650	3.23435	2.57574	21.1742	15.3511	11.6349	21.5508	18.6335	9.98
AT1G16670	6.30194	5.17271	16.7745	16.0697	17.8061	14.39	22.6396	20.6956
AT1G16680	6.35139	6.60129	21.7949	15.1723	17.1497	21.7459	18.1827	18.0997
AT1G16690	2.1992	1.8885	19.8103	11.4022	10.2786	16.231	16.8437	13.4361
AT1G16700	5.68936	5.5294	19.2846	12.9361	20.4201	18.8874	17.448	20.7357
AT1G16705	0.219478	0.296294	14.4741	12.9708	4.7013	17.5366	11.9949	4.1767
AT1G16710	8.79193	8.8413	30.6056	12.7269	8.2656	29.7226	18.1509	7.551
AT1G16720	32.643	32.8447	18.315	17.9703	30.9924	14.0544	24.6912	36.3
AT1G16730	1.30072	1.44329	8.6755	38.497	22.3123	9.9938	28.884	22.5764
AT1G16740	5.66023	5.57021	14.2726	14.957	26.7338	13.0025	16.7589	27.8167
AT1G16750	3.66461	3.74511	16.5861	19.4572	12.1105	14.7942	21.81	15.4448
AT1G16780	4.32495	4.67521	26.5575	13.5173	8.6763	28.122	15.7196	8.3868
AT1G16790	6.77567	8.30387	6.8632	15.394	52.5552	8.3251	14.2885	56.7387
AT1G16800	1.55175	1.9096	26.9383	11.9977	6.1587	31.2313	12.3632	5.9249
AT1G16810	9.32118	11.3814	15.5611	13.659	21.2028	12.0407	18.7085	25.2623
AT1G16820	2.20115	1.6379	11.8557	15.4511	9.4775	11.6353	15.755	10.6873
AT1G16825	1.47245	1.4448	18.2427	16.3055	24.6183	18.1918	18.0542	25.952
AT1G16830	0.773	0.612422	14.6066	23.8573	21.4264	17.6653	19.6224	20.4388
AT1G16840	20.7752	23.7622	7.7682	9.3357	53.7546	7.5306	11.0878	51.8303
AT1G16850	5.15024	7.76139	7.1813	25.1603	7.7718	8.1635	16.0497	7.99
AT1G16870	6.96059	6.17237	19.265	16.9812	21.5934	14.4195	20.7073	21.3928
AT1G16880	57.5162	66.7969	8.8884	12.2793	42.3605	5.3466	14.2541	49.2655
AT1G16890	16.8552	16.6974	16.2688	12.9739	29.2576	10.0676	18.498	31.5234
AT1G16900	3.39705	3.10345	19.8317	13.0604	19.0966	21.3172	16.5389	16.5853
AT1G16910	0.395061	0.627446	13.0649	33.8266	7.1609	13.7054	21.9695	6.0997
AT1G16916	3.84475	2.25648	5.2853	20.4019	49.8561	5.0849	17.1991	49.2413
AT1G16920	6.78262	6.43867	14.6304	19.1578	29.8513	10.1523	22.7679	31.7414
AT1G16930	2.14606	1.14353	11.3794	21.5228	8.8285	13.1032	16.2155	6.7653
AT1G16960	22.6444	24.93	8.8304	8.3228	5.5546	10.5255	7.2256	5.6496
AT1G16970	2.79207	3.1885	19.3175	12.0722	6.6964	23.0143	12.0182	5.7535
AT1G17020	0.257242	0.160505	10.5243	9.7618	2.9067	10.7636	6.8339	2.4368
AT1G17030	0.238657	0.444741	9.2383	28.4714	5.5377	11.0379	18.9168	5.5144
AT1G17040	2.94338	2.87108	18.8386	12.9362	14.1199	11.7526	18.7032	17.0038
AT1G17050	4.24067	5.07582	12.7975	14.5586	25.024	11.1679	19.4867	26.723
AT1G17060	2.25428	2.68602	7.7082	9.5981	4.5418	8.3121	8.0559	3.6281
AT1G17070	2.87035	3.08919	21.0066	15.5541	21.4313	19.0542	19.687	21.7693
AT1G17080	8.78941	7.30906	12.501	11.2295	29.6876	6.5256	18.5466	32.7055
AT1G17090	0.59438	0.449042	7.6437	23.4657	11.7786	6.9781	20.6402	11.0273
AT1G17100	11.9609	14.8629	7.2025	21.154	60.7585	6.6504	17.6455	70.3692
AT1G17110	12.5012	13.7202	23.5758	11.2185	13.9007	16.8719	23.211	19.6144
AT1G17120	4.59422	4.59268	16.7385	17.3176	32.2292	13.8447	20.0881	30.1999
AT1G17130	7.02201	7.65883	17.7476	13.3686	23.1421	11.9771	22.4211	25.739
AT1G17140	6.75169	9.38948	13.7058	27.4909	17.0274	10.8696	28.467	21.2046
AT1G17145	10.7152	12.1669	17.2278	12.7593	16.254	15.1537	16.3284	18.7526
AT1G17147	2.52457	3.00719	4.0767	21.6465	10.9781	4.0226	15.2739	8.6723
AT1G17160	7.00303	7.98791	12.4849	18.9267	33.7224	11.9895	16.6269	31.0289
AT1G17170	4.80786	2.21655	7.0832	27.6798	12.0972	7.7802	17.5651	7.9872
AT1G17190	2.55546	1.79551	8.077	11.4224	6.5814	9.4793	9.5069	6.3409
AT1G17200	10.116	6.45071	8.4894	8.139	11.668	8.8507	7.6672	14.7561
AT1G17210	12.7155	12.255	26.2797	12.4678	14.6006	24.3627	19.0803	16.7456
AT1G17220	40.5336	40.7391	29.0206	15.2985	23.5245	24.9677	22.1037	28.8145
AT1G17230	2.75366	3.91359	20.7601	15.4315	8.617	17.4003	20.4822	10.1963
AT1G17235	0.184561	0.161219	10.1231	24.8879	32.8374	7.0107	18.7081	27.9673
AT1G17240	0.41851	0.466428	17.6845	24.5829	9.2317	18.1298	20.2741	8.7772
AT1G17260	0.384296	0.407626	21.8333	8.659	2.9308	25.462	7.713	2.8431
AT1G17270	1.88864	2.31443	17.0411	17.1098	19.5034	19.2172	15.4074	17.7104
AT1G17280	7.24484	6.64407	20.8538	10.3241	12.1728	22.6764	15.1054	14.0917
AT1G17285	0.206984	0.0452015	16.3317	31.764	7.3644	23.6451	21.48	4.0516
AT1G17290	22.7904	19.9927	18.925	10.6951	20.3157	17.2892	15.5655	22.73
AT1G17330	5.14813	4.75356	13.3783	14.3926	20.3352	14.2354	17.0244	17.1547
AT1G17340	7.30699	7.29636	22.6918	10.6176	11.8386	24.417	12.3639	11.3848
AT1G17345	0.674538	0.920665	7.6581	14.0891	3.7746	11.0718	9.4734	2.7341
AT1G17350	2.87585	2.53378	17.7433	14.5349	10.2416	17.2022	16.793	11.4012
AT1G17360	6.72179	10.4802	18.1471	13.0252	15.0023	14.0186	20.5391	19.3525
AT1G17370	7.26947	7.9604	19.1318	13.4883	18.2378	15.586	18.7219	20.9192
AT1G17380	1.54068	3.60008	6.7851	20.5903	7.7685	7.4196	15.6195	7.6571
AT1G17400	0.0664088	0.0435073	9.8562	8.8841	3.0084	9.9068	5.8565	3.1691
AT1G17410	5.20356	4.76378	10.4841	13.6817	30.2033	9.7652	14.2523	28.9474
AT1G17420	2.54667	3.47947	9.2792	23.0903	13.6047	9.0159	17.6495	13.0857
AT1G17430	3.46092	3.90358	5.6007	25.4244	21.112	6.1937	17.644	18.9403
AT1G17440	7.09694	9.13869	20.2875	16.5622	30.8552	19.0002	16.5383	29.6711
AT1G17450	3.79624	4.0769	25.8471	13.1225	8.8445	29.3489	14.6556	8.3481
AT1G17455	4.94726	4.12003	10.3331	13.3069	23.8723	11.4948	15.0677	22.7337
AT1G17460	2.85141	3.01123	21.6906	13.4538	5.8424	22.988	15.2692	5.4796
AT1G17470	11.9991	10.6642	23.7563	11.9439	10.8659	22.7328	17.9779	12.3131
AT1G17480	2.00503	1.81572	12.8984	21.4704	13.7372	12.8902	20.7346	12.3311
AT1G17490	3.87312	3.97621	6.0085	14.6878	28.0754	4.3421	12.6338	24.4369
AT1G17500	5.13676	5.26346	23.1419	13.6324	8.9765	23.5327	16.8399	9.0448
AT1G17510	2.14329	3.09636	12.6866	24.4159	36.4678	10.6638	23.2712	35.8137
AT1G17520	5.04959	6.62697	19.5786	12.0044	17.6971	19.6741	14.8784	16.5532
AT1G17530	9.44296	11.6939	9.1362	25.2231	59.3758	8.9591	20.7731	56.7589
AT1G17550	9.37177	12.3986	21.0946	17.5385	25.1355	19.911	20.1441	27.2136
AT1G17560	1.54076	2.17232	14.4035	17.0066	8.1635	17.6887	15.6991	9.9482
AT1G17580	6.70317	7.11758	29.4319	11.953	6.3102	32.9913	14.859	5.9322
AT1G17590	1.97145	2.345	20.584	14.8635	8.7965	20.9612	16.5455	9.0597
AT1G17600	1.58577	1.27626	19.061	17.3823	7.836	21.1046	14.5203	6.9076
AT1G17610	1.47598	0.912434	17.5032	18.6877	9.4582	19.4622	14.5357	8.0581
AT1G17620	14.1097	22.1691	4.0935	16.7478	48.4333	3.5874	10.489	44.9448
AT1G17630	0.484095	0.700376	18.7313	20.953	13.2545	19.6496	19.1144	11.8742
AT1G17640	4.11122	4.06782	17.8765	14.7256	18.0785	16.5176	16.1282	16.3426
AT1G17650	8.93404	7.66679	19.7716	15.0967	18.163	19.1495	16.6678	17.5942
AT1G17665	11.669	5.29161	14.7448	24.0923	21.5917	15.9326	22.775	14.3534
AT1G17680	3.88931	4.44027	23.7383	11.5116	7.5853	27.2478	14.3206	7.2727
AT1G17690	5.23353	5.86517	24.5734	11.3164	10.8024	25.7539	13.7256	10.1999
AT1G17700	1.15265	1.07879	12.1154	10.9087	4.5022	14.1142	8.8231	3.5906
AT1G17710	0.0452602	0.0395359	12.3916	10.1536	3.3977	15.7954	7.8478	2.8378
AT1G17720	10.0253	10.1478	24.4254	10.4481	12.8015	21.5175	17.9665	12.887
AT1G17730	10.3426	12.4402	13.2655	18.5619	46.1721	11.8082	17.4287	42.9145
AT1G17745	0.911222	1.35586	10.1478	18.4299	4.7628	10.7773	13.3924	4.6909
AT1G17750	0.421854	0.544375	17.3789	19.6306	8.9937	17.8034	20.0987	8.4463
AT1G17760	3.00015	3.71266	24.1602	13.0809	7.7871	28.4617	13.8008	7.1971
AT1G17780	7.49537	10.0245	11.1931	19.7498	27.0805	8.1415	22.0914	27.33
AT1G17790	6.40424	7.70451	15.1946	16.9309	33.7601	13.4727	18.4194	31.6415
AT1G17820	3.50613	4.1293	19.3135	11.0751	17.2186	19.252	16.17	15.5222
AT1G17830	0.492631	0.706175	9.3752	15.2624	5.5681	9.268	11.4522	5.4918
AT1G17840	18.3731	16.6506	15.9265	13.8376	12.5141	17.232	13.7847	16.3263
AT1G17850	8.08763	9.34587	20.4937	16.8334	18.5121	22.5245	17.836	19.1513
AT1G17860	1.71057	2.67387	14.5217	23.104	18.6548	11.5983	27.5601	21.7701
AT1G17870	1.33815	1.71524	18.014	16.5318	11.0876	16.8362	23.5479	13.9513
AT1G17880	35.1206	33.5917	14.8204	13.6747	42.9586	7.3327	24.4424	57.2721
AT1G17890	6.50997	6.1947	15.1266	15.2276	25.3625	8.318	19.2482	31.799
AT1G17920	2.73451	2.80193	14.6207	23.8648	10.3664	16.2589	17.3663	10.5049
AT1G17930	3.5757	4.04277	19.9125	10.7434	16.9221	17.4058	16.2454	17.8039
AT1G17940	8.06136	8.56677	17.6037	12.4471	12.6567	16.1414	15.7683	14.6204
AT1G17950	0.0198571	0.138766	7.3403	7.7535	2.7524	7.9096	6.0041	2.4276
AT1G17960	0.10271	0.169471	13.3426	13.9945	3.6214	17.0392	9.0442	2.5849
AT1G17970	11.6125	12.0641	15.8903	14.8368	25.3811	16.6148	14.8564	22.7465
AT1G17980	7.17865	12.3757	21.5018	12.2647	9.575	23.6704	14.4715	9.073
AT1G17990	0.541915	0.875028	0	0	0	0	0	0
AT1G18030	9.44149	15.0251	18.5059	12.4199	15.8523	17.8317	17.1493	17.5291
AT1G18040	2.05894	2.15163	17.7584	18.2386	12.4683	18.6542	18.577	11.5249
AT1G18060	13.8632	14.5835	9.5271	15.3024	21.8416	9.0049	16.4814	22.8519
AT1G18070	15.7469	19.0109	23.4734	10.2855	13.628	15.4273	21.7731	17.0709
AT1G18080	32.012	37.3935	9.5879	24.9941	65.4951	8.4669	21.6391	62.8386
AT1G18090	2.85009	3.29329	18.0349	13.325	10.1345	16.7739	18.2494	12.0803
AT1G18140	0.0384354	0.0335743	6.5474	29.9789	14.7273	6.2846	19.6061	14.9119
AT1G18150	7.19237	7.43028	17.7564	12.0026	19.9084	11.9647	20.8845	23.1076
AT1G18160	11.2953	10.7239	22.3772	15.7029	13.3971	21.3184	19.0052	14.6977
AT1G18170	9.22553	7.99918	11.6651	18.2321	34.9424	13.2607	17.2247	32.8637
AT1G18180	1.44369	0.966845	16.9479	15.0215	7.8436	18.666	16.9862	7.694
AT1G18190	5.21294	6.4121	21.4103	13.7016	15.2655	20.1532	17.8016	14.3457
AT1G18200	0.785779	0.991463	5.456	13.7422	3.9647	6.1317	9.9005	3.3854
AT1G18210	4.96819	4.18297	4.2531	28.555	42.0296	3.2401	18.0872	41.7828
AT1G18250	4.63095	6.49369	8.5348	38.6849	14.1254	9.2525	25.754	13.226
AT1G18260	8.67256	8.58281	19.4165	17.8247	26.347	15.7763	20.4521	26.7373
AT1G18265	3.8896	3.20271	7.0782	36.5099	29.5521	8.681	27.2038	28.3608
AT1G18270	10.8683	10.1179	25.7088	10.7225	5.4527	28.0912	13.1755	4.7031
AT1G18290	0.0688518	0.0601437	6.8545	22.8219	4.5339	8.3699	14.3435	3.9563
AT1G18300	4.84077	6.23916	10.2788	16.9311	34.2127	8.2409	18.8891	38.7004
AT1G18320	0.999128	1.17823	6.3766	18.9266	14.6528	6.948	15.7753	17.1133
AT1G18330	5.23945	5.56866	1.2231	6.2003	18.0753	1.2333	5.2517	16.751
AT1G18335	5.04273	4.35417	18.6209	11.803	14.9315	17.8523	15.8165	13.9517
AT1G18340	5.00553	5.13082	18.0685	13.906	18.757	17.0464	19.7508	18.7838
AT1G18360	8.18066	9.51385	12.111	20.1773	25.7803	11.1798	19.4558	25.5721
AT1G18370	4.27885	5.3622	17.8745	21.8021	6.0067	19.8164	17.4604	6.1062
AT1G18390	2.01994	1.41939	9.9762	26.9412	9.6726	11.2865	19.443	7.5073
AT1G18400	1.16118	2.05337	3.646	14.1841	8.2083	3.8388	11.1755	7.3395
AT1G18410	0.0895898	0.053803	14.7681	18.688	4.5752	17.0659	12.5206	3.7821
AT1G18420	0.0422301	0.0860744	16.017	21.8974	26.0436	16.7572	22.1796	26.1418
AT1G18440	6.22572	6.5919	13.1059	19.6325	29.481	10.294	18.8384	28.1952
AT1G18450	7.69347	8.58805	22.7329	13.713	15.8199	22.1771	18.3153	15.1352
AT1G18460	10.5297	11.7861	21.8967	12.1188	20.4887	16.6263	20.5033	23.5334
AT1G18470	14.1079	14.1811	20.6666	12.226	14.5765	21.5289	14.6244	15.5711
AT1G18480	6.60084	6.48148	17.0076	24.5338	38.4496	12.8918	25.2085	40.7463
AT1G18485	4.19599	3.98732	18.9215	16.8502	15.5367	20.0918	17.7214	15.7572
AT1G18490	5.00454	3.96058	13.3886	14.8695	18.5572	12.2732	16.875	18.7214
AT1G18500	11.1158	10.9562	18.2777	16.2391	18.5273	20.5248	16.4728	18.4154
AT1G18510	0.0417349	0.0364565	16.193	16.6579	4.0187	22.5554	15.3673	3.6956
AT1G18530	0.350433	0.551	8.7904	16.5714	11.9914	7.8363	21.122	21.2021
AT1G18540	44.7165	52.8106	9.0835	14.3352	28.5892	6.7283	17.8568	33.7542
AT1G18550	2.36457	2.45407	14.152	24.5558	11.5857	13.8927	20.3477	12.6271
AT1G18560	2.01951	1.8964	18.333	18.5012	12.9781	15.2447	23.0406	13.6434
AT1G18570	2.55821	3.59421	8.2395	17.0081	8.2679	9.1717	10.7075	6.1959
AT1G18580	6.41769	6.74187	18.004	12.4071	24.0136	13.3424	17.4932	24.2555
AT1G18590	2.94919	5.94013	11.38	31.6643	17.4654	13.8208	22.3483	17.256
AT1G18600	4.02046	3.92515	12.9206	15.3012	25.9281	12.7517	16.6113	23.6552
AT1G18610	4.45614	5.20331	19.7007	14.5622	14.9053	14.5781	19.9212	16.7238
AT1G18620	33.8893	41.447	18.734	13.0426	15.6533	17.3357	15.7351	18.5997
AT1G18630	1.5701	1.90675	15.7088	16.9703	16.4291	13.6082	16.7551	15.1607
AT1G18650	20.5384	21.2012	5.648	15.3347	34.3644	5.6212	12.4496	31.5723
AT1G18660	12.5172	15.0214	22.8137	10.6792	12.9173	19.6448	17.9742	15.0635
AT1G18670	6.31365	8.72338	17.4065	14.2906	14.8347	14.3211	17.5375	17.538
AT1G18680	1.1313	1.25427	11.0727	15.8508	32.4219	11.29	14.4499	30.2425
AT1G18690	2.67831	2.85081	22.0647	12.1335	12.5957	18.5638	17.1437	13.1181
AT1G18700	7.56533	12.1266	20.4806	9.1144	9.7431	13.4768	18.3988	15.5568
AT1G18710	3.37349	1.78421	4.3777	16.6026	14.0893	4.8773	13.5305	11.7144
AT1G18720	11.7504	13.6906	9.0451	9.3346	28.5128	5.8316	11.2533	31.6751
AT1G18730	29.0148	30.3036	10.5059	12.0833	20.9801	7.3935	14.7122	24.6262
AT1G18740	8.52423	13.0447	6.4298	25.9777	57.354	6.0729	20.5239	55.6926
AT1G18750	1.94751	2.09724	17.2723	16.0275	16.6385	16.936	17.5509	15.1967
AT1G18773	3.28295	1.9469	10.7373	26.0771	27.4968	12.062	19.4772	27.3682
AT1G18800	3.20976	4.06551	15.0128	17.5105	9.8669	15.5085	19.9681	10.3347
AT1G18810	2.77806	3.82206	6.978	19.4908	16.5289	7.9722	10.752	11.1422
AT1G18830	0.162384	0.0886538	15.8187	14.1307	2.8695	20.6717	9.123	2.374
AT1G18835	0.222214	0.0970547	8.9744	12.2629	3.3049	11.5005	9.4241	4.0496
AT1G18840	5.4592	5.98128	17.1953	14.3202	7.0169	19.984	15.0706	7.9461
AT1G18850	3.30363	3.04712	15.9721	22.6929	15.2928	15.0431	24.1476	16.6461
AT1G18870	1.53434	2.46973	12.5762	14.0918	3.4202	14.2513	9.5849	3.2615
AT1G18880	0.633747	1.1404	11.5664	14.5009	3.882	14.1279	10.4437	4.146
AT1G18890	8.069	11.1306	13.4909	14.782	21.4351	13.7406	15.4092	21.9424
AT1G18900	2.59839	3.10094	23.1965	13.0868	11.855	24.9984	15.8094	11.0619
AT1G18910	1.09409	0.997265	18.5017	13.1252	7.6471	20.337	11.6252	6.9974
AT1G18940	0.36255	0.216687	11.8878	27.0085	11.3592	13.7105	19.6096	9.9587
AT1G18950	6.59094	7.70818	22.4797	12.915	17.1353	24.8906	14.0554	15.85
AT1G18990	0.678354	2.40226	12.1642	12.5548	5.6286	11.5458	13.889	11.0719
AT1G19000	47.0256	55.0131	6.2462	12.7732	59.5409	3.6066	13.4199	68.6025
AT1G19010	3.89104	3.89876	14.2101	13.6463	19.0559	12.6897	16.9331	18.3206
AT1G19020	4.80914	3.37177	5.7824	26.9686	22.5108	8.398	18.4641	16.0511
AT1G19025	1.3212	1.18191	16.3607	17.8869	19.0671	15.8737	18.6145	16.5201
AT1G19050	23.62	25.6345	7.2268	24.1826	47.181	6.7718	25.3419	41.9546
AT1G19070	5.66866	6.67906	16.3462	63.7012	123.65	12.2234	52.1016	109.659
AT1G19080	3.85171	4.10375	12.8338	13.3972	17.6113	12.3714	14.4633	16.0169
AT1G19100	2.08342	2.4386	23.209	12.548	11.439	25.4973	14.4344	10.044
AT1G19110	11.7323	13.639	20.4394	14.2706	22.4171	15.13	22.1212	24.962
AT1G19115	0.0194616	0.0170002	6.7721	8.5846	4.9246	6.9133	8.0759	3.6945
AT1G19120	9.556	7.14501	13.0519	16.4881	35.6644	11.1636	21.445	32.2607
AT1G19130	14.3296	13.3052	13.1212	18.8666	24.7967	11.7557	24.0603	24.3051
AT1G19140	2.84857	2.39135	13.5881	22.7162	33.8516	12.6362	21.9214	30.6064
AT1G19150	40.6034	42.0828	5.557	21.7217	62.9474	4.9201	15.4602	56.1464
AT1G19160	0.0946467	0.0275587	10.2681	19.2427	7.1196	10.3504	14.0759	5.9347
AT1G19170	4.40774	4.25881	11.9895	13.7929	32.0567	12.0642	17.847	30.7298
AT1G19180	3.87252	7.25959	6.5965	24.7279	13.4719	6.7356	13.5307	15.3054
AT1G19190	0.211023	0.237	7.9301	47.1901	17.661	8.0008	32.3656	14.9767
AT1G19200	1.38917	1.07479	8.3954	43.3277	20.7248	10.5656	31.4251	14.5243
AT1G19220	4.74491	5.37032	20.2791	14.1277	9.6746	19.4135	17.5088	9.6675
AT1G19230	0.160117	0.184623	14.2013	14.5383	3.7468	16.2063	11.1762	2.9632
AT1G19240	2.70731	2.78369	19.0788	18.0724	31.8834	20.4258	16.7379	29.0457
AT1G19270	6.99637	7.12323	17.5433	12.3889	13.2515	16.0478	16.9486	15.0029
AT1G19290	2.3738	2.46905	17.293	14.722	16.0939	19.9977	15.6399	16.2666
AT1G19300	2.5622	4.24674	4.4632	26.2061	38.7467	3.8081	17.8834	40.8897
AT1G19310	8.25911	8.40352	11.4318	10.949	18.7442	7.1264	19.2746	24.3197
AT1G19320	0.273424	0.149277	7.4288	40.4922	6.8852	8.0759	27.2849	6.4464
AT1G19330	3.13089	4.5126	11.4164	18.0378	17.6985	10.6428	15.4206	17.7035
AT1G19340	1.51643	3.04176	8.1013	23.1437	18.2235	6.8805	19.5384	16.7534
AT1G19350	18.3742	30.6137	15.1407	14.3543	33.7941	9.6248	20.1736	44.455
AT1G19360	7.16338	6.19998	14.5967	14.4644	25.4114	10.5185	18.9328	27.4936
AT1G19370	14.0933	11.3083	13.0298	11.7777	30.9251	11.4618	15.2445	29.9693
AT1G19380	14.4665	11.237	3.7392	24.5811	24.0247	4.7917	13.8167	18.5402
AT1G19394	1.96071	2.58524	8.6886	17.5197	28.439	7.4136	17.0982	27.5525
AT1G19396	1.78412	1.32759	10.1695	13.1273	15.0155	9.0915	15.3787	15.6855
AT1G19397	4.74012	5.75475	14.9471	13.6032	5.7139	13.7328	18.6677	8.0017
AT1G19400	30.2814	43.7321	8.2672	12.2389	34.1633	5.9933	14.2447	37.4576
AT1G19410	0.187593	0.178764	7.115	12.183	4.7548	7.4217	8.5314	4.5637
AT1G19430	5.95832	5.85743	15.1741	14.8628	16.3397	15.0132	17.7817	17.4857
AT1G19440	4.89447	5.15436	12.7309	21.0884	27.0024	10.8005	18.7456	28.4316
AT1G19450	7.20479	12.3936	14.3749	15.0963	18.4587	11.6301	18.346	21.3684
AT1G19480	3.29625	3.78268	11.8023	18.8984	35.9508	11.3814	18.6096	33.9905
AT1G19485	6.55992	9.28251	22.7448	11.8337	9.9189	22.0798	17.9737	9.8305
AT1G19490	1.0279	1.63366	17.8332	17.8755	17.4373	16.6327	19.1721	20.6174
AT1G19510	0.97173	0.795778	5.0754	9.2339	5.4263	6.1683	5.6367	3.121
AT1G19520	5.39517	6.29062	13.83	20.7151	26.1516	12.9981	19.2196	25.3886
AT1G19530	1.10003	0.960906	5.8079	5.8519	3.0832	5.1809	5.8047	2.6673
AT1G19540	3.01468	2.6334	10.0526	20.1433	4.5276	11.9448	13.0843	4.2242
AT1G19570	37.3093	48.2473	9.7162	22.3886	30.1432	7.8467	23.0593	32.7813
AT1G19580	7.0704	6.06856	19.9321	12.03	19.516	20.2963	15.9456	21.2102
AT1G19600	7.37063	6.9296	16.8869	19.7709	22.7358	15.6745	24.4428	23.2696
AT1G19610	0.596427	0.625193	13.4689	17.1474	6.0542	16.1771	10.9941	3.5752
AT1G19620	1.44713	1.95111	9.9585	44.4932	9.1767	11.6207	27.3038	8.5707
AT1G19630	0.902105	0.959318	6.5273	21.5008	5.338	7.4756	13.6954	4.8986
AT1G19640	0.0336472	0.0391889	5.2055	11.1758	3.9339	5.6476	8.8246	3.035
AT1G19650	5.54771	6.7682	18.1665	16.4345	13.5619	17.8571	19.4534	13.1967
AT1G19660	48.3025	39.5865	18.1608	13.0878	18.6786	11.2622	21.6912	23.9701
AT1G19670	8.15467	10.1588	6.9662	31.262	28.7186	7.0179	20.6835	25.2276
AT1G19680	5.35734	4.93305	16.6519	17.6456	21.1032	13.7632	22.4823	24.455
AT1G19690	8.36345	9.04215	14.5285	18.8098	20.8547	13.3482	21.1765	22.9717
AT1G19700	5.07355	5.98154	13.8986	19.413	29.0897	7.9541	22.5317	33.3681
AT1G19710	4.49536	4.02428	15.812	21.7694	22.5441	13.5808	21.4185	21.7126
AT1G19715	38.0738	46.241	27.361	11.3571	4.9186	26.5111	16.5206	6.6731
AT1G19720	54.0316	71.0458	28.0641	18.2119	31.2255	20.0906	28.3918	35.5725
AT1G19730	6.5452	6.48611	8.5055	16.3694	25.6988	8.0708	18.1601	26.5805
AT1G19740	25.6018	32.5639	6.3471	19.7686	113.694	5.1974	15.3065	103.536
AT1G19750	0.259962	0.20816	16.4477	20.3375	6.8632	18.465	15.0603	5.2942
AT1G19770	38.5684	47.2757	6.8224	25.0618	81.6711	5.1554	17.5864	75.2523
AT1G19780	0.0369944	0.0215437	10.9019	8.3279	6.8797	11.3439	7.5471	6.3398
AT1G19790	0.336183	0.360406	6.3308	11.5788	3.9896	8.5013	7.785	3.4241
AT1G19800	6.93141	6.47291	15.801	14.9088	19.916	12.8589	21.0158	19.2316
AT1G19830	0.78657	1.21251	8.8749	15.6138	5.7409	9.2181	10.7736	5.7426
AT1G19835	23.5919	28.7416	15.3459	10.3852	16.045	10.2404	16.959	20.4746
AT1G19840	1.86958	1.31906	3.2636	35.5214	29.4861	3.7582	21.5283	25.6903
AT1G19850	2.99994	3.85333	17.3034	13.9409	4.601	19.4176	13.4562	5.6427
AT1G19860	2.82198	4.11429	22.1392	11.9287	15.4376	19.5427	16.5888	15.5214
AT1G19870	13.8309	16.0541	20.5422	10.9182	15.6542	15.8957	19.8866	20.1989
AT1G19880	11.9159	14.2437	21.4075	13.3363	17.4258	18.6682	21.3588	16.2388
AT1G19910	22.7634	20.5005	8.756	12.3458	45.4109	7.1064	13.8741	43.8447
AT1G19920	8.90741	11.3537	14.8159	18.0623	35.1046	10.5569	24.5338	37.646
AT1G19940	0.379755	0.41134	15.8549	16.0476	4.2868	18.3287	11.5481	4.1958
AT1G19950	0.941327	1.16489	16.3063	19.1518	14.9853	16.0422	21.3246	14.828
AT1G19960	6.09703	6.21356	6.63	18.1824	13.8934	6.1496	10.7511	10.5248
AT1G19970	2.63313	2.54222	13.9959	26.8726	21.3979	12.2002	22.9464	21.6118
AT1G19980	2.77538	2.40976	15.8053	22.3892	24.0257	13.8155	20.6868	24.2426
AT1G19990	3.28609	3.73555	13.6237	21.5694	25.2833	15.1573	21.9757	22.9742
AT1G20010	60.7463	60.5056	10.4269	9.8476	19.9439	8.3442	12.4108	20.414
AT1G20020	302.308	302.989	8.5059	11.4358	59.5073	5.7597	14.6755	65.0598
AT1G20030	10.1393	9.02321	3.2895	26.4394	42.7665	3.1917	18.6376	33.788
AT1G20050	12.0969	11.3169	10.6041	19.2676	34.306	9.4826	20.4571	34.2427
AT1G20060	1.20772	1.45637	19.0358	19.511	7.2158	19.4535	17.366	7.0564
AT1G20065	0.299096	0.111972	11.9873	34.4366	18.4965	11.7346	27.0638	14.0966
AT1G20070	0.715713	1.56298	7.3607	36.0536	19.7423	7.7206	24.0503	22.2869
AT1G20080	0.0912039	0.159338	11.6076	8.4308	3.3502	13.9526	6.099	2.5975
AT1G20090	40.6346	45.029	13.9708	12.2258	34.9931	10.1518	15.2509	39.3259
AT1G20100	28.9472	44.7055	10.7666	12.246	45.5828	6.7659	17.4523	52.0904
AT1G20110	12.303	15.2501	16.4198	15.5376	36.4679	17.9322	15.3558	38.1541
AT1G20120	0.814154	0.896709	9.4713	13.6853	4.524	12.0793	10.5149	3.9146
AT1G20140	2.1832	2.98775	13.302	26.3907	22.1815	17.2543	20.2923	20.428
AT1G20160	2.47933	4.09492	20.9596	11.5647	4.0138	26.8592	6.7749	3.1512
AT1G20180	0.0191586	0.066942	10.416	14.1171	3.9064	12.0271	10.5596	3.2108
AT1G20190	43.9697	46.3131	6.3757	27.7819	32.1947	7.7247	19.0421	28.5386
AT1G20200	8.12459	7.76435	19.4948	14.3927	19.0891	15.7985	20.8713	22.0076
AT1G20220	6.63701	7.04292	19.7598	13.213	19.4991	18.6952	17.7253	18.5979
AT1G20225	9.38946	9.26854	14.9113	15.786	33.3755	13.8193	17.0185	31.3746
AT1G20230	0.931294	1.37279	17.8965	17.973	18.4015	17.1736	19.835	17.2892
AT1G20260	26.6416	26.5031	22.3834	10.5568	12.7568	21.5508	14.6572	12.5903
AT1G20270	5.61562	6.66982	18.7077	14.335	21.8487	18.0422	15.1814	19.4485
AT1G20300	2.73503	3.18041	12.198	21.0864	34.0551	14.2247	16.6977	31.0318
AT1G20310	0.0722982	0.0315771	6.2308	43.1729	8.9232	8.7141	26.2758	8.5857
AT1G20320	0.027275	0.0238254	11.8286	20.723	4.9387	13.181	14.4569	4.1969
AT1G20330	59.8294	67.127	3.2687	14.3572	72.851	2.5934	9.6962	65.7416
AT1G20340	645.624	719.99	2.7343	8.6312	105.21	3.3564	6.9623	101.344
AT1G20350	0.490765	0.461672	11.8016	32.1093	9.9311	14.0037	19.1656	8.3245
AT1G20370	4.37584	4.63748	14.076	17.2607	31.9655	14.2243	15.2036	30.666
AT1G20380	2.34457	2.34533	15.6822	17.1317	7.7189	15.6065	17.6155	8.6792
AT1G20410	2.51205	2.35335	19.4028	15.6698	11.6235	20.5134	17.3016	12.1118
AT1G20430	8.6167	9.88472	5.1211	19.8138	49.1917	6.2448	16.1088	41.8785
AT1G20440	132.665	165.946	4.4038	15.0366	17.8102	5.3209	10.0335	13.8394
AT1G20450	75.1201	135.743	3.6972	22.3152	36.1641	4.4901	11.7241	34.1629
AT1G20460	2.97016	2.80775	14.2945	10.743	21.313	14.0389	11.9772	20.8481
AT1G20470	3.97563	4.99514	15.7302	28.2393	40.9882	13.5201	22.6681	30.9913
AT1G20480	1.16463	1.6023	7.8921	41.3288	32.7017	8.9063	31.4666	28.5932
AT1G20490	1.21658	1.96844	5.7641	27.3417	22.2581	6.113	17.9391	18.77
AT1G20510	7.34748	11.6412	9.4383	30.4223	26.7793	10.8697	20.7222	27.7422
AT1G20530	0.446697	0.419104	12.1354	17.9598	4.2708	14.7494	11.5327	3.215
AT1G20540	9.71763	10.6186	20.1631	12.2476	15.8361	21.1943	16.4526	15.5681
AT1G20550	1.21693	1.29152	14.7377	17.3227	11.3453	16.266	16.1864	10.6901
AT1G20560	9.21255	13.1549	19.0456	20.5959	27.2683	14.8301	20.3731	32.0207
AT1G20570	0.563192	0.843363	18.9601	17.2722	8.1334	21.8986	13.7237	7.0628
AT1G20575	7.01781	7.01228	18.077	13.3064	24.0077	16.7825	15.7516	22.3143
AT1G20580	7.8567	8.54578	16.5718	16.0297	24.2353	15.1385	15.4577	24.353
AT1G20610	2.92016	3.47224	13.0098	18.8426	8.3433	14.5128	14.806	6.7239
AT1G20620	227.833	246.097	8.4594	10.6244	36.8129	4.7051	12.1608	42.1503
AT1G20630	15.4574	13.9019	17.3341	9.553	10.1943	13.6363	14.9255	10.3483
AT1G20640	5.85227	7.39769	20.0501	13.2637	19.5432	12.8324	21.1997	25.473
AT1G20650	19.7754	22.2444	9.0789	10.9941	26.8374	7.7802	15.4287	31.8034
AT1G20670	7.11755	7.45931	15.8235	11.6359	20.0772	13.8633	16.1151	20.0423
AT1G20690	0.136994	0.0747922	6.9195	13.6077	17.0829	7.7596	13.1759	17.695
AT1G20693	54.248	47.4295	8.9527	8.7355	30.4194	6.82	14.1476	37.7298
AT1G20696	42.2562	36.3025	10.1624	9.9486	34.7572	7.5749	15.9692	36.0305
AT1G20700	0.0228795	0.0799431	8.4056	9.9974	3.1788	9.2139	7.0129	1.7149
AT1G20720	0.889059	1.22388	22.1269	14.1713	3.4259	28.5636	11.1646	2.8004
AT1G20760	8.19747	8.90443	29.2421	12.9489	11.4015	27.0652	18.7851	12.5048
AT1G20770	6.92505	7.10781	15.0044	13	19.306	15.303	14.2697	19.3399
AT1G20780	9.64745	9.37951	21.8471	15.0421	12.047	21.2663	17.6557	10.9014
AT1G20810	19.2175	17.4376	11.877	16.2824	42.9399	7.4953	21.5108	45.2514
AT1G20816	3.63698	3.0917	12.8136	16.2344	19.7097	11.5532	19.9321	19.8242
AT1G20823	1.45103	1.501	3.7575	35.4658	41.139	3.5558	22.417	38.1163
AT1G20830	4.75303	4.42966	16.2392	14.0817	23.9808	13.1182	18.2814	23.8334
AT1G20840	7.52526	7.04432	17.4379	14.5685	10.0165	14.37	23.4434	10.4804
AT1G20850	7.80416	9.72279	16.2822	19.482	3.9247	19.2719	14.4956	3.0425
AT1G20870	0.873192	0.936108	17.3742	17.6705	8.8376	18.467	18.8113	8.198
AT1G20880	2.88581	3.8795	18.4447	17.3511	19.6074	20.0437	15.2614	17.7709
AT1G20890	4.11666	3.46067	10.4939	12.6594	18.8604	10.4445	13.2732	19.3729
AT1G20900	0.153294	0.229553	11.0269	19.2365	3.8415	13.8095	12.8858	3.3234
AT1G20910	2.32769	3.27816	21.906	11.1904	12.6055	22.3303	14.7905	12.1227
AT1G20920	18.1941	27.6791	23.7366	19.0391	13.2483	20.7262	20.146	15.5244
AT1G20925	0.183469	0.22895	15.9248	9.5702	2.9356	19.2404	8.7976	2.382
AT1G20930	2.53083	2.38388	19.73	24.2908	6.5845	22.4391	20.1821	6.3366
AT1G20950	4.5652	4.54361	20.0684	13.3358	10.1718	20.4494	18.5695	12.0756
AT1G20960	16.296	17.5488	31.777	14.7333	8.1238	30.3775	19.3682	8.6757
AT1G20970	23.4772	28.2409	22.1181	12.5246	14.2451	15.0589	21.1398	19.8261
AT1G20980	17.8014	18.6346	21.6913	13.5501	18.6326	14.5918	20.5244	23.4644
AT1G20990	0.0466915	0.0611793	10.6642	12.1983	2.4376	12.1445	8.3221	2.6414
AT1G21000	12.7492	13.2396	2.806	16.5361	53.7999	2.5809	12.1796	48.7148
AT1G21010	11.6558	8.08853	2.5778	19.8574	35.8826	2.4665	12.3358	34.7059
AT1G21050	3.05016	4.07683	4.6816	48.1227	46.3211	5.2741	31.6268	37.8633
AT1G21060	7.29639	10.6226	11.383	22.0471	16.6216	11.2231	20.8299	20.061
AT1G21065	20.5634	19.2483	11.9202	12.6721	22.5664	10.7373	14.5573	22.7646
AT1G21070	2.23028	2.48301	14.9967	18.8321	23.3766	14.6161	18.2505	22.4297
AT1G21080	6.31554	7.81778	22.1662	11.4618	13.1039	21.8074	15.9701	13.392
AT1G21090	1.34261	2.1351	7.7453	32.1412	17.6168	9.0957	24.4323	16.9328
AT1G21100	1.48345	1.4966	9.8252	7.9799	3.7609	10.1577	6.9503	2.8444
AT1G21110	0.190076	0.387417	6.3003	5.8162	1.3195	7.4692	5.4827	1.8148
AT1G21120	0.0859534	0.0750824	7.3832	7.657	1.9804	8.8774	4.9773	1.5445
AT1G21130	112.228	90.911	8.014	10.4832	17.3452	10.851	6.2606	13.0057
AT1G21140	0.184766	0.355076	8.3783	16.4507	3.4589	9.0413	12.1056	2.9238
AT1G21150	1.58303	1.34331	12.767	17.172	12.9748	12.3783	19.8056	15.421
AT1G21160	7.07378	9.50542	21.372	13.1613	17.9029	19.6691	18.2285	18.6367
AT1G21170	3.61733	4.21604	21.3292	10.4252	12.1237	24.5421	11.7404	11.742
AT1G21190	8.50848	6.74594	10.7485	15.6202	31.776	10.2129	15.9445	30.9986
AT1G21200	3.87894	3.85519	20.1906	17.7611	18.7447	19.3146	18.7419	18.7019
AT1G21210	0.0792054	0.0889558	15.1425	9.2667	2.871	17.9201	7.0827	2.3264
AT1G21240	0.0525649	0.482125	16.1104	9.9842	2.5573	19.425	7.1748	1.9392
AT1G21250	3.77936	4.3203	15.2483	21.3832	7.7316	15.7504	18.779	8.8802
AT1G21270	16.1602	16.3324	12.3133	20.7613	23.5515	12.0115	17.6232	26.2682
AT1G21280	3.17203	4.40951	7.1669	28.007	51.9772	7.9971	22.3366	48.005
AT1G21310	6.16105	8.91519	6.5897	6.5267	4.2771	6.9527	5.6348	3.4894
AT1G21320	0.00997328	0.00871191	11.8738	15.9036	2.8656	14.0722	10.1654	2.0831
AT1G21326	0.0922806	0.282133	4.4879	19.6689	4.7407	7.305	13.7486	4.3505
AT1G21350	9.56626	8.43923	15.8602	15.2339	24.5153	17.567	15.4444	24.1379
AT1G21360	0.23561	0.205811	6.3645	7.3702	2.9642	7.6975	5.2793	2.2065
AT1G21370	3.55814	3.32353	14.8599	14.5423	24.6252	12.6511	16.7306	24.0356
AT1G21380	8.00844	8.38148	21.8964	12.5824	13.3976	19.162	16.5742	14.3039
AT1G21390	1.75839	2.45028	7.7186	23.814	28.2314	7.6586	19.8498	23.9441
AT1G21400	20.8832	18.7102	9.1801	17.6557	21.4125	5.6645	18.6499	23.2154
AT1G21410	4.19519	4.04534	19.3921	14.7022	20.1564	19.5959	16.3221	23.209
AT1G21440	13.6376	15.265	13.5463	20.4765	19.1403	15.0881	18.8363	19.1702
AT1G21450	11.0111	12.5276	17.2843	9.2526	14.8308	13.9866	16.0357	17.9954
AT1G21460	1.7797	1.80411	7.3868	26.4501	10.0772	8.4047	24.4544	11.2242
AT1G21480	5.17983	4.55873	16.0424	13.6652	20.6805	15.9699	17.2505	20.3987
AT1G21500	88.5119	97.5852	3.8314	9.1924	57.8101	3.2909	8.4817	56.7585
AT1G21510	0.378084	0.220177	9.6653	14.1324	4.779	11.156	9.308	4.2575
AT1G21520	1.04469	1.23195	5.278	25.6976	6.0666	7.2692	13.9641	6.3629
AT1G21540	1.9742	3.01789	14.3144	24.8972	5.7464	16.8859	16.4431	6.9163
AT1G21550	0.256863	0.635733	6.2721	14.6135	4.9263	7.8868	10.1442	6.4439
AT1G21560	5.52465	6.95801	17.2476	14.7356	16.5565	18.0228	18.0586	16.5122
AT1G21580	14.9343	17.4075	27.6246	13.6139	12.0013	26.3216	18.5714	12.7798
AT1G21590	16.7055	15.2014	18.5348	14.8189	25.5676	12.2434	20.7961	33.5953
AT1G21600	27.4766	28.8037	17.1928	11.4389	42.7178	13.9742	18.0953	45.0387
AT1G21610	12.015	14.4146	24.3315	11.5012	14.4563	25.3665	14.3991	11.9304
AT1G21630	11.3933	14.0827	29.5749	12.4335	12.8191	27.9697	17.7324	11.6836
AT1G21640	14.2174	13.9036	26.3149	14.4051	17.0499	23.8825	19.7821	16.3576
AT1G21650	1.5453	1.73373	23.9234	10.8348	4.7891	29.2851	11.9985	4.4307
AT1G21651	0.0973937	0.102091	21.8085	16.3074	16.1826	22.649	16.6628	14.5701
AT1G21660	9.26478	9.44616	21.2861	15.3305	26.4428	20.4987	18.7358	28.6198
AT1G21670	19.7145	15.5193	3.848	26.0315	53.6902	4.2854	20.6584	43.776
AT1G21680	83.0881	68.5777	8.6968	19.8969	57.7743	8.1337	20.5826	54.3342
AT1G21690	3.26436	3.89899	17.8397	13.7084	12.8364	17.9867	15.8199	12.0857
AT1G21695	0.372889	0.236893	5.9089	12.8035	36.7892	6.5272	11.9563	33.6107
AT1G21700	6.57031	7.90034	22.2882	13.6721	18.9174	23.8035	15.4858	18.2286
AT1G21710	4.59419	4.14803	14.44	19.028	33.5245	12.7824	18.8724	31.0904
AT1G21720	9.74818	9.62915	15.2348	14.0851	22.6697	15.7833	16.7117	25.0632
AT1G21722	0.0416826	0.254875	13.8615	14.7849	5.242	17.7631	15.8356	3.8295
AT1G21730	9.49318	9.43755	22.9735	11.4037	11.1458	23.6051	12.7092	9.6695
AT1G21740	2.13625	2.83642	12.8225	23.9652	18.2663	14.3373	19.4302	17.9997
AT1G21750	21.95	20.3283	18.8413	11.9938	17.9289	11.8619	24.3363	23.4115
AT1G21760	5.96534	5.54278	18.3094	12.9922	18.2478	13.4102	23.897	19.1718
AT1G21770	36.0626	33.713	5.8787	14.4318	43.7972	6.954	16.8917	46.4749
AT1G21780	15.2944	13.9043	14.4702	16.0316	31.5412	13.5838	17.7686	32.7906
AT1G21790	1.91509	2.15085	17.0154	22.9769	22.9817	14.3223	21.6948	20.1041
AT1G21810	1.04001	1.41463	12.7916	25.3085	9.9223	12.8347	19.2761	9.1732
AT1G21830	15.3962	22.1489	2.7786	12.7407	30.6368	2.9044	9.4645	28.177
AT1G21840	3.17121	3.75308	6.7738	23.434	31.1682	8.422	21.5992	31.2168
AT1G21880	4.73488	6.39205	13.4275	26.2355	40.432	14.7386	22.0612	37.3894
AT1G21890	0.0431582	0.0565496	6.5476	8.7471	2.7648	8.1647	7.5935	2.8003
AT1G21900	6.00697	6.3995	10.3471	10.4218	23.9602	10.338	13.8121	23.5471
AT1G21910	11.6445	31.7119	4.5185	15.9045	17.4145	5.1627	9.2518	17.0002
AT1G21920	31.3539	45.0369	4.4458	13.8067	68.5312	2.9112	10.4336	68.6021
AT1G21930	2.92242	3.0033	11.4879	9.7498	12.8546	10.8386	12.8919	13.8373
AT1G21980	6.24111	9.3575	13.5768	16.8087	20.3897	11.0432	17.291	21.5286
AT1G22020	8.21035	8.46043	20.162	16.2175	22.2456	18.7578	18.3002	23.0734
AT1G22030	1.6217	2.35405	3.6091	41.6749	32.3027	3.8877	26.4827	28.6413
AT1G22040	4.39415	4.62785	18.8521	12.8153	17.0914	15.6435	20.6781	16.6993
AT1G22050	2.41607	2.13004	11.014	14.7944	24.5865	10.76	16.0951	24.3787
AT1G22060	14.5335	15.76	25.6973	10.324	6.4358	25.8403	15.2467	6.6777
AT1G22065	0.161791	0.235547	4.5944	6.095	3.5461	5.807	4.9851	2.3647
AT1G22070	7.59989	8.35867	16.5837	12.0248	15.0985	15.1343	15.1734	14.2301
AT1G22110	0.226213	0.282289	3.7488	12.4365	2.8614	4.3463	8.3559	2.6664
AT1G22130	0.725272	1.0044	4.5624	5.7703	2.8588	5.1195	4.6582	2.2074
AT1G22140	8.25746	7.11292	3.8404	15.5969	26.6181	4.3589	13.7032	28.0403
AT1G22160	5.00535	5.60641	5.0815	38.4385	35.22	5.3192	25.9986	32.3336
AT1G22170	1.01065	1.53783	13.7924	20.0219	8.1908	14.188	18.1767	8.1411
AT1G22180	3.98588	4.75934	11.8667	15.5778	7.888	13.7723	15.3834	7.6978
AT1G22190	37.2992	60.8116	2.5553	8.3381	60.564	3.6249	5.964	51.5515
AT1G22200	8.63247	9.46441	16.7641	11.6063	17.7982	16.5011	17.3643	16.214
AT1G22220	0.165967	0.386603	4.8532	46.5971	17.4838	4.6509	29.8502	16.2451
AT1G22230	0.394861	0.183958	7.3268	34.863	6.4756	9.6217	21.7629	5.3207
AT1G22250	10.8529	9.19107	14.7049	12.5798	11.028	19.3117	9.0814	9.3705
AT1G22260	0.336939	0.428578	17.3238	14.7183	5.6302	21.8973	10.9904	4.6026
AT1G22270	6.20058	7.48603	9.2744	38.3094	65.9499	10.7131	29.2171	57.0188
AT1G22275	0.429947	0.581868	18.8563	12.207	3.8195	22.5852	9.8375	3.0337
AT1G22280	18.2286	18.7357	11.9412	11.4793	16.0669	8.6932	18.0042	17.3808
AT1G22290	0.0753311	0.087738	19.3337	10.6662	3.5505	22.2262	7.1169	2.3677
AT1G22300	16.2513	17.9491	16.9074	10.5773	19.6128	13.5462	17.1205	22.4616
AT1G22310	9.08081	11.7603	13.1308	12.9449	33.8485	12.4691	14.5273	32.9977
AT1G22330	24.8741	30.4931	4.2547	9.3977	13.0348	4.3	7.2247	9.8205
AT1G22340	0.245023	0.32105	10.0571	18.8093	4.1162	11.9397	11.7727	4.3765
AT1G22360	10.6565	10.5293	6.6912	18.5531	11.034	6.9269	12.4143	9.6779
AT1G22370	23.9149	25.0714	5.5448	19.0107	17.8022	5.1714	14.0895	17.2985
AT1G22380	0.802357	0.342983	7.2471	28.7881	10.7698	7.5973	18.4327	7.7761
AT1G22400	6.08427	5.59398	4.568	18.7062	10.449	5.1033	14.6147	8.559
AT1G22410	12.3315	15.1179	11.1576	15.9555	28.8353	10.4172	15.5056	28.4201
AT1G22430	39.4476	38.5054	5.2011	11.3314	24.6148	6.0526	10.5017	20.3111
AT1G22440	0.0131987	0.0115293	5.564	9.676	2.3905	6.5492	7.1257	2.8087
AT1G22450	12.9313	11.4302	14.2663	10.2588	29.5007	8.887	15.2523	33.6731
AT1G22460	0.0411406	0.0449216	10.6239	12.609	3.3353	12.7042	10.5847	2.7008
AT1G22470	1.73219	1.89139	4.7994	27.9538	9.7638	5.2802	18.7018	7.6322
AT1G22480	0.108832	0.0475338	5.8085	14.8268	4.2907	6.0605	9.4046	3.4184
AT1G22490	5.92928	3.7916	4.2133	14.4409	8.2841	4.9853	9.8734	4.8611
AT1G22500	7.92642	3.99143	8.5701	26.1604	13.3378	10.2153	21.4886	12.5148
AT1G22510	3.54467	3.94606	15.0252	12.5323	18.65	13.732	15.6237	20.2908
AT1G22520	5.32283	6.38304	9.2426	11.7308	29.7818	7.675	12.4232	28.3603
AT1G22530	51.2955	59.534	7.4401	24.3751	43.5864	8.2963	20.8173	29.8326
AT1G22540	5.56226	5.13746	13.1128	16.3002	20.118	13.8216	16.8396	18.144
AT1G22550	5.37144	7.4578	6.3201	15.6127	7.6903	7.1136	13.5653	7.4239
AT1G22570	36.9443	35.1084	5.5222	16.0642	13.4801	7.3472	12.5177	9.8493
AT1G22590	4.28865	3.12	4.7479	9.3069	8.3392	4.9435	8.2132	6.579
AT1G22610	12.2086	14.9848	12.9494	18.5145	42.0332	7.138	24.4649	53.4739
AT1G22620	6.29238	5.57366	18.8871	13.3751	21.1329	16.5419	17.7713	25.6605
AT1G22630	30.4358	32.2144	4.0758	11.4352	44.1871	3.5815	9.4335	37.5178
AT1G22640	17.8489	14.6508	2.8446	18.4006	47.3306	2.3116	14.2694	42.4755
AT1G22650	1.57832	2.99088	9.6993	23.2729	10.5624	8.2744	19.3468	11.6181
AT1G22660	3.62537	3.39545	20.5674	12.5827	14.0325	17.5883	17.1086	15.2393
AT1G22680	0.0239	0.0208772	6.9381	21.0256	4.8917	7.9706	13.1487	3.8528
AT1G22690	37.0557	32.4685	12.3938	16.5162	7.1136	13.2022	14.0316	7.3296
AT1G22700	33.2393	30.5231	11.9208	11.6413	43.6915	8.6703	19.4538	46.9083
AT1G22710	34.8841	41.1332	7.6181	28.4918	16.3951	8.0999	19.1113	12.8364
AT1G22730	11.066	10.4494	16.8889	13.0497	16.8178	7.5519	23.5962	24.2592
AT1G22740	52.4227	50.9687	8.5201	14.379	20.626	7.4157	14.1282	18.2306
AT1G22750	11.8383	11.7703	13.7241	13.8899	30.3488	12.1092	16.3018	30.2331
AT1G22770	30.1778	22.7639	27.1675	12.079	11.1156	24.0925	18.8707	11.4468
AT1G22780	21.0916	19.7387	12.3346	12.1094	30.4811	7.7202	17.559	35.4399
AT1G22790	2.88043	3.66237	16.8747	13.6885	16.2046	16.0884	16.9143	18.2538
AT1G22800	5.11409	4.39542	16.6004	16.234	21.4657	17.0764	15.8927	19.1995
AT1G22830	1.25362	1.58557	15.5781	17.8393	16.0004	16.3341	16.4512	15.7834
AT1G22840	14.0828	15.7489	11.4382	13.7883	34.5012	8.8718	14.7319	37.7542
AT1G22850	12.4475	13.8309	18.3674	15.5929	39.8701	14.2777	21.165	42.4688
AT1G22860	4.88327	4.86722	24.4776	13.7225	14.1452	25.6242	14.8766	13.4546
AT1G22870	6.10675	7.16014	23.329	12.4192	14.072	25.8605	15.2616	13.9534
AT1G22882	10.7181	13.9315	14.6663	13.8318	19.1647	13.3704	16.0966	18.8042
AT1G22885	7.61912	7.62161	7.3795	8.022	11.0359	8.6263	8.0598	8.9009
AT1G22890	16.8196	17.371	6.5854	7.6187	7.0888	6.2319	4.4076	5.1626
AT1G22900	1.17666	0.719488	8.7758	20.9784	5.6017	9.7465	16.0613	4.5796
AT1G22910	7.04141	12.5608	11.3926	12.5848	7.9935	12.1956	10.1896	8.3614
AT1G22920	5.37106	5.57301	16.537	17.6413	28.319	13.0196	22.8619	29.188
AT1G22930	16.4336	19.0998	20.4364	14.4891	17.2192	14.3451	21.9355	23.3214
AT1G22940	6.54685	6.40977	20.29	13.1082	16.6501	20.1458	16.3455	17.7926
AT1G22950	2.87284	3.45723	15.5403	22.3313	12.6281	16.985	18.4576	13.5778
AT1G22960	3.0649	3.33649	18.9186	16.3089	23.4756	20.2024	15.5093	20.2317
AT1G22970	5.38478	6.95843	14.5807	17.6997	23.245	13.5964	19.3893	23.0768
AT1G22980	0.296149	0.106521	13.6899	26.0368	7.1726	19.6186	17.3779	6.6909
AT1G22985	2.48688	2.04939	5.8381	24.6384	47.4652	6.6243	18.2132	43.8457
AT1G22990	1.85628	0.866667	8.744	22.9315	4.5657	11.5509	14.1354	3.0767
AT1G23000	5.38073	7.31142	9.0555	22.7233	8.6025	11.3239	15.7193	8.1926
AT1G23010	1.36792	1.41114	8.9621	17.8027	5.076	9.9221	11.9821	3.9191
AT1G23020	14.8203	20.7772	8.6464	10.4518	8.9391	9.3193	11.8459	9.1597
AT1G23030	28.9591	41.6915	12.8111	15.9278	28.3067	8.9102	19.1264	32.8874
AT1G23040	1.76395	2.21497	3.632	23.3545	11.0934	4.49	12.179	10.2702
AT1G23050	2.45634	2.35672	4.7581	19.0053	32.1884	4.1552	12.2136	23.4341
AT1G23060	0.771891	1.93203	7.7968	11.9901	3.5126	10.1939	9.1688	3.7822
AT1G23080	29.4484	36.9672	4.6754	17.8541	43.5335	4.5348	13.4438	44.4121
AT1G23090	1.84157	1.75682	5.8469	10.3693	3.5155	6.9739	8.6835	3.0194
AT1G23100	0.616962	1.45097	13.2231	42.7412	15.2969	12.4205	30.9702	17.3669
AT1G23120	0.356789	0.380922	5.5035	7.9632	3.3216	6.269	5.6876	2.5341
AT1G23130	40.2702	53.1058	10.4669	10.1364	4.7411	11.1597	5.9353	3.1809
AT1G23140	0.695728	0.273481	7.7136	22.0061	8.5218	9.0683	16.4518	6.3005
AT1G23170	2.01247	2.15057	19.0516	21.6342	12.4982	19.976	17.2887	12.0991
AT1G23180	4.10104	4.25828	21.0112	12.7445	12.4938	21.9331	14.9961	11.2135
AT1G23190	8.72945	8.93097	20.857	10.0249	10.0075	19.8204	16.04	10.9933
AT1G23200	1.40896	2.30466	7.3967	15.0778	4.5092	8.8599	10.4695	4.0446
AT1G23205	1.85178	3.23516	5.4048	28.54	25.9417	7.0309	18.6826	24.1421
AT1G23220	2.19685	2.24127	14.9077	17.6111	26.546	14.9901	17.2551	27.5535
AT1G23230	4.20908	4.30793	26.0361	12.4819	6.6722	28.0865	15.0059	7.9063
AT1G23250	0.0864005	0.0566047	7.399	4.8335	2.5076	8.9452	4.4044	2.5735
AT1G23260	10.9046	10.8034	14.1347	9.6862	23.6808	12.6594	13.5613	22.9723
AT1G23280	5.41495	6.25103	14.9727	13.2597	20.5054	12.0345	18.1617	19.7769
AT1G23290	64.682	69.6176	7.1949	16.2938	82.181	4.0233	13.5944	80.2988
AT1G23310	263.34	284.127	14.8303	12.0241	46.5469	9.4529	17.8342	61.8298
AT1G23330	3.24424	3.38811	14.2863	14.7718	16.6059	11.0193	17.2469	14.8336
AT1G23340	1.10424	1.60157	6.4321	10.236	3.0828	7.1921	7.4923	2.7178
AT1G23360	22.8287	18.4396	11.7515	12.1311	24.0984	12.3672	14.2982	24.3925
AT1G23380	0.539121	0.557544	4.6482	10.7431	3.9875	5.3897	7.2713	3.3948
AT1G23390	116.533	110.436	4.0468	14.8901	69.5022	3.3342	12.4916	56.7095
AT1G23400	19.604	25.2574	9.5355	16.9323	32.085	7.1977	18.1964	36.2899
AT1G23410	3.33303	5.91842	9.2543	35.4336	20.0848	10.2171	28.4392	21.4823
AT1G23440	9.54731	7.84123	16.3833	13.6699	17.2653	15.5396	16.1667	15.5451
AT1G23450	1.27901	1.9443	18.367	12.1329	4.2831	22.4315	17.3607	5.1948
AT1G23460	3.03316	3.49086	17.4619	12.1698	4.6899	20.0228	13.7105	5.0263
AT1G23465	2.4803	2.36357	14.7724	20.8177	34.0457	15.9858	17.9134	29.2939
AT1G23480	17.6073	20.6222	8.8012	9.625	7.7331	8.9101	7.0059	7.9025
AT1G23490	33.5048	36.1065	13.7688	10.189	26.1587	7.7135	16.4721	37.6199
AT1G23530	0.62859	0.686361	11.1049	10.3479	3.6194	14.656	7.5062	3.8085
AT1G23540	0.0224466	0.00980384	13.6708	23.6207	3.8707	16.5495	14.6628	3.1481
AT1G23550	0.465327	0.537127	5.5881	34.3656	16.8607	8.3526	21.2816	10.3009
AT1G23560	0.0403168	0.246524	8.2632	12.006	2.4366	10.6419	7.8611	2.8597
AT1G23600	0.0224163	0.0195812	7.07	6.0121	1.8107	7.6763	3.876	1.9177
AT1G23710	6.52555	8.38995	3.3034	25.567	58.9533	3.3121	14.9647	54.6776
AT1G23730	1.51471	2.13048	6.5648	9.4103	4.9653	6.5403	9.5755	5.8968
AT1G23740	24.5653	31.3267	6.6417	22.2988	60.3482	5.9722	19.7835	60.272
AT1G23750	2.60898	2.08366	11.9939	16.9447	12.9282	11.0331	15.9308	13.6483
AT1G23780	6.4456	8.05918	13.7499	19.5281	35.0527	12.4737	17.1864	35.0627
AT1G23790	2.36494	2.59625	16.0934	29.226	8.2001	19.4773	20.4309	6.873
AT1G23800	0.833754	1.28223	18.2501	12.9755	3.4925	21.0571	8.9055	2.6248
AT1G23820	13.5521	12.542	20.9757	17.946	24.4916	20.5167	19.1626	23.1799
AT1G23830	0.470803	0.539775	15.6245	12.5652	8.4411	17.6462	10.4703	6.1666
AT1G23840	0.430643	0.429916	16.7513	12.9041	6.1114	19.5693	9.3622	5.0369
AT1G23850	0.13315	0.368315	11.8911	10.6169	3.895	13.012	12.1743	5.4546
AT1G23860	8.0766	8.27383	15.4147	16.7722	19.4317	14.6216	15.7141	20.5424
AT1G23870	25.1307	25.3732	22.2662	15.1499	16.2403	17.2702	22.5625	19.4477
AT1G23880	1.47338	1.80373	13.471	15.1288	16.7321	15.4952	14.4893	14.5132
AT1G23890	2.32436	2.1547	14.7161	17.9971	10.3205	16.6474	16.6923	8.4627
AT1G23900	6.21786	6.63339	24.5629	10.1975	8.6351	26.1987	14.6064	9.1099
AT1G23935	0.576325	0.906181	16.5342	12.8262	2.4862	19.4674	9.3244	2.1512
AT1G23950	6.3656	5.65292	17.1314	12.4553	12.5607	15.9278	16.7163	10.4607
AT1G23960	14.6451	13.3398	11.8566	11.2576	23.0387	11.2454	16.3076	22.2008
AT1G23970	2.44298	1.97824	15.0105	14.5604	13.0785	15.2827	16.0876	11.4291
AT1G23980	1.96771	2.34387	7.1574	21.2505	42.5842	6.4969	15.3341	38.3532
AT1G24020	11.426	11.3221	5.6834	7.3031	7.9331	6.2103	5.8201	7.973
AT1G24030	0.477356	0.677596	24.3821	10.8136	4.223	26.8115	13.121	4.1765
AT1G24040	8.97746	7.83245	20.5816	18.8863	27.0932	21.7816	18.7675	25.6312
AT1G24050	11.408	11.2323	10.9301	14.8844	26.7972	12.9961	13.9934	24.7089
AT1G24070	1.50098	2.24886	7.3346	10.4456	3.5889	9.4967	7.8696	2.4821
AT1G24090	0.958298	0.81173	19.1487	24.0582	7.9793	20.57	18.2661	7.4949
AT1G24095	0.434261	0.724191	14.8086	28.7144	9.6716	16.4053	18.7016	9.109
AT1G24100	6.79292	12.956	11.6319	26.2399	34.6753	12.9162	17.632	30.6854
AT1G24120	9.08979	9.63216	19.3605	13.1203	20.5354	18.5279	17.3034	21.5289
AT1G24140	0.173155	0.496981	6.0917	39.2652	17.0953	5.8548	22.9115	17.0701
AT1G24145	1.77054	1.87222	3.8259	8.3769	5.0193	5.0663	5.7753	3.8316
AT1G24147	2.90563	3.89181	4.9043	9.6348	13.1641	4.9161	6.1473	10.3576
AT1G24148	6.73606	10.8544	4.4384	13.859	25.6334	5.327	10.7182	20.0181
AT1G24150	1.81132	1.86352	8.9371	36.3314	23.3337	9.4774	26.778	18.2417
AT1G24160	33.1154	36.8071	17.7609	12.053	24.4181	14.0607	16.4939	28.8801
AT1G24170	17.8946	22.2895	5.6783	21.9718	54.5799	5.0702	15.6627	50.7495
AT1G24180	6.80969	6.7396	15.4675	16.693	19.5714	15.9859	16.8226	20.7582
AT1G24190	11.4036	11.0848	25.2771	11.2527	9.2545	24.9841	16.2476	8.6791
AT1G24210	0.619795	0.559453	10.3362	11.3097	9.3636	11.5047	11.6692	7.3756
AT1G24240	4.21854	2.68149	15.0951	16.8719	15.0235	17.1169	15.0992	14.7376
AT1G24260	0.551665	1.38691	8.6512	10.5715	3.2686	11.6526	8.7139	3.6213
AT1G24265	1.46344	1.94796	19.1381	15.8961	8.3582	19.6488	16.1163	8.9335
AT1G24267	8.4414	9.90532	20.9773	11.3346	23.2833	20.1139	16.6141	23.7693
AT1G24280	1.51486	1.26775	18.8288	16.2148	9.6413	19.4715	16.3558	10.1725
AT1G24290	1.79877	1.89862	18.1153	19.6357	23.7751	16.0022	20.8905	30.4047
AT1G24300	7.62503	9.06615	30.2982	11.3906	13.508	24.6203	19.0206	15.6618
AT1G24310	3.00335	4.059	16.0256	17.6359	23.9046	14.7052	14.6615	23.9338
AT1G24320	0.0142671	0.0124627	15.235	8.3659	3.1139	17.6751	6.4259	2.2281
AT1G24330	1.24946	1.38837	20.4139	15.6204	11.7899	21.6797	16.4768	11.5473
[truncated: 18,014 more rows]
